# Supplementary material for: Comparative 3-D Modeling of tmRNA
Source: BMC Mol Biol. 2005 Jun 15;6:14. doi: 10.1186/1471-2199-6-14 (PMC1168896; doi:10.1186/1471-2199-6-14)
Supplement: Additional File 3 — tmRNA alignment. Species names are shown on the left with their tmRDB ID (see ). Supported base pairing are shown with upper case letters and are indicated on the bottom. Secondary structure features are indicated on the top. The alignment is shown in sections for easier viewing and printing. This arrangement is not suited for import into other programs. [file 1471-2199-6-14-S3.txt]

tmRNA alignment

                ....|....| ....|....| ....|....| ....|....| ....|....| ....|....| ....|....|
                    5          15         25         35         45         55         65    
p-pre           aaaaaaa--- ---------- -bbbbb-bbb -------ddd dd---eeeee ---ffffffg gggg-----h
psknts          ---------- ---------- ---------- ---------- ---------- ---------( ((((((((((
hel-10          ---------- ---------- ---------- ---------- ---------- ---------- ----------
hel-1           1111111--- ---------- -222222222 -------222 2222222222 ---2222223 3333-----4
hel-x           ---------- ---------- -aaaaa-aaa -------bbb bb---ccccc ---dddddd- ----------
Aqui.aeol.      GGGGGCGga- aaggauu-cg aCGGGG-ACa ggcg---GUC Cc---cGAGG a--GCAGGCC GGG-------
Ther.mari.      GGGGGCGaa- -cggguu-cg aCGGGG-AUG ga-----GUC Cc---CUGGG aa-gCGAGCC GAGGu---cC
Chlo.aura.-1.   nnnnnnnnnn nnnnnnnnnn nnAGGG-AGU gaac---GCC G----UAGAC u--GCAGGUC GUGc----cG
Chlo.aura.-2.pa.---------- ---------- ---------- ---------- ---------- ---------- ----------
Ther.ther.      GGGGGUGaa- acggucu-cg aCGGGG-GUC gccga-gGGC Gu----GGCU ---GCGCGCC GAGGu----G
Dein.radi.      GGGGGUGac- ccgguuu-cg aCAGGG-Gaa cugaa--GGU G-----aUGU u--GCGUGUC GAGGu----G
Porp.ging.      GGGGCUGa-- ccggcuu-ug aCA-GC-GUG augaa--gCG GU----AUGU aa-GCAUGUA GUGCgu--gG
Bact.frag.      GGGGUUGa-- cugguuu-ug aCA-GC-GGG cagaa--AUg GU----GGGU aa-GCAUGCA GUGCgu--cG
Bact.fors.      GGGGCUGa-- ccgguuu-ug aCA-GC-GGG cagaa--gUG GU----UUGU aa-GCAUGCA GUGCgu--cG
Tann.fors.      GGGGCUGa-- ccgguuu-ug aCA-GC-GGG cagaa--gUG GU----UUGU aa-GcaUGCA GUGCgu--cG
Prev.inte.      GGGCUUGu-- auggauu-ug aCG-GC-AAG acgaa--AUg GU----AUGU aa-GCAUGCG GAGCau--uG
Cyto.hutc.      GGGGUCGa-- caggaau-ug aCAGGuuGAG -ugau-uAC- GU----GuGU aa-GCAUGCA GGCUc----a
Chlo.tepi.      GGGGAUGa-- caggcuaucg aCAGGA-UAg gugug-aGAU GU---cGUU- ---GCACUCC GAGUuucagC
Chla.psit.      GGGGGUGua- uagguuu-cg aCUUGG-aAA ugaag--UGU U-----AAUU ---GCAUGCG GAGGgc---G
Chla.pneu.      GGGGGUGua- uagguuu-cg aCUUGa-AAA ugaag--UGU U-----AAUU ---GCAUGCG GAGGgc---G
Chla.abor.      GGGGGUGua- uagguuu-cg aCUUAG-gAA ugaag--UGU U-----AAUc ---GCAUGCG GAGGgc---G
Chla.trac.      GGGGGUGua- aagguuu-cg aCUUAG-aAA ugaag--CGU U-----AAUU ---GCAUGCG GAGGgc---G
Chla.muri.      GGGGGUGua- aagguuu-cg aCUUAG-aAA ugaag--CGU U-----AAUU ---GCAUGCG GAGGgc---G
Osci.spec.      nnnnnnnnn- nnnnnnn-nn nnAGUG-GAG ugaaa--GCU gc---uCCGU gauuCAGGCC GAGAg----U
Anab.spec.      GGGUCcGu-- -cgguuu-cg aCAGGU-UGG cgaac--GCU aC---UCUGU gauuCAGGUC gAGAg----U
Chro.spec.      nnnnnnnnn- nnnnnnn-nn nnAGGU-UGG cgaaa--GCu Aa---UCUGU gauGCAGGUC GAGAg----U
Nost.punc.      GGGUCCGuc- acgguuu-cg aCAGGU-UGG cgaac--GCU gC---UCUGU gauuCAGGUC GAGAg----U
Frem.dipl.      nnnnnnnnn- nnnnnnn-nn nnAGGU-UGG cgaac--GCU gC---UCUGU gauuCAGGUC GAGAg----U
Plec.bory.      nnnnnnnnn- nnnnnnn-nn nnAGGU-UGG cgaac--GUU Cc---AUCGA gauGCAGGUC GAGAg----g
Tric.eryt.      GGGGCAUua- acgguuu-cg aCAGGG-UGG ugaa---AUC Ugc--uUUGU gauGCAGGcC GAGAg----U
Syne.spec.-1.   GGGGCCGca- augguuu-cg aCAGGU-UGG cgaaa--GCU Ugc---CCGU gauACAGGUC GAGAg----U
Syne.spec.-2.   GGGGCUGua- augguuu-cg aCGUGU-UGG ugaau--cCU Uca---CCGU gauuCAGGCC GAGAg----g
Syne.spec.-3.   GGGGCUGca- augguuu-cg aCGGGG-CAU ga----gGaG GG---UgACU --------ga aGCC------
Syne.spec.-4.   GGGGCUGca- augguuu-cg aCGGGG-CAU ga----gGaG GG---UgACU --------ga aGCC------
Proc.mari.-2.   GGGGCUGca- augguuu-cg aCGGGG-UAU ga----gGaG GG---UgACU --------ga aGCC------
Proc.mari.-1.   GGGGUUGua- augguuu-cg aCGGGG-CGU aa----ggaA GA---UgACU --------ga AGCC------
Syne.spec.-5.   GGGGCUGca- augguuu-cg aCGGGG-CAU ga----ggag gg---ugacu --------ga aGCC------
Syne.spec.-6.   GGGGCUGca- augguuu-cg aCGGGG-CAU ga----ggag gg---ugacu --------ga aGCC------
Cyan.para.cy.   GGGGCUGuu- uagguuu-cg aCGUUU-UUU ucu---aAUU AUg--UUUGU uaaGCAAGUC GAGGa----u
Porp.purp.cl.   GGGGCUGc-- aagguuu-cu aCAUUG-UGA aaaaa--CAA Au---AuAUG aaagUaAAAc GAGCu---ca
Odon.sine.cl.   GGGGCUGac- uugguuu-cg aCAUUU-AAA aauu---GUU Ac---AGUAU gauGCAGGUC GAAG------
Pavl.luth.cl.pa.ggggcuguu- uagguuu-cg auccua-aaa aaaac--uaa ua---agugu gaugcaaguA GAGG------
Boli.spec.pl.   nnnnnnnnn- nnnnnnn-nn nnAUUA-UAA aaauuu-UAA AUu--aUGAU ---GCAAGUC GAAA------
Guil.thet.cl.   GGGGCUGau- uuggauu-cg aCAUau-aAA uuugcguGuU UC---AUUAU gaaGCAAGUC AAG------U
Thal.weis.cl.   GGGGCUGau- uugguuu-cg aCAUUU-AAA acuu---CUU ucua-UgUGU ----CAGGUC AAAGuu---u
Meso.viri.cl.   GGGGUUGaa- augguuu-cg aCGUUU-UAG uaua---uAU CU---UCUUa caaGCAAGUC GAGAa----U
Recl.amer.mt.   GGGGAUGuuu uuaguauucg aCAUAG-UgG aa-----UUU AUuuguGGAA uuuUUAAAUu uuAuu----U
Fibb.succ.      GGGGGUGcu- cugguuu-cg aCAGGG-UUA ccgaa--GUg UU--aguUGC aaguCGAGgu cUcAg---ac
Trep.dent.      GGGGAUGuu- ccgguuu-cg aCCGGA-AAG acgga--GGc UU----AAGC u--GCAGGCG GAG------U
Trep.pall.      GGGGAUGac- uagguuu-cg aCUAGG-GAu guggg--GUG UU----GCGC u--GCAGGUG GAG------U
Borr.burg.      GGGGAUGuu- uuggauu-ug aCUGAA-AAU guuaa--UAU UG---UAAGU u--GCAGGCA GAGG------
Rhod.palu.      GGGGGCGaaa uaggau--cg aCGAG--GGc guaaa--gGG Cu---cGCUu ----UUUCCc GGUau----U
Magn.magn.-1.   GGGGGCGaaa uaggau--cg aCGA-G-GGc guaaa--gGG GG----AGCu u---UCGCUc GGCau----G
Magn.magn.-2.   GGGGGCGaaa uaggau--cg aCGUG--CGc aguaaa-gGU cU----GGUu u---GCGUUc GGCau----G
Rhod.rubr.      GGGGGCGaaa uaggau--cg aCACG--CGU gguaaa-gAU AA----AGGu u---GUGUUc GGCau---gG
Meth.exto.pa.   GGGGGCGaaa uaggau--cg a--------- ---------- ---------- ---------- ----------
Brad.japo.      GGGGGCGaaa uaggau--cg aCGAG--GGc guaaa--gGG CG---uGCUu ----UUUCCc GGUau----u
Meso.loti.      GGGGGCGaaa uaggau--cg aCGAA--GGU guaaa--gAU CG---uaCUu ----UUGCCc GGCau----u
Bruc.meli.      GGGGGCGaaa caggau--cg aCAA-G-GGU guaaa--gAU CG---cUCUu ----UUACUc GGCau----G
Sino.meli.      GGGGGCGaaa uaggau--cg aCAA-G-GGc guaaa--gAU CG---aCUUu ----UUGCUc GGCau----u
Rhiz.legu.      GGGGGCGaaa caggau--cg aCAA-G-GGU guaaa--gAU CG---uCUUu ----UUGCUc GGCau----u
Agro.tume.      GGGGGCGaaa uaggau--cg aCAA-G-GGc guaaa--gAU CG---aACUu ----UUGCUc GGCau----G
Caul.cres.      GGGGCCGau- cagcau--cg aCAGa--CGU guaaa--gGU GU---cUGCu u---UCUCUc GGCuu----G
Sili.pome.      GGGGCCGaaa caggau--cg aCGGa--CGU cuaaa--gGG GU---uaGCu u---UGUCUc GGCGg----G
Rhod.spha.      GGGGCCGaaa caggau--cg aCGAa--CGU cuaaa--GGg Gu---ugGCu u---UGUCCc GGUGa----G
Rick.prow.      GGGGGCGaaa uaggau--cg aCGU-G-CCU aauaaa-aAA GU----UGCu u---UUACUc GGuau----G
Rick.typh.      GGGGGCGaaa uaggau--cg aCGU-G-CCU aauaaa-aAA AU----UGCu u---UUACUc GGuau----G
Rick.cono.      GGGGGCGaaa uaggau--cg aCGU-G-CCU aauaaa-aAG AU----UGCu u---UUACUC GGGau----G
Sphi.arom.      GGGGCCGaac uaggau--cg aCGU-G-UGU ugaaa--aGC GU---UGUuu ----UCACCC GGGcu----G
Ehrl.chaf.      GGGGAUGaaa caggau--cg aC-AUG-CAU aguaaa-gGG GA--uaGUUU ----UUGCUC GGUga----G
Wolb.spec.      GGGGACGaau aaggau--cg aC-AUG-CAU agu----AaA Gau--GGUAG cu--UUGCUC GGUua----G
Chro.viol.      nnnnnnnnnn nnnnn---nn nCGGGG-GUU gcgaa--GCA Ga----UGAG g--GCAUACC GGGau---uU
Neis.gono.      GGGGGCGacc uugguuu-cg aCGGGG-GUU gcgaa--GCA GA----uGCG g--GCAUACC GGGGu---cU
Neis.meni.-1.   GGGGGCGacc uugguuu-cg aCGGGG-GUU gcgaa--GCA GA----uGCG g--GCAUACC GGGGu---cU
Neis.meni.-2.   GGGGGCGacc uugguuu-cg aCGAGG-GUU gcgaa--GCA GA----uGCG g--GCAUACC GGGGu---cU
Uncu.u02-.      nnnnnnnnnn nnnnnnnnnn nnGUGG-AUU gcaaa--GCU AU----cGAG g--GCGUGUC GAGGa----U
Nitr.euro.      GGGGGCGauc -cgguuu-cg aCGUGG-GUU gcaaa--GCA Gc----GCAG g--GCAUACC GAGGu----U
Meth.glyc.      nnnnnnnnnn nnnnnnnnnn nCGgGG-GUU gcaaa--GCA Gc----GCAG g--GCAUACC GAGGc----C
Nitr.cryo.      nnnnnnnnnn nnnnnnnnnn nCGUGG-GUU gcaaa--GCA Gc----GCAG g--GCAUACC GAGGa----C
Uncu.u04-.pa.   nnnnnnnnnn nnnnnnnnnn nngugg-guu gcaaa--gca gu----gcag g--gcauacC GAGGa----C
Alca.faec.      nnnnnnnnnn nnnnnnnnnn nCGgGG-GUC aagaa--GCA Gc----ACAG g--GCGUGUC GAGCa----C
Bord.para.      GGGGCCGauc -cggauu-cg aCGUGG-GUC augaa--aCA GC----uCAG g--GCAUGCC GAGCa----C
Bord.pert.      GGGGCCGauc -cggauu-cg aCGUGG-GUC augaa--aCA GC----uCAG g--GCAUGCC GAGC----aC
Bord.bron.am.   GGGGCCGauc -cggauu-cg aCGUGG-GUC augaa--aCA GC----uCAG g--GCAUGCC GAGCa----C
Coma.test.      GGGGCCGauu cuggauu-cg aCGUGG-GUU cggg---aCC GG---uGCGG u--GCAUGUC GAGCu----u
Hydr.pall.      nnnnnnnnnn nnnnnnnnnn nCGUGG-GUU cgga---cgC Gc---AGCAG g--GCAUGUC GAGGu-----
Vari.para.      nnnnnnnnnn nnnnnnnnnn nCGUGG-GUU cgga---GUC GC---aGCGG g--GCAUGUC GAGCu-----
Burk.pseu.      GGGGGCGacc -ugguuu-cg aCAGGG-GUu gugaa--GCG GC-----UAG g--GCAUGUC GAGGa----C
Burk.mall.      GGGGGCGacc -ugguuu-cg aCAGGG-GUu gugaa--GCG GC-----UAG g--GCAUGUC GAGGa----C
Burk.cepa.      GGGGGCGacc -ugguuu-cg aCAGGG-GUu gugaa--GCG GC-----UAG g--GCAUGUC GAGGa----C
Burk.fung.      GGGGGCGacc -ugguuu-cg aCAGGG-GUu gcgaa--GCG GC-----UAG g--GCAUGUC GAGGa----C
Alca.eutr.      uGGGCCGacc -ugguuu-cg aCGUGG--UU acaaa--GCA Gu-----GAG ---GCAUACC GAGGa----c
Rals.eutr.      nnnnnnnnnn nnnnnnnnnn nCGUGG-GUU acaaa--GCA Gu----GGAG g--GCAUACC GAGGa----C
Rals.meta.      GGGGCCGacc -ugguuu-cg aCGUGG-GUU acaaa--GCA Gu----GGAG g--GCAUACC GAGGa----C
Rals.sola.      GGGGCCGacc -ugguuu-cg aCGUGG-GUU gcgaa--GCA Gu----AGCG g--GCAUACC GAGGa----C
Rals.pick.      nnnnnnnnnn nnnnnnnnnn nCGgGG-GUU gcgaa--GCA Gc----GGAG g--GCAUACC GAGGa----C
Acid.ferr.-1.   GGGGGCGac- -cggcuu-cg aCGCAG-guC gcgaa--GCC uU---CGGu- ---GCAUGCA GAGCu----G
Acid.ferr.-2.   GGGGGCGac- -cggcuu-cg aCGCAG-guC gcgaa--GCC uU---CGGu- ---GCAUGCA GAGCu----G
Fran.tula.      GGGGGCGaau augguuu-cg aCAUGA-AUg ucaaa--AUC Uaa---GGu- ---GCAUGCC GAGGa---aG
Dich.nodo.      nnnnnnnnnn nnnnnnn-nn nnnnnn-nnn nnnnn--nCU cga---GGU- ---GCAUGUC GAGAa----U
Xyle.fast.-1.   GGGGGUGca- cuggcuu-cg aCGGGG-GUc acaaa--AUC aCu--UGGU- ---GCAUGCC GAGGg---gG
Xyle.fast.-2.   GGGGGUGca- cuggcuu-cg aCGGGG-GUc acaaa--AUC aCu--UGGU- ---GCAUGCC GAGGg---gG
Xyle.fast.-3.   GGGGGUGca- cuggcuu-cg aCGGGG-GUc acaaa--AUC aCu--UGGU- ---GCAUGCC GAGGg---gG
Xant.camp.      GGGGGUGca- cugguuu-cg aCGGGG-GUc gcgaa--GUC gCu--UGGC- ---GCAUGCC GAGGg---gG
Xant.axon.      GGGGGUGca- cugguuu-cg aCGGGG-GUc gcgaa--GUC gCu--UGGC- ---GCAUGCC GAGGg---gG
Legi.pneu.      nnnnnnnnnn nnnnnnn-nn nnGUGG-GUU gcaaa--aCC gga---AGU- ---GCAUGCC GAGA----ag
Coxi.burn.      GGGGGCGac- caggcuu-cg aCGUGG-AUC cugaa--aCC cga---GAC- ---GCAUGUC GAGCc---gG
Meth.caps.      GGGGGCGac- auggcuu-cg aCGUGG-AUC gcgaa--aCC uga---GGU- ---GCAUGCC GAGGu----G
Uncu.u01a.      nnnnnnnnnn nnnnnnnnnn nnGCUG-GuA acgga--aUC Cga---AGu- ---GCAUGCC GAGGu----G
Uncu.u01b.      nnnnnnnnnn nnnnnnnnnn nnGCUG-GuA acgga--aUC Cga---AGu- ---GCAUGCC GAGGu----G
Acin.ADP1.      GGGGAUGuua uuggcuu-cg aCGCUG-GUG augaa-gCUC aua---GAU- ---GCAUGCC GAGAg---cG
Micr.degr.      GGGGGCGau- uaggauu-cg aCGcCG-GUA acaaa-acCC Ga----AGU- ---GCAUGUC GUGAg---gG
Pseu.aeru.      GGGGCCGau- uaggauu-cg aCGCCG-GUa acaaa-acUU Ga----GGg- ---GCAUGCC GAGcu---gG
Azot.vine.      GGGGCCGau- uaggauu-cg aCGCCG-GUa acgaa-acUU Ga----GGg- ---GCAUGCC GAGUu---gG
Pseu.puti.      GGGGCCGau- uaggauu-cg aCGCCG-GUA gcgaa-acUc ua----GGU- ---GCAUGCC GAGUu---gG
Pseu.fluo.-1.   GGGGCCGuu- uaggauu-cg aCGCCG-GUu gcgaa-acUc ua----GGU- ---GCAUGCC GACUu---gG
Pseu.fluo.-2.   GGGGCCGuu- uaggauu-cg aCGCCG-GUc gcgaa-acUU ua----GGU- ---GCAUGCC GAGUu---gG
Pseu.syri.-1.   GGGGCCGau- uuggauu-cg aCGCCG-GUG augaa-acUU ua----GGU- ---GCAUGCC GAGUu---gG
Pseu.syri.-2.   GGGGCCGau- uuggauu-cg aCGCCG-GUG augaa-acUU ua----GGU- ---GCAUGCC GAGUu---gG
Mari.hydr.      nnnnnnnnnn nnnnnnn-nn nnGCCG-GUG acgaa-cCCU UG----GGU- ---GCAUGCC GAGAu---gG
Pseu.halo.      nnnnnnnnnn nnnnnnn-nn nnGGAA-uuC aagaa--GcC CG---aGGU- ---GCAUGUC GAGGu----G
Uncu.ww11.      nnnnnnnnnn nnnnnnnnnn aCAGGA-UuC acgaa-accC UG----GGa- ---GCAUGCC GAGG----gG
Shew.putr.      GGGGGCGauu cuggauu-cg aCAGGA-uuC acgaa-accC UG----GGa- ---GCAUGCC GAGG----gG
Colw.spec.      GGGGCGGauc uaggauu-cg aCAAGA-uuC augaa--acU Ca---aGGU- ---GCAUGCC CAGG----gG
Phot.phos.      nnnnnnnnnn nnnnnnnnnn nnAGGA--Uc acgaa-gGCu uG---UGGa- ---GCAUGUC GAGGu----G
Vibr.chol.      GGGGCUGauu caggauu-cg aCGGGA-AUU uugca--GUC Ug---aGGU- ---GCAUGCC GAGGu----G
Aero.salm.      nnnnnnnnnn nnnnnnn-nn nnAAGA-UUc acgaa--AcC Ca---aGGU- ---GCAUGCC GAGGu----G
Uncu.vlw3.      nnnnnnnnnn nnnnnnn-nn aCAAGA-UUc acgaa--AcC Ca---aGGU- ---GCAUGCC GAGGu----G
Uncu.vlw4.      nnnnnnnnnn nnnnnnn-nn aCAAGA-UUc acgaa--AcC Ca---aGGU- ---GCAUGCC GAGGu----G
Uncu.vls1.-3.   nnnnnnnnnn nnnnnnn-nn aCAAGA-UUc acgaa--AcC Ca---aGGU- ---GCAUGCC GAGGu----G
Uncu.rca3.      nnnnnnnnnn nnnnnnn-nn aCAAGA-UUc acgaa--AcC Ca---aGGU- ---GCAUGCC GAGGu----G
Uncu.vls1.-4.   nnnnnnnnnn nnnnnnn-nn aCAAGA-UUc acgaa--AcC Ca---aGGU- ---GCAUGCC GAGGu----G
Uncu.ww-9.      nnnnnnnnnn nnnnnnn-nn aCAAGA-UUc acgaa--AcC Ca---aGGU- ---GCAUGCC GAGGu----G
Uncu.ww10.      nnnnnnnnnn nnnnnnn-nn aCAAGA-UUc acgaa--AcC Ca---aGGU- ---GCAUGCC GAGGu----G
Uncu.vlw5.      nnnnnnnnnn nnnnnnn-nn gCAAGA-UUc acgaa--A-C Ca---aGGU- ---GCAUGCC GAGGu----G
Uncu.vlw6.      nnnnnnnnnn nnnnnnn-nn aCAAGA-UUc acgaa--AcC Ca---aGGU- ---GCAUGCC GAGGu----G
Uncu.rca4.      nnnnnnnnnn nnnnnnn-nn aCGGGA-cAC ucgaa--AcC Ca---aGGU- ---GCAUGCC GAGGu----G
Uncu.rca7.      nnnnnnnnnn nnnnnnn-nn aCGGGA-cAC ucgaa--AcC Ca---aGGU- ---GCAUGCC GAGGu-----
Uncu.rca8.      nnnnnnnnnn nnnnnnn-nn aCGGGA-cAC ucgaa--AcC Ca---aGGU- ---GCAUGCC GAGGu----G
Uncu.lem1.      nnnnnnnnnn nnnnnnn-nn aCGGGA-cAC ucgaa--AcC Ca---aGGU- ---GCAUGCC GAGGu----G
Uncu.lem2.      nnnnnnnnnn nnnnnnn-nn aCGGuA-cac uagaa--AaC Ca---aGGU- ---GCAUaCC GAGGu----G
Past.mult.      GGGGCUGauu cuggauu-cg aCGGGA-UUA gcgaa--GCC ca---aGGU- ---GCACGUC GAGGu----G
Mann.haem.      GGGGCUGauu uuggauu-cg aCGGGA-UUg gcgaa--GCC ca---aGGU- ---GCAUGUC GAGGu----G
Haem.somn.      GGGGCUGauu uuggauu-cg aCGGAA-UUA gcgaa--GCC ca---aGGU- ---GCACGUC GAGGu----G
Haem.infl.      GGGGCUGauu cuggauu-cg aCGGGA-UUA gcgaa--GCC ca---aGGU- ---GCACGUC GAGGu----G
Haem.ducr.      GGGGCUGauu cuggauu-cg aCGGGA-UUA gcgaa--GUC ca---aGGU- ---GCACGUC GAGGu----G
Acti.pleu.      GGGGCUGauu cuggauu-cg aCGGGA-UUA gcgaa--GUC ca---aGGU- ---GCACGUC GAGGu----G
Acti.acti.      GGGGCUGauu cuggauu-cg aCGGGA-UUa gcgaa--GCC cg---aAGU- ---GCACGUC GAGGu----G
Buch.aphi.      GGGGCUGuuu uuggauu-cg aCAAAG-UUa ucaaa-aAAG UA---AaGU- ---GCAUGCC GAGG----aA
Buch.APS-.      GGGGCUGuuu uuggauu-ug aCAAAA-UUa ucaac-aaAG UA---AAGU- ---GCAUGCC GAGG----aA
Esch.coli.-1.   GGGGCUGauu cuggauu-cg aCGGGA-UUU gcgaa--AcC Ca---aGGU- ---GCAUGCC GAGG----gG
Esch.coli.-2.   GGGGCUGauu cuggauu-cg aCGGGA-UUU gcgaa--AcC Ca---aGGU- ---GCAUGCC GAGG----gG
Esch.coli.-3.   GGGGCUGauu cuggauu-cg aCGGGA-UUU gcgaa--acC Ca---aGGU- ---GCAUGCC GAGG----gG
Prov.rett.      nnnnnnnnnn nnnnnnn-nn nnGGGA-UUU gcgaa--AcC Ca---aGGU- ---GCAUGCC GAGG----gG
Salm.typh.-1.   GGGGCUGauu cuggauu-cg aCGGGA-UUU gcgaa--AcC Ca---aGGU- ---GCAUGCC GAGG----gG
Salm.typh.-2.   GGGGCUGauu cuggauu-cg aCGGGA-UUU gcgaa--AcC Ca---aGGU- ---GCAUGCC GAGG----gG
Salm.ente.-1.   GGGGCUGauu cuggauu-cg aCGGGA-UUU gcgaa--AcC Ca---aGGU- ---GCAUGCC GAGG----gG
Salm.ente.-2.   nnnnnnnnnn nnnnnnn-nn aCGGGA-UUU gcgaa--AcC Ca---aGGU- ---GCAUGCC GAGG----gG
Shig.flex.      GGGGCUGauu cuggauu-cg aCGGGA-UUU gcgaa--AcC Ca---aGGU- ---GCAUGCC GAGG----gG
Shig.dyse.      GGGGCUGauu cuggauu-cg aCGGGA-UUU gcgaa--acC Ca---aGGU- ---GCAUGCC GAGG----gG
Salm.para.      GGGGCUGauu cuggauu-cg aCGGGA-UUU gcgaa--AcC Ca---aGGU- ---GCAUGCC GAGG----gG
Erwi.caro.      GGGGCUGauu cuggauu-cg aCGGGA-UUu gcaaa--GCC ca---aGGU- ---GCAUGCC GAGG----gG
Erwi.chry.      GGGGCUGauu cuggauu-cg aCGGGA-UUC gcgaa--ACC ca---aGGU- ---GCAUGCC GAGG----gG
Kleb.pneu.      GGGGCUGauu cuggauu-cg aCGGGA-UUU gcgaa--AcC Ca---aGGU- ---GCAUGCC GAGG----gG
Uncu.rca1.      nnnnnnnnnn nnnnnnn-nn aCaAGA-UUc acgaa--ACC ca---aGGU- ---GCAUGCC GAGGu----G
Uncu.vls1.-1.   nnnnnnnnnn nnnnnnn-nn aCAGGA-UUu gcaaa--GCC cU---aGGa- ---GCAUGCC GAGG----gG
Uncu.vls3.      nnnnnnnnnn nnnnnnn-nn aCAGGA-UUu gcaaa--GCC cU---aGGa- ---GCAUGCC GAGG----gG
Uncu.vls4.      nnnnnnnnnn nnnnnnn-nn aCAGGA-UUu gcaaa--GcC CU---aGGa- ---GCAUGCC GAGG----gG
Uncu.ww-1.      nnnnnnnnnn nnnnnnn-nn aCGGGA-UUU gcgaa--AcC Ca---aGGU- ---GCAUGCC GGGG----gG
Uncu.rca2.      nnnnnnnnnn nnnnnnn-nn aCGGGA-UUU gcgaa--AcC Ca---aGGU- ---GCAUGCC GAGG----gG
Uncu.ww-2.      nnnnnnnnnn nnnnnnn-nn aCGGGA-UUU gcgaa--AcC Ca---aGGU- ---GCAUGCC GGGG----gG
Uncu.ww-3.      nnnnnnnnnn nnnnnnn-nn aCGGGA-UUC gcgaa--AcC Ca---aGGU- ---GCAUGCC GAGG----gG
Uncu.ql-1.      nnnnnnnnnn nnnnnnn-nn aCGGGA-UUU gcgaa--AcC Ca---aGGU- ---GCAUGCC GAGG----gG
Uncu.ww-4.      nnnnnnnnnn nnnnnnn-nn aCGGGA-UUC gcgaa--AcC Ca---aGGU- ---GCAUGCC GAGG----gG
Uncu.vls1.-2.pa.---------- ---------- ---------- ---------- ---------- ---------- ----------
Uncu.vls5.      nnnnnnnnnn nnnnnnn-nn aCGGGA-UUU gcgaa--AcC Ca---aGGU- ---GCAUGCC GAGG----gG
Uncu.fs-1.      nnnnnnnnnn nnnnnnn-nn aCGGGA-UUU gcgaa--AcC Ca---aGGU- ---GCAUGCC GAGG----gG
Uncu.vls6.      nnnnnnnnnn nnnnnnn-nn aCGGGA-UUU gcgaa--AcC Ca---aGaU- ---GCAUGCC GAGG----gG
Uncu.fs-2.      nnnnnnnnnn nnnnnnn-nn aCGGGA-UUU gcgaa--AcC Ca---aGGU- ---GCAUGCC GAGG----gG
Uncu.ww-5.      nnnnnnnnnn nnnnnnn-nn aCGGGA-UUU gcgaa--AcC Ca---aGGU- ---GCAUGCC GAGG----gG
Uncu.ww-6.      nnnnnnnnnn nnnnnnn-nn aCGGGA-UUC gcgaa--AcC Ca---aGGU- ---GCAUGCC GAGG----gG
Uncu.vlw1.      nnnnnnnnnn nnnnnnn-nn aCGGGA-aUU gcgaa--AcC Ca---aGGU- ---GCAUGCC GAGG----gG
Uncu.vls7.      nnnnnnnnnn nnnnnnn-nn aCGGGA-UUU gcgaa--AcC Ca---aGGU- ---GCAUGCC GAGG----gG
Uncu.vls8.      nnnnnnnnnn nnnnnnn-nn aCGGGA-UUU gcgaa--AcC Ca---aGGU- ---GCAUGCC GaGG----gG
Uncu.vls9.      nnnnnnnnnn nnnnnnn-nn aCGGGA-UUu gcgaa--GCC cU---aGGa- ---GCAUGCC GAGG----gG
Uncu.vlw2.      nnnnnnnnnn nnnnnnn-nn aCGGGA--Uu gugaa--GCC uU---aGGa- ---GCAUGCC GAGG----gG
Uncu.ww-7.      nnnnnnnnnn nnnnnnn-nn aCGGGA-UUC gcgaa--AcC Ca---aGGU- ---GCAUGCC GAGG----gG
Uncu.ww-8.      nnnnnnnnnn nnnnnnn-nn aCGGGA-UUU gcgaa--AcC Ca---aGGU- ---GCAUGCC GAGG-----G
Yers.ente.      GGGGCUGauu cuggauu-cg aCGGGA-UUc gcgaa--aCC caa---GGU- ---GCAUGCC GAGG-----U
Yers.pest.      GGGGCUGauu cuggauu-cg aCGGGA-UUc gcgaa--ACC ca---aGGU- ---GCAUGCC GAGG-----U
Desu.vulg.      GGGGGCGca- cugguuu-cg aCGGGG-AcG uagaa--GcC GG----AGUu ---GCAGGCC GAGGc-----
Desu.desu.      nnnnnnnnnn nnnnnnn-nn nnGGGG-ACG uggaa--GcC Gu----AGCG ---GCAGGUC GAGGc-----
Geob.sulf.      GGGGGUGua- cagguuu-cg aCGGGG-AUa g-gaa--GCU GAu---GGUu ---GCAUGCC GAGGu----C
Geob.meta.      GGGGGUGua- cagguuu-cg aCGGGG-AUa g-gaa--ACu aAa---GGUu ---GCAUGCC GAGGu----C
Heli.pylo.      GGGGCUGac- uuggauuucg aCAGAu-uUC uuguc--GCA CA----GAUa ---GCAUGCC AAGC------
Camp.jeju.      GGGAGCGac- uuggcuu-cg aCAGGA-GUA agucu--gCU UA----GAUg ---GCAUGUC GCUU------
Fuso.nucl.-1.   GGGGAUGca- aagguuu-cg aCGGGG-UUG ugagg--UUA UA----GGUa ---GCAAGUC AGgC------
Fuso.nucl.-2.   GGGGAUGca- aagguuu-cg aCGGGG-UUG ugagg--UUA UA----GGUa ---GCAAGUC AGgU------
Fuso.nucl.-3.   GGGGACGca- aagguuu-cg aCGGGG-UUG ugagg--UUA UA----GGUa ---GCAAGUC AGgU------
Stre.coel.      GGGGAUGau- -cgguuu-cg aCAGCGgcUG ucgaa--gCA GG----gGaa ---gCGUGUC GAGGaa--gC
Ther.fusc.      GGGGGUGau- -cgguuu-cg aCUUCG-AUG guuguu-GUA GG----gGaa ---gCGGGCC GAGGaga-gC
Trop.whip.      GGGGAUGac- -ugguuu-cg aCGcU--GUu uguguacUCG UG----gGaa ---GCGGGUC GAGGau---G
Myco.lepr.      GGGGCUGaa- -agguuu-cg aCUuCGcGCA ucgaa--UCA AG----gGaa ---gCGUGCC GGUGca--gG
Myco.aviu.      GGGGCUGaa- -cgguuu-cg aCUuCGcGCA ucgaa--UCA AG----gGaa ---gCGUGCC GGUGca--gG
Myco.tube.      GGGGCUGaa- -cgguuu-cg aCUuCGcGCA ucgaa--UCA AG----gGaa ---gCGUGCC GGUGca--gG
Myco.bovi.      GGGGCUGaa- -cgguuu-cg aCUuCGcGCA ucgaa--UCA AG----gGaa ---gCGUGCC GGUGca--gG
Myco.mari.      GGGGCUGaa- -cgguuu-cg aCUuCGcGCA ucgaa--UCA AG----gGaa ---gCGUGCC GGUGca--gG
Myco.smeg.      GGGGCUGaa- -cgguuu-cg aCUuCGaGCA ucgaa--UCc AG----gGaa ---gCGUGCC GGUGca--gG
Cory.diph.      GGGGCUGauu uugguuu-cg aCUGCGugCA uuaa---GCU AG---gGGaa ---gCGUGCC GGUGca--gG
Cory.glut.      GGGGCUGa-c augguuu-cg aCUACG-UUG auuua--GCC AG---gGGaa ---gCGUGCC GGUGaa--gG
Desu.hafn.      GGGGGUGca- cuggcuu-cg aCGGGGguCG caaaa--UCg CU----UGGC ---GCAUGCC GAGGg----G
Deha.ethe.      GGGGACGcg- -ugguuu-cg aCAGGGaAGG ua-----GGC Ua-cuGGAUU ---GCaGgcU GAGGu----G
Heli.mobi.      ggggaacg-- --uguuu--g cUuGGG-AuG cg----aGCC -----GGGuU ---GCc-GCC -agg-----a
Baci.halo.      GGGGACGuua -cggauu-cg aCAGGG-AUG gaucg-aGCU UA----AGUg ---GCGAGCC GAGg-----U
Baci.stea.      GGGGACGauc -cggauu-cg aCAGGG-GUA ggucg-aGCU UA----AGCG ---GCGAGCC GAGGg----g
Baci.mega.      nnnnnnnnnn nnnnnnn-nn nnAGGG--UA guucg-aGCU UA----GGUu ---GCGAGUC GAGG-----a
Baci.subt.      GGGGACGuu- acggauu-cg aCAGGG-AUG gaucg-aGCU UG----AGCu ---gCGAGCC GAGA------
Stap.sapr.      nnnnnnnnnn nnnnnnnnnn nnnnnG-GUU ccaug-aGCU AG----UUaa ---GCGUGUC GAAG----gG
Stap.epid.      GGGGACGuuc uuggauu-cg aCAGGG-GUC ccccg-aGCu uA----UUaa ---GCGUGUC GGAG----gG
Stap.aure.-1.   GGGGACGuuc auggauu-cg aCAGGG-GUC ccccg-aGCu CA----UUaa ---GCGUGUC GGAG----gG
Stap.aure.-2.   GGGGACGuuu cuggauu-cg aCAGGG-GUC ccccg-aGCu CA----UUaa ---GCGUGUC GGAG----gG
Stap.aure.-3.   GGGGACGuuc auggauu-cg aCAGGG-GUa ccccg-aGCu CA----UUaa ---GCGUGUC GGAG----gG
Stap.aure.-4.   GGGGACGuuc auggauu-cg aCAGGG-GUC ccccg-aGCu CA----UUaa ---GCGUGUC GGAG----gG
Stap.aure.-5.   GGGGACGuuc auggauu-cg aCAGGG-GUC ccccg-aGCu CA----UUaa ---GCGUGUC GGAG----gG
Stap.xylo.      nnnnnnnnnn nnnnnnnnnn nnnnnG-GUU ccaug-aGCU AG----UUaa ---GCGUGUC GGAG----gG
Baci.anth.      GGGGACGuu- acggauu-cg aCAGGG-AUA guucg-aGCU UA----GGUU ---GCGAGUC GAGG-----G
List.inno.      GGGGAUGuu- acggauu-cg aCAGGG-AUA guucg-aGCU UG----AGUu ---GCGAGUC GGGG-----G
List.mono.      GGGGAUGuu- acggauu-cg aCAGGG-AUA guucg-aGCU UG----AGUu ---GCGAGUC GGGG-----G
List.gray.-1.   nnnnnnnnn- nnnnnnn-nn aCAGGG-AUA guucg-aGCU UG----AGUu ---GCGAGUC GGGG-----G
List.gray.-2.   nnnnnnnnn- nnnnnnn-nn aCAGGG-AUA ggucg-aGCU UG----AGUu ---GCGAGCC GGGg-----G
List.ivan.      nnnnnnnnn- nnnnnnn-nn aCAGGG-AUA guucg-aGCU UG----AGUu ---GCGAGUC GGGG-----G
List.seel.      nnnnnnnnn- nnnnnnn-nn aCAGGG-AUA guucg-aGCU UG----AGUu ---GCGAGUC GGGG-----G
List.wels.      nnnnnnnnn- nnnnnnn-nn aCAGGG-AUA guucg-aGCU UG----AGUu ---GCGAGUC GGGG-----G
Leuc.mese.      nnnnnnnnnn nnnnnnnnnn nnnnnU-CGU uuaga--GCA UU----GAUu ---GCGUUUC GCCa------
Leuc.pseu.      nnnnnnnnnn nnnnnnnnnn nnnnnU-CGU uuaga--GCA UU----GcCu ---GCGUUUC GCCg------
Leuc.lact.      nnnnnnnnnn nnnnnnnnnn nnnnnC-UGU uuagg--GCA UG----GACU ---GCGUUUC GCCa------
Lact.delb.      nnnnnnnnn- nnnnnnnnnn nnAAGC-ACA guucg-aGCU UG----AaUU ---GCGUUUC GUAG-----G
Lact.gass.      GGGGAUGuuu ugggauu-cg aCAGGC-GUA gauuc--gCG UU----gaCU ---GCGAUUC GUAG-----G
Lact.sake.      GGGGCCGuu- acggauu-cg aCAUGU-GUA gguga--GCG Ug----aaUU ---GCACUUC GUAG-----G
Lact.helv.      nnnnnnnnnn nnnnnnnnnn nnnnnC-GUA gauuc--gCA UU----GACU ---GCGAUUC GUAG-----G
Lact.gall.      nnnnnnnnnn nnnnnnnnnn nnnnnC-GUA gauuc--gCA UU----GA-U ---GCGAUUC GUAG-----G
Lact.plan.-1.   nnnnnnnnnn nnnnnnnnnn nnnnnU-AUA guuug--agU Uc----GAUu ---GCGCUUC GUAu-----G
Carn.pisc.pa.   ---------- ---------- ---------- ---------- ---------- ---------- ----------
Ente.faec.-1.   GGGGGCGuu- acggauu-cg aCAGGC-AUA guuga--GCU UG----AAUU ---GCGUUUC GUAG-----G
Ente.faec.-2.   GGGGACGuu- acggauu-cg aCAGGC-ACA gucga--GCU UG----AAuu ---GCGUUUC GUAG-----G
Ente.dura.      nnnnnnnnnn nnnnnnnnnn nnnnnC-ACA guucga-GCU UG----AAuu ---GCGUUUC GUAG-----G
Oeno.oeni.      GGGGUAGuu- ccggaauucg aCAGGU-UAU uacaa--GCA UG----GAUu ---GCGUU-C CCG-------
Lact.lact.-1.   nnnnnnnnnn nnnnnnnnnn nnnnnC-AUU gucgc--GCA Ug----AACu ---GCAACUg CUG------a
Lact.lact.-2.   nnnnnnnnnn nnnnnnnnnn nnnnnC-AUU gucgc--GCA Ug----AACu ---GCAACUg CUG------a
Lact.lact.-3.   nnnnnnnnnn nnnnnnnnnn nnnnnC-AUU gucgc--GCA Ug----AACu ---GCAACUg CUG------a
Lact.lact.-4.   nnnnnnnnnn nnnnnnnnnn nnnnnC-AUU gucgc--GCA Ug----AACu ---GCAACUg CUG------a
Lact.garv.      nnnnnnnnnn nnnnnnnnnn nnnnnC-AUU gucgc--GCA Ug----AACu ---GCAACUG GUG------G
Lact.plan.-2.   nnnnnnnnnn nnnnnnnnnn nnnnnU-GUU gucgc--GUA Ug----AGCu ---GCGAUUA GUG-------
Pedi.pent.      GGGGUCGuu- auggauu-cg acaggu-aug ggucga-GCC AU----GACu ---GCAUUUC GUAG-----g
Lact.raff.      nnnnnnnnnn nnnnnnnnnn nnnnnU-GUU gucgc--GUA Ug----AGCu ---GCGAUUA GUG-------
Stre.equi.      GGGGUUGuu- acggauu-cg aCAGGC-AUU augag--GCC UA----UUUu ---GCAACUC AUC-------
Stre.uber.      GGGGUUGuu- acggauu-cg aCAGGC-ACU augag--GCA UG----UUUu ---GCAACUC AUC-------
Stre.pyog.      GGGGUUGuu- acggauu-cg aCAGGC-AUU augag--GCA UG----UUUu ---GCGUCCC AUC-------
Stre.suis.pa.   gggguuguu- acggauu-cg acaggc-auu augag--gcu ug----uucu ---gcaacuC AUC-------
Stre.ther.      nnnnnnnnnn nnnnnnnnnn nnnnnC-AUU augag--GCA UA----UUCu ---GCGACUC GUg------U
Stre.gord.      GGGGUCGuu- acggauu-cg aCAGGC-AUU augag--GCA UA----UUUu ---GCGACUC AUC------U
Stre.miti.      GGGGUCGuu- acggauu-cg aCAGGC-AUU augag--GCA UA----UUUu ---GCGACUC GUg------U
Stre.pneu.      GGGGUCGuu- acggauu-cg aCAGGC-AUU augag--GCA UA----UUUu ---GCGACUC GUg------U
Stre.muta.      GGGGUCGuu- acggauu-cg aCAGGC-AUU augag--ACC UA----UUUu ---GCGACUC AUC------U
Myco.capr.      GGGGAUGuc- auggauu-ug aCAGGA-UAU cuuua--GUA CA---UAUaa ---GCA-GUA GUGUu---gU
Urea.urea.      GGGGAUGuc- acgguuu-cg aCGUGA-CAC auua---AUU uu---UAAUu ---GCA-GUG GGGUu---aG
Spir.kunk.      GGGGAUGuu- ccgguuu-cg aCAgGA-AUG aucu---aCU AA---UAUUg ---GCA-GUA GUuUa---gU
Myco.geni.      GGGGAUGuu- uuggguu-ug aCAUAA-uGc ugauag-ACA AA---CAGUa ---GCA-UUG GGG------U
Myco.pneu.      GGGGAUGua- gagguuu-ug aCAUAA-uGu ugaaag-gAA AA---CAGUU ---GCA-GUG GGG------U
Myco.pulm.      GGGGAUGua- augguuu-cg aCAgGC-AUU uauaa---cC UU---AUAAu ---GCA-GUA GUUU-----G
Clos.ther.      GGGGGCGua- uugguuu-cg aCGGGA-UUG uugaag-cUU G-----AGUa ---gCGGGUA GAGGa----U
Ther.teng.      GGGGGUGug- uugguuu-cg aCGGGG-GCG gucga--GGU AA---AAGUa ---gCGAGCC GAGUu----c
Clos.perf.      GGGGGCGuu- uuggcuu-cg aCGGGG-GUA a------GaU GGguuuGAUa a--GCGAGUC GAGGg--aaG
Clos.botu.      GGGGGCGca- augguuu-cg aCGGGG-GCA aauug-cUCC UG----GGaA ---gCGAGUC GaAGg--gaU
Clos.diff.      GGGG-CGua- aagguuu-cg aCGUGG-GUU ugga---aCU UGa---gGCu ---GCAUGUC GUGu---uaC
Clos.acet.-1.pa.---------- ---------- ---------- ---------- ---------- ---------- ----------
Clos.acet.-2.   GGGGGCGcuu uugguuu-cg aCGGGG-AUG auguua-CGU UU---GAGaA ---gCGAGUC GaGGg-aacC
Rumi.albu.      GGGGAUGu-g aagguuu-cg aCGGGG-GUC uug----UAU Ggc--GAUaa ---GCGAGUG GaGG-----a
Carb.hydr.      GGGGGCGu-a aaggguu-cg aCGGGGgaGC gaa----GGG CCga-AAGUa ---gCGAGGC GAGG---acC
support         ---------- ---------- -SSSSS-SSS -------SSS S-----SSS- ---SSSSSSS SSSS-----S

                ....|....| ....|....| ....|....| ....|....| ....|....| ....|....| ....|....|
                    75         85         95        105        115        125        135    
p-pre           hhhhhh---- ---ggggg-- ---------h hhhhhh---- ---------- ---------- ----------
psknts          (((((((((p seudoknot- I))))))))) ))))))---- ---------- ---------- -----rrr--
hel-10          ---------- ---------- ---------- ---------- ---------- ---------- ----------
hel-1           444444---- ---33333-- ---------4 444444---- ---------- ---------- ----------
hel-x           ---------- ---------- ---------- ---------- ---------- ---------- ----------
Aqui.aeol.      UGGCU----- ----CCCGua ac-------- AGCCG----- ---------- -------cua aaacagcucc
Ther.mari.      CCACCU---- ---CCUCGua aaaa-----A GGUGGGacaa ---------- ------agaa uaagugccaa
Chlo.aura.-1.   CCCagU---- ----CACGua aaa------G --GGGCaa-- ---------- -----ggcaa caacugccaa
Chlo.aura.-2.pa.---------- ---------- ---------- ---------- ---------- ---------- ----------
Ther.ther.      CGGGUg---- --gCCUCGua aaa------- ACCCGCaac- ---------- ------ggca uaacugccaa
Dein.radi.      CCGUUg---- --gCCUCGua aaca------ AACGGCaaag c--------- ------cauu uaacuggcaa
Porp.ging.      GUGgCU---- --uGCACUau aau---cucA GaCAUCaaa- ---------- ------aguu uaauuggcga
Bact.frag.      GUGAUU---- --uGCACUuu aau---cucA GUUAUCaaa- ---------- ------auuu uaucuggcga
Bact.fors.      UUGGCC---- --gGCACUuu aau---cucG GUUGAUcca- ---------- ------auuu uaacuggcga
Tann.fors.      UUGGCC---- --gGCACUuu aau---cucG GUUGAUccaa ---------- -------uuu uaacuggcga
Prev.inte.      GUAGCU---- --gGCUCCua aau---aucG GUUAUCaaa- ---------- ------caau uaauuggcga
Cyto.hutc.      UGGGAUga-- --gAGCCUua aaag--auaG UUCCGa---- ---------- ------acaa uaauuggcga
Chlo.tepi.      AUGGACg--- --gACUCGuu aaac---aaG UCUAUGua-- ---------- ------ccaa uagaugcaga
Chla.psit.      UUGGCUg--- --gCCUCCua aaa------A GCCGACaaa- ---------- ------acaa uaaaugccga
Chla.pneu.      UUGGCUg--- --gCCUCCua aaa------A GCCAACaaa- ---------- ------acaa uaaaugccga
Chla.abor.      UUGGCUg--- --gCCUCCua aaa------A GCCGACaaa- ---------- ------acaa uaaaugccga
Chla.trac.      UUGGCUg--- --gCCUCCua aaa------A GCCGACaaa- ---------- ------acaa uaaaugccga
Chla.muri.      UUGGCUg--- --gCCUCCua aaa------A GCCGACaaa- ---------- ------acaa uaaaugccga
Osci.spec.      GAGUUGu--- --cUCUCGuc aaucc---cC AACUCAaaaa a--------- ------aaag uaaaugcgaa
Anab.spec.      GAGUCUc--- --cUCU-Gca aauca----A GGCUCAaaac a--------- ------aaag uaaaugcgaa
Chro.spec.      GAGUCgc--- --cUCUCGga aauac----a GGCUCAaauc ua-------- ------aaua uagaugcaaa
Nost.punc.      GAGUCUc--- --cUCUCGga aauca---aA GGCUCAaaca a--------- ------aaag uaaaugcgaa
Frem.dipl.      GAGUCUc--- --cUCUCGca aaucc---aA GGCUCAaaac a--------- ------aaag uaaaugcgaa
Plec.bory.      GAGUCca--- --cUCUCGua aaucu----a GGCUCaaaaa a--------- ---------a uagaugcaaa
Tric.eryt.      GAGUCUu--- --cUCUCGaa aauc---cuG GACUCAaaaa ---------- ------auaa uaagugcaaa
Syne.spec.-1.   GAGUCUc--- --cUCUCGca aauca---aA GGCUCAaaaa ---------- ------aaag uaacugcgaa
Syne.spec.-2.   GAGUCca--- --cUCUCGua aaucc----a GGCUCaacca ---------- ------aaag uaacugcgaa
Syne.spec.-3.   -UGCUC---- ---GGUca-- ---------G AGCGaa---- ---------- ------cccg uaacagcgaa
Syne.spec.-4.   -UGCUC---- ---GGUga-- ---------G AGCAaa---- ---------- ------cccg uaacugcgaa
Proc.mari.-2.   -UGCUC---- ---GGUaa-- ---------G AGCAaa---- ---------- ------uccg uaacugcgaa
Proc.mari.-1.   -UGCUC---- ---GGUUa-- ---------G AGCAaa---- ---------- ------aaca caaacgcuaa
Syne.spec.-5.   -UGCUC---- ---GGUaa-- ---------G AGCGaa---- ---------- ------cccg uaacagcgaa
Syne.spec.-6.   -UGCUC---- ---GGUca-- ---------G AGCGaa---- ---------- ------cccg uaacagcgaa
Cyan.para.cy.   UUgUUcu--- --aUCUCGaa aau------c AAgAAcucuc aa-------- ------aauu uaaacgcaac
Porp.purp.cl.   UUAUUag--- --aGCUUuua gu------ua AAUAA----- ---------- ---------- ---augcaga
Odon.sine.cl.   UUUCUaa--- --uCUUCGua aaaaa----- AGAGAaauuu ---------- ------auaa uaaaugcuaa
Pavl.luth.cl.pa.-----aaa-- --cCCUCUua aaaaa----- aaagcaa--- ---------- ------acaa uaaaugcaaa
Boli.spec.pl.   aAUAUU---- --aUUUCGuu aaaa-----A AUAUaccuuu ---------- ------aaaa uaaaugcaaa
Guil.thet.cl.   UUAAUGa--- ---uCUUGua aaaaa----C AUUAAAgua- ---------- ------caaa uaaaugcaag
Thal.weis.cl.   GUAUU----- ---CUUUGua aaaa------ AAUACuaaaa ua-------- ------cuaa uaaaugcuaa
Meso.viri.cl.   GAACca---- --aUCUCGua aacuu----g aGUUCAauug ---------- ------caaa uaaaugcuaa
Recl.amer.mt.   UUUUaUcu-- --acUuu-ua a--------G -AAGGAuuuu uu---aaaaa caccuuguua aauaaguaaa
Fibb.succ.      gAGGgCaa-- --cUcGuuaa aaa------G -UCUgaa--- ---------- ----aaaaaa uaagugcuga
Trep.dent.      GCCGA----- ---uCUCCug a--------u UCGGCAaa-- ---------- -----cacua uaacugccga
Trep.pall.      GUCGA----- ---uCUCCug a--------u UCGGCGcc-- ---------- ------uuua uaacugccaa
Borr.burg.      ---GAA---- ---UCUCUua aaa-----cU UCu------- ---------- ------aaaa uaaaugcaaa
Rhod.palu.      GuUCCG---- --ccGUUau- ---------C GGGcUAcu-- ---------- ------gcaa uaguugccaa
Magn.magn.-1.   GuUCCG---- --ccGUUau- ---------C GGGcCUuu-- ---------- ------gcaa uaguugccaa
Magn.magn.-2.   AUaCCa---- --ccGUUau- ---------c GG-GUCaauc ---------- ------cuaa caagugccaa
Rhod.rubr.      uaUCCa---- --ccGUUau- ---------c GGG-cCaacu ---------- ------cuga caagugccaa
Meth.exto.pa.   ---------- ---------- ---------- ---------- ---------- ---------- ----------
Brad.japo.      GUuCCG---- --ccGUUau- ---------C GG-GCuacu- ---------- ------gcaa uaguugccaa
Meso.loti.      GUaCCa---- --ccGUCau- ---------c GG-GCuaaa- ---------- ------cuua uaguugccaa
Bruc.meli.      AUaCCa---- --ccGUUau- ---------c GG-GUCaac- ---------- ------agag uaguugcaaa
Sino.meli.      GUaCCa---- --ccGUUau- ---------c GG-GCuaaa- ---------- ------cuua uaguugcaaa
Rhiz.legu.      GUaCCG---- --ccGUUau- ---------C GG-GCuaaa- a--------- -------uug uaguugcaaa
Agro.tume.      AUaCCG---- --ccGUUau- ---------C GG-GUCaca- ---------- ------agug uaguugcaaa
Caul.cres.      G-CCCa---- --ccGUU-u- ---------c GGG-CCuuu- ---------- -------auc uaaaugcgaa
Sili.pome.      GuACCa---- --cCGUUau- ---------c GGU-CCgcaa a--------- -------gca uaauugccaa
Rhod.spha.      GuACCa---- --cCGUUau- ---------c GGU-CCgaa- ---------- -----aagua caguugccaa
Rick.prow.      AuUCCAccgg u-gguUUuug ccaua----U GGA-UCaaaa ---------- ------caaa gaaacgcaaa
Rick.typh.      AuCCCAccga u-ggcUUuug ccaua----U GGG-UCaaaa ---------- ------caaa gaaacgcaaa
Rick.cono.      AuUCCGccga u-ggCUUGug ccaua----U GGG-UCaaaa ---------- ------caaa gaaacgcaaa
Sphi.arom.      AGU------- --aaCCCGuu caa------- -gGCUCaaa- ---------- -----acuca caagugccaa
Ehrl.chaf.      AaaAc----- ---aGCCGuu uaaa------ -UgcUCaaaa u--------- -------uua uaagugcaaa
Wolb.spec.      ACaC------ ---cACCGcu aa-------- -GaGUUcau- ---------- ------aauu uaaaugcaaa
Chro.viol.      CAGUc----- --acCCCGua aaac------ -GCUGAauu- ---------- ------uaua uagucgcaaa
Neis.gono.      CAGaU----- ---UCCCGua aaac------ A-CUGAauu- ---------- ------caaa uagucgcaaa
Neis.meni.-1.   CAGaU----- ---UCCCGua aaac------ A-CUGAauu- ---------- ------caaa uagucgcaaa
Neis.meni.-2.   CAGaU----- ---UCCCGua aaac------ A-CUGAauu- ---------- ------caaa uagucgcaaa
Uncu.u02-.      CAGuUa---- ---CCUCGua aauc-----c AuCUGAaaa- ---------- ------acag uaaacgcaaa
Nitr.euro.      CAGUa----- --cCCUCGua aaac------ aGCUGAaaa- ---------- ------aaaa uagucgcaaa
Meth.glyc.      UAGUca---- ---CCUCGua aauaa----- -ACUAGaaca ---------- ------agua uagucgcaaa
Nitr.cryo.      CAGAaUa--- ---CCUCGua aauac----A -UCUGGaaa- ---------- ------aaaa uagucgcaaa
Uncu.u04-.pa.   UAGUca---- ---CCUCGua aaucc----- -ACUGGaaca a--------- ------guua uagucgcaaa
Alca.faec.      CAGUac---- ---GCUCGua aaucc----- -ACUGGaaa- ---------- ------acua uaaacgccaa
Bord.para.      CAGUaa---- ---GCUCGuu aaucc----- -ACUGGaac- ---------- ------acua caaacgccaa
Bord.pert.      CAGUaa---- ---GCUCGuu aauc------ cACUGGaac- ---------- ------acua caaacgccaa
Bord.bron.am.   CAGUaa---- ---GCUCGuu aauc------ cACUGGaac- ---------- ------acua caaacgccaa
Coma.test.      GAGUGac--- ---GCUCGua aaucuc---- CAUUCaaa-- ---------- ------aaac uaacugcaaa
Hydr.pall.      UCUGuC---- --aCCUCGua aauca----G -CAGAaaa-- ---------- ------aaac caacugcaaa
Vari.para.      GAAUgC---- ---GCUCGua aaaca----G -AUUCaaac- ---------- ------aaac uaacugcaaa
Burk.pseu.      CCGUca---- ---CCUCGuu aauca----- -AUGGGaaa- ---------- ------aacg uaacugcaaa
Burk.mall.      CCGUca---- ---CCUCGuu aauca----- -AUGGGaaa- ---------- ------aacg uaacugcaaa
Burk.cepa.      CCGUca---- ---CCUCGuu aauca----- -AUGGGaaa- ---------- ------aucg uaacugcaaa
Burk.fung.      CCGUca---- ---CCUCGuu aauca----- -AUGGGaaa- ---------- ------aacg uaacugcaaa
Alca.eutr.      CCGUca---- ---CCUCGuu aauca----- -AUGGaau-- ---------- ------gcaa uaacugcuaa
Rals.eutr.      CCGUca---- ---CCUCGuu aauca----- -AUGGGaau- ---------- ------gcaa uaacugcuaa
Rals.meta.      CCGUca---- ---CCUCGuu aauca----- -AUGGGaau- ---------- ------gcaa uaacugcuaa
Rals.sola.      CCGUca---- ---CCUCGuu aauca----- -AUGGGaac- ---------- ------gcaa uaacugcuaa
Rals.pick.      CCGUca---- ---CCUCGuu aauca----- -AUGGGaau- ---------- ------gcaa uaacugcuaa
Acid.ferr.-1.   CGGUUc---- ---GCUCUua aaacu----- GGUCGCaga- ---------- ------uuca uaauugccaa
Acid.ferr.-2.   CGGUUc---- ---GCUCUua aaacu----- GGUCGCaga- ---------- ------uuca uaauugccaa
Fran.tula.      UACcGU---- -aaCCUCGuu aaua-----A CaGUACaaa- ---------- -ugccaauaa uaacuggcaa
Dich.nodo.      GAGAG----- -aaUCUCGuu aaaua----- CUUUCAaaa- ---------- ------cuua uaguugcaaa
Xyle.fast.-1.   CcGCUu---- --uCCUCGua aa-----ucc AGCaGCaaa- ---------- ------cuua uaguugccaa
Xyle.fast.-2.   CcGCUu---- --uCCUCGua aa-----ucc AGCaGCaca- ---------- ------cuua uaguugccaa
Xyle.fast.-3.   CcGCUu---- --uCCUCGua aa-----ucc AGCaGCaca- ---------- ------cuua uaguugccaa
Xant.camp.      CaGCUu---- --uCCUCGuu aa-----ucc AGCaGCaaa- ---------- ------cuuu uaguugccaa
Xant.axon.      CaGCUu---- --uCCUCGuu aa-----ucc AGCaGCaaa- ---------- ------cuuu uaguugccaa
Legi.pneu.      GAGaUc---- ---UCUCGua aau-----aa GaCUCaauua aa-------- --------ua uaaaugcaaa
Coxi.burn.      CAACgaa--- --gGCUCGua aau--ccauc aGUUGCaaac a--------- --------ga uaguugcaaa
Meth.caps.      CAGAUGa--- ---CCUCGua aau-----cC AUCUGCaaac ca-------- --------aa uaaacgccaa
Uncu.u01a.      UCAUGu---- ---CCUCGua aaa-----cc UGUGACaacc aa-------- --------gc uaguugcgaa
Uncu.u01b.      UCAUGu---- ---CCUCGua aa-----ucc CGUGGCaacc aa-------- --------gc uaguugcgaa
Acin.ADP1.      CAuuUU---- --cUCUCGua aa----uaaA AuuUGCauuu uaaua----- ---------- --gucgcaaa
Micr.degr.      UAGCca---- --aUCACGua aau---ccaa aGCUGCaaa- ---------- ------uuau caguugccaa
Pseu.aeru.      UAGCAG---- --aaCUCGua aau---ucgC UGCUGCaaa- ---------- ------cuua uaguugccaa
Azot.vine.      UGGCAG---- --aACUCGua aau---ccaC UGCUACaaa- ---------- ------cuca uaguugccaa
Pseu.puti.      UAACAG---- --aACUCGua aau---ccaC UGUUGCaac- ---------- -----uuuua uaguugccaa
Pseu.fluo.-1.   UAACAG---- --aAGUCGua aau---ccaC UGUUGCaac- ---------- ----uacuua uaguugccaa
Pseu.fluo.-2.   UAACAG---- --aACUCGua aau---ccaC UGUUGCaac- ---------- ----uucuua uaguugccaa
Pseu.syri.-1.   UAACAG---- --aACUCGua aau---ccaC UGUUGCaac- ---------- ----uuucua uaguugccaa
Pseu.syri.-2.   UAACAG---- --aACUCGua aau---ccaC UGUUGCaac- ---------- ----uuucua uaguugccaa
Mari.hydr.      CAGCga---- --aUCUCGua aau---ccaa aGCUGCaac- ---------- ------guaa uagucgcaaa
Pseu.halo.      CGGUUU---- --gCCUCGua aa------aA AGCCGCaauu u--------- ------aaag uaaucgcaaa
Uncu.ww11.      CGGUUg---- --gCCUCGua aa-------a AGCCGCaca- ---------- ------guua uaguugcaaa
Shew.putr.      CGGUUg---- --gCCUCGua aa-------a AGCCGCaaa- ---------- ------guua uaguugcaaa
Colw.spec.      CGGUUU---- --gCCUGGua aa-------A AGCCGCaa-- ---------- -----aacua uaauugcuaa
Phot.phos.      CGGUUu---- --gCCUCGuu aa------ac AGCCGCaaa- ---------- ------aaaa uagucgcaaa
Vibr.chol.      CGGUag---- --gCCUCGuu aa------ca aACCGCaaa- ---------- ------aaaa uagucgcaaa
Aero.salm.      CGGUag---- --gCCUCGuu aa------ca aACCGCaaa- ---------- ------aaaa uagucgcaaa
Uncu.vlw3.      CGGUag---- --gCCUCGuu aa------ca aACCGCaaa- ---------- ------aaaa uagucgcaaa
Uncu.vlw4.      CGGUag---- --gCCUCGuu aa------ca aACCGCaaa- ---------- ------aaaa uagucgcaaa
Uncu.vls1.-3.   CGGUag---- --gCCUCGuu aa------ca aACCGCaaa- ---------- ------aaaa uagucgcaaa
Uncu.rca3.      CGGUag---- --gCCUCGuu aa------ca aACCGCaaa- ---------- ------aaaa uagucgcaaa
Uncu.vls1.-4.   CGGUag---- --gCCUCGuu aa------ca aACCGCaaa- ---------- ------aaaa uagucgcaaa
Uncu.ww-9.      CGGUag---- --gCCUCGuu aa------ca aACCGCaaa- ---------- ------aaaa uagucgcaaa
Uncu.ww10.      CGGUag---- --gCCUCGuu aa------ca aACCGCaaa- ---------- ------aaag uagucgcaaa
Uncu.vlw5.      CGGUag---- --gCCUCGuu aa------ca aACCGCaaa- ---------- ------aaaa uagucgcaaa
Uncu.vlw6.      CGGUag---- --gCCUCGuu aa------ca aACCGCaaa- ---------- ------aaaa uagucgcaaa
Uncu.rca4.      CGGUag---- --gCCUCGuu aa------ua aACCGCaa-- ---------- ------aaaa uagucgcaaa
Uncu.rca7.      CGGUag---- --gCCUCGuu aa------ua aACCGcaa-- ---------- ------aaga uagccgcaaa
Uncu.rca8.      CGGUag---- --gCCUCGuu aa------ua aACCGCaa-- ---------- ------aaaa uagucgcaaa
Uncu.lem1.      CGGUag---- --gCCUCGuu aa------ua aACCGCaa-- ---------- ------aaaa uagucgcaaa
Uncu.lem2.      CGGUag---- --gCUUCGuu aa------ua aACCGCaa-- ---------- -------aag auagucgcaa
Past.mult.      CGGUag---- --gCCUCGua aa------ua aACCGCaaa- ---------- ------aaaa uagucgcaaa
Mann.haem.      CGGUag---- --gCCUCGua aa------ca aACCGCaaa- ---------- ------auaa uagucgcaaa
Haem.somn.      CGGUag---- --gCCUCGua aa------ua aACCGCaaa- ---------- ------acaa uagucgcaaa
Haem.infl.      CGGUag---- --gCCUCGua aa------ua aACCGCaaa- ---------- ------aaaa uagucgcaaa
Haem.ducr.      CGGUag---- --gCCUCGua aa------ca aACCGCaaa- ---------- ------aaaa uagucgcaaa
Acti.pleu.      CGGUag---- --gCCUCGua aa------ca aACCGCaaa- ---------- ------aaaa uagucgcaaa
Acti.acti.      CGGUag---- --gCCUCGua aa------ua aACCGCaaa- ---------- ------aaaa uagucgcaaa
Buch.aphi.      CGGUUU---- --gCCUCGau aa------aA AACCGUaaa- ---------- ------aaaa uagcugcaaa
Buch.APS-.      CGGUUU---- --gCCUCGau aa-------A AGCCGUaaa- ---------- ------aaaa uaauugcaaa
Esch.coli.-1.   CGGUUg---- --gCCUCGua aa-------a AGCCGCaa-- ---------- ------aaaa uagucgcaaa
Esch.coli.-2.   CGGUUg---- --gCCUCGua aa-------a AGCCGCaa-- ---------- ------aaaa uagucgcaaa
Esch.coli.-3.   CGGUUg---- --gCCUCGua aa-------a AGCCGCaa-- ---------- ------aaaa uagucgcaaa
Prov.rett.      CGGUUg---- --gCCUCGua aa-------a AGCCGCaaa- ---------- ------aaaa uagucgcaaa
Salm.typh.-1.   CGGUUg---- --gCCUCGua aa-------a AGCCGCaaa- ---------- ------aaaa uagucgcaaa
Salm.typh.-2.   CGGUUg---- --gCCUCGua aa-------a AGCCGCaaa- ---------- ------aaaa uagucgcaaa
Salm.ente.-1.   CGGUUg---- --gCCUCGua aa-------a AGCCGCaaa- ---------- ------aaaa uagucgcaaa
Salm.ente.-2.   CuGgUUg--- --gCCUCGua aa-------A AgCcGCaaa- ---------- ------aaaa uagucgcaaa
Shig.flex.      CGGUUg---- --gCCUCGua aa-------a AGCCGCaaa- ---------- -------aaa uagucgcaaa
Shig.dyse.      CGGUUg---- --gCCUCGua aa-------a AGCCGCaaa- ---------- -------aaa uagucgcaaa
Salm.para.      CGGUUg---- --gCCUCGua aa-------a AGCCGCaaa- ---------- ------aaaa uagucgcaaa
Erwi.caro.      CGGUUU---- --gCCUCGua aa-------A AGCCGCaa-- ---------- -----aaaaa uagucgcaaa
Erwi.chry.      CGGUUg---- --gCCUCGua aa-------a AGCCGCaa-- ---------- -----aaaaa uagucgcaaa
Kleb.pneu.      CGGUUg---- --gCCUCGua aa-------a AGCCGCaa-- ---------- ------aaaa uagucgcaaa
Uncu.rca1.      CGGUag---- --gCCUCGuu aa------ca aACCGCaa-- ---------- ------aaaa uagucgcaaa
Uncu.vls1.-1.   CGGUUU---- --gCCUCGua aa-------A AGCCGCaa-- ---------- ------aaaa uaguugcaaa
Uncu.vls3.      CGGUUU---- --gCCUCGua aa-------A AGCCGCaa-- ---------- -----aaaaa uaguugcaaa
Uncu.vls4.      CGGUUU---- --gCCUCGua aa-------A AGCCGCaa-- ---------- -----aaaaa uaguugcaaa
Uncu.ww-1.      CGGUUg---- --gCCUCGua aa-------a AGCCGCaa-- ---------- -----aaaaa uagucgcaaa
Uncu.rca2.      CGGaUg---- --gCCUCGua aa-------a AgCCGCaa-- ---------- -----aaaaa uagucucaaa
Uncu.ww-2.      CGGUUg---- --gCCUCGua aa-------a AGCCGCaa-- ---------- -----aaaaa uagucgcaaa
Uncu.ww-3.      CGGUUg---- --gCCUCGua aa-------a AGCCGCaa-- ---------- -----aaaaa uagucgcaaa
Uncu.ql-1.      CGGUUg---- --gCCUCGua aa-------a AGCCGCaa-- ---------- ------aaaa uagucgcaaa
Uncu.ww-4.      CGGUUg---- --gCCUCGua aa-------a AGCCGCaa-- ---------- -----aaaaa uagucgcaaa
Uncu.vls1.-2.pa.---------- ---------- ---------- ---------- ---------- ---------- ----------
Uncu.vls5.      CGGUUg---- --gCCUCGua aa-------a AGCCGCaa-- ---------- -----aaaaa uagucgcaaa
Uncu.fs-1.      CGGUUg---- --gCCUCGua aa-------a AGCCGCaa-- ---------- ------aaaa auagucgcaa
Uncu.vls6.      CGGUUg---- --gCCUCGua aa-------a AGCCGCaa-- ---------- -----aaaaa uagucgcaaa
Uncu.fs-2.      CGGUUg---- --gCCUCGua aa-------a AGCCGCaa-- ---------- -----aaaaa uagucgcaaa
Uncu.ww-5.      CGGUUg---- --gCCUCGua aa-------a AGCCGCaa-- ---------- -----aaaaa uagucgcaaa
Uncu.ww-6.      CGGUUg---- --gCCUCGua aa-------a AGCCGCaa-- ---------- -----aaaaa uagucgcaaa
Uncu.vlw1.      CGGUUg---- --gCCUCGua aa-------a AGCCGCaa-- ---------- -----aaaaa uagucgcaaa
Uncu.vls7.      CGGUUg---- --gCCUCGua aa-------a AGCCGCaa-- ---------- -----aaaaa uagucgcaaa
Uncu.vls8.      CGGUUg---- --gCCgCGua aa-------a AGCCGCaa-- ---------- ------uaaa uagucgcaaa
Uncu.vls9.      CGGUUg---- --gCCUCGua aa-------a AGCCGCaa-- ---------- -----aaaaa uagucgcaaa
Uncu.vlw2.      CGGUUU---- --gCCUCGua aa-------A AGCCGCaa-- ---------- -----aaaaa uagucgcaaa
Uncu.ww-7.      CGGUUg---- --gCCUCGua aa-------a AGCCGCaa-- ---------- -----aaaaa uagucgcaaa
Uncu.ww-8.      CGGUUg---- --gCCUCGua aa-------a AGCCGCaa-- ---------- --aaaaaaua uagucgcaaa
Yers.ente.      GCGGag---- --gCCUCGua aa------aa aCCGCAa--- ---------- ----aaaaaa uaauugcaaa
Yers.pest.      GCGGUg---- --gCCUCGua aa------aa ACCGCAaaa- ---------- ------aaaa uaguugcaaa
Desu.vulg.      GCCGCUg--- --gCCUCGua aaa------A GCGGCaca-- ---------- ------aaag uaauugccaa
Desu.desu.      GCCGCUg--- --gCCUCGua aaa------A GCGGCaca-- ---------- ------aaag uaauugccaa
Geob.sulf.      CGGGCUg--- --gCCUCGuu aaaa-----A GCCCGGggc- ---------- ------gaau uacacgccga
Geob.meta.      CGGGCUg--- --gCCUCGuu aaaa-----A GCCCGGggc- ---------- ------gaau uacacgccga
Heli.pylo.      ---GCU---- ---GCUUGua aaac-----A GCaaca---- ---------- ------aaaa uaacuguaaa
Camp.jeju.      -UGGGC---- --aAAGCGua aaaa-----G CCCAaaua-- ---------- ------aaau uaaacgcaaa
Fuso.nucl.-1.   UU-GUC---- ---G-CUGug aga------G ACuAAacaca u--------- ------cuuu uagauggaaa
Fuso.nucl.-2.   UU-GUC---- ---G-CUGug aaa------G ACuAAacaca u--------- ------cguu uagauggaaa
Fuso.nucl.-3.   UU-GUC---- ---G-CUGug aaa------G ACuAAacaca u--------- ------cguu uagauggaaa
Stre.coel.      GGCCaug--- --aUCUCGua aacc----ac aGGCCGaa-- ---------- ------aaaa uaaucgccaa
Ther.fusc.      GGaCGCa--- --gCCUCGuu aaaa---auG CGaCCGcg-- ---------- ----aaaaaa uaagugccaa
Trop.whip.      CGAGGuu--- --gUCUCGuu aacg----au CCUCGCaaaa ---------- --------ua uaagugccaa
Myco.lepr.      CAAgaGa--- --cCACCGua agcg-----U cgUUGCagc- ---------- ------aaua uaagcgccga
Myco.aviu.      CAAgaGa--- --cCACCGua agcg-----U cgUUGCgac- ---------- ------caaa uaagcgccga
Myco.tube.      CAAgaGa--- --cCACCGua agcg-----U cgUUGCgac- ---------- ------caaa uaagcgccga
Myco.bovi.      CAAgaGa--- --cCACCGua agcg-----U cgUUGCgac- ---------- ------caaa uaagcgccga
Myco.mari.      CAagaGa--- --cCACCGua agcg-----U cgaUGCaac- ---------- ------uaga uaagcgccga
Myco.smeg.      CAAgaGa--- --cCACCGua agcg-----U cgUUGCaac- ---------- ------caau uaagcgccga
Cory.diph.      CUAgaGa--- --cCACCGau uuuaagcg-U cgUAGCaaa- ---------- ------uaua uaagcgcaga
Cory.glut.      CUGgaGa--- --cCACCGua agcg-----U cgCAGCaaa- ---------- ------ccaa uaagcgccga
Desu.hafn.      UAGCUu---- --uCCUCGua aaac------ AGCUGCaaa- ---------- ------acuc uaguugccaa
Deha.ethe.      CCAUCc---- --aCCUCAuu aaac-----a GGUGGCaaa- ---------- ------aaac aacuggcgaa
Heli.mobi.      CCgUaaaa-- --agggcG-- ---------- gAaGGc---- ---------- --------uu uaauugccga
Baci.halo.      GGCG------ --aaCUCGuu aaaa------ -CGCCAucgc ---------- -------caa uaacuggcaa
Baci.stea.      GACG------ --uCCUCGua aaaa------ -CGUCaccua a--------- -------aga uaacuggcaa
Baci.mega.      GAUG------ --gCCUCGuu aaaa------ -CAUCaacgc ca-------- ------auaa uaacuggcaa
Baci.subt.      gGCGa----- ---UCUCGua aaca------ -CGCacuua- ---------- ------aaua uaacuggcaa
Stap.sapr.      UUGU------ ---CUUCGuc accaacacac -ACAGUu--- ---------- ------auaa uaacuggcaa
Stap.epid.      UUGG------ ---CUCCGuc aucaacacau uUCGGUu--- ---------- -----aaaua uaacugacaa
Stap.aure.-1.   UUGU------ ---CUUCGuc aucaacacac -ACAGUuu-- ---------- ------auaa uaacuggcaa
Stap.aure.-2.   UUGU------ ---CUUCGuc aucaacacac -ACAGUuu-- ---------- ------auaa uaacuggcaa
Stap.aure.-3.   UUGU------ ---CUUCGuc aucaacacac -ACAGUuu-- ---------- ------auaa uaacuggcaa
Stap.aure.-4.   UUGg------ ---CUUCGuc aucaacacac -aCAGUuu-- ---------- ------auaa uaacuggcaa
Stap.aure.-5.   UUGU------ ---CUUCGuc aucaacacac -ACAGUuu-- ---------- ------auaa uaacuggcaa
Stap.xylo.      UUGU------ ---CUUCGuc accaacacac -ACAGUu--- ---------- ------auaa uaacuggcaa
Baci.anth.      GauCGg---- ---CCUCGuu ------aaaa CG--UCaaag c--------- -------cua uaauuggcaa
List.inno.      GauCGU---- ---CCUCGuu -----aucaA CG--UCaaag cca------- ------auaa uaacuggcaa
List.mono.      GauCGU---- ---CCUCGuu -----aucaA CG--UCaaag cca------- ------auaa uaacuggcaa
List.gray.-1.   GauCGU---- ---CCUCGuu -----aucaA CG--UCaaag ccaa------ -------uaa uaacuggcaa
List.gray.-2.   GauCGg---- ----CCCGuc -----aucaa CG--UCaaag ccaa------ -------uaa uaacuggcaa
List.ivan.      GauCGU---- ---CCUCGuu -----auuaA CG--UCaaag ccaa------ -------uaa uaacuggcaa
List.seel.      GauCGU---- ---CCUCGuu -----aucaA CG--UCaaag ccaa------ -------uaa uaacuggcaa
List.wels.      GauCGU---- ---CCUCGuu -----aucaA CG--UCaaag ccaa------ -------uaa uaacuggcaa
Leuc.mese.      -UCCG----- ----GGCGca aa-------a CGGG-cagaa a--------- -------uuu uaacugcaaa
Leuc.pseu.      -UCCG----- ----GGCGuu aa-------a CGGG-cagac a--------- -------uuu uaacugcaaa
Leuc.lact.      -UCCG----- ----GGCGuu aaa------a CGGG-cagaa a--------- -------uuu uaacugcaaa
Lact.delb.      UuACGU---- ---CUACGuu aaa------A CGUuACaguu a--------- ------aaua uaacugcuaa
Lact.gass.      UcACGU---- ---CUACGuu aaa------A CGUcACaguu a--------- -----aauua uaacugcaaa
Lact.sake.      UuACGU---- ---CUGCGuu aaca-----A CGUuACaguu a--------- ------auua uaacugcaaa
Lact.helv.      UuACGU---- ---CUACGua aaa------A CGUuACaguu a--------- ------aaua uaacugcaaa
Lact.gall.      UuACGU---- ---CUACGua aaa------A CGUuACaguu a--------- ------aaua uaacugcaaa
Lact.plan.-1.   uuGCGU---- ---cUACGua aaa------A CGCu-Caguu ua-------- -----aauua uaacugcaaa
Carn.pisc.pa.   ---------- ---------- ---------- ---------- ---------- ---------- ----------
Ente.faec.-1.   UuACGg---- ---CUACGuu aaa------a CGUuACaguu a--------- ------aaua uaacugcuaa
Ente.faec.-2.   UuACGU---- ---CUACGua aaa------A CGUuACaguu a--------- ------aaua uaacugcuaa
Ente.dura.      UuACGU---- ---CUACGuu aaa------A CGUuACaguu a--------- ------aaua uaacugcuaa
Oeno.oeni.      -uuug----- ---uCGGGuu aa-------- -agacugcag au-------- ---------a uaacugcaaa
Lact.lact.-1.   gGGAU----- ----CAGgau aauc------ AUCCgcagau a--------- ------aaua uaacugcuaa
Lact.lact.-2.   gGGAU----- ----CAGgau aauc------ AUCCgcagau a--------- ------aaua uaacugcuaa
Lact.lact.-3.   gGGAU----- ----CAGgau aauc------ AUCCgcagau a--------- ------aaua uaacugcuaa
Lact.lact.-4.   gGGAU----- ----CAGgau aauc------ AUCCgcagau a--------- ------aaua uaacugcuaa
Lact.garv.      UGAUG----- ---uCACCua aauc------ CAUCGCagau a--------- ------aaua uaacugcuaa
Lact.plan.-2.   aGACG----- ---uCACUcu aaac------ CGUCgcagau a--------- ------aaua uaacugcuaa
Pedi.pent.      uuACGg---- ---CUACGua aa------aa CGUucaguuu a--------- -------uua uaacugcaaa
Lact.raff.      CGGCG----- ---cCACUcu aaac------ CGCCGcagau a--------- ------aaua uaacugcuaa
Stre.equi.      -GGCA----- ----GAUGua aaaa------ UGCCa-guua a--------- -------aua uaacugcaaa
Stre.uber.      -GGCA----- ----GAUGua aaaa------ UGCCa-guua a--------- -------aua uaacugcaaa
Stre.pyog.      -GGCA----- ----GAUGua aau------- UGCCa-guua a--------- -------aua uaacugcaaa
Stre.suis.pa.   -GGCA----- ----GAUGua aaaa------ UGCCa-guua a--------- -------aua uaacugcaaa
Stre.ther.      -GGCG----- -----ACGuu aa-------- CGCUcAguua a--------- -------aua uaacugcaaa
Stre.gord.      -aGCG----- ----GAUGua aaa------- CGC-cAguua a--------- -------aua uaacugcaaa
Stre.miti.      -GGCG----- -----ACGua aa-------- CGCUcAguua a--------- -------aua uaacugcaaa
Stre.pneu.      -GGCG----- -----ACGua aa-------- CGCUcAguua a--------- -------aua uaacugcaaa
Stre.muta.      -aGCG----- ----GAUGua aaa------- CGC-cAguua a--------- -------aua uaacugcaaa
Myco.capr.      AGACUaua-- --aAUACUac --------ua GGUUUA---- ---------- ---------a aaaacgcaaa
Urea.urea.      cccCUUau-- --cGCUUUc- --------gA GGcauUu--- ---------- ---------- uaaaugcaga
Spir.kunk.      AGACUaua-- ---AuGCUac --------ua GGUUUG---- ---------- --------aa gaaacgcaag
Myco.geni.      auGCCc---- ----CCUUac a---gcgcua GGUucAa--- ---------- ---------- uaaccgacaa
Myco.pneu.      AUGCC----- ----CCUUac a---gcucua GGUAUAa--- ---------- ---------- uaaccgacaa
Myco.pulm.      GC-------- ---AGACUau aaugcuacua ggcGUUuc-- ---------- -------aau aaacggaaca
Clos.ther.      UCUCGUug-- --gCCUCUuu aaaaa----A CGAGAAac-- ---------- -----uaaaa uaaacgcuaa
Ther.teng.      UCCACC---- --aGCUCGua aaaaa----G GUGGAaaa-- ---------- -------aaa uaaacgcaga
Clos.perf.      CAUGgU---- --gCCUCGau aauaa----A gUAUGCa--- ---------- ---uuaaaga uaaacgcaga
Clos.botu.      CCuGUa---- --cCUgCGuu aaaaa----- ACuGGGa--- ---------- -acuuaaaua uaauugcaaa
Clos.diff.      UCUGGg---- ---uCACGua aaaa------ CUGGGGa--- ---------- -acuuuaaaa uaaacgcaga
Clos.acet.-1.pa.---------- ---------- ---------- ---------- ---------- ---------- ----------
Clos.acet.-2.   UGUGGa---- --cCCgCGuu aaaaaa---- CUAUAG---- ---------- ---------- -----gccuu
Rumi.albu.      gcCGca---- ---CUcUCuu aaaa------ -CG------- ---------- ---------- -----gcgua
Carb.hydr.      CCAUCuua-- ---CCUCGuu aaaaa----u GGUGGG---- ---------- ----aaaaga uaacugccaa
support         SSSSS----- ---SSSSS-- ---------- SSSSSS---- ---------- ---------- ----------

                ....|....| ....|....| ....|....| ....|....| ....|....| ....|....| ....|....|
                   145        155        165        175        185        195        205    
p-pre           ---------- ---------- ---------- ---------- ---------- ---------- ----iiiiii
psknts          ---------- ---------- ---------- ---------- ---------- ---------- ----------
hel-10          ---------- ---------- ---------- ---------- ---------- ---------- ----------
hel-1           ---------- ---------- ---------- ---------- ---------- ---------- ----555555
hel-x           ---------- ---------- ---------- ---------- ---------- ---------- ----aaaaaa
Aqui.aeol.      cgaagcugaa cuc------- ---------- ---------- ---------- ---------- -------gcu
Ther.mari.      cgaaccuguu ---------- ---------- ---------- ---------- ---------- -------gcu
Chlo.aura.-1.   caccaacacu cgggcccagg cucgccug-- ---------- ---------- ---------- -------gcc
Chlo.aura.-2.pa.---------- ----cccaug aucgccug-- ---------- ---------- ---------- -------gcc
Ther.ther.      caccaacuac ---------- ---------- ---------- ---------- ---------- -------gcu
Dein.radi.      ccagaacuac ---------- ---------- ---------- ---------- ---------- -------gcU
Porp.ging.      aaauaa---- ---------- ---------- ---------- ---------- ---------- ---cuacGcU
Bact.frag.      aacuaauua- ---------- ---------- ---------- ---------- ---------- ------cGcU
Bact.fors.      aaauaacua- ---------- ---------- ---------- ---------- ---------- ------CGcU
Tann.fors.      aaauaacua- ---------- ---------- ---------- ---------- ---------- ------CGcU
Prev.inte.      aaacaauua- ---------- ---------- ---------- ---------- ---------- ------cGcU
Cyto.hutc.      agaaucuua- ---------- ---------- ---------- ---------- ---------- ------cGcc
Chlo.tepi.      cgauuauucg uau------- ---------- ---------- ---------- ---------- -------GcA
Chla.psit.      accuaaggcu gaaugcgaaa uuauca---- ---------- ----guuucu cugaccucac cgaggAaAgA
Chla.pneu.      accuaaggcu gaaugcgaaa uuauua---- ---------- ----gcuugu uugacucagu agaggAaagA
Chla.abor.      accuaaggcu aaaugcgaaa uuauca---- ---------- ----guuucu cugaacucuc ugagcAAAgA
Chla.trac.      accuaaggcu gaaugcgaaa uuauca---- ---------- ----gcuucg cugaucucga agaucuaagA
Chla.muri.      accuaaggcu gaaugcgaaa uuauca---- ---------- ----gcuucg cugaucuuaa ugaucuaagA
Osci.spec.      caacaucguu ccuuuc---- ---------- ---------- ---------- --gcucguaa agcgGcuCCU
Anab.spec.      uaacaucguu aaauuu---- ---------- ---------- ---------- --gcucguaa ggacgCUcuA
Chro.spec.      caacaucgua aaauuc---- ---------- ---------- ---------- --------ga gcgucaAGCA
Nost.punc.      uaacaucguu aacuuu---- ---------- ---------- ---------- --gcucguaa ggauGCUCuA
Frem.dipl.      caauaucgua aaauuu---- ---------- ---------- ---------- --gcucguaa ggaaGCcCua
Plec.bory.      caacaucgua ccuuuc---- ---------- ---------- ---------- --gcucguaa aacuGCaCcu
Tric.eryt.      caacauugua ccuuuu---- ---------- ---------- ---------- --gcucguaa gcaaGUagcu
Syne.spec.-1.   uaacaucguc agcuuc---- ---------- ---------- ---------- --------aa acggGUaGcC
Syne.spec.-2.   caacaucguu ccuuuc---- ---------- ---------- ---------- --gcucguaa ggcugcuCcU
Syne.spec.-3.   caacaucguu cguuuc---- ---------- ---------- ---------- --ucccguca agccgcCCcC
Syne.spec.-4.   caacaucguu cguuuc---- ---------- ---------- ---------- --ucccguca cgcagcCccU
Proc.mari.-2.   caacaucguu cguuuc---- ---------- ---------- ---------- --ucccguca gccugcCCUC
Proc.mari.-1.   caaaaucguu aguuuc---- ---------- ---------- ---------- --ucccguca aacagcacca
Syne.spec.-5.   caacaucguu cguuuc---- ---------- ---------- ---------- --ucccguca agccgcCCcC
Syne.spec.-6.   caacaucguu cguuuc---- ---------- ---------- ---------- --ucccguca agccgcCCcU
Cyan.para.cy.   uaauauugua cgu------- ---------- ---------- ---------- --uuuaaccg uaaagcAGcU
Porp.purp.cl.   aaauaauauu auu------- ---------- ---------- ---------- -gcuuuuucu cgaaaAuuAG
Odon.sine.cl.   uaauuuaauu ucuu------ ---cuguguu uaaaaguuua ucaacuaagc aaaauaguuu aaauuuaagu
Pavl.luth.cl.pa.caauauuuua ucuuuu--aa ucgaguagcu guagccccgu auaguuauau agcauuaacu ccuuAUGGUC
Boli.spec.pl.   uaacauuuua gcuuuu---- ---------- ---------- ---------- -----aaccg uaaaUcUuuA
Guil.thet.cl.   caauauaguu ucauuua--- ---------- ---------- ---------- ---guucaaa acguUUAGUc
Thal.weis.cl.   uaauauaaua ccguuua--- ------uuuu uaaagcagua aaaacaaaaa aagaagcaau ggcuuuAAAU
Meso.viri.cl.   caauauuuua ccuuuua--- ---------- ---------- ---------- ------aucg uaagacaGcc
Recl.amer.mt.   uaaaaaaaa- ---------- ---------- ---------- ---------- ---------- ----------
Fibb.succ.      cgaaaac--- ---------- ---------- ---------- ---------- ---------- ----uacgca
Trep.dent.      aaauaacgac aguu------ ---------- ---------- ---------- ---------u cgauuacgcc
Trep.pall.      uucugacagu uuc------- ---------- ---------- ---------- ---------- -gacuacgcg
Borr.burg.      aaauaauaac uuu------- ---------- ---------- ---------- --acaagcuc aaaucuugua
Rhod.palu.      cgacaacuau ---------- ---------- ---------- ---------- --------gc uccgGUUgcU
Magn.magn.-1.   cgacaacuuu ---------- ---------- ---------- ---------- --------gc uccgGUggcU
Magn.magn.-2.   cgacaac--- ---------- ---------- ---------- ---------- --------gu ugaacuugcc
Rhod.rubr.      cgacaacguu ---------- ---------- ---------- ---------- ---------- -gaacuugcc
Meth.exto.pa.   ---------- ---------- ---------- ---------- ---------- ---------- ----------
Brad.japo.      cgacaacuuu gcu------- ---------- ---------- ---------- ---------- -ccggUUgcU
Meso.loti.      cgacaacuau gcg------- ---------- ---------- ---------- ---------- -gaaGCacGU
Bruc.meli.      ugacaacaau gcu------- ---------- ---------- ---------- --------ca ggguUaUgcU
Sino.meli.      cgacaacuau gcu------- ---------- ---------- ---------- ---------- -gaaGcaCGU
Rhiz.legu.      cgacaacuau gcg------- ---------- ---------- ---------- ---------- -gaagcucGU
Agro.tume.      ugacaacaac gcu------- ---------- ---------- ---------- --------aa ggaaUaCgcU
Caul.cres.      cgauaacuuc gcu------- ---------- ---------- ---------- --------ga agagUUCGCC
Sili.pome.      cgacaaucgu gcu------- ---------- ---------- ---------- ---------- -ccgguUGcU
Rhod.spha.      cgacaaccgu gcu------- ---------- ---------- ---------- ---------- -ccgGUGGCU
Rick.prow.      cgauaaucgu uau------- ---------- ---------- ---------- -----guagg uguuccagcu
Rick.typh.      cgauaauaag cgu------- ---------- ---------- ---------- --uauguagg uguugccgcu
Rick.cono.      cgauaauaau cguucu---- ---------- ---------- ---------- -----guagg ucauuuagcu
Sphi.arom.      cgacaacgaa gcacuu---- ---------- ---------- ---------- ---------- -------GCU
Ehrl.chaf.      cgauaauuuc guuuuu---- ---------- ---------- gcuaaugaua auaauagcag ugcuaacuUA
Wolb.spec.      cgauaauuuu gcugcu---- ---------- ---------- ---------- --gaagacaa ugucgacgca
Chro.viol.      cgacgaaacu uac------- ---------- ---------- ---------- ---------- -------gcU
Neis.gono.      cgacgaaacu uac------- ---------- ---------- ---------- ---------- -------Gcu
Neis.meni.-1.   cgacgaaacu uac------- ---------- ---------- ---------- ---------- -------Gcu
Neis.meni.-2.   cgacgaaacu uac------- ---------- ---------- ---------- ---------- -------Gcu
Uncu.u02-.      cgacgaacag uuu------- ---------- ---------- ---------- ---------- -------gcU
Nitr.euro.      cgacgaaaac uac------- ---------- ---------- ---------- ---------- -------gcU
Meth.glyc.      cgacgaaacu uac------- ---------- ---------- ---------- ---------- -------gcU
Nitr.cryo.      cgacgaaaac uac------- ---------- ---------- ---------- ---------- -------Gcu
Uncu.u04-.pa.   cgacgaaacu uac------- ---------- ---------- ---------- ---------- -------gcU
Alca.faec.      cgacgagcgu uuc------- ---------- ---------- ---------- ---------- -------GcU
Bord.para.      cgacgagcgu uuc------- ---------- ---------- ---------- ---------- -------Gcu
Bord.pert.      cgacgagcgu cuc------- ---------- ---------- ---------- ---------- -------Gcu
Bord.bron.am.   cgacgagcgu yuc------- ---------- ---------- ---------- ---------- -------Gcu
Coma.test.      cgacgaacgu uuc------- ---------- ---------- ---------- ---------- -------gca
Hydr.pall.      cgacgaacgu uuc------- ---------- ---------- ---------- ---------- -------gca
Vari.para.      cgacgaacgu uuc------- ---------- ---------- ---------- ---------- -------gca
Burk.pseu.      cgacgauacg uuc------- ---------- ---------- ---------- ---------- -------gca
Burk.mall.      cgacgauacg uuc------- ---------- ---------- ---------- ---------- -------gca
Burk.cepa.      cgacgauacg uuc------- ---------- ---------- ---------- ---------- -------gca
Burk.fung.      cgacgauacg uuc------- ---------- ---------- ---------- ---------- -------gca
Alca.eutr.      cgacgaacgu uac------- ---------- ---------- ---------- ---------- ----------
Rals.eutr.      cgacgaacgu uac------- ---------- ---------- ---------- ---------- -------gca
Rals.meta.      cgacgaacgu uac------- ---------- ---------- ---------- ---------- -------gca
Rals.sola.      cgacaaccgu uac------- ---------- ---------- ---------- ---------- -------cag
Rals.pick.      cgacgaacgu uac------- ---------- ---------- ---------- ---------- -------gca
Acid.ferr.-1.   cgacagcaau uac------- ---------- ---------- ---------- ---------- -------gcu
Acid.ferr.-2.   cgacagcaau uac------- ---------- ---------- ---------- ---------- -------gcc
Fran.tula.      caaaaaagca aaccgcguag cggcuaacga cagcaac--- ---------- -----uuugc ugcuguugcU
Dich.nodo.      cgacgacaac uac------- ---------- ---------- ---------- ---------- -------gcu
Xyle.fast.-1.   cgaagacaac uuc------- ---------- ---------- ---------- ---------- -------gcu
Xyle.fast.-2.   cgaagacaac uuc------- ---------- ---------- ---------- ---------- -------gcu
Xyle.fast.-3.   cgaagacaac uuc------- ---------- ---------- ---------- ---------- -------gcu
Xant.camp.      cgacgacaac uac------- ---------- ---------- ---------- -----gguuc ggacuucGCU
Xant.axon.      cgaugacaac uac------- ---------- ---------- ---------- -----gguuc ggacuucGCU
Legi.pneu.      cgaugaaaac uuu------- ---------- ---------- ---------- -----gcugg uggggaagCU
Coxi.burn.      cgauaguaau uau------- ---------- ---------- ---------- --------cu ccaagaagCU
Meth.caps.      cgacgacguu uac------- ---------- ---------- ---------- ---------- -------gCA
Uncu.u01a.      cgacuccaac uac------- ---------- ---------- ---------- ---------- -------GCc
Uncu.u01b.      cgacuccaac uac------- ---------- ---------- ---------- ---------- -------GCc
Acin.ADP1.      cgacgaaacu u--------- ---------- ---------- ---------- ---------- -----ACGcu
Micr.degr.      ugaugacaac uac------- ---------- ---------- ---------- ---------- -ggugcuCAA
Pseu.aeru.      cgacgacaac uac------- ---------- ---------- ---------- ---------- -------gcu
Azot.vine.      cgacgacaac uac------- ---------- ---------- ---------- ---------- -------gcu
Pseu.puti.      ugacgaaaac uac------- ---------- ---------- ---------- -----ggcgc ggaguacAAG
Pseu.fluo.-1.   ugacgaccaa uac------- ---------- ---------- ---------- ---------- -ggugcuGcu
Pseu.fluo.-2.   ugacgaaaac uac------- ---------- ---------- ---------- -----ggcca ggaauucGcu
Pseu.syri.-1.   ugacgaaaac uac------- ---------- ---------- ---------- ---------- -ggugcucAa
Pseu.syri.-2.   ugacgaaacc uac------- ---------- ---------- ---------- --------gg ggaauacGcu
Mari.hydr.      cgacgaaaac uac------- ---------- ---------- ---------- ---------- -------GCa
Pseu.halo.      cgacgauaac uac------- ---------- ---------- ---------- ---------- -------ucu
Uncu.ww11.      cgacgauaac uac------- ---------- ---------- ---------- ---------- -------gcu
Shew.putr.      cgacgauaac uac------- ---------- ---------- ---------- ---------- -------gcu
Colw.spec.      cgacgauacg uuc------- ---------- ---------- ---------- ---------- -------gca
Phot.phos.      cgacgaaaac uac------- ---------- ---------- ---------- ---------- -------GCa
Vibr.chol.      cgacgaaaac uac------- ---------- ---------- ---------- ---------- -------GCa
Aero.salm.      cgacgaaaac uac------- ---------- ---------- ---------- ---------- -------GCa
Uncu.vlw3.      cgacgaaaac uac------- ---------- ---------- ---------- ---------- -------GCa
Uncu.vlw4.      cgacgaaaac uac------- ---------- ---------- ---------- ---------- -------GCa
Uncu.vls1.-3.   cgacgaaaac uac------- ---------- ---------- ---------- ---------- -------GCa
Uncu.rca3.      cgacgaaaac uac------- ---------- ---------- ---------- ---------- -------GCa
Uncu.vls1.-4.   cgacgaaaac uac------- ---------- ---------- ---------- ---------- -------GCa
Uncu.ww-9.      cgacgaaaac uac------- ---------- ---------- ---------- ---------- -------GCa
Uncu.ww10.      cgacgaaaac uac------- ---------- ---------- ---------- ---------- -------GCa
Uncu.vlw5.      cgacgaaaac uac------- ---------- ---------- ---------- ---------- -------GCa
Uncu.vlw6.      cgacgaaaac uac------- ---------- ---------- ---------- ---------- -------GCa
Uncu.rca4.      cgacgaaacc uac------- ---------- ---------- ---------- ---------- -------GCU
Uncu.rca7.      cgacgaaacc uac------- ---------- ---------- ---------- ---------- -------GCU
Uncu.rca8.      cgacgaaacc uac------- ---------- ---------- ---------- ---------- -------GCU
Uncu.lem1.      cgacgaaacc uac------- ---------- ---------- ---------- ---------- -------GCU
Uncu.lem2.      cgacgaaacg cac------- ---------- ---------- ---------- ---------- -------GcU
Past.mult.      cgacgaacaa uac------- ---------- ---------- ---------- ---------- -------GCU
Mann.haem.      cgacgaacaa uac------- ---------- ---------- ---------- ---------- -------GCU
Haem.somn.      cgacgaacaa uac------- ---------- ---------- ---------- ---------- -------GCU
Haem.infl.      cgacgaacaa uac------- ---------- ---------- ---------- ---------- -------GCU
Haem.ducr.      cgacgaacaa uac------- ---------- ---------- ---------- ---------- -------GCU
Acti.pleu.      cgacgaacaa uac------- ---------- ---------- ---------- ---------- -------GCU
Acti.acti.      cgacgaacaa uac------- ---------- ---------- ---------- ---------- -------GCU
Buch.aphi.      uaauaaacaa aac------- ---------- ---------- ---------- ---------- ----uacGCU
Buch.APS-.      uaauaaacaa aac------- ---------- ---------- ---------- ---------- ----uacGCU
Esch.coli.-1.   cgacgaaaac uac------- ---------- ---------- ---------- ---------- -------GCU
Esch.coli.-2.   cgacgaaaac uac------- ---------- ---------- ---------- ---------- -------GCU
Esch.coli.-3.   cgacgaaaac uac------- ---------- ---------- ---------- ---------- -------GCU
Prov.rett.      cgacgaaaac uac------- ---------- ---------- ---------- ---------- -------GCU
Salm.typh.-1.   cgacgaaacc uac------- ---------- ---------- ---------- ---------- -------GCU
Salm.typh.-2.   cgacgaaacc uac------- ---------- ---------- ---------- ---------- -------GCU
Salm.ente.-1.   cgacgaaacc uac------- ---------- ---------- ---------- ---------- -------GCU
Salm.ente.-2.   cgacgaaaac uac------- ---------- ---------- ---------- ---------- -------GCU
Shig.flex.      cgacgaaaac uac------- ---------- ---------- ---------- ---------- -------GCU
Shig.dyse.      cgacgaaaac uac------- ---------- ---------- ---------- ---------- -------GCU
Salm.para.      cgacgaaaac uac------- ---------- ---------- ---------- ---------- -------GCU
Erwi.caro.      cgacgaaaac uac------- ---------- ---------- ---------- ---------- -------GCU
Erwi.chry.      cgacgaaaac uuc------- ---------- ---------- ---------- --------gc accugcuGcU
Kleb.pneu.      cgacgaaaac uac------- ---------- ---------- ---------- ---------- -------GCU
Uncu.rca1.      cgacgaaaac uac------- ---------- ---------- ---------- ---------- -------GCa
Uncu.vls1.-1.   cgacgaaaac uac------- ---------- ---------- ---------- ---------- -------GCa
Uncu.vls3.      cgacgaaaac uac------- ---------- ---------- ---------- ---------- -------GCa
Uncu.vls4.      cgacgaaaac uac------- ---------- ---------- ---------- ---------- -------GCa
Uncu.ww-1.      cgacgaaaac uac------- ---------- ---------- ---------- ---------- -------GCU
Uncu.rca2.      cgacgaaaac uac------- ---------- ---------- ---------- ---------- -------GCU
Uncu.ww-2.      cgacgaaaac uac------- ---------- ---------- ---------- ---------- -------GCU
Uncu.ww-3.      cgacgaaaac uac------- ---------- ---------- ---------- ---------- -------GCU
Uncu.ql-1.      cgucgaaaac uac------- ---------- ---------- ---------- ---------- -------GCU
Uncu.ww-4.      cgacggaaac uac------- ---------- ---------- ---------- ---------- -------GCU
Uncu.vls1.-2.pa.---------- ---------- ---------- ---------- ---------- ---------- ----------
Uncu.vls5.      cgacgaaacc uac------- ---------- ---------- ---------- ---------- -------GCU
Uncu.fs-1.      acgcgaaacc uac------- ---------- ---------- ---------- ---------- -------GCU
Uncu.vls6.      cgacgaaaac uac------- ---------- ---------- ---------- ---------- -------GCU
Uncu.fs-2.      cgacgaaaac uac------- ---------- ---------- ---------- ---------- -------GCU
Uncu.ww-5.      cgacgaaaac uac------- ---------- ---------- ---------- ---------- -------GCU
Uncu.ww-6.      cgacgaaaac uac------- ---------- ---------- ---------- ---------- -------GCU
Uncu.vlw1.      cgacgaaaac uac------- ---------- ---------- ---------- ---------- -------GCU
Uncu.vls7.      cgacgaaaac uac------- ---------- ---------- ---------- ---------- -------GCU
Uncu.vls8.      cgacgaaaac uac------- ---------- ---------- ---------- ---------- -------GCU
Uncu.vls9.      cgacgaaaac uac------- ---------- ---------- ---------- ---------- -------GCU
Uncu.vlw2.      cgacgaaaac uac------- ---------- ---------- ---------- ---------- -------GCa
Uncu.ww-7.      cgacgaaaac ugc------- ---------- ---------- ---------- ---------- -------GCU
Uncu.ww-8.      cgacgaaaac uac------- ---------- ---------- ---------- ---------- -------GCU
Yers.ente.      cgacucgcaa uacgaaucug cu-------- ---------- ---------- ---------- -------gcU
Yers.pest.      cgacgaaaac uac------- ---------- ---------- ---------- ---------- -------GCa
Desu.vulg.      ---caauuac gacuac---- ---------- ---------- ---------- ---------- -------gcU
Desu.desu.      caacgauuac gacuac---- ---------- ---------- ---------- ---------- -------gcU
Geob.sulf.      uaauuacgac uac------- ---------- ---------- ---------- ---------- -------gcu
Geob.meta.      uaauuacgac uac------- ---------- ---------- ---------- ---------- -------gcc
Heli.pylo.      caacacagau uac------- ---------- ---------- ---------- -----gcucc agcuuaCgCU
Camp.jeju.      caacguuaaa uuc------- ---------- ---------- ---------- -----gcucc ugcuuacgcU
Fuso.nucl.-1.   caaagauuac ---------- ---------- ---------- ---------- ---------- -------GcU
Fuso.nucl.-2.   caaagaauac ---------- ---------- ---------- ---------- ---------- -------GcU
Fuso.nucl.-3.   caaagaauac ---------- ---------- ---------- ---------- ---------- -------GcU
Stre.coel.      caccaagcgc ga-------- ---------- ---------- -------uuc cucccagcag gccuuCgC-C
Ther.fusc.      cucuaagcgc ---------- ---------- ---------- ---------- -------acu gaguucgcu-
Trop.whip.      cuuaaagcgc ---------- ---------- ---------- ---------- -------acu gaucuaagu-
Myco.lepr.      uucauaucag cgc------- ---------- ---------- ---------- ---------- gacuauGCU-
Myco.aviu.      uucacaucag cgc------- ---------- ---------- ---------- ---------- gacuacGCU-
Myco.tube.      uucacaucag cgc------- ---------- ---------- ---------- ---------- ----------
Myco.bovi.      uucacaucag cgc------- ---------- ---------- ---------- ---------- gacuacGCU-
Myco.mari.      uucacaucag cgc------- ---------- ---------- ---------- ---------- gacuacGCU-
Myco.smeg.      uuccaaucag cgc------- ---------- ---------- ---------- ---------- gacuacGCC-
Cory.diph.      gaacacucag cgc------- ---------- ---------- ---------- ---------- gacuacGCcC
Cory.glut.      gaagucucag cgc------- ---------- ---------- ---------- ---------- gacuacGCcC
Desu.hafn.      cgacgac--- ---------- ---------- ---------- ---------- ---------- aacuacGCuC
Deha.ethe.      cgugaac--- ---------- ---------- ---------- ---------- ---------- -ucgUUcuuG
Heli.mobi.      agauaacuac ---------- ---------- ---------- ---------- ---------- -------gcU
Baci.halo.      agaaaacaac ---------- ---------- ---------- ---------- ---------- -aacuUCGCA
Baci.stea.      acaaaacuac ---------- ---------- ---------- ---------- ---------- -------Gcu
Baci.mega.      aucuaacaau aacu------ ---------- ---------- ---------- ---------- -----ucgcu
Baci.subt.      aacuaacagu uuuaaccaaa acg------- ---------- ---------- ---------- -----uagca
Stap.sapr.      agaaaacaau aauu------ ---------- ---------- ---------- ---------- -----ucgca
Stap.epid.      aucaaacaau aauu------ ---------- ---------- ---------- ---------- -----ucgca
Stap.aure.-1.   aucaaacaau aauu------ ---------- ---------- ---------- ---------- -----ucgca
Stap.aure.-2.   aucaaacaau aauu------ ---------- ---------- ---------- ---------- -----ucgca
Stap.aure.-3.   aucaaacaau aauu------ ---------- ---------- ---------- ---------- -----ucgca
Stap.aure.-4.   aucaaacaau aauu------ ---------- ---------- ---------- ---------- -----ucgca
Stap.aure.-5.   aucaaacaau aauu------ ---------- ---------- ---------- ---------- -----ucgca
Stap.xylo.      agaaaacaau aauu------ ---------- ---------- ---------- ---------- -----ucgca
Baci.anth.      acaaaacaau c--------- ---------- ---------- ---------- ---------- -----uuuCU
List.inno.      agaaaaacaa a--------- ---------- ---------- ---------- ---------- --accuagcU
List.mono.      agaaaaacaa a--------- ---------- ---------- ---------- ---------- --accuagcU
List.gray.-1.   agaaaaacaa a--------- ---------- ---------- ---------- ---------- --accuagcU
List.gray.-2.   acaaaacaac a--------- ---------- ---------- ---------- ---------- --auuuagcU
List.ivan.      agaaaaacaa a--------- ---------- ---------- ---------- ---------- --accuagcU
List.seel.      agaaaaacaa a--------- ---------- ---------- ---------- ---------- --accuagcU
List.wels.      agaaaaacaa a--------- ---------- ---------- ---------- ---------- --accuagcU
Leuc.mese.      aaacgaaaac u--------- ---------- ---------- ---------- ---------- --cuUuCGCu
Leuc.pseu.      aaacgaaaac u--------- ---------- ---------- ---------- ---------- --cuUACGca
Leuc.lact.      aaacgaaaac u--------- ---------- ---------- ---------- ---------- --cuuuCGCa
Lact.delb.      aaacgaaaac a--------- ---------- ---------- ---------- ---------a cucuUACGCu
Lact.gass.      uaacgaaaau u--------- ---------- ---------- ---------- ---------- --cuuACGCa
Lact.sake.      caauaacaau u--------- ---------- ---------- ---------- ---------- --cuuACGCu
Lact.helv.      uaacaaaaau u--------- ---------- ---------- ---------- ---------- --cuuACGCA
Lact.gall.      uaacaaaaau u--------- ---------- ---------- ---------- ---------- --cuuACGCA
Lact.plan.-1.   aaauaauaac aauu------ ---------- ---------- ---------- ---------- --cuUACGcU
Carn.pisc.pa.   ---------- ---------- ---------- ---------- ---------- ---------- ----------
Ente.faec.-1.   aaacgaaaac aauu------ ---------- ---------- ---------- ---------- --cuUUCGCU
Ente.faec.-2.   aaacgaaaac aacu------ ---------- ---------- ---------- ---------- --cuUACGCU
Ente.dura.      aaacgaaaac aacu------ ---------- ---------- ---------- ---------- --cuUACGCU
Oeno.oeni.      aaauaaugaa c--------- ---------- ---------- ---------- ---------c aucuUACGCa
Lact.lact.-1.   aaauaauaca caaa------ ---------- ---------- ---------- ---------- --cuuACGCA
Lact.lact.-2.   aaauaauaca caaa------ ---------- ---------- ---------- ---------- --cuuACGCA
Lact.lact.-3.   aaauaauaca caaa------ ---------- ---------- ---------- ---------- --cuuACGCA
Lact.lact.-4.   aaauaauaca caaa------ ---------- ---------- ---------- ---------- --cuuACGCA
Lact.garv.      aaauaacacu u--------- ---------- ---------- ---------- ---------- --cuuACGCA
Lact.plan.-2.   aaauacacaa a--------- ---------- ---------- ---------- ---------- --cuuACGCU
Pedi.pent.      aaauaauaac aau------- ---------- ---------- ---------- ---------- -ucuuACGcU
Lact.raff.      aaauacacaa a--------- ---------- ---------- ---------- ---------- --cuuACGCA
Stre.equi.      aaauaacaca acu------- ---------- ---------- ---------- ---------- ----uACGCU
Stre.uber.      aaauacaaac ucu------- ---------- ---------- ---------- ---------- ----uACGCU
Stre.pyog.      aaauacaaac ucu------- ---------- ---------- ---------- ---------- ----uACGCU
Stre.suis.pa.   aaauacaaac acu------- ---------- ---------- ---------- ---------- ----uACGCA
Stre.ther.      aaauacuaau ucu------- ---------- ---------- ---------- ---------- ----uACGCu
Stre.gord.      aaauaauacu ucu------- ---------- ---------- ---------- ---------- ----uACGCU
Stre.miti.      aaauaacacu ucu------- ---------- ---------- ---------- ---------- ----uACGCU
Stre.pneu.      aaauaacacu ucu------- ---------- ---------- ---------- ---------- ----uACGCU
Stre.muta.      aaauacaaau ucu------- ---------- ---------- ---------- ---------- ----uACGCA
Myco.capr.      uaaaaacgaa gaaacuuuug aaaugccagc auuuaugaug aa---uaaug caucagcugg agcaaacuuU
Urea.urea.      aaauaaaaaa ucuucugaag uagaauuaaa cccagcguuu au---ggcuu cagcuacuaa ugcaaacuac
Spir.kunk.      caaaaaacaa aaagaagaca aaauugaaau gccagcuuuu au---gauga acaaucaauu agcaguAuCa
Myco.geni.      agaaaauaac gaaguguugg uagaaccaaa uuugaucauu ------aacc aacaagcaag uguuaacuuu
Myco.pneu.      aaauaacgac gaaguuuugg uagauccaau guugaucgcu ------aacc aacaagcaag uaucaacuac
Myco.pulm.      aaaaaacaag aaa------- ---------- ---------- ---------- ---------- ----aUgacu
Clos.ther.      cgaagauaau uac------- ---------- ---------- ---------- ---------- ----gcuUUa
Ther.teng.      cagagaacuc ---------- ---------- ---------- ---------- ---------- -----gcUU-
Clos.perf.      agauaauuu- ---------- ---------- ---------- ---------- ---------- ------uGcA
Clos.botu.      cgauaauuu- ---------- ---------- ---------- ---------- ---------- ------UGcA
Clos.diff.      cgauaauuu- ---------- ---------- ---------- ---------- ---------- ------cgcG
Clos.acet.-1.pa.---------- ---------- ---------- ---------- ---------- ---------- ----------
Clos.acet.-2.   aaaaauaaag gau------- ---------- ---------- ---------- --aacgaaaa uaauuuagcu
Rumi.albu.      cguuuuaaaa uuaggc---- ---------- ---------- ---------- --ggccacgg uuauuuugca
Carb.hydr.      cgaaaacuac ---------- ---------- ---------- ---------- ---------- -------Gcu
support         ---------- ---------- ---------- ---------- ---------- ---------- ----------

                ....|....| ....|....| ....|....| ....|....| ....|....| ....|....| ....|....|
                   215        225        235        245        255        265        275    
p-pre           iiijjjj--- ---------- ---------- ---------- ---------- jjjj--iiii iiiii-----
psknts          ---------- --sss----- ---------- ---------- ---------- ---------- ----------
hel-10          ---------- ---------- ---------- ---------- ---------- ---------- ----------
hel-1           5555555--- ---------- ---------- ---------- ---------- 5555--5555 55555-----
hel-x           aaabbbb--- ---------- ---------- ---------- ---------- bbbb--aaaa aaaaa-----
Aqui.aeol.      cuCGCUG--- -ccuaauuaa a--------- ---------- -------cgg CAGC--G--- ----------
Ther.mari.      guuGCCG--- -cuuaauaga uaa------- ---------- ---------g CGGC------ ----------
Chlo.aura.-1.   cuCGCCG--- -cuuaauaau ag-------- ---------- ---------- CGGC--G--- ----------
Chlo.aura.-2.pa.cuCGCCGcuu -cauaauag- ---------- ---------- ---------- UGGC--G--- ----------
Ther.ther.      cUCGCGG--- -cuuaauga- ---------- ---------- ---------- CCGC--GA-- ----------
Dein.radi.      CUCGCUg--- -cuua----- ---------- ---------- ---------- -AGU--GAGA ----------
Porp.ging.      CUcGCUG--- -cguaau--- ---------- ---------- ---cgaagaa UAGU---AGA uUa--gacgc
Bact.frag.      CUuGCUG--- -cuuaau--- ---------- ---------- ---cgaauca UAGU---AGA uUa-----gc
Bact.fors.      CUcGCUG--- -cuuaau--- ---------- ---------- ---cgaagca CAGU---AGA uUG---aagc
Tann.fors.      CUcGCUG--- -cuuaau--- ---------- ---------- ---cgaagca CAGU---AGA uUG---aagc
Prev.inte.      CUcGCUG--- -ccuaau--- ---------- ---------- ---cgaagua CAGU---AGA uUa--cuggc
Cyto.hutc.      AUGGCUg--- -cuuaauua- ---------- ---------- ---cgaacua -AGU-uUGUa aUaaugagcg
Chlo.tepi.      AUgGCUg--- -ccugauua- ---------- ---------- ------gcac aAGU-uaAUU -Cagaagcca
Chla.psit.      uUAGCUg--- -cuuaauua- ---------- ---------- ------gcaa aAGU--UGuU gUcUagauaa
Chla.pneu.      cUAGCUg--- -cuuaauua- ---------- ---------- ------gcaa aAGU--UGuU agcUagauaa
Chla.abor.      uUAGCUg--- -cuuaauua- ---------- ---------- ------gcaa aAGU--UGuU aUUUagauaa
Chla.trac.      GUAGCUg--- -cuuaauua- ---------- ---------- -------gca aAGU--UGUU accuaaau-a
Chla.muri.      GUuGCUg--- -cuuaauua- ---------- ---------- -------gca aAGU--uGUU accuaagu-a
Osci.spec.      guaGCUG--- -ccuaa---- ---------- ---------- ---aaaccuc UAGC-----A GGuuUgagc-
Anab.spec.      GuAGCUG--- -ccuaa---- ---------- ---------- ---------a UAGC-cUcUU ucAG-guucg
Chro.spec.      GuaUUUG--- -cuuaa---- ---------- ---------- ---gcccaac UGAG--gcUU GCUc------
Nost.punc.      GUagcUG--- -ccuaaa--- ---------- ---------- ---caccucu UAua--gGUU cGAGC-----
Frem.dipl.      GUUgcUG--- -ccuaauag- ---------- ---------- -----ccucu UAua--GGUc cGaGC-----
Plec.bory.      GUUgcAG--- -cauaa---- ---------- ---------a acaccucuaa UUca--GGUu cGaGC-----
Tric.eryt.      GCUcuAG--- -cuuaa---- ---------- ------uugc aaaaacaccu CUuauaGGUu cgaGC-----
Syne.spec.-1.   aUaGCAG--- -ccuagucug uaa------- -------aag cuacauuuuc UUGU-caAaG aCcGUuu---
Syne.spec.-2.   GuAGCUG--- -cuuaa---- ---------- -----acgcc acaaacuuuc UGGC--U-CG aGc-------
Syne.spec.-3.   GUggCUG--- -ccugaccuc uu-------- ---------- --aacggaga CGG---gGUG aGG-------
Syne.spec.-4.   GUUgCUG--- -ccugacccu u--------- ---------- --aggggaga UGG---GGUG aaG-------
Proc.mari.-2.   GUggCUG--- -ccugacccu aau------- ---------- --aagggaga UGG---gGUG AGG-------
Proc.mari.-1.   GUUgCUG--- -cuugaucuc ---------- ---------- --aaaggaga UGG---GGUg aua-------
Syne.spec.-5.   GUggCUG--- -ccugacacu cuu------- ---------- --aacggaga CGG---gGUG aGG-------
Syne.spec.-6.   GUggCUG--- -ccugacacu cuu------- ---------- --aacggaga CGG---gGUG aGG-------
Cyan.para.cy.   UUcgCUG--- -uuuaauaau uacu--uuua auuuaaaaac cuaauuuuuu UAG----GAA uUUauuu---
Porp.purp.cl.   -CUGUUG--- -cauaaauag ucu------- -caauuuuug uaauucgaag UGAU--AGaC UcuUauacac
Odon.sine.cl.   UUUGCUG--- -uuuaaguuu uaug------ ------caca uuuaaugauc UAGU--AAAu aacuuug---
Pavl.luth.cl.pa.aaaAAAU--- -c-uagaaa- ---------- ---------- ---------- GUUU-----G AUCGUaaagc
Boli.spec.pl.   AGUUUCG--- -cuuaa---- ---------- ---------- -aauuauuua UGGA-aAUUU uuAaGagug-
Guil.thet.cl.   UcUUUUG--- -cauaa---- ---------- ---------- ---------g CAAA--AuGu GUUAAuaac-
Thal.weis.cl.   uUUGcUG--- -uauag---- ---------- -----uucau uaacuuaggu UAuU-aAAuA UUU-------
Meso.viri.cl.   GUaGcUG--- -uuuaa---- ---------- ---------- --aaguuuuu UGaU--aACu uCg-------
Recl.amer.mt.   ---------- ---------- ---------- ---------- ---------- ---------- ----------
Fibb.succ.      cUCGcUG--- -ccuaa---- ---------- ---------- ---------u UAaC--GGca a---------
Trep.dent.      uUaGCuG--- -cauaa---- ---------- ---------- ---------- UcGC---G-- ----------
Trep.pall.      cUcGCcG--- -cguaa---- ---------- ---------- ---------- UcGC---G-- ----------
Borr.burg.      augGCUG--- -cuuaa---- ---------- ---------- --------gu UAGC------ ----------
Rhod.palu.      CAGGCUG--- -cguaa---- ---------- ---------- --------cg CAGU--UUGA aaGAC-----
Magn.magn.-1.   GuCGCCG--- -cguaa---- ---------- ---------- ---------g CGGU--GcCA aaaAC-----
Magn.magn.-2.   gcUGCGG--- -cuuag---- ---------- ---------- ---------u CCGU-aA--- ----------
Rhod.rubr.      gcUGCGG--- -ccuaa---- ---------- ---------- ------acac CCGU-aA--- ----------
Meth.exto.pa.   ---------- ---------- ---------- ---------- ---------- ---------- ----------
Brad.japo.      CAGGCUG--- -cguaa---- ---------- ---------- --------cg CAGU--UUGA aaGA------
Meso.loti.      CuCGCUG--- -cuuaa---- ---------- ---------- --------ug CAGU--GcGA Ua-GC-----
Bruc.meli.      cUCGCUG--- -ccuaa---- ---------- ---------- ---------- UGGC--GGuG cgG-G-----
Sino.meli.      cUCGCUG--- -ccuaa---- ---------- ---------- ---------- CGGC--GGuG CGa-C-----
Rhiz.legu.      CuCGCUG--- -cuuaa---- ---------- ---------- -------ucg CGGU--GuGA C---------
Agro.tume.      cUCGCUG--- -ccuaa---- ---------- ---------- ---------- UGGC--GGuG cgG-G-----
Caul.cres.      guCGCUG--- -cguaa---- ---------- ---------- --------ug CGGU--GcaG GUGAA-----
Sili.pome.      cUGGCUG--- -cguaa---- ---------- ---------- ---------g CAGU-cCGaA aCA-------
Rhod.spha.      CuGGCUG--- -cguaa---- ---------- ---------- ---------g CAGU--UcGA GUUAU-----
Rick.prow.      uU-AGcUgca gcuuaa---- ---------- ---------- ---------- GcCU---A-- ----------
Rick.typh.      uU-AGcugca gcuuaa---- ---------- ---------- ---------- ucCU---A-- ----------
Rick.cono.      uU-AGcAg-- -cuuaa---- ---------- ---------- ---------- UcCU---A-- ----------
Sphi.arom.      CUcGcGG--- -cguaa---- ---------- ---------- ---------- UUcU--aGGG GC--------
Ehrl.chaf.      GUAGcUG--- -cuuag---- ---------- ---------- -------uuu UA-U--UAUU A---------
Wolb.spec.      aUaGCUg--- -cuuaa---- ---------- ---------- -------uuu aAGC---Ac- ----------
Chro.viol.      CUGGCaG--- -ccuaa---- ---------- ---------- ------cggc CgGC--CAGA ----------
Neis.gono.      UUAGCCg--- -cuuaa---- ---------- ---------- ---------- -GGC--UAG- -C--------
Neis.meni.-1.   UUAGCCg--- -cuuaa---- ---------- ---------- ---------- -GGC--UAG- -C--------
Neis.meni.-2.   UUAGCCg--- -cuuaa---- ---------- ---------- ---------- -GGC--UAG- -C--------
Uncu.u02-.      CUAGCaG--- -cuuaa---- ---------- ---------- ------ucgc UcGC--UAGA ----------
Nitr.euro.      UUAGCCG--- -cuuaa---- ---------- ---------- --------uc CGGC--UAAA ----------
Meth.glyc.      CUAGCCG--- -cuuaa---- ---------- ---------- -------ucc CGGC--UGGA ----------
Nitr.cryo.      UUAGCCG--- -cuuaa---- ---------- ---------- -------ua- CGGC--UAG- -C--------
Uncu.u04-.pa.   CUAGCCG--- -cuuaa---- ---------- ---------- -------ucc CGGC--UGGA ----------
Alca.faec.      CUAGCCg--- -cuuaa---- ---------- ---------- ---------- -GGC--UGGG -C--------
Bord.para.      CUCGCCG--- -cuuaa---- ---------- ---------- ---------g CGGU--GAG- -C--------
Bord.pert.      CUCGCCG--- -cuuaa---- ---------- ---------- ---------g CGGU--GAG- -C--------
Bord.bron.am.   CUCGCCG--- -cuuaa---- ---------- ---------- ---------g CGGU--GAG- -C--------
Coma.test.      CUCGCCG--- -cuuaa---- ---------- ---------- --------uc CGGU--GAG- ----------
Hydr.pall.      CUCGCCG--- -cuuaa---- ---------- ---------- ------acac CGGU--GAG- ----------
Vari.para.      CUCGCUG--- -cuuaa---- ---------- ---------- ------uugc CAGU--GAG- ----------
Burk.pseu.      cUGGCaG--- -ccuaa---- ---------- ---------- -------ggg CcGC--CGu- ----------
Burk.mall.      cUGGCaG--- -ccuaa---- ---------- ---------- -------ggg CcGC--CGu- ----------
Burk.cepa.      cUGGCaG--- -ccuaa---- ---------- ---------- -------ggg CcGC--CGu- ----------
Burk.fung.      cUGGCaG--- -ccuaa---- ---------- ---------- -------ggg CcGC--CGu- ----------
Alca.eutr.      GCacUCG--- -cuuaa---- ---------- ---------- -------uug CGGc--cGU- ----------
Rals.eutr.      cUGGCCG--- -cuuaa---- ---------- ---------- -------uug CGGC--CGu- ----------
Rals.meta.      cUGGCaG--- -ccuaa---- ---------- ---------- -------ggg CcGC--CGu- ----------
Rals.sola.      cUGGCcg--- -cuuaa---- ---------- ---------- ------uugc gcGC--CGu- ----------
Rals.pick.      cUGGCaG--- -ccuaa---- ---------- ---------- -------ggg CcGC--CGu- ----------
Acid.ferr.-1.   CUCGCUG--- -cuuaa---- ---------- ---------- ---------g CAGU--GAG- ----------
Acid.ferr.-2.   CUCGCUG--- -cuuaa---- ---------- ---------- ---------g CAGU--GAG- ----------
Fran.tula.      aAAGCUG--- -ccuag---- ---------- ---------- --------uc UAGC--UUaA ua--------
Dich.nodo.      uuAGCGG--- -cuuaa---- ---------- ---------- -------uuc CCGC--Uuu- ----------
Xyle.fast.-1.   gUAGCCg--- -cuuaa---- ---------- ---------- ---------- -GGC-uUAa- ----------
Xyle.fast.-2.   cUAGCCg--- -cuuaa---- ---------- ---------- ---------- -GGU--UAa- ----------
Xyle.fast.-3.   aUAGCCg--- -cuuaa---- ---------- ---------- ---------- -GGC-uUAa- ----------
Xant.camp.      AucGCCG--- -cuuaa---- ---------- ---------- ---------u UGGC--uuUA GUu-------
Xant.axon.      AucGCCG--- -cuuaa---- ---------- ---------- ---------u UGGC--uuUA GUu-------
Legi.pneu.      AucGcUG--- -ccuaa---- ---------- ---------- ------uaag CAcU---uUA Guu-------
Coxi.burn.      UAcGCA---- ---uaa---- ---------- ---------a gcuucuuccg uUGC---UGG Gau-------
Meth.caps.      cuGGCCG--- -cuuaa---- ---------- ---------- ----gccggc CGGC--CucU Gau-------
Uncu.u01a.      CUCGCCG--- -ccuaa---- ---------- ---------- ------aucc CGGU--GAGc GU--------
Uncu.u01b.      CUCGCCG--- -ccuaa---- ---------- ---------- ------aucc CGGU--GAGc GU--------
Acin.ADP1.      CUaGCUg--- -ccuaa---- ---------- ---------- ---------- gGGC---AGu uUGUc-----
Micr.degr.      cuAGCUG--- -cguaa---- ---------- ---------- ---------g UAGC--UuuU UG--------
Pseu.aeru.      CUAGCUG--- -cuuaa---- ---------- ---------- --------ug CGGC--UAG- ----------
Azot.vine.      CUGGcGG--- -cuuaa---- ---------- ---------- --------ug CC-C--CAG- ----------
Pseu.puti.      CUgGCUG--- -cguaa---- ------gcag uccucuugac ccguugcuuc UGGU---AGC UUcggcucca
Pseu.fluo.-1.   cUcGCUG--- -cuuaa---- ----uugcag c-----ugac a-ugcacucc UGGU---Acc uUcgggucca
Pseu.fluo.-2.   cUcGCUG--- -cguaa---- ------gcag cucu---agc cuugagcuuc UGGU---Acc uUcgggucca
Pseu.syri.-1.   CUaGCUG--- -cguaa---- ------gcag c-cu---agc c--gcacuuc UGGU---AGc Uucggcucca
Pseu.syri.-2.   CUcGCCG--- -cguaa---- ------gcgg ugcu---agc c--uuccuuc UGGU---AGc uUcggcucca
Mari.hydr.      cuGGCGG--- -cguaa---- ---------- ---------- ---------g CCGU--Ucca GU--------
Pseu.halo.      CUAGCaG--- -cuuag---- ---------- ---------- --------gc UgGC--UAG- ----------
Uncu.ww11.      CUAGCaG--- -cuuag---- ---------- ---------- --------gc UaGC--UAG- ----------
Shew.putr.      CUAGCcG--- -cuuaa---- ---------- ---------- --------ug CcGC--UAG- ----------
Colw.spec.      CuAGCcG--- -cuuag---- ---------- ---------- --gcuagcca UcGC-cUuGa aa--------
Phot.phos.      CUaGCAG--- -cuuaauac- ---------- ---------- ---------c CUGC-uaAGa GC--------
Vibr.chol.      CUaGCAG--- -cuuaauac- ---------- ---------- ---------c CUGC-ucAGa GC--------
Aero.salm.      CUAGCAG--- -cuuaauaa- ---------- ---------- ---------c CUGC-aUAGa GC--------
Uncu.vlw3.      CucGCAG--- -cuuaauaa- ---------- ---------- ---------c CUGC-gcuGa GC--------
Uncu.vlw4.      CucGCAG--- -cuuaauaa- ---------- ---------- ---------c CUGC-gcuGa GC--------
Uncu.vls1.-3.   CucGCAG--- -cuuaauaa- ---------- ---------- ---------c CUGC-gcuGa GC--------
Uncu.rca3.      CucGCAG--- -cuuaauaa- ---------- ---------- ---------c CUGC-gcuGa GC--------
Uncu.vls1.-4.   CucGCAG--- -cuuaauaa- ---------- ---------- ---------c CUGC-gcuGa GC--------
Uncu.ww-9.      CucGCAG--- -cuuaauaa- ---------- ---------- ---------c CUGC-gcuGa GC--------
Uncu.ww10.      CucGCAG--- -uuuaauaa- ---------- ---------- ---------c CUGC-gcuGa GC--------
Uncu.vlw5.      CucGCAG--- -cuuaauaa- ---------- ---------- ---------c CUGC-gcuGa GC--------
Uncu.vlw6.      CucGCAG--- -cuuaauaa- ---------- ---------- ---------c CUGC-gcuGa GC--------
Uncu.rca4.      UUaGCAG--- -cuuaauaa- ---------- ---------- ---------c CUGC-ucGGA GC--------
Uncu.rca7.      UUaGCAG--- -cuuaauaa- ---------- ---------- ---------c CUGC-ucGGA GC--------
Uncu.rca8.      UUaGCAG--- -cuuaauaa- ---------- ---------- ---------c CUGC-ucGGA GC--------
Uncu.lem1.      UUaGCAG--- -cuuaauaa- ---------- ---------- ---------c CUGC-ucGGA GC--------
Uncu.lem2.      UUaGCAG--- -cuuaauau- ---------- ---------- ---------g CUGC-uaGGA cU--------
Past.mult.      uUaGCAG--- -cuuaauaa- ---------- ---------- ---------c CUGC-ucAuA GC--------
Mann.haem.      UUAGCAG--- -cuuaauaa- ---------- ---------- ---------c CUGCuuUAAA GC--------
Haem.somn.      uUaGCAG--- -cuuaauaa- ---------- ---------- ---------c CUGC-ucAuA GC--------
Haem.infl.      uuAGCAG--- -cuuaauaa- ---------- ---------- ---------c CUGC-aUuuA GC--------
Haem.ducr.      uuAGCAG--- -cuuaauaa- ---------- ---------- ---------c CUGC-aUuuA GC--------
Acti.pleu.      uUaGCAG--- -cuuaauaa- ---------- ---------- ---------c CUGC-ucAuA GC--------
Acti.acti.      uuAGCAG--- -cuuaauaa- ---------- ---------- ---------c CUGC-cUuuA GC--------
Buch.aphi.      UUAGCAG--- -cuuaaaaa- ---------- ---------- ---------a CUGU-aUAAA GC--------
Buch.APS-.      UUAgCAG--- -cuuaaaaa- ---------- ---------- ---------a CUGa-aUAAA GC--------
Esch.coli.-1.   UUAGCAG--- -cuuaauaa- ---------- ---------- ---------c CUGC-uUAGA GC--------
Esch.coli.-2.   UUAGCAG--- -cuuaauaa- ---------- ---------- ---------c CUGC-uUAGA GC--------
Esch.coli.-3.   UUAGCAG--- -cuuaauaa- ---------- ---------- ---------c CUGC-uUAGA GC--------
Prov.rett.      UUAGCAG--- -cuuaauaa- ---------- ---------- ---------c CUGC-uUAGA GC--------
Salm.typh.-1.   UUAGCAG--- -cuuaauaa- ---------- ---------- ---------c CUGC-uUAGA GC--------
Salm.typh.-2.   UUAGCAG--- -cuuaauaa- ---------- ---------- ---------c CUGC-uUAGA GC--------
Salm.ente.-1.   UUAGCAG--- -cuuaauaa- ---------- ---------- ---------c CUGC-uUAGA GC--------
Salm.ente.-2.   UUAGCAG--- -cuuaauaa- ---------- ---------- ---------c CUGC-uUAGA GC--------
Shig.flex.      UUAGCAG--- -cuuaauaa- ---------- ---------- ---------c CUGC-uUAGA GC--------
Shig.dyse.      UUAGCAG--- -cuuaauaa- ---------- ---------- ---------c CUGC-uUAGA GC--------
Salm.para.      UUAGCAG--- -cuuaauaa- ---------- ---------- ---------c CUGC-uUAGA GC--------
Erwi.caro.      UUaGCAG--- -cuuaauaa- ---------- ---------- ---------c CUGC-uaAGA GC--------
Erwi.chry.      UUagcAG--- -cuuaauca- ---------- ---------- --------gc CU---aaGAA aCugaaggug
Kleb.pneu.      UuaGCAG--- -cuuaauaa- ---------- ---------- ---------c CUGC-ucuGA GC--------
Uncu.rca1.      CUAGCAG--- -cuuaauac- ---------- ---------- ---------c CUGC-uUAGa GC--------
Uncu.vls1.-1.   CUAGCAG--- -cuuaauaa- ---------- ---------- ---------c CUGC-uUAGa GC--------
Uncu.vls3.      CUAGCAG--- -cuuaauaa- ---------- ---------- ---------c CUGC-uUAGa GC--------
Uncu.vls4.      CUAGCAG--- -cuuaauaa- ---------- ---------- ---------c CUGC-uUAGa GC--------
Uncu.ww-1.      UUaGCAG--- -cuuaauaa- ---------- ---------- ---------c CUGC-uaAGA GC--------
Uncu.rca2.      UUaGCAG--- -cuuaauaa- ---------- ---------- ---------c CUGC-uaAGA GC--------
Uncu.ww-2.      UUaGCAG--- -cuuaauaa- ---------- ---------- ---------c CUGC-uaAGA GC--------
Uncu.ww-3.      UUaGCAG--- -cuuaauaa- ---------- ---------- ---------c CUGC-uaAGA GC--------
Uncu.ql-1.      UUaGCAG--- -cuuaauaa- ---------- ---------- ---------c CUGC-uaAGA GC--------
Uncu.ww-4.      UUaGCAG--- -cuuaauaa- ---------- ---------- ---------c CUGC-uaAGA GC--------
Uncu.vls1.-2.pa.---------- ---------- ---------- ---------- ---------- ---------- ----------
Uncu.vls5.      UUAGCAG--- -cuuaauaa- ---------- ---------- ---------c CUGC-uUAGA GC--------
Uncu.fs-1.      UUAGCAG--- -cuuaauaa- ---------- ---------- ---------c CUGC-uUAGA GC--------
Uncu.vls6.      UUaGCAG--- -cuuaauaa- ---------- ---------- ---------c CUGC-uaAGA GC--------
Uncu.fs-2.      UUaGCAG--- -cuuaauaa- ---------- ---------- ---------c CUGC-uaAGA GC--------
Uncu.ww-5.      UUaGCAG--- -cuuaauaa- ---------- ---------- ---------c CUGC-uaAGA GC--------
Uncu.ww-6.      UuaGCAG--- -cuuaauaa- ---------- ---------- ---------c CUGC-ucuGA GC--------
Uncu.vlw1.      UUAGCAG--- -cuuaauaa- ---------- ---------- ---------c CUGC-uUAGG GC--------
Uncu.vls7.      UUAGCAG--- -cuuaauaa- ---------- ---------- ---------c CUGC-uUAGA GC--------
Uncu.vls8.      UUAGCAG--- -cuuaauaa- ---------- ---------- ---------c CUGC-uUAGA GC--------
Uncu.vls9.      UUAGCAG--- -cuuaauac- ---------- ---------- ---------c CUGC-uUAGA GC--------
Uncu.vlw2.      CUAGCAG--- -cuuaauaa- ---------- ---------- ---------c CUGC-uUAGa GC--------
Uncu.ww-7.      UUaGCAG--- -cuuaauaa- ---------- ---------- ---------c CUGC-uaAGA GC--------
Uncu.ww-8.      UuaGCAG--- -cuuaauaa- ---------- ---------- ---------c CUGC-uccGA GC--------
Yers.ente.      UUAGCaG--- -cuuaau--- ---------- ---------- ---------- CaGC-cUAAG aaac------
Yers.pest.      CUAGCAG--- -cuuaauaa- ---------- ---------- ---------c CUGC-uUAGa GC--------
Desu.vulg.      cUGGCUG--- -cuuaa---- ---------- ---------- ------uuga CGGC--CAcG ----------
Desu.desu.      UaCGCUG--- -ccuaauaa- ---------- ---------- ---------- CAGC--GaGG ----------
Geob.sulf.      GUAGCAG--- -cuuaauaa- ---------- ---------- ---------c CUGC--UAC- ----------
Geob.meta.      GUAGCAG--- -cuuaauac- ---------- ---------- ---------c CUGC--UAC- ----------
Heli.pylo.      AAAGcuG--- -cgugaguua a--------- ---------- ---------u CucC-uUUUG GaGc------
Camp.jeju.      aaAGCUG--- -cguaaguu- ---------- ---------- ---------- CAGU--UgaG c---------
Fuso.nucl.-1.   uUAGCUG--- -cuuag---- ---------- ---------- --------uu CAGC--UAcA cCu-------
Fuso.nucl.-2.   uUAGCUG--- -cuuag---- ---------- ---------- --------uu CAGC--UAcA cCu-------
Fuso.nucl.-3.   uUAGCUG--- -cuuag---- ---------- ---------- --------uu CAGC--UAcA cCu-------
Stre.coel.      cUCGCUG--- -ccugaucu- ---------- ---------- ------cagg UAGC--GAaG cGaGcc----
Ther.fusc.      cUCGCUg--- -cuuga---- ---------- ---------- ------ucga gAGU--GAcu c---------
Trop.whip.      cUUGcUG--- -cuuaa---- ---------- ---------- ---------g CGcU-uAGau c---------
Myco.lepr.      cUCGcUG--- -ccuaa---- ---------- ---------- ---------g CGaU--GGcu AGUc------
Myco.aviu.      cUCGcUG--- -ccuaa---- ---------- ---------- ---------g CGaC--GGcu AGUc------
Myco.tube.      cUCGcUG--- -ccuaa---- ---------- ---------- ---------g CGaC--GGcu aguc------
Myco.bovi.      cUCGcUG--- -ccuaa---- ---------- ---------- ---------g CGaC--GGcu AGUc------
Myco.mari.      cUCGcUG--- -ccuaa---- ---------- ---------- ---------g CGaC--GGcu AGUc------
Myco.smeg.      cUCGcUG--- -ccuaa---- ---------- ---------- ---------g CGaC--GGcu GGUc------
Cory.diph.      -UcGcUG--- -ccuaa---- ---------- ---------- ---uuugcag CGaC-cuGcG uGUc------
Cory.glut.      -UcGcUG--- -cauaa---- ---------- ---------- -----gcaag CGaC--cGcG uGUc------
Desu.hafn.      -ucGCcG--- -cuuaa---- ---------- ----ggcgua agccccgaaa CuGC--uu-G uGUccgug--
Deha.ethe.      cuGGCUA--- -aauaa---- ---------- ----gacagc acauccugcu UGGC-cCcaC cucAAcgggu
Heli.mobi.      UUaGCUG--- -cuuaa---- ---------- ---------- -------uug CAGUc--GAA ----------
Baci.halo.      UUaGCUG--- -ccuaa---- ---------- ---------- --------gc UAGC--aAAU GCGGu-----
Baci.stea.      UUAGCUG--- -ccuaa---- ---------- ---------- ----uugcug CAGC--UAGc uCcu------
Baci.mega.      uuAGCUG--- -cauaauagu ag-------- ---------- --------cu UAGC-gU--- ----------
Baci.subt.      UUaGCUG--- -ccuaauaa- ---------- ---------- -------gcg CAGC--gAGa ----------
Stap.sapr.      GUAGcUG--- -cguaaua-- ---------- ---------- ---------g CAcU-cUGCa ----------
Stap.epid.      GUaGcUG--- -cguaauag- ---------- ---------- ---------c CAcU---GCa ----------
Stap.aure.-1.   GUAGcUG--- -ccuaauc-- ---------- ---------- ---------g CAcU-cUGCa ----------
Stap.aure.-2.   GUAGcUG--- -ccuaauc-- ---------- ---------- ---------g CAcU-cUGCa ----------
Stap.aure.-3.   GUAGcUG--- -ccuaauc-- ---------- ---------- ---------u CAcU-cUGCa ----------
Stap.aure.-4.   GUAGcUG--- -ccuaauc-- ---------- ---------- ---------g CAcU-cUGCa ----------
Stap.aure.-5.   GUAGcUG--- -ccuaauc-- ---------- ---------- ---------g CAcU-cUGCa ----------
Stap.xylo.      GUAGcUG--- -cguaaua-- ---------- ---------- ---------g CAcU-cUGCa ----------
Baci.anth.      UUaGcUG--- -cuuaauu-- ---------- ---------- ---------g CAcU---AAA G---------
List.inno.      uUcGCUG--- -ccuaauaa- ---------- ---------- ---------g CAGU--aGcA uagcu-----
List.mono.      uUcGCUG--- -ccuaauaa- ---------- ---------- ---------g CAGU--aGcA uagcu-----
List.gray.-1.   uUcGCUG--- -ccuaauaa- ---------- ---------- ---------g CAGU--aGcA uagcu-----
List.gray.-2.   UUcGCUG--- -ccuaaua-- ---------- ---------- ---------g CAGU-cuGAA uagcu-----
List.ivan.      uUcGCUG--- -ccuaauaa- ---------- ---------- ---------g CAGU--aGcA uagcu-----
List.seel.      uUcGCUG--- -ccuaauaa- ---------- ---------- ---------g CAGU--aGcA uagcu-----
List.wels.      uUcGCUG--- -ccuaauaa- ---------- ---------- ---------g CAGU--aGcA uagcu-----
Leuc.mese.      AUCGCUG--- -ccuaaaaa- ---------- ---------- ---------c CAGU--GAU- GCGuA-----
Leuc.pseu.      AUcGCUG--- -cuuaaaaa- ---------- ---------- ---------c CAGC--aAU- aCGUA-----
Leuc.lact.      AUCGCUG--- -ccuaaaaa- ---------- ---------- ---------a CAGU--GAU- GCGuc-----
Lact.delb.      uUAGCUG--- -ccuaaaaa- ---------- ---------- ---------- CAGU--UA-- GCGUA-----
Lact.gass.      guAGCUg--- -cuuaguca- ---------- ---------- ---------- -GGC--U--- GCGU------
Lact.sake.      gUAGCUg--- -ccuaaaca- ---------- ---------- ---------c cAGC-aUA-- GCGU------
Lact.helv.      UuaGCUG--- -cuuaauu-- ---------- ---------- ---------- UAGC-gc-AU GCGU------
Lact.gall.      UuaGCUG--- -cuuaauu-- ---------- ---------- ---------- UAGC-gc-AU GCGU------
Lact.plan.-1.   uuaGCUg--- -ccuaaua-- ---------- ---------- ---------- -AGC-gcuuA aCGUA-----
Carn.pisc.pa.   ---nnnn--- -nnnnnnnn- ---------- ---------- ---------n nnnn----nn nnnnn-----
Ente.faec.-1.   uuaGCUG--- -ccuaaaaa- ---------- ---------- ---------c CAGC----uA GCGAA-----
Ente.faec.-2.   uuaGCUG--- -ccuaaaaa- ---------- ---------- ---------- CAGU----uA GCGUA-----
Ente.dura.      uuaGCUG--- -ccuaaaaa- ---------- ---------- ---------- CAGU----uA GCGUA-----
Oeno.oeni.      uuaGCUG--- -ccuaaucg- ---------- ---------- ---------- CAGU-----a GCGUA-----
Lact.lact.-1.   auGGCaG--- -ccuaaa--- ---------- ---------- ---------- CaGC-aCcaU GCGU------
Lact.lact.-2.   auGGCaG--- -ccuaaa--- ---------- ---------- ---------- CaGC-aCcaU GCGU------
Lact.lact.-3.   auGGCaG--- -ccuaaa--- ---------- ---------- ---------- CaGC-aCcaU GCGU------
Lact.lact.-4.   auGGCaG--- -ccuaaa--- ---------- ---------- ---------- CaGC-aCcaU GCGU------
Lact.garv.      cucGCUG--- -ccuaaa--- ---------- ---------- -------cac CAGC----uU GCGU------
Lact.plan.-2.   uuaGCUG--- -ccuaaa--- ---------- ---------- -------cca CAGC----cG GCGU------
Pedi.pent.      uuaGCUG--- -ccuaauag- ---------- ---------- ---------- UAGC---uuG aCGU------
Lact.raff.      GuaGCUG--- -ccuaaa--- ---------- ---------- -------cca CAGC----CU GCGU------
Stre.equi.      uuaGCUG--- -ccuaaaaa- ---------- ---------- ---------c CAGC----cG GCGU------
Stre.uber.      uuAGCUG--- -ccuaaaaa- ---------- ---------- ---------c CAGC--U--A GCGU------
Stre.pyog.      uuAGCUG--- -ccuaaaaa- ---------- ---------- ---------c CAGC--U--A GCGU------
Stre.suis.pa.   uuaGCAG--- -cuuaauaa- ---------- ---------- ---------c CUGC----cU GCGU------
Stre.ther.      GuaGCAG--- -ccuaaaca- ---------- ---------- ---------c CUGC----Uc GCGU------
Stre.gord.      UuaGCUG--- -ccuaaaaa- ---------- ---------- ---------c CAGC----GG GCGU------
Stre.miti.      cUaGCUG--- -ccuaaaaa- ---------- ---------- ---------c CAGC---A-G GCGU------
Stre.pneu.      cUaGCUG--- -ccuaaaaa- ---------- ---------- ---------c CAGC---A-G GCGU------
Stre.muta.      GuaGCUG--- -ccuaaaaa- ---------- ---------- ---------c CAGC----CU GUGU------
Myco.capr.      AuGuUUG--- -cuuaauaa- ---------- ---------- ------cuac UAGu--U-UA ----------
Urea.urea.      GcUUUUGcgu -acuaauuag ---------- ---------- ---uuauuag UAGA--AaC- ----------
Spir.kunk.      AUgUUAGcag -cuuaauucc ---------- ---------- ----ucgcug UUAGaggAUc GcUagcc---
Myco.geni.      GCuUUUG--- -cauaaguag ---------- ---------- ------auac UAAA---GCu ----------
Myco.pneu.      GCuUUcG--- -cuuagaac- ---------- ---------- ------auac UaAA---GCu ----------
Myco.pulm.      aUcaAGA--- -uuuaauga- ---------- ---------- uuagucaaaa UCUa--aAcc aaaA------
Clos.ther.      GCuGCUG--- -ccuaauau- ---------- ---------- -------agg CAGC-ccGUc AG--------
Ther.teng.      -ACGCUG--- -ccuaauua- ---------- ---------- ------aagg CGGC-cGUcc AG--------
Clos.perf.      UuAGCAG--- -cuuaauuu- ---------- ---------- ------agcg CUGC--UcAU -Cc-------
Clos.botu.      UuAGCUG--- -ccuaauag- ---------- ---------- -------uug CAGC--UcGU -CA-------
Clos.diff.      aUAGCAG--- -ccuag---- ---------- ---------- ---------- UUGC--UGcU ----------
Clos.acet.-1.pa.---------- ---------- ---------- ---------- ---------- ---------- ----------
Clos.acet.-2.   UUAGCUG--- -cguag---- ---------- ---------- ---------u CAGC--UAA- ----------
Rumi.albu.      aaGGCaa--- -gcuaa---- ---------- ---------- ---------- ggGC--Cacc ----------
Carb.hydr.      UUaGCuG--- -cuuaauaa- ---------- ---------- ---------- C-GC---AGc -Ua-------
support         -S-SSSS--- ---------- ---------- ---------- ---------- SSSS---S-- ----------

                ....|....| ....|....| ....|....| ....|....| ....|....| ....|....| ....|....|
                   285        295        305        315        325        335        345    
p-pre           ---------- ---------- ---------- --kkkkkkk- -------lll llmmmmmm-- ---------n
psknts          ---------- ---------- ---------- --(((((((( (((((((((( (((((((((( ((((((((((
hel-10          ---------- ---------- ---------- ---------- ---------- ---------- ----------
hel-1           ---------- ---------- ---------- --6666666- -------666 66666666-- ---------7
hel-x           ---------- ---------- ---------- --aaaaaaa- -------bbb bbcccccc-- ----------
Aqui.aeol.      ---------- ---------- ---------- --CGUCC-C- -------CGG UA--GGUU-- --------uG
Ther.mari.      ---------- ---------- ---------- --CGUCCUC- -------UCC GA--AGUU-- ---------G
Chlo.aura.-1.   ---------- ---------- ---------- -cGCUCGcCg uagcucccCc GA--UGGU-- ---------U
Chlo.aura.-2.pa.---------- ---------- ---------- -cGCUCGcCg uagcucccCc GA--UGGU-- ---------U
Ther.ther.      ---------- ---------- ---------- --CCUCGCc- -------CGG U--A-GCCcu ---------G
Dein.radi.      ---------- ---------- ---------- --UGacGAC- -------CGU Gc-A-GCCcg ---------G
Porp.ging.      uucaucgccg ccaaaguggc agcgacgaga --CAuCGCC- -------CGA --GCaGCUuu u--------U
Bact.frag.      uuaauccagg caccaggugc caggacgaga --CauCACU- -------CGG --AA-GCUgu ug-------C
Bact.fors.      uuaauccuua cacaaggugu uuggacgaga --CauCACC- -------CGG --Aa-GCCgu gg-------C
Tann.fors.      uuaauccuua cacaaggugu uuggacgaga --CauCACC- -------CGG --Aa-GCCgu gg-------C
Prev.inte.      uuuauucgac uauuagauag uugaacgaga --CacUGCU- --------CC a-aa-GAUgu ug-------U
Cyto.hutc.      uugaguggag cuguuaagaa cagcacccgg ccACAUCUC- --------aC A-CGGCUU-c ug-------U
Chlo.tepi.      ucguccug-- ---------- -----cggug aaUGcGCUUa c------UcU GAA-GCCGcc ----------
Chla.psit.      ccucua---- ---------- ------gaua accCGGUGc- -------UCA UA--GACUcc ---------A
Chla.pneu.      ucucua---- ---------- ------ggua accCGGUAU- -------cUG CG--AGCUcc ---------A
Chla.abor.      ccucua---- ---------- ------gaua accCGGUcU- -------UCA UG--GACUcu ---------A
Chla.trac.      cg-------- ---------- ------ggug accCGGUGU- -------UCG cG--AGCUcc ---------A
Chla.muri.      cu-------- ---------- ------ggua accCGGUGU- -------UCG cG--AGCUcc ---------A
Osci.spec.      ---------- ---------- ---------- -gGUCUaUA- -------GCU U---gac--- ---------U
Anab.spec.      agc------- ---------- ---------- --GUCUUCG- -------GUU U---gac--- ---------U
Chro.spec.      ---------- ---------- ---------- --GcUUUUA- -------GUC c---gac--- ---------U
Nost.punc.      ---------- ---------- ---------- --GUCUUUA- -------GUU U---gac--- ---------U
Frem.dipl.      ---------- ---------- ---------- --GUCUUUA- -------GUC C---gac--- ---------U
Plec.bory.      ---------- ---------- ---------- --GCUUACc- -------GUC U---gac--- ---------A
Tric.eryt.      ---------- ---------- ---------- --GUCUGUG- -------GUU u---gac--- ---------U
Syne.spec.-1.   ---------- ---------- ---------- --ACUUCUu- -------UUC U---gac--- ---------U
Syne.spec.-2.   ---------- ---------- ---------- --GUCUAGu- --------CG UA--gac--- ---------U
Syne.spec.-3.   ---------- ---------- ---------- --UCAGcCU- -------ugU CAcccaa--- ---------a
Syne.spec.-4.   ---------- ---------- ---------- --UCAGCCU- -------uaU CAcccaa--- ---------a
Proc.mari.-2.   ---------- ---------- ---------- --uCAGCCU- -------uaU CAcccaa--- ---------a
Proc.mari.-1.   ---------- ---------- ---------- --UCAGcCU- -------uaU Caaccaa--- ---------a
Syne.spec.-5.   ---------- ---------- ---------- --ucagcCU- -------ugU CAcccaa--- ---------a
Syne.spec.-6.   ---------- ---------- ---------- --ucagcCU- -------ugU CAcccaa--- ---------a
Cyan.para.cy.   ---------- ---------- ---------- --AUUUAUU- ---------- --GuuUAu-- ----------
Porp.purp.cl.   ---------- ---------- ---------u acgaaUAUU- ---------- -cuGuUAG-- ----------
Odon.sine.cl.   ---------- ---------- ---------u ucGCUAUAA- ---------- --uUUAUA-- ----------
Pavl.luth.cl.pa.aaa------- ---------- -------ccu uagcuagaa- ---------- ----GcaC-- ----------
Boli.spec.pl.   ---------- ---------- -----uccau cucUUAaAA- ---------a --UUUGaA-- ---------a
Guil.thet.cl.   ---------- ---------- ------uuuc uuAGUAgAA- ---------A --UUGGaG-- ---------a
Thal.weis.cl.   ---------- ---------- ------uuuc --AUUAUAA- ---------- --CUGGAc-- ----------
Meso.viri.cl.   ---------- ---------- ----agcauu uuUgAUUUG- -------uUA AA-uacaa-- ---------U
Recl.amer.mt.   ---------- ---------- ---------- ---------- ---------- ---------- ----------
Fibb.succ.      ---------- ---------- ---------- -cgCCGGGCc ---u---CAU UC----CGc- ---------U
Trep.dent.      ---------- ---------- ---------- --GAAUCug- -------CUU UG--caCU-- ---------G
Trep.pall.      ---------- ---------- ---------- --GGCCuGU- -------GUU UG--cgCU-- ---------G
Borr.burg.      ---------- ---------- ---------- --AGAGGGUu ---uu--GuU GA--AUUUg- ---------G
Rhod.palu.      ---------- ---------- ---------- ---------- ----cacUUU AA-agcCc-- ---------U
Magn.magn.-1.   ---------- ---------- ---------- ---------- ---cga-cCU Aa-aguCC-- ---------U
Magn.magn.-2.   ---------- ---------- ---------- ---------- ---------- ---------- ----------
Rhod.rubr.      ---------- ---------- ---------- ---------- ---------- ---------- ----------
Meth.exto.pa.   ---------- ---------- ---------- ---------- ---------- ---------- ----------
Brad.japo.      ---------- ---------- ---------- ---------- ---ccauCUU AA-aguCc-- ---------U
Meso.loti.      ---------- ---------- ---------- ---------- --uucaaaUc AA--gccc-- ---------U
Bruc.meli.      ---------- ---------- ---------- --------aa acccacucUa AA--gucc-- ---------U
Sino.meli.      ---------- ---------- ---------- ---------- acuucaaaUc Aa--guCc-- ---------U
Rhiz.legu.      ---------- ---------- ---------- ---------- acuucaa-Uc AA-agucc-- ---------U
Agro.tume.      ---------- ---------- ---------- ---------a auuccgcuCU AA--gucc-- ---------U
Caul.cres.      ---------- ---------- ---------- ---------- uucgccuCUu AA--gucc-- ---------U
Sili.pome.      ---------- ---------- ---------- ---------- -ccgaaacUU Aa--gccc-- ---------U
Rhod.spha.      ---------- ---------- ---------- ---------- --cgaaacUU AA--gccc-- ---------U
Rick.prow.      ---------- ---------- ---------- ---------- ---------- ---------- ----------
Rick.typh.      ---------- ---------- ---------- ---------- ---------- ---------- ----------
Rick.cono.      ---------- ---------- ---------- ---------- ---------- ---------- ----------
Sphi.arom.      ---------- ---------- ---------- ---------- ---------U AAc-gcC--- ----------
Ehrl.chaf.      ---------- ---------- ---------- ---------- ---------- ---------- ----------
Wolb.spec.      ---------- ---------- ---------- ---------- ---------- ---------- ---------U
Chro.viol.      ---------- ---------- ---------- --CACUACA- ---------- -aCGGUUC-- ---------G
Neis.gono.      ---------- ---------- ---------- --CGUUGCa- ---------- --GCAGUCgg ---------U
Neis.meni.-1.   ---------- ---------- ---------- --CGUUGCa- ---------- --GCAGUCgg ---------U
Neis.meni.-2.   ---------- ---------- ---------- --CGUUGCa- ---------- --GCAGUCgg ---------U
Uncu.u02-.      ---------- ---------- ---------- --UCUCACa- ---------- --CCAGCUug ---------C
Nitr.euro.      ---------- ---------- ---------- --CUCCACa- ---------- --CCGGUGgg ---------C
Meth.glyc.      ---------- ---------- ---------- --CGCUGCa- ---------- --CCGAaggg ---------C
Nitr.cryo.      ---------- ---------- ---------- --CUCUGCa- ---------- --CCGAUGgg ---------C
Uncu.u04-.pa.   ---------- ---------- ---------- --CGCUGCa- ---------- --CCGGaggg ---------C
Alca.faec.      ---------- ---------- ---------- --CACUGCa- ---------- --CUAAUUug ---------U
Bord.para.      ---------- ---------- ---------- --cGCUGCa- ---------- --CUGAUCug ---------U
Bord.pert.      ---------- ---------- ---------- --cGCUGCa- ---------- --CUGAUCug ---------U
Bord.bron.am.   ---------- ---------- ---------- --cGCUGCa- ---------- --CUGAUCug ---------U
Coma.test.      ---------- ---------- ---------- --CCUUGCA- ---------- --aCAGCacg ---------C
Hydr.pall.      ---------- ---------- ---------- --CCUUGCA- ---------- --aCAGCagg ---------C
Vari.para.      ---------- ---------- ---------- --CCUUGCA- ---------- --aCAGUUgg ---------C
Burk.pseu.      ---------- ---------- ---------- --CCUCUGc- ---------- --CUAGUUca ---------C
Burk.mall.      ---------- ---------- ---------- --CCUCUGc- ---------- --CUAGUUca ---------C
Burk.cepa.      ---------- ---------- ---------- --CCUCUGc- ---------- --CUAGUUca ---------C
Burk.fung.      ---------- ---------- ---------- --CCUCUGc- ---------- --CUAGUUua ---------C
Alca.eutr.      ---------- ---------- ---------- --CCUCGCa- ---------- --CUGGCUcg ---------C
Rals.eutr.      ---------- ---------- ---------- --CCUCGCa- ---------- --CUGGCUcg ---------C
Rals.meta.      ---------- ---------- ---------- --CCUCGCa- ---------- --CUGGCUcg ---------C
Rals.sola.      ---------- ---------- ---------- --CCUCGCa- ---------- --CUAGCUug ---------C
Rals.pick.      ---------- ---------- ---------- --CCUCGCa- ---------- --CUGGCUcg ---------C
Acid.ferr.-1.   ---------- ---------- ---------- --CCCUCUG- ---------- cCCGGAUUug ---------U
Acid.ferr.-2.   ---------- ---------- ---------- --CCCUCUG- ---------- cCCGGAUUug ---------U
Fran.tula.      ---------- ---------- -------auc uaGAUGcGc- -------ACG GAUAUGAua- ---------G
Dich.nodo.      ---------- ---------- ---------- --CGCUUAC- ---------- -cUAGAUUug ---------U
Xyle.fast.-1.   ---------- ---------- ---------- --GCcUcG-- ------aaaC --UGCuuGug ---------U
Xyle.fast.-2.   ---------- ---------- ---------- --GCcUcG-- ------aaaC --UGCuuGug ---------U
Xyle.fast.-3.   ---------- ---------- ---------- --GCcUcG-- ------aaaC --UGCuuGug ---------U
Xant.camp.      -------gua guucuacagc cgccuaaggc gaACCCccg- ------aAaC --UACuuGug ---------c
Xant.axon.      -------gua guucuacagc cgccuaaggc gaACCCccg- ------aACC --UACuuGug ---------c
Legi.pneu.      ---aaaccau cacuguguac uggccaauaa acCcagUAU- -----cccGU UCgACCGa-- --gccc---G
Coxi.burn.      ---------- ---------- ---------- -ucGCUUAU- -----agaUc ccuaccaac- ---------G
Meth.caps.      ---------- ---------- --------ca gcAGCucGC- -------UUa caa--GCg-- ------gcuG
Uncu.u01a.      ---------- ---------- ---------- --CcAUccuu -------UCa GUGCCgAU-- ------acuG
Uncu.u01b.      ---------- ---------- ---------- --CcAUccuu -------UCG GUGCCgAU-- ------accG
Acin.ADP1.      ---------- ---------- ---------- --CGCUuCc- -------UaG aaUaCUUG-- --------ug
Micr.degr.      -----uuaca ccaucuagcg guacgccgcu agCGGUUu-- -----uuAAC a---aGG--- --------ug
Pseu.aeru.      ---------- ---------- ---------- --CAGUCGc- -------Uag GG--GaU--- ---------g
Azot.vine.      ---------- ---------- ---------- --CAGUCUC- -------cag GG--GaU--- ---------g
Pseu.puti.      g--------- ---------- ---------- --CAAUCAc- -------Uag GG--GaU--- ---------g
Pseu.fluo.-1.   g--------- ---------- ---------- --CAAUCAU- -------cag GG--GaU--- ---------g
Pseu.fluo.-2.   g--------- ---------- ---------- --CAAUCAC- -------cag GG--GaU--- ---------g
Pseu.syri.-1.   g--------- ---------- ---------- --CAAUCAU- -------cag GG--GaU--- ---------g
Pseu.syri.-2.   g--------- ---------- ---------- --CAAUCAU- -------cag GG--GaU--- ---------g
Mari.hydr.      ---------- ---------- ---------- --CGUCCUG- -------GCU Ga--GGc--- ---------G
Pseu.halo.      ---------- ---------- ---------- --CGCUCCu- -------UCC Au--GUaU-- ---------U
Uncu.ww11.      ---------- ---------- ---------- --CCAUCUG- -------ACA Ca-gGUCU-- --------cU
Shew.putr.      ---------- ---------- ---------- --CCAUCuA- -------CCA Ca-cGCUU-- --------uG
Colw.spec.      ---------- ---------- ---------- --UCucUcc- -------uau ug-------- ---------g
Phot.phos.      ---------- ---------- ---------- --GCUCCUG- -------CCC Ua--gCUUcc ---------g
Vibr.chol.      ---------- ---------- ---------- --CCUUCCU- -------CCC Ua--gCUUcc ---------G
Aero.salm.      ---------- ---------- ---------- --CCUUCUa- -------CCC UA--GcuU-- ---------g
Uncu.vlw3.      ---------- ---------- ---------- --CCUUCUa- -------CCC UA--GcuU-- ---------g
Uncu.vlw4.      ---------- ---------- ---------- --CCUUCUa- -------CCC UA--GcuU-- ---------g
Uncu.vls1.-3.   ---------- ---------- ---------- --CCUUCUa- -------CCC UA--GcuU-- ---------g
Uncu.rca3.      ---------- ---------- ---------- --CCUUCUa- -------CCC UA--GcuU-- ---------g
Uncu.vls1.-4.   ---------- ---------- ---------- --CCUUCUa- -------CCC UA--GcuU-- ---------g
Uncu.ww-9.      ---------- ---------- ---------- --CCUUCUa- -------CCC UA--GcuU-- ---------g
Uncu.ww10.      ---------- ---------- ---------- --CCUUCUa- -------CCC UA--GcuU-- ---------g
Uncu.vlw5.      ---------- ---------- ---------- --CCUUCUc- -------CCC UA--GcuU-- ---------g
Uncu.vlw6.      ---------- ---------- ---------- --CCUUCUc- -------CCC cA--GcuU-- ---------g
Uncu.rca4.      ---------- ---------- ---------- --CCUUCUA- -------CCC UA--GcuU-- ---------g
Uncu.rca7.      ---------- ---------- ---------- --CCUUCUA- -------CCC UA--GcuU-- ---------g
Uncu.rca8.      ---------- ---------- ---------- --CCUUCUA- -------CCC UA--GcuU-- ---------g
Uncu.lem1.      ---------- ---------- ---------- --CCUUCUA- -------CCC UA--GcuU-- ---------g
Uncu.lem2.      ---------- ---------- ---------- --CCUUcUn- -------naC UA--GcuU-- ---------g
Past.mult.      ---------- ---------- ---------- --CUUCUCU- -------CCC Ca--gCUUcc ---------g
Mann.haem.      ---------- ---------- ---------- --CUUAUCU- -------CCU Ca--gCUUcc ---------g
Haem.somn.      ---------- ---------- ---------- --CUUCACU- -------CCC Ua--gCUUuc ---------g
Haem.infl.      ---------- ---------- ---------- --CUUCGCG- -------CUC Ca--gCUUcc ---------g
Haem.ducr.      ---------- ---------- ---------- --CUUCGCG- -------CCC Ua--gCUUuc ---------g
Acti.pleu.      ---------- ---------- ---------- --CUUAUCG- -------CCU Ca--gCUUcc ---------g
Acti.acti.      ---------- ---------- ---------- --CUUCGCU- -------CCC Ca--gCUUcc ---------g
Buch.aphi.      ---------- ---------- ---------- --CCUUUCa- -------UCU Cu-gaCUUc- ---------U
Buch.APS-.      ---------- ---------- ---------- --CCUUCCU- -------UCU UA--UCCUcc --------uU
Esch.coli.-1.   ---------- ---------- ---------- --CCUCUCU- -------CCC Ua--gCCUcc ---------g
Esch.coli.-2.   ---------- ---------- ---------- --CCUCUCU- -------CCC Ua--gCCUcc ---------g
Esch.coli.-3.   ---------- ---------- ---------- --CCUCUCU- -------CCC Ua--gCCUcc ---------g
Prov.rett.      ---------- ---------- ---------- --CCUCUCU- -------CCC Ua--gcCUcc ---------g
Salm.typh.-1.   ---------- ---------- ---------- --CCUCUCU- -------CCC Ua--gCCUcc ---------g
Salm.typh.-2.   ---------- ---------- ---------- --CCUCUCU- -------CCC Ua--gCCUcc ---------g
Salm.ente.-1.   ---------- ---------- ---------- --CCUCUCU- -------CCC Ua--gCCUcc ---------g
Salm.ente.-2.   ---------- ---------- ---------- --CCUCUCU- -------CCC Ua--gCUUcc ---------g
Shig.flex.      ---------- ---------- ---------- --CCUCUCU- -------CCC Ua--gCCUcc ---------g
Shig.dyse.      ---------- ---------- ---------- --CCUCUCU- -------CCC Ua--gCCUcc ---------g
Salm.para.      ---------- ---------- ---------- --CCUCUCU- -------CCC Ua--gCCUcc ---------g
Erwi.caro.      ---------- ---------- ---------- --CCUCUCU- -------CCC Ua--gCCUcc ---------g
Erwi.chry.      u--------- ---------- ---------- --CCUCUCU- -------CCC Ua--gCCUcc ---------g
Kleb.pneu.      ---------- ---------- ---------- --CCUCUCU- -------CCC Ua--cgUUcc ---------g
Uncu.rca1.      ---------- ---------- ---------- --CCUCUCU- -------CCC Ua--gCUUcc ---------g
Uncu.vls1.-1.   ---------- ---------- ---------- --CCUCUCU- -------CCC Ua--gCUUcc ---------G
Uncu.vls3.      ---------- ---------- ---------- --CCUCUCU- -------CCC Ua--gCUUcc ---------G
Uncu.vls4.      ---------- ---------- ---------- --CCUCUCU- -------CCC Ua--gCUUcc ---------G
Uncu.ww-1.      ---------- ---------- ---------- --CCUCUCU- -------CCC Ua--gCUUcc ---------g
Uncu.rca2.      ---------- ---------- ---------- --CCUCUCU- -------CCC Ua--gCUUcc ---------g
Uncu.ww-2.      ---------- ---------- ---------- --CCUCUCU- -------CCC Ua--gCUUcc ---------g
Uncu.ww-3.      ---------- ---------- ---------- --CCUCUCa- -------CCC Ua--gCUUcc ---------g
Uncu.ql-1.      ---------- ---------- ---------- --CCUCUCU- -------CCC Ua--gCUUcc ---------g
Uncu.ww-4.      ---------- ---------- ---------- --CCUCUCU- -------CCC Ua--gCUUcc ---------g
Uncu.vls1.-2.pa.---------- ---------- ---------- ---------- ---------- ---------- ----------
Uncu.vls5.      ---------- ---------- ---------- --CCUCUCU- -------CCC Ua--gCCUcc ---------g
Uncu.fs-1.      ---------- ---------- ---------- --CCUCUCU- -------CCC Ua--gCCUcc ---------g
Uncu.vls6.      ---------- ---------- ---------- --CCUCUCU- -------CCC Ua--gCUUcc ---------g
Uncu.fs-2.      ---------- ---------- ---------- --CCUCUCU- -------CCC Ua--gCUUcc ---------g
Uncu.ww-5.      ---------- ---------- ---------- --CCUCUCU- -------CCC Ua--gCUUcc ---------g
Uncu.ww-6.      ---------- ---------- ---------- --CCUCUCU- -------CCC Ua--gCUUcc ---------g
Uncu.vlw1.      ---------- ---------- ---------- --CCUCUCU- -------CCC Ua--gCUUcc ---------g
Uncu.vls7.      ---------- ---------- ---------- --CCUCUCU- -------CCC Ua--gCUUcc ---------g
Uncu.vls8.      ---------- ---------- ---------- --CCUCUCU- -------CCC Ua--gCCUcc ---------g
Uncu.vls9.      ---------- ---------- ---------- --CCUCUCU- -------CCC Ua--gCCUcc ---------g
Uncu.vlw2.      ---------- ---------- ---------- --CUUCUCU- -------CCC Ua--gCCUcc ---------G
Uncu.ww-7.      ---------- ---------- ---------- --CCUCUCU- -------CCC Ua--gCUUcc ---------g
Uncu.ww-8.      ---------- ---------- ---------- --CCUCUCU- -------CCC Ua--gCUUcc ---------g
Yers.ente.      ---------- ---------- ugaagauuc- --CCUCUCU- -------CCC Ua--gCCUcc ---------g
Yers.pest.      ---------- ---------- ---------- --CCUCUCU- -------gCC Ua--gCCUcc ---------G
Desu.vulg.      ---------- ---------- ---------- -uCGaacCg- -------GUU ca-cG----- ---------C
Desu.desu.      ---------c aaugaccguu uaacggucgc gcCGaUCAg- -------gGc CA-uG----- ---------C
Geob.sulf.      ---------- ---------- ---------- --CGAUCCG- -------CUg a---GCCUcu ---------C
Geob.meta.      ---------- ---------- ---------- --CGAUCCG- -------Ccg a---GCCUcu ---------C
Heli.pylo.      ---------- ---------- ---------- ---UGGAcU- -------GAU UA--GAAUu- ---------U
Camp.jeju.      ---------- ---------- ---------- --CUGAAAu- -------UUA AG---UcAu- ---------A
Fuso.nucl.-1.   ---------- ---------- uggauaacuu --aUUcUAU- -------aCG Gg---UuUu- ---------U
Fuso.nucl.-2.   ---------- ---------- uggauaacuu --aUUcUAU- -------aCG Gg---UuUu- ---------U
Fuso.nucl.-3.   ---------- ---------- uggauaacuu --aUUcUAU- -------aCG Ag---UuUu- ---------U
Stre.coel.      ---------- --------uc cuacuaaggg agUGUCAGc- -------CCG GG---gcU-- ---------G
Ther.fusc.      ---------- ---------- ---------- --UGUCGGc- -------CUG GG---agC-- ---------G
Trop.whip.      ---------- ---------- ---------- --UGUCGGu- ------aUAG GG---cUU-- ---------G
Myco.lepr.      ---------- ---------- ---------- --UGUCAGa- -------CCG GG---aAC-- ---------g
Myco.aviu.      ---------- ---------- ---------- --UGUCAGa- -------CCG GG---aaC-- ---------g
Myco.tube.      ---------- ---------- ---------- --UGUCAGa- -------CCG GG---aaC-- ---------g
Myco.bovi.      ---------- ---------- ---------- --UGUCAGa- -------CCG GG---aaC-- ---------g
Myco.mari.      ---------- ---------- ---------- --UGUCGGa- -------CCG GG---aaC-- ---------g
Myco.smeg.      ---------- ---------- ---------- --UGUCAGa- -------CCG GG---agU-- ---------g
Cory.diph.      ---------- ---------- ---------- --UGUCAGc- -------CUA GA----UU-- --------cG
Cory.glut.      ---------- ---------- ---------- --UGUCAGc- -------CUA GG---gaa-- ---------G
Desu.hafn.      ---------- ---------- ---------- --CUCGcaG- ---------- --CGUaGG-- ---------G
Deha.ethe.      ---------- ---------- --------ca ggUUUG-gG- -------UGc cGauuAGuug ag-------G
Heli.mobi.      ---------- ---------- ---------- --CCUCUUc- ---------- -uCCUCugu- ---------G
Baci.halo.      ---------- ---------- ---------- --UCCGcCc- ---------- --U-CCAUc- ---------G
Baci.stea.      ---------- ---------- ---------- --CCCgCcA- ---------- ---ucgcCc- ---------G
Baci.mega.      ---------- ---------- ---------- --UCCUccC- ---------- --U-CCAUc- ---------G
Baci.subt.      ---------- ---------- ---------- --CUCUUCc- ---------- --uGACAUu- ---------G
Stap.sapr.      ---------- ---------- ---------- --UCGCcU-- ---------- AACGGUAUc- ---------U
Stap.epid.      ---------- ---------- ---------- --UcGCcU-- ---------- AACAGCAUc- ---------U
Stap.aure.-1.   ---------- ---------- ---------- --UCGCcU-- ---------- AACAGCAUu- ---------U
Stap.aure.-2.   ---------- ---------- ---------- --UCGCcU-- ---------- AACAGCAUu- ---------U
Stap.aure.-3.   ---------- ---------- ---------- --UCGCcU-- ---------- AACAGCAUu- ---------U
Stap.aure.-4.   ---------- ---------- ---------- --UCGCcU-- ---------- AACAGCAUu- ---------U
Stap.aure.-5.   ---------- ---------- ---------- --UCGCcU-- ---------- AACAGCAUu- ---------U
Stap.xylo.      ---------- ---------- ---------- --UCGCcU-- ---------- AACGGUAUc- ---------U
Baci.anth.      ---------- ---------- ---------- --GUUCCU-- --------CC CU--CCAUc- ---------G
List.inno.      ---------- ---------- ---------- --GAUCCU-- --------CC GU--GCAUc- ---------G
List.mono.      ---------- ---------- ---------- --GAUCCU-- --------CC GU--GCAUc- ---------G
List.gray.-1.   ---------- ---------- ---------- --GAUCCU-- --------CC GU--GCAUc- ---------G
List.gray.-2.   ---------- ---------- ---------- --GAUCCU-- --------CC GU--GCAUc- ---------A
List.ivan.      ---------- ---------- ---------- --GAUCCU-- --------CC GU--GCAUc- ---------G
List.seel.      ---------- ---------- ---------- --GAUCCU-- --------CC GU--GCAUc- ---------G
List.wels.      ---------- ---------- ---------- --GAUCCU-- --------CC GU--GCAUc- ---------G
Leuc.mese.      ---------- ---------- ---------- --GCUUAA-- --------UC UU--GGuU-- ---------g
Leuc.pseu.      ---------- ---------- ---------- --GCUUAA-- --------UC UU--GGuU-- ---------U
Leuc.lact.      ---------- ---------- ---------- --ACUUAA-- --------UC UU--GGua-- ---------g
Lact.delb.      ---------- ---------- ---------- --GAUCCU-- -------CUC GG---CAUc- ---------g
Lact.gass.      ---------- ---------- ---------- --GAUCCa-- --------au GA-CGGAUu- ---------G
Lact.sake.      ---------- ---------- ---------- --GAUCCG-- ---------U CU-GACUUc- ---------A
Lact.helv.      ---------- ---------- ---------- --UGCUCuu- ---------U GU-CGGUU-- --------uA
Lact.gall.      ---------- ---------- ---------- --UGCUCuu- ---------U GU-CGGUU-- --------uA
Lact.plan.-1.   ---------- ---------- ---------- --GAUCCu-- ---------c CC-AGGAUc- ---------G
Carn.pisc.pa.   ---------- ---------- ---------- --nnnnnn-- ---------n nC-GGCAUc- ---------g
Ente.faec.-1.   ---------- ---------- ---------- --GAUCCU-- ---------C CC-GGCAUc- ---------g
Ente.faec.-2.   ---------- ---------- ---------- --GAUCCU-- ---------C UC-GGCAUc- ---------g
Ente.dura.      ---------- ---------- ---------- --GAUCCU-- ---------C UC-GGCAUc- ---------g
Oeno.oeni.      ---------- ---------- ---------- ---GCCcu-- ---------- ---UUGUUga ---------G
Lact.lact.-1.   ---------- ---------- ---------- ---GCCuga- ---------- uuuUUGCUc- ---------a
Lact.lact.-2.   ---------- ---------- ---------- ---GCCuga- ---------- uuuUUGCUc- ---------U
Lact.lact.-3.   ---------- ---------- ---------- ---GCCuga- ---------- uuuUUGCUc- ---------a
Lact.lact.-4.   ---------- ---------- ---------- ---GCCuga- ---------- uuuUUGCUc- ---------a
Lact.garv.      ---------- ---------- ---------- ---AGCUga- ---------- uGaUCGUUc- ---------g
Lact.plan.-2.   ---------- ---------- ---------- ---GCCAga- ---------- cuuUCGUUc- ---------g
Pedi.pent.      ---------- ---------- ---------- --aGAUCCG- ---------- -cCUAGUCuc ---------G
Lact.raff.      ---------- ---------- ---------- ---GCCuga- ---------- cuuUCGCUc- ---------g
Stre.equi.      ---------- ---------- ---------- --GACUUCU- ---------- -AUAGGAUu- ---------G
Stre.uber.      ---------- ---------- ---------- --GACUUCU- ---------- -UCAaGAUu- ---------G
Stre.pyog.      ---------- ---------- ---------- --GACUUCU- ---------- -ACAaGAUu- ---------G
Stre.suis.pa.   ---------- ---------- ---------- --GACCAGU- ---------- -CGCGAAUu- ---------G
Stre.ther.      ---------- ---------- ---------- --GACUUCU- ---------- -AGCAGAUu- ---------G
Stre.gord.      ---------- ---------- ---------- --GACCcGa- ---------- -UUCGGAUu- ---------G
Stre.miti.      ---------- ---------- ---------- --GACCcGa- ---------- -UUUGGAUu- ---------g
Stre.pneu.      ---------- ---------- ---------- --GACCcGa- ---------- -UUUGGAUu- ---------g
Stre.muta.      ---------- ---------- ---------- --GAUCAAU- ---------- -AACAAAUu- ---------G
Myco.capr.      ---------- ---------- ---------- --GUUAUAGu -------auu ucAcGAAuua -uagauauuU
Urea.urea.      ---------- ---------- ---------- --GUUcauu- ---------- AAcAuAAUua cua----uuG
Spir.kunk.      ---------- ---------- ---------- --GUaAUAG- ---------- UAGUUAAU-- -------ugU
Myco.geni.      ---------- ---------- ---------- --ACAGCUG- ---------- --GUGAAU-- --------aG
Myco.pneu.      ---------- ---------- ---------- --ACACGAA- ---------- --UUGAAU-- --------cG
Myco.pulm.      ---------- ---------- ---------- -uCUAGcuUu u------gcU AGcGU-uUa- ---------G
Clos.ther.      ---------- ---------- ---------- ucCAGGGuuc c----ugcGC CUUGG-Gua- ---------g
Ther.teng.      ---------- ---------- ---------- ccugaaaugc c------CaC GUUUcaGG-- --------ac
Clos.perf.      ---------- ---------- ---------- -----UUC-- ---------- --CUCAAUu- ---------g
Clos.botu.      ---------- ---------- ---------- ----GC---- ---------- --CUAAGag- ---------U
Clos.diff.      ---------- ---------- ---------- ---CGUCCc- ---------- UCUUAGUCc- ---------U
Clos.acet.-1.pa.---------- ---------- ---------- ---------- ---------- ---------- ----------
Clos.acet.-2.   ---------- ---------- ---------- ---CGUC--- --------AG c-CUGAGag- ---------U
Rumi.albu.      ---------- ---------- ---------- ---cGUUCuu -------ccU GGgaAGUa-- ---------C
Carb.hydr.      ---------- ---------- ---------- ---CGUCC-- -------UGA CGGAAGCU-- --------uG
support         ---------- ---------- ---------- --SSSSSS-- -------SSS S-SS-SSS-- ----------

                ....|....| ....|....| ....|....| ....|....| ....|....| ....|....| ....|....|
                   355        365        375        385        395        405        415    
p-pre           nnnnn-mmmm mm-------- -------ooo o--------- ---oooo-ll lll------- ---------k
psknts          (((((((((( (((((((((( (((((((pse udoknot-II -))))))))) )))))))))) ))))))))))
hel-10          ---------- ---------- ---------- ---------- ---------- ---------- ----------
hel-1           77777-6666 66-------- -------666 6--------- ---6666-66 666------- ---------6
hel-x           ------cccc cc-------- -------ddd d--------- ---dddd-bb bbb------- ---------a
Aqui.aeol.      CGGGU-GGCC ---------- ---------- ---------- --------UA CCG------- ---------G
Ther.mari.      GCUG--GGCU ---------- ---------- ---------- --------UC GGA------- a--------G
Chlo.aura.-1.   AC-GG-GUCG agcg------ ---------- ---------- --------UC aGca------ ---------G
Chlo.aura.-2.pa.AC-GG-GUCG agcg------ ---------- ---------- --------UC aGca------ ---------G
Ther.ther.      CCGGG-GGC- U--------- ---------- ---------- --------cA CCGga----- ---------a
Dein.radi.      CCUUU-GGCg U--------- ---------- ---------- ---------C GCGgaa---- ---------G
Porp.ging.      CCCGA-AGUa GC-------- ---------- ---------- ---------- UCGauggugc ---------G
Bact.frag.      UCCGA-AGCa UU-------- ---------- ---------- ---------- CCGguucagu ---------G
Bact.fors.      UUCGA-GGCa aU-------- ---------- ---------- ---------- CCGaaccggu ---------G
Tann.fors.      UUCGA-GGCa aU-------- ---------- ---------- ---------- CCGaaccggu ---------G
Prev.inte.      UCCGA-AUCg ga-------- ---------- ---------- ---------- GGguaa-agc ---------G
Cyto.hutc.      UCUGc-GGGC UG-------- ---------- ---------- ---------U Gaacu----- ---------G
Chlo.tepi.      --Gga-UGGC aUaacccgcg c--------- ---------- --------UU GaGccu--a- c--------G
Chla.psit.      CCAGA-GGUU ---------- ---------- ---------- --------UG UGA------- a--------a
Chla.pneu.      CCAGA-GGCU ---------- ---------- ---------- --------UG CAa------- a--------A
Chla.abor.      CCAGA-GGUU ---------- ---------- ---------- --------UG UGAa------ ---------G
Chla.trac.      CCAGA-GGUU ---------- ---------- ---------- --------Uu CGAa------ ---------A
Chla.muri.      CCAGA-GGUU ---------- ---------- ---------- --------Uu CGAa------ ---------A
Osci.spec.      CCGUU-aa-- ---------- ---------- ---------- ---------A GGC------- ---------U
Anab.spec.      CCGUU-aa-- ---------- ---------- ---------- ---------G GAC------- ---------U
Chro.spec.      CCGUU-aa-- ---------- ---------- ---------- ---------c GGC------- ---------U
Nost.punc.      CCGUU-aa-- ---------- ---------- ---------- ---------G GAC------- ---------U
Frem.dipl.      CCGUU-aa-- ---------- ---------- ---------- ---------G GGC------- ---------U
Plec.bory.      CCGUU-aa-- ---------- ---------- ---------- ---------A GAU------- ---------a
Tric.eryt.      CCGUU-aa-- ---------- ---------- ---------- ---------u AAU------- ---------U
Syne.spec.-1.   CCGUU-a--- ---------- ---------- ---------- ---------A GGAu------ ---------u
Syne.spec.-2.   CCGUU-aa-- ---------- ---------- ---------- --------UA CG-------- ---------c
Syne.spec.-3.   uGaCC-ca-- ---------- ---------- ---------- --------UG G--------- ---------G
Syne.spec.-4.   uGaCU-ca-- ---------- ---------- ---------- --------UG G--------- ---------G
Proc.mari.-2.   uGaCC-ca-- ---------- ---------- ---------- --------UG G--------- ---------G
Proc.mari.-1.   uGaUC-ca-- ---------- ---------- ---------- --------aG G--------- ---------A
Syne.spec.-5.   ugacc-ca-- ---------- ---------- ---------- --------UG G--------- ---------G
Syne.spec.-6.   ugacc-ca-- ---------- ---------- ---------- --------UG G--------- ---------G
Cyan.para.cy.   -----ccUGc uU-------- ---------- ---------- ---------- ---------- ---------A
Porp.purp.cl.   ----agUUGc Uc-------- ---------- ---uu----- ---------- ---------- ---------A
Odon.sine.cl.   ---UU-UAUA Acu------- -------AGA Cuuuu----- ---GUCUuuu ---------- ---------U
Pavl.luth.cl.pa.-acaa-GaaU aa-------- ---------- ---------- ---------- ---------- ----------
Boli.spec.pl.   AcUU--UaUG GA-------- ---------- ---------- --------ca ---------- ---------U
Guil.thet.cl.   AGUU--UaCU AA-------- ---------- ---------- --------ga U--------- ---------U
Thal.weis.cl.   UuUUC--UCU AG-------- ---------- ---------- ---------- u--------- ---------U
Meso.viri.cl.   UGUUau---- ---------- -------aaa acaaauuaaa uaauaguuUU UGuuucuuu- a--------C
Recl.amer.mt.   ---------- ---------- ---------- ---------- ---------- ---------- ----------
Fibb.succ.      CCCAU-CG-- ---------- ---------- ---------- --------GG AUGuac---- ---------G
Trep.dent.      CUCCG-AG-- ---------- ---------- ---------- --------CG GGG------- c--------a
Trep.pall.      CUCUG-AG-- ---------- ---------- ---------- --------CG AAC-----a- u--------A
Borr.burg.      CUUUG-AGGU ---------- ---------- ---------- --------UC AcU----ua- u--------A
Rhod.palu.      AACGG--G-- ---------- ---------- ---------- --------UU AAG------- ----------
Magn.magn.-1.   A-GCG-GG-- ---------- ---------- ---------- ---------U AGc------- ----------
Magn.magn.-2.   ---------- ---------- ---------- ---------- ---------- ---------- ----------
Rhod.rubr.      ---------- ---------- ---------- ---------- ---------- ---------- ----------
Meth.exto.pa.   ---------- ---------- ---------- ---------- ---------- ---------- ----------
Brad.japo.      AACGG--G-- ---------- ---------- ---------- --------UU AAG------- ----------
Meso.loti.      AGGGG----- ---------- ---------- ---------- --------UU cGca------ ----------
Bruc.meli.      UAGGG----- ---------- ---------- ---------- --------UU aGcc------ ----------
Sino.meli.      UcCGG--G-- ---------- ---------- ---------- ---------U aGca------ ----------
Rhiz.legu.      AGuGG----- ---------- ---------- ---------- --------UU cGca------ ----------
Agro.tume.      UACGG----- ---------- ---------- ---------- --------UU AGcc------ ----------
Caul.cres.      AGGGG----- ---------- ---------- ---------- --------UU cAGa------ ----------
Sili.pome.      UGCGC----- ---------- ---------- ---------- --------cU AGca------ ----------
Rhod.spha.      UGCGC----- ---------- ---------- ---------- --------UU AGcc------ ----------
Rick.prow.      ---------- ---------- ---------- ---------- ---------- ---------- ----------
Rick.typh.      ---------- ---------- ---------- ---------- ---------- ---------- ----------
Rick.cono.      ---------- ---------- ---------- ---------- ---------- ---------- ----------
Sphi.arom.      CUGAa--G-- ---------- ---------- ---------- --------UU Acua------ ----------
Ehrl.chaf.      ---------- ---------- ---------- ---------- ---------- ---------- ----------
Wolb.spec.      AUAaC----- ---------- ---------- ---------- ---------- ---------- ----------
Chro.viol.      CAGAU-GGGC CGg------- -------GGG c----gucaa a--aCCC--- ---------- ---------U
Neis.gono.      CAAUG-GGCU GUg------- -------UGG C----gaaa- ---GCCA--- ---------- --------cc
Neis.meni.-1.   CAAUG-GGCU GUg------- -------UGG C----gaaa- ---GCCA--- ---------- --------cc
Neis.meni.-2.   CAAUG-GGCU GUg------- -------UGG C----gaaa- ---GCCA--- ---------- --------cc
Uncu.u02-.      CGAUG-GGCU GGg------- -------CAG Gg---ucaa- --aCCUG--- ---------- --------ca
Nitr.euro.      CUCaa-CGCC GGg------- -------UCU G----gcaa- ---CAGA--- ---------- --------ca
Meth.glyc.      CUCUC-ggUC GGg------- -------UGG G----guaa- ---CCCA--- ---------- --------ca
Nitr.cryo.      CUUaa-CGUC GGg------- -------UCU G----gcaa- ---CAGA--- ---------- --------ca
Uncu.u04-.pa.   CUCUC-ggCC GGg------- -------CGG A----gcaa- ---UCCG--- ---------- --------ca
Alca.faec.      CUUUG-GGUU AGg------- -------UAG G----gcaa- ---CCUA--- ---------- --------ca
Bord.para.      CCUUG-GGUC AG-------g c-gggg-GAA G----gcaa- ---CUUCcca gggggcaacc ccgaa---cc
Bord.pert.      CCUUG-GGUC AG-------g c-gggg-GAA G----gcaa- ---CUUCaca gggggcaacc ccgaa---cc
Bord.bron.am.   CCUUG-GGUC AG-------g c-gggg-GAA G----gcac- ---UUUCnca gngggcacnn ccgaa---cc
Coma.test.      UAGUG-gGCU Gg-------g caaggg-GGU A----gcaa- ---UACC--- --------uc ccgg----cU
Hydr.pall.      CGAUG-gGCU Gg-------g caaggg-GGU C----gcaa- ---GACC--- --------uc ccgg----cU
Vari.para.      CgAUG-GGCU Gg-------g caaggg-GGU Cuggagcaau ccuGACC--- --------uc ccgg----cU
Burk.pseu.      UGACG-GGCU AGu-gu--cg caagaccGGU A----gcaa- ---UACCg-- ---------- ---------a
Burk.mall.      UGACG-GGCU AGu-gu--cg caagaccGGU A----gcaa- ---UACCg-- ---------- ---------a
Burk.cepa.      UGACG-GGCU AGu-gu--cg caagaccGGU A----gcaa- ---UACCg-- ---------- ---------a
Burk.fung.      UGACG-GGCU AGa-gu--cg caagaccGGU A----gcaa- ---UACCg-- ---------- ---------a
Alca.eutr.      UGACG-GGCU AG-------- -------GGU C----gcaa- ---GACC--- ---------- --------ac
Rals.eutr.      UGACG-GGCU AG-------- -------GGU C----gcaa- ---GACC--- ---------- --------ac
Rals.meta.      UGACG-GGCU AG-------- ------gGUU C----gcaa- ---GAACc-- ---------- ---------a
Rals.sola.      CGAUA-GGCU AG-------- -------GGC C----gcaa- ---GGCC--- ---------- --------ac
Rals.pick.      UGACG-GGCU AG-------- -------GGU C----gcaa- ---GACC--- ---------- ---------a
Acid.ferr.-1.   CUGUG-GAUC CGg------- -------aGC C----gaaa- ---GGC--Gc ---------- --------gC
Acid.ferr.-2.   CUGUG-GAUC CGg------- -------aGC C----gaaa- ---GGC--Gc ---------- --------gC
Fran.tula.      UCUUu-cUUA UGac------ -------acU A----ucua- ---UAca-UC CGUu------ ----------
Dich.nodo.      CUGUG-GGUU UAc------- ---------- ---------- ---------- ---------- --------cG
Xyle.fast.-1.   CCGUG-CucG CA-------- ---------- ---------- ---------- Gc-------- ---------g
Xyle.fast.-2.   CCGUG-CucG CA-------- ---------- ---------- ---------- Gc-------- ---------g
Xyle.fast.-3.   CCGUG-CucG CA-------- ---------- ---------- ---------- Gc-------- ---------g
Xant.camp.      CCGUG-CucG UA-------- ---------- ---------- ---------- GaU------- ---------g
Xant.axon.      CCGUG-CucG UA-------- ---------- ---------- ---------- GGU------- ---------g
Legi.pneu.      CUUAU--CGG Ua-------- ---------- ---------- ------ucGA AU-------- -caacggucA
Coxi.burn.      GCCAU----- ---------- ---------- ---------- ---------- -Agcau---- ---------A
Meth.caps.      guuggggGUa ac-------- ---------- ---------- ---------c cAAuu----- ---------G
Uncu.u01a.      GUUggaAUgG GC-------- ---------- ---------- --------GU cGAcu----- ---------c
Uncu.u01b.      GuUggaAUgG GC-------- ---------- ---------- --------GU CGAcu----- ---------c
Acin.ADP1.      GUu---UAGG aA-------- ---------- ---------- --------cc CgAc------ ---------c
Micr.degr.      CCAGU-aCC- ---------- ---------- ---------- --------gc GUU------- --------aa
Pseu.aeru.      CCUGU-aAaC ---------- ---------- ---------- --------CC gaA------- ---------a
Azot.vine.      CCUGU-aAaC ---------- ---------- ---------- --------CC gaa------- ---------G
Pseu.puti.      CCUGU-aAaC ---------- ---------- ---------- --------CC gaA------- ---------c
Pseu.fluo.-1.   UCUGU-aAaC ---------- ---------- ---------- --------CC aaa------- ---------A
Pseu.fluo.-2.   UCUGU-aAaC ---------- ---------- ---------- --------CC aaa------- ---------G
Pseu.syri.-1.   CCUGU-aAaC ---------- ---------- ---------- --------CC aaa------- ---------A
Pseu.syri.-2.   CCUGU-aAaC ---------- ---------- ---------- --------CC gaa------- ---------A
Mari.hydr.      CCUAU-aaCU c--------- ---------- ---------- -------agU AGCaacauc- --------cC
Pseu.halo.      CuuGU-GgAC ---------- ---------- ---------- ---------U GGAuuu---- ---------u
Uncu.ww11.      CAAAU-GGGC g--------- ---------- ---------- ---------G UGUau----- --------aC
Shew.putr.      CACau-GGGC a--------- ---------- ---------- ---------G UGGau----- ---------U
Colw.spec.      UUaG--agga ---------- ---------- ---------- ---------- ---------- ---------u
Phot.phos.      CUUGU-AAGa ---------- ---------- ---------- --------cG GGGaaua--- --------aC
Vibr.chol.      CUUGu-AAGa ---------- ---------- ---------- --------cG GGGaaau--- --------cA
Aero.salm.      CCUGU-GucC ---------- ---------- ---------- --------UA GGGaau---- ---------c
Uncu.vlw3.      CCUGU-GucC ---------- ---------- ---------- --------UA GGGaau---- ---------c
Uncu.vlw4.      CCUGU-GucC ---------- ---------- ---------- --------UA GGGaau---- ---------c
Uncu.vls1.-3.   CCUGU-GucC ---------- ---------- ---------- --------UA GGGaau---- ---------c
Uncu.rca3.      CCUGU-GucC ---------- ---------- ---------- --------UA GGGaau---- ---------c
Uncu.vls1.-4.   CCUGU-GucC ---------- ---------- ---------- --------UA GGGaau---- ---------c
Uncu.ww-9.      CCUGU-GucC ---------- ---------- ---------- --------UA GGGaau---- ---------c
Uncu.ww10.      CCUGU-GucC ---------- ---------- ---------- --------UA GGGaau---- ---------c
Uncu.vlw5.      CCUGU-GucC ---------- ---------- ---------- --------UA GGGaau---- ---------u
Uncu.vlw6.      CCUGU-GucC ---------- ---------- ---------- --------Ua GGGaau---- ---------u
Uncu.rca4.      CCUAU-GucC ---------- ---------- ---------- --------UA GGGgau---- ---------U
Uncu.rca7.      CCUAU-GucC ---------- ---------- ---------- --------UA GGGgau---- ---------U
Uncu.rca8.      CCUAU-GucC ---------- ---------- ---------- --------UA GGGgau---- ---------U
Uncu.lem1.      CCUAU-GucC ---------- ---------- ---------- --------UA GGGgau---- ---------U
Uncu.lem2.      cUUAU-GucC ---------- ---------- ---------- --------UA Ggggau---- ---------u
Past.mult.      CUCGU-AAGa ---------- ---------- ---------- --------cG GGGauca--- ---------A
Mann.haem.      CUCGU-AAGa ---------- ---------- ---------- --------cG AGGgcaa--- ---------A
Haem.somn.      CUCGU-AAGa ---------- ---------- ---------- --------cG GGGauaa--- ---------A
Haem.infl.      CUCGU-AAGa ---------- ---------- ---------- --------cG GGGauaa--- ---------C
Haem.ducr.      CUCGU-AAGa ---------- ---------- ---------- --------cG GGGagca--- ---------C
Acti.pleu.      CUCGU-AAGa ---------- ---------- ---------- --------cG AGGgcaa--- ---------C
Acti.acti.      CUCGU-AAGa ---------- ---------- ---------- --------cG GGGauaa--- ---------A
Buch.aphi.      CUCUU-GAGa a--------- ---------- ---------- --------cG AGAaauuu-- ------uuaa
Buch.APS-.      CUCUU-AGGA ---------- ---------- ---------- --------UG AGAaaac--- ---------A
Esch.coli.-1.   CUCUU-AGGa ---------- ---------- ---------- --------cG GGGauca--- ---------A
Esch.coli.-2.   CUCUU-AGGa ---------- ---------- ---------- --------cG GGGauca--- ---------A
Esch.coli.-3.   CUCUU-AGGa ---------- ---------- ---------- --------cG GGGauca--- ---------A
Prov.rett.      CUCUU-GGa- ---------- ---------- ---------- --------cG GGGauca--- ---------A
Salm.typh.-1.   CUCUU-AGGa ---------- ---------- ---------- --------cG GGGauca--- ---------A
Salm.typh.-2.   CUCUU-AGGa ---------- ---------- ---------- --------cG GGGauca--- ---------A
Salm.ente.-1.   CUCUU-AGGa ---------- ---------- ---------- --------cG GGGauca--- ---------A
Salm.ente.-2.   CUCUU-AAGa ---------- ---------- ---------- --------cG GGGauca--- --------aA
Shig.flex.      CUCUU-AGGa ---------- ---------- ---------- --------cG GGGauca--- ---------A
Shig.dyse.      CUCUU-AGGa ---------- ---------- ---------- --------cG GGGauca--- ---------A
Salm.para.      CUCUU-AGGa ---------- ---------- ---------- --------cG GGGauca--- ---------A
Erwi.caro.      CUCUU-AGGa ---------- ---------- ---------- --------cG GGGauca--- ---------A
Erwi.chry.      CUCUU-AGGa ---------- ---------- ---------- --------cG GGGauca--- ---------A
Kleb.pneu.      CUCUU-AAga ---------- ---------- ---------- --------cG GGGaucaa-- ---------A
Uncu.rca1.      CUCUU-AAGa ---------- ---------- ---------- --------cG GGGauaa--- ---------A
Uncu.vls1.-1.   UUCUU-AAGa ---------- ---------- ---------- --------cG GGGauca--- ---------A
Uncu.vls3.      UUCUU-AAGa ---------- ---------- ---------- --------cG GGGauca--- ---------A
Uncu.vls4.      UUCUU-AAGa ---------- ---------- ---------- --------cG GGGauca--- ---------A
Uncu.ww-1.      CUCUU-AAGa ---------- ---------- ---------- --------cG GGGauaa--- ---------A
Uncu.rca2.      CUCUU-AAGa ---------- ---------- ---------- --------cG GGGauaa--- ---------A
Uncu.ww-2.      CUCUU-AAGa ---------- ---------- ---------- --------cG GGGauaa--- ---------A
Uncu.ww-3.      CUCUU-AAGa ---------- ---------- ---------- --------cG GGGauaa--- ---------a
Uncu.ql-1.      CUCUU-AAGa ---------- ---------- ---------- --------cG GGGauaa--- ---------A
Uncu.ww-4.      CUCUU-AAGa ---------- ---------- ---------- --------cG GGGauaa--- ---------A
Uncu.vls1.-2.pa.---------- ---------- ---------- ---------- ---------- ---------- ----------
Uncu.vls5.      CUCUU-AGGa ---------- ---------- ---------- --------cG GGGauca--- ---------A
Uncu.fs-1.      CUCUU-AGGa ---------- ---------- ---------- --------cG GGGauca--- ---------A
Uncu.vls6.      CUCUU-AAGa ---------- ---------- ---------- --------cG GGGaucaa-- ---------A
Uncu.fs-2.      CUCUU-AAGa ---------- ---------- ---------- --------cG GGGaucaa-- ---------A
Uncu.ww-5.      CUCUU-AAGa ---------- ---------- ---------- --------cG GGGaucaa-- ---------A
Uncu.ww-6.      CUCUU-AAGa ---------- ---------- ---------- --------cG GGGaucaa-- ---------A
Uncu.vlw1.      CUCUU-AAGa ---------- ---------- ---------- --------cG GGGaucaa-- ---------A
Uncu.vls7.      CUCUU-AAGa ---------- ---------- ---------- --------cG GGGaucaa-- ---------A
Uncu.vls8.      CUCUU-AGGa ---------- ---------- ---------- --------cG GGGauca--- ---------A
Uncu.vls9.      CUCUU-AGGa ---------- ---------- ---------- --------cG GGGauca--- ---------A
Uncu.vlw2.      CUCUU-AGGa ---------- ---------- ---------- --------cG GGGauca--- ---------A
Uncu.ww-7.      CUCUU-AAGa ---------- ---------- ---------- --------cG GGGaauaa-- ---------A
Uncu.ww-8.      CUCUU-AAGa ---------- ---------- ---------- --------cG GGGaucaa-- ---------A
Yers.ente.      CUCUU-AGGa ---------- ---------- ---------- --------cG GGGauca--- ---------A
Yers.pest.      CUCUU-AGGa ---------- ---------- ---------- --------cG GGgauca--- ---------A
Desu.vulg.      CUGAU-agaC c--------- ---------- ---------- ---------- GGU------- ----------
Desu.desu.      CUGAU-aacC c--------- ---------- ---------- --------UG aU-------- ----------
Geob.sulf.      CCAC--GGGU ---------- ---------- ---------- ---------g aAGa------ ---------U
Geob.meta.      CCAC--GGGU ---------- ---------- ---------- ---------g aaGa------ ---------U
Heli.pylo.      CUAGC-GUUU ---------- ---------- ---------- --------UA AUC------- ---------G
Camp.jeju.      CUAUC-UaG- ---------- ---------- ---------- --------CU UAA------- ---------u
Fuso.nucl.-1.   CAaag-GuG- ---------- ---------- ---------- ---------U UGacua---- ---------G
Fuso.nucl.-2.   CAaag-GuG- ---------- ---------- ---------- ---------U UGacua---- ---------G
Fuso.nucl.-3.   CAaag-GuG- ---------- ---------- ---------- ---------U UGacua---- ---------G
Stre.coel.      UUCCC-Ga-- ---------- ---------- ---------- --------CC CGGau----- ---------c
Ther.fusc.      UCUCC-Ga-- ---------- ---------- ---------- --------CC CAGug----- ---------u
Trop.whip.      UCUUC-GG-- ---------- ---------- ---------- --------CC CUGua----- ---------u
Myco.lepr.      CCCUC-GU-- ---------- ---------- ---------- --------CC CGGag----- ---------c
Myco.aviu.      CCCUC-Gg-- ---------- ---------- ---------- --------CC CGGac----- ---------c
Myco.tube.      CCCUC-Gg-- ---------- ---------- ---------- --------CC CGGac----- ---------c
Myco.bovi.      CCCUC-Gg-- ---------- ---------- ---------- --------CC CGGac----- ---------c
Myco.mari.      CCCUC-Gc-- ---------- ---------- ---------- --------CC CGGac----- ---------c
Myco.smeg.      CCCUC-Gg-- ---------- ---------- ---------- --------CC CGGau----- ---------c
Cory.diph.      UCUCU-GG-- ---------- ---------- ---------- --------UU UAGug----- ---------u
Cory.glut.      UCCCU-ga-- ---------- ---------- ---------- --------CC UAGau----- ---------c
Desu.hafn.      UCaCUaUC-A CG-------- ---------- ---------- ---------g aau------- ---------C
Deha.ethe.      UgCCg-uUUc cc-------- ---------- ---------- --------Ca aCG------- --------cC
Heli.mobi.      CUCUCgguGA GGau------ ---------- ---------- ---------- ---------- --------gu
Baci.halo.      CCCAU-GUGG uAg------- ---------- ---------- ---------- ---------- --------gu
Baci.stea.      CgUGgcG--- ---------- ---------- ---------- ---------- ---------- --------uU
Baci.mega.      CCCAU-GUGG uAg------- ---------- ---------- ---------- ---------- --------gG
Baci.subt.      CCUAU-GUGU Cu-------- ---------- ---------- ---------- ---------- --------gu
Stap.sapr.      CCUAU-GUAC CG-------- ---------- ---------- --------UU ---------- ---------a
Stap.epid.      CCUAC-GUGC UG-------- ---------- ---------- --------UU ---------- ---------a
Stap.aure.-1.   CCUAU-GUGC UG-------- ---------- ---------- --------UU ---------- ---------a
Stap.aure.-2.   CCUAU-GUGC UG-------- ---------- ---------- --------UU ---------- ---------a
Stap.aure.-3.   CCUAU-AUGC UG-------- ---------- ---------- --------UU ---------- ---------a
Stap.aure.-4.   CCUAU-GUGC UG-------- ---------- ---------- --------UU ---------- ---------a
Stap.aure.-5.   CCUAU-AUGC UG-------- ---------- ---------- --------UU ---------- ---------a
Stap.xylo.      CCUAU-GUAC CG-------- ---------- ---------- --------UU ---------- ---------a
Baci.anth.      UCCAU-GUGG u--------- ---------- ---------- --------AG GGu------- ---------a
List.inno.      CCCAU-GUGC u--------- ---------- ---------- --------AC GGu------- ---------a
List.mono.      CCCAU-GUGC u--------- ---------- ---------- --------AC GGu------- ---------a
List.gray.-1.   CCCAU-GUGC u--------- ---------- ---------- --------AC GGu------- ---------a
List.gray.-2.   CCCAU-GUGC u--------- ---------- ---------- --------AC GGu------- ---------a
List.ivan.      CCCAU-GUGC u--------- ---------- ---------- --------AC GGu------- ---------a
List.seel.      CCCAU-GUGC u--------- ---------- ---------- --------AC GGa------- ---------a
List.wels.      CCCAU-GUGC u--------- ---------- ---------- --------AC GGu------- ---------a
Leuc.mese.      CUGGC-GuCU ---------- ---------- ---------- --------GA GG-------- ----------
Leuc.pseu.      CUGAC-GuCU ---------- ---------- ---------- --------GA GA-------- ----------
Leuc.lact.      CUGGC-guCU ---------- ---------- ---------- --------AA GG-------- ----------
Lact.delb.      CCCAU-GUGc ---------- ---------- ---------- --------UC GAGua----- ----------
Lact.gass.      CUCGU-GUCU G--------- ---------- ---------- --------UC ug-------- ----------
Lact.sake.      CCCAA-GGGU U--------- ---------- ---------- --------AG Auc------- ----------
Lact.helv.      CUCGU-GGCU G--------- ---------- ---------- --------AC Ac-------- ----------
Lact.gall.      CUCGU-GGCU G--------- ---------- ---------- --------AC Ac-------- ----------
Lact.plan.-1.   UCCAU-GUUC U--------- ---------- ---------- --------GG a--------- --------uc
Carn.pisc.pa.   CCCAU-GUGC U--------- ---------- ---------- -------cGg g--------- --------ua
Ente.faec.-1.   CCCAU-GUGC U--------- ---------- ---------- -------cGG G--------- --------uc
Ente.faec.-2.   CCCAU-GUGC U--------- ---------- ---------- -------cGA G--------- --------ua
Ente.dura.      CCCAU-GUGC U--------- ---------- ---------- -------cGA G--------- --------ua
Oeno.oeni.      UCCAC-GGCA A--------- ---------- ---------- -------cau ---------- --------uc
Lact.lact.-1.   CUGAU-GGCA A--------- ---------- ---------- --------uu ---------- --------ug
Lact.lact.-2.   CUGAU-GGCA A--------- ---------- ---------- --------uu ---------- --------ug
Lact.lact.-3.   CUGAU-GGCA A--------- ---------- ---------- --------uu ---------- --------ug
Lact.lact.-4.   CUGAU-GGCA A--------- ---------- ---------- --------cu ---------- --------ug
Lact.garv.      CCGAU-GGCG G--------- ---------- ---------- --------Cc ---------- --------ug
Lact.plan.-2.   CCUAU-GACG A--------- ---------- ---------- --------uu ---------- --------ug
Pedi.pent.      UCCAUgGGCU AGa------- ---------- ---------- ---------- ---------- -------uaC
Lact.raff.      CCUAU-GGCG A--------- ---------- ---------- --------uu ---------- --------ug
Stre.equi.      CUUGU-GUCU UA-------- ---------- ---------- --------Uu ---------- ---------A
Stre.uber.      CUUGU-GUCc UG-------- ---------- ---------- --------Au ---------- ---------A
Stre.pyog.      CUUGU-GUCc UG-------- ---------- ---------- --------Uu ---------- ---------A
Stre.suis.pa.   CUUGU-GUUU GC-------- ---------- ---------- -------uG- ---------- ---------A
Stre.ther.      CUUAU-GUUU GU-------- ---------- ---------- -------uU- ---------- ---------A
Stre.gord.      CUUGU-GUCU GA-------- ---------- ---------- -------uG- ---------- ---------a
Stre.miti.      CUCGU-GUUC AA-------- ---------- ---------- -------uG- ---------- ---------a
Stre.pneu.      CUCGU-GUUC AA-------- ---------- ---------- -------uG- ---------- ---------a
Stre.muta.      CUUGU-GUUU GU-------- ---------- ---------- --------Ug ---------- ---------A
Myco.capr.      UAAGC--UUU aU-------- ---------- ---------- ---------- ---------- ---------U
Urea.urea.      GUUg--GUUu Uugggc---- ---------- ---------- --------UU auu------- ---------u
Spir.kunk.      AGAUU-AUUA AC-------- ---------- ---------- --------UA ---------- ---------U
Myco.geni.      UCAUA-GUUU GC-------- ---------- ---------- ---------- ---------- ---------U
Myco.pneu.      CCAUA-GUUU GG-------- ---------- ---------- ---------- ---------- ---------U
Myco.pulm.      CAgcUaGuuG Cucca----- ---------- ---------- --------UU Auau------ ---------G
Clos.ther.      cUGGCguCaU UAaguc---- ---------- ---------- --------AG GC-------- ----------
Ther.teng.      ugggcgUCa- AAaga----- ---------- ---------- --------GU GgG------- ----------
Clos.perf.      CCCACgGUUG AGag------ ---------- ---------- --------ua ---------- ---------a
Clos.botu.      CCCACgaCUU AGg------- ---------- ---------- --------gu cu-------- ----------
Clos.diff.      CCUGCcGACU AA-------- ---------- ---------- --------GA cu-------- ----------
Clos.acet.-1.pa.---------- --a------- ---------- ---------- --------au cu-------- ----------
Clos.acet.-2.   CCCGCgaCUC AGa------- ---------- ---------- --------gu CU-------- ----------
Rumi.albu.      ccCGG--GCU ggg------- ---------- ---------- --------UU Aaagcg---- --------uu
Carb.hydr.      CCCGG-GGCU UC-------- ---------- ---------- --------UG UCG------- ----------
support         SSSSS-SSS- SS-------- -------SSS S--------- ---SSSS--S SSS------- ----------

                ....|....| ....|....| ....|....| ....|....| ....|....| ....|....| ....|....|
                   425        435        445        455        465        475        485    
p-pre           kkkkkk---- ---------n nnnnn----- ----pppppp p-----ppp- -pppp----- -----qqqqq
psknts          )))))))))) )))))))))) )))))----- ---------- ---------- ---------- -----(((((
hel-10          ---------- ---------- ---------- ----111111 1-----111- -1111----- ----------
hel-1           666666---- ---------7 77777----- ----777777 7-----777- -7777----- -----88888
hel-x           aaaaaa---- ---------- ---------- ---------- ---------- ---------- -----aaaaa
Aqui.aeol.      aGGGCGucag -----agacA CCCGCuc--- ---------- ---------- ---------- ----gGGCUA
Ther.mari.      AGGGCGugag -----agauc CAGCCua--- ---------- ---------- ---------- -----CCGAU
Chlo.aura.-1.   uCGGGUgcu- ---------C CgGUA----- ---------- ---------- ---------- ---acgccug
Chlo.aura.-2.pa.uCGGGUgcu- ---------C CgGUA----- ---------- ---------- ---------- ---acgccug
Ther.ther.      GCGGGGacac ------aaaC CCGGCua--- ---------- ---------- ---------- -----GCCCG
Dein.radi.      UCacUAaa-- ------aaaG AAGGCua--- ---------- ---------- ---------- -----GCCca
Porp.ging.      GUGcUG---- ----acaaaU CGGGAacc-- ---------- ---------- ---------- -----GCUA-
Bact.frag.      GUGcaG---- ----uuacaU CGGGGaua-- ---------- ---------- ---------- -----GUCA-
Bact.fors.      GUGcaGa--- -----aaugU CGGAGaua-- ---------- ---------- ---------- -----GCUUG
Tann.fors.      GUGcaGa--- -----aaugU CGGAGaua-- ---------- ---------- ---------- -----GCUUG
Prev.inte.      GUGcaGg--- ----uuaaaU CGGAAaua-- ---------- ---------- ---------- -----GUUUG
Cyto.hutc.      AGAUGUcgaa cagca-ggac UAGGGga--- ---------- ---------- ---------- -----GUac-
Chlo.tepi.      GGUuCGcg-- -------caa gUaagc---- ---------- ---------- ---------- -----UCCGU
Chla.psit.      CACCGuca-- -----ucuaU CUGGUug--- ---------- ---------- ---------- -----GAAUc
Chla.pneu.      UACCGuca-- -----uuuaU CUGGUug--- ---------- ---------- ---------- -----GAACu
Chla.abor.      uACCGuca-- -----ucuaU CUGGUug--- ---------- ---------- ---------- -----GAAUc
Chla.trac.      CACCGuca-- -----uguaU CUGGUua--- ---------- ---------- ---------- -----GAACU
Chla.muri.      CGCCGuca-- -----uuuaU CUGGUua--- ---------- ---------- ---------- -----GAAUU
Osci.spec.      AcAGACaaac -----ccucA ACGGAugcu- ---------- ---------- ---------- -----CUAGU
Anab.spec.      GAAGACcaac -----ccccA ACGGAugcu- ---------- ---------- ---------- -----CUAGC
Chro.spec.      AAAA-Cgaaa -----ccccA ACGGAugca- ---------- ---------- ---------- -----cCuuU
Nost.punc.      GAAGACcaaa -----ccccA ACGGAugcu- ---------- ---------- ---------- -----CUAGU
Frem.dipl.      AGAGACcaa- -----ccccA ACGGAugcu- ---------- ---------- ---------- -----CUAGC
Plec.bory.      GUAAGCacaa -----ccccA ACGGUugcu- ---------- ---------- ---------- -----CUAGA
Tric.eryt.      GCAGACuuaa -----ccccA ACGGAugcu- ---------- ---------- ---------- -----CUAGC
Syne.spec.-1.   AGAGGUuaa- -----ccccA ACGGAugcu- ---------- ---------- ---------- -----UUGUU
Syne.spec.-2.   CUAGACuuaa ac---ccccA ACGGAugcu- ---------- ---------- ---------- -----CGAGu
Syne.spec.-3.   GcCUGG--aa ---------G GgCccuuccc auacua---- ---------- ---------- ----------
Syne.spec.-4.   GGCUGG--aa ---------G GcCccucaaa ccacua---- ---------- ---------- ----------
Proc.mari.-2.   GGCUGc--ga ---------G GcCccuuuaa cuacua---- ---------- ---------- ----------
Proc.mari.-1.   GcCUGG-aag ---------G GcUccacca- uuacua---- ---------- ---------- ----------
Syne.spec.-5.   Gnnnnn-nnn ---------n nnnnnnnnn- nnnnnn---- ---------- ---------- ----------
Syne.spec.-6.   Gnnnnn-nnn ---------n nnnnnnnnn- nnnnnn---- ---------- ---------- ----------
Cyan.para.cy.   AUGAAU---- ---------- ---------- ---------- ---------- ---------- ----------
Porp.purp.cl.   AUAaaa---- ---------g aaaa------ ---------- ---------- ---------- ----------
Odon.sine.cl.   UAUAGU---- ------uuaG Aauaac---- ---------- ---------- ---------- ----------
Pavl.luth.cl.pa.---------- ---------- ---------- ---------- ---------- ---------- ----------
Boli.spec.pl.   UaUAAa-acu agacuuuucu AGaUc----- ---------- ---------- ---------- ----------
Guil.thet.cl.   UaUAUU---- --uacuccau AAUUa----- ---------- ---------- ---------- ----------
Thal.weis.cl.   UAUAGU---- ------uuaG AAuAaa---- ---------- ---------- ---------- ----------
Meso.viri.cl.   AAAUaAug-- ------uaga AAUAAuuuuu ---------- ---------- ---------- ----------
Recl.amer.mt.   ---------- ---------- ---------- ---------- ---------- ---------- ----------
Fibb.succ.      UCCGGacg-- -----caauA UGGGAua--- ---------- ---------- ---------- -----gGGaA
Trep.dent.      uGAUUCcg-- -acgccaauC GGGGCuu--- ---------- ---------- ---------- -----gCUUU
Trep.pall.      UcGGCCcg-- -acgccaaaC GGAGCuu--- ---------- ---------- ---------- -----gCUCU
Borr.burg.      CUCUUUucg- -----acauC AAAGCuu--- ---------- ---------- ---------- -----gCUUA
Rhod.palu.      ---------- -------cuC CGUUA----- ---------- ---------- ---------- ----------
Magn.magn.-1.   ---------- -------acC GCaUA----- ---------- ---------- ---------- ----------
Magn.magn.-2.   ---------- ---------- ---------- ---------- ---------- ---------- ----------
Rhod.rubr.      ---------- ---------- ---------- ---------- ---------- ---------- ----------
Meth.exto.pa.   ---------- ---------- ---------- ---------- ---------- ---------- ----------
Brad.japo.      ---------- -------cuC CGUUA----- ---------- ---------- ---------- ----------
Meso.loti.      ---------- ---------C UUCUA----- ---------- ---------- ---------- ----------
Bruc.meli.      ---------- ---------C CUUAA----- ---------- ---------- ---------- ----------
Sino.meli.      ---------- ---------C CGuAA----- ---------- ---------- ---------- ----------
Rhiz.legu.      ---------- ---------C CuCUA----- ---------- ---------- ---------- ----------
Agro.tume.      ---------- ---------C CGUAA----- ---------- ---------- ---------- ----------
Caul.cres.      ---------- ---------U CCCUA----- ---------- ---------- ---------- ----------
Sili.pome.      ---------- ---------G CGUAA----- ---------- ---------- ---------- ----------
Rhod.spha.      ---------- ---------G CGUAA----- ---------- ---------- ---------- ----------
Rick.prow.      ---------- ---------- ---------- ---------- ---------- ---------- ----------
Rick.typh.      ---------- ---------- ---------- ---------- ---------- ---------- ----------
Rick.cono.      ---------- ---------- ---------- ---------- ---------- ---------- ----------
Sphi.arom.      ---------- --------ag UUAG------ ---------- ---------- ---------- ----------
Ehrl.chaf.      ---------- ---------- ---------- ---------- ---------- ---------- ----------
Wolb.spec.      -----uucau u--------G cUAUA----- ---------- ---------- ---------- ----------
Chro.viol.      GUAGUGucac u----cuacA UCUGCua--- ---------- ---------- ---------- -----gUGCu
Neis.gono.      GCAACGucau -----cuuaC AUUGAcug-- ---------- ---------- ---------- -----GUUUC
Neis.meni.-1.   GCAACGucau c-----uuaC AUUGAcug-- ---------- ---------- ---------- -----GUUUC
Neis.meni.-2.   GCAACGucau c-----uuaC AUUGAcug-- ---------- ---------- ---------- -----GUUUC
Uncu.u02-.      GUGGGAucau c-----gcaC AUCGGauc-- ---------- ---------- ---------- -------GCU
Nitr.euro.      GUGGAGucau ------uaac -GAGGauc-- ---------- ---------- ---------- -------GCG
Meth.glyc.      GCAGCGucau ------uaaG AGAGGa---- ---------- ---------- ---------- -----UcGUG
Nitr.cryo.      GCAGAGucau ------uagc -AAGGa---- ---------- ---------- ---------- -----UcGCG
Uncu.u04-.pa.   GCAGCGucau ------auaG AGAGGa---- ---------- ---------- ---------- -----ucgu-
Alca.faec.      GCAGUGuuau ------uuaC AAAGAa---- ---------- ---------- ---------- -----UcGAA
Bord.para.      GCAGCagcga ca---uucaC AAGGAa---- ---------- ---------- ---------- -----UcGGC
Bord.pert.      GCAGCagcga ca---uucaC AAGGAa---- ---------- ---------- ---------- -----UcGGC
Bord.bron.am.   GCAGCagcga ca---uucaC AAGGAa---- ---------- ---------- ---------- -----UcGGC
Coma.test.      GCAAGGgaa- -----uuuuC AUUAG----- ---------- ---------- ---------- -----CUgGC
Hydr.pall.      GCAAGGuaa- -----uuuaC AUCGG----- ---------- ---------- ---------- -----CUgGU
Vari.para.      GCAAGGaua- -----acuaC AUgGG----- ---------- ---------- ---------- -----CUgGC
Burk.pseu.      CAGAGGuca- -----uauaC GUCAGuua-- ---------- ---------- ---------- ----aG-CCU
Burk.mall.      CAGAGGuca- -----uauaC GUCAGuua-- ---------- ---------- ---------- ----aG-CCU
Burk.cepa.      CAGAGGuca- -----uuuaC GUCAGuua-- ---------- ---------- ---------- ----aG-CCC
Burk.fung.      CAGAGGuca- -----uauaC GUCAGuua-- ---------- ---------- ---------- ----aG-CCU
Alca.eutr.      GCGAGGuau- ------uuaC GUCAGaua-- ---------- ---------- ---------- ----aG-CUC
Rals.eutr.      GCGAGGuca- -----uuuaC GUCAGaua-- ---------- ---------- ---------- ----aG-CUC
Rals.meta.      GCGAGGuca- -----uuuaC GUCAGaua-- ---------- ---------- ---------- ----aG-CUU
Rals.sola.      GCGAGGuca- -----uucaU AUCGGauc-- ---------- ---------- ---------- -----GCUUC
Rals.pick.      GCGAGGuca- -----uuuaC GUCAGaua-- ---------- ---------- ---------- ----aG-CUU
Acid.ferr.-1.   GGAGGGucau -----gaaaC ACGGAauc-- ---------- ---------- ---------- -----GUGCG
Acid.ferr.-2.   GGAGGGucau -----gaaaC ACGGAauc-- ---------- ---------- ---------- -----GUGCG
Fran.tula.      CaUAUUccg- -------cau AAGACgguc- ---------- ---------- ---------- -----U-UuG
Dich.nodo.      UAAGCGacau ------uaaC ACAGAauc-- ---------- ---------- ---------- ------GCUG
Xyle.fast.-1.   UaGaGU---- ---caucauC ACGGAa---- ---------- ---------- ---------- ----ccGCUG
Xyle.fast.-2.   UaGaGU---- ---caucauC ACGGAa---- ---------- ---------- ---------- ----ccGCUG
Xyle.fast.-3.   UaGaGU---- ---caucauC ACGGAa---- ---------- ---------- ---------- ----ccGCUG
Xant.camp.      uaGGGU---- ---cauuauC ACGGaa---- ---------- ---------- ---------- ----ccGCCG
Xant.axon.      uaGGGU---- ---cauuauC ACGGaa---- ---------- ---------- ---------- ----ccAUCG
Legi.pneu.      UAagaG---- ---------A UAAGCua--- ---------- ---------- ---------- -----GCGUC
Coxi.burn.      UAAGCuc--g cccucaagcA UGGCU----- ---------- ---------- ---------- ---caUGACU
Meth.caps.      UaaGCU---- ---------- ----C----- ---------- ---------- ---------- -----GCGCU
Uncu.u01a.      uuAUcG---- ---------- -GAUC----- ---------- ---------- ---------- -----GUGGu
Uncu.u01b.      uuAUcG---- ---------- -GcUC----- ---------- ---------- ---------- -----GCGGu
Acin.ADP1.      GuAGCG---- ---------- -cACgcac-- ---------- ---------- ---------- -----acAAG
Micr.degr.      cGACUGucac ----uuagaA CUGGauc--- ---------- ---------- ---------- ------GCaG
Pseu.aeru.      CGACUGucag ----auagaA CAGGauc--- ---------- ---------- ---------- -----GCCGc
Azot.vine.      AGACUGucag ----auagaA CAGGauc--- ---------- ---------- ---------- -----GCCGc
Pseu.puti.      UGAUUGucau ----acagaA CAGGa----- ---------- ---------- ---------- ---ucGUCGC
Pseu.fluo.-1.   UGAUUGucau ----auagaA CAGAa----- ---------- ---------- ---------- ---ucGCCGU
Pseu.fluo.-2.   UGAUUGucau ----auagaA CAGAa----- ---------- ---------- ---------- ---ucGCCGU
Pseu.syri.-1.   UGAUUGucau ----auagaA CAGGa----- ---------- ---------- ---------- ---ucGUCGC
Pseu.syri.-2.   UGAUUGucau ----auagaA CAGGa----- ---------- ---------- ---------- ---ucGUCGC
Mari.hydr.      AGGACGucau c----gcuuA UAGGCu---- ---------- ---------- ---------- -----GCUcc
Pseu.halo.      GGAGUGucac c---cuaacA CcuGAuc--- ---------- ---------- ---------- -----GCGaC
Uncu.ww11.      AGAUGGucau c---uuac-A UUUGAua--- ---------- ---------- ---------- -----GCGaG
Shew.putr.      uGAUGGucau c---ucacau cGUGCua--- ---------- ---------- ---------- -----GCGaG
Colw.spec.      cGauGGucac ----cccaaa UaGGaua--- ---------- ---------- ---------- -----GCGag
Phot.phos.      AGGGGUucaa a---cccaaA CGAGaua--- ---------- ---------- ---------- -----GCGaG
Vibr.chol.      GGAAGGucaa a---ccaaau CAAGCug--- ---------- ---------- ---------- -----GCGUg
Aero.salm.      GGAAGGucau ----ccuucA CAGGauc--- ---------- ---------- ---------- -----GUGUg
Uncu.vlw3.      GGAAGGucau ----ccuucA CAGGauc--- ---------- ---------- ---------- -----GUGUg
Uncu.vlw4.      GGAAGGucau ----ccuucA CAGGauc--- ---------- ---------- ---------- -----GUGUg
Uncu.vls1.-3.   GGAAGGucau ----ccuucA CAGGauc--- ---------- ---------- ---------- -----GUGUg
Uncu.rca3.      GGAAGGucau ----ccuucA CAGGauc--- ---------- ---------- ---------- -----GUGUg
Uncu.vls1.-4.   GGAAGGucau ----ccuucA CAGGauc--- ---------- ---------- ---------- -----GUGUg
Uncu.ww-9.      GGAAGGucau ----ccuucA CAGGauc--- ---------- ---------- ---------- -----GUGUg
Uncu.ww10.      GGAAGGucau ----ccuucA CAGGauc--- ---------- ---------- ---------- -----GUGUg
Uncu.vlw5.      GGAAGGucau ----ccuucA CAGGauc--- ---------- ---------- ---------- -----GUGUg
Uncu.vlw6.      GGAAGGucau ----ccuucA CAGGauc--- ---------- ---------- ---------- -----GUGUg
Uncu.rca4.      GGAAGGucau ----cuuucA UAGGauc--- ---------- ---------- ---------- -----GCGUg
Uncu.rca7.      GGAAGGucau ----cuuucA UAGGauc--- ---------- ---------- ---------- -----GCGUg
Uncu.rca8.      GGAAGGucau ----cuuucA UAGGauc--- ---------- ---------- ---------- -----GCGUg
Uncu.lem1.      GGAAGGucau ----cuuucA UAGGauc--- ---------- ---------- ---------- -----GCGUg
Uncu.lem2.      GaAAGGucau ----cuuucA UAGagac--- ---------- ---------- ---------- -----GCGUg
Past.mult.      GAGGAGucaa a---uucaaA CGAGauc--- ---------- ---------- ---------- -----GCGUg
Mann.haem.      GAUAAGucac ----ccaaaA CGAGauc--- ---------- ---------- ---------- -----GUGUg
Haem.somn.      GUGGAGucaa a---uccaaA CGAGauc--- ---------- ---------- ---------- -----GUGUu
Haem.infl.      GCGGAGucaa a---ccaaaA CGAGauc--- ---------- ---------- ---------- -----GUGUg
Haem.ducr.      GCGGAGucaa a---ccaaaA CGAGauc--- ---------- ---------- ---------- -----GUGUg
Acti.pleu.      GAUAAGucac ----ccaaaA CGAGauc--- ---------- ---------- ---------- -----GUGUg
Acti.acti.      GCGGAGucaa a---ccaaaA CGAGauc--- ---------- ---------- ---------- -----GUGUg
Buch.aphi.      GAAAGGccga c---auuuaA AGAGAaaa-- ---------- ---------- ---------- -----aUGUG
Buch.APS-.      GGAAGGucag a------aaA AGAGAaaa-- ---------- ---------- ---------- -----aCGUG
Esch.coli.-1.   GAGAGGucaa a---cccaaA AGAGauc--- ---------- ---------- ---------- -----GCGUg
Esch.coli.-2.   GAGAGGucaa a---cccaaA AGAGauc--- ---------- ---------- ---------- -----GCGUg
Esch.coli.-3.   GAGAGGucaa a---cccaaA AGAGauc--- ---------- ---------- ---------- -----GCGUg
Prov.rett.      GAGAGGucaa a---cccaaA AGAGauc--- ---------- ---------- ---------- -----GCGUg
Salm.typh.-1.   GAGAGGucaa a---cccaaA AGAGauc--- ---------- ---------- ---------- -----GCGCg
Salm.typh.-2.   GAGAGGucaa a---cccaaA AGAGauc--- ---------- ---------- ---------- -----GCGCg
Salm.ente.-1.   GAGAGGucaa a---cccaaA AGAGauc--- ---------- ---------- ---------- -----GCGUg
Salm.ente.-2.   GAGAGGucaa a---cccaaA AGAGauc--- ---------- ---------- ---------- -----GCGUg
Shig.flex.      GAGAGGucaa a---cccaaA AGAGauc--- ---------- ---------- ---------- -----GCGUg
Shig.dyse.      GAGAGGucaa a---cccaaA AGAGauc--- ---------- ---------- ---------- -----GCGUg
Salm.para.      GAGAGGucaa a---cccaaA AGAGauc--- ---------- ---------- ---------- -----GCGCg
Erwi.caro.      GAGAGGucaa a---cccaaA AGAGauc--- ---------- ---------- ---------- -----GCgUg
Erwi.chry.      GAGAGGucaa a---ccuaaA AGAGauc--- ---------- ---------- ---------- -----GCGUg
Kleb.pneu.      GAGAGGucaa a---cccaaA AGAGauc--- ---------- ---------- ---------- -----GCGUg
Uncu.rca1.      GAGAGGucaa a---cccaaA AGAGauc--- ---------- ---------- ---------- -----GCAUg
Uncu.vls1.-1.   GAGAGGucaa a---ccuaaA AGAACuc--- ---------- ---------- ---------- -----GCGUg
Uncu.vls3.      GAGAGGucaa a---ccuaaA AGAACuc--- ---------- ---------- ---------- -----GCGUg
Uncu.vls4.      GAGAGGucaa a---ccuaaA AGAACuc--- ---------- ---------- ---------- -----GCGUg
Uncu.ww-1.      GAGAGGucaa a---cccaaA AGAGauc--- ---------- ---------- ---------- -----GCGCg
Uncu.rca2.      GAGAGGucaa a---cccaaA AGAGauc--- ---------- ---------- ---------- -----GCGCg
Uncu.ww-2.      GAGAGGucaa a---cccaaA AGAGauc--- ---------- ---------- ---------- -----GCGCg
Uncu.ww-3.      GAGAGGucaa a---cccaaA AGAGauc--- ---------- ---------- ---------- -----GCGCg
Uncu.ql-1.      GAGAGGucaa a---cccaaA AGAGauc--- ---------- ---------- ---------- -----GCGCg
Uncu.ww-4.      GAGAGGucaa a---cccaaA AGAGacc--- ---------- ---------- ---------- -----GCGCg
Uncu.vls1.-2.pa.---------- ---------- ---------- ---------- ---------- ---------- ----------
Uncu.vls5.      GAGAGGucaa a---cccaaA AGAGauc--- ---------- ---------- ---------- -----GCGCg
Uncu.fs-1.      GAGAGGucaa a---cccaaA AGAGauc--- ---------- ---------- ---------- -----GCGCg
Uncu.vls6.      GAGAGGucaa a---cccaaA AGAGauc--- ---------- ---------- ---------- -----GCGUg
Uncu.fs-2.      GAGAGGucaa a---cccaaA AGAGauc--- ---------- ---------- ---------- -----GCGUg
Uncu.ww-5.      GAGAGGucaa a---cccaaA AGAGauc--- ---------- ---------- ---------- -----GCGUg
Uncu.ww-6.      GAGAGGucaa a---cccaaA AGAGauc--- ---------- ---------- ---------- -----GCGUg
Uncu.vlw1.      GAGAGGucaa a---cccaaA AGAGauc--- ---------- ---------- ---------- -----GCGUg
Uncu.vls7.      GAGAGGucaa a---cccaaA AGAGauc--- ---------- ---------- ---------- -----GCGUg
Uncu.vls8.      GAGAGGucaa a---cccaaA AGAGauc--- ---------- ---------- ---------- -----GCGUg
Uncu.vls9.      GAGAGGucaa a---cccaaA AGAGauc--- ---------- ---------- ---------- -----GCGUg
Uncu.vlw2.      GAGAAGucaa a---cccaaA AGAGCuc--- ---------- ---------- ---------- -----GUGUg
Uncu.ww-7.      GAGAGGucaa a---cccaaA AGAGauc--- ---------- ---------- ---------- -----GCGUg
Uncu.ww-8.      GAGAGGucaa a---cccaaA AGAGauc--- ---------- ---------- ---------- -----GCGUg
Yers.ente.      GAGAGGucaa a---ccuaaA AGAGauc--- ---------- ---------- ---------- -----GCGUg
Yers.pest.      GAGAGGucaa a---ccuaaA AGAGCuc--- ---------- ---------- ---------- -----GUGUg
Desu.vulg.      GagaCGuaac u------ucA UCAGGc---- ---------- ---------- ---------- ---ugGCAUC
Desu.desu.      UGG-CGacac u-------uA UCAGGc---- ---------- ---------- ---------- ---ugGCGAA
Geob.sulf.      GGAUCGuca- -----uuuua GUGGGa---- ---------- ---------- ---------- ---uaGUUgc
Geob.meta.      GGAUCGuua- -----uuuca GUGGGa---- ---------- ---------- ---------- ---uaGUCaa
Heli.pylo.      cUCCA-uaa- ---ccuuaaG CUAGAcg--- ---------- ---------- ---------- ---cuUUUAA
Camp.jeju.      UUUCGGuca- ----uuuuuG AUAGUgu--- ---------- ---------- ---------- ----aGCCUU
Fuso.nucl.-1.   UAuAGauca- -----ccaua aaUGAuuuc- ---------- ---------- ---------- ----uCUAag
Fuso.nucl.-2.   UAuAGauua- -----ccaua aaUGAuuuc- ---------- ---------- ---------- ----uCUAag
Fuso.nucl.-3.   UAuAGauua- -----ccgua aaUGAuuuc- ---------- ---------- ---------- ----uCUAag
Stre.coel.      CUGGCAuca- -----gcuaG GGGACua--- ---------- ---------- ---------- ---aaCCUUg
Ther.fusc.      CCGGCAucg- -----uugaG GAGACuu--- ---------- ---------- ---------- ----gCCGGU
Trop.whip.      CCGGCAugg- ----uuuuaG AGGACuu--- ---------- ---------- ---------- ----gCCGcG
Myco.lepr.      CUGGCAuca- -----gcuaG AGGGauc--- ---------- ---------- ---------- ---uaCCGAU
Myco.aviu.      CUGGCAuca- -----gcuaG AGGGauc--- ---------- ---------- ---------- ---caCCGAu
Myco.tube.      CUGGCAuca- -----gcuaG AGGGauc--- ---------- ---------- ---------- ---caCCGAu
Myco.bovi.      CUGGCAuca- -----gcuaG AGGGauc--- ---------- ---------- ---------- ---caCCGAu
Myco.mari.      CCGGCAuca- -----gcuaG AGGGauc--- ---------- ---------- ---------- ---aaCCGAU
Myco.smeg.      CUGGCAuca- -----gcuaG AGGGacc--- ---------- ---------- ---------- ---caCCCAC
Cory.diph.      CUGGCAucg- -----auuaA GAGACuu--- ---------- ---------- ---------- ----gCUGGU
Cory.glut.      CUGGCAucg- -----acuaA GGGACuu--- ---------- ---------- ---------- ----gCUGUU
Desu.hafn.      gcCGGG---- ---------A GcGGC----- ---------- ---------- ---------- ----------
Deha.ethe.      gaUGAG---- ---------g GGgAC----- ---------- ---------- ---------- ----------
Heli.mobi.      AAGGGGuca- ----uuuaaG AGAGC----- ---------- ---------- ---------- ---ugGCUUc
Baci.halo.      GuCGGGacuc ac--uuuuaG UGGGCua--- ---------- ---------- ---------- ---cgCCUcU
Baci.stea.      cGaGGGgcuc au--augaag CGgGCua--- ---------- ---------- ---------- ---cgCCCaa
Baci.mega.      uaAGGGacuc ac--uuuaaG UGGGCua--- ---------- ---------- ---------- ---cgCCgga
Baci.subt.      GAAGAGcaca uc----caaG UAGGCua--- ---------- ---------- ---------- ---cgCUUGC
Stap.sapr.      AcGCGAuuca ac--cuauaG UAGGAua--- ---------- ---------- ---------- ---cgCUAGG
Stap.epid.      AcGCcAuuca ac---ccaaG UAGGAua--- ---------- ---------- ---------- ---ugCUAAA
Stap.aure.-1.   AcGCGAuuca ac---cuuaA UAGGAua--- ---------- ---------- ---------- ---ugCUAAA
Stap.aure.-2.   AcGCGAuuca ac---cuuaA UAGGAua--- ---------- ---------- ---------- ---ugCUAAA
Stap.aure.-3.   AcGCGAuuca ac---cuuaA UAGGAua--- ---------- ---------- ---------- ---ugCUAAA
Stap.aure.-4.   AcGCGAuuca ac---cuuaA UAGGAua--- ---------- ---------- ---------- ---ugCUAAA
Stap.aure.-5.   AcGCGAuuca ac---cuuaA UAGGAua--- ---------- ---------- ---------- ---ugCUAAA
Stap.xylo.      AcGCGAuuca ac--cuauaG UAGGAua--- ---------- ---------- ---------- ---cgCUAGG
Baci.anth.      AGGGAC-uca aa---cuaaG UGGACua--- ---------- ---------- ---------- ---cgCCgga
List.inno.      AGGGUC-uca cu---cuaaG UGGGCua--- ---------- ---------- ---------- ---caCUAgU
List.mono.      AGGGUC-uca cu---cuaaG UGGGCua--- ---------- ---------- ---------- ---caCUAgU
List.gray.-1.   AGGGUC-uca cu---cuaaG UGGGCua--- ---------- ---------- ---------- ---caCUAgU
List.gray.-2.   AGGGUC-uca cu--uuuaaG UGGGUua--- ---------- ---------- ---------- ---cgCUgGc
List.ivan.      AGGGUC-uca cu---uuaaG UGGGCua--- ---------- ---------- ---------- ---caCUAAa
List.seel.      AGGGUC-uca cu---uuaaG UGGGCua--- ---------- ---------- ---------- ---caCUAAa
List.wels.      AGGGUC-uca cu---cuaaG UGGGCua--- ---------- ---------- ---------- ---caCUGGC
Leuc.mese.      UUAGGCcaua aa-----agG CCAGauc--- ---------- ---------- ---------- ---guAcUGC
Leuc.pseu.      UUAGGCcaua aa-----agG UCAGAuc--- ---------- ---------- ---------- ---gcAuUGU
Leuc.lact.      UUAGGUcaua aa-----aaG UCAGauc--- ---------- ---------- ---------- ---gcGuCGU
Lact.delb.      AGGGUCucaa auu----uaG UGGGaua--- ---------- ---------- ---------- ---cgUUAAA
Lact.gass.      cGGGUCuuac cauu---uaA CGAGCua--- ---------- ---------- ---------- ---cgUUUAA
Lact.sake.      CGGGUCucaa auu----aaU UGGGUua--- ---------- ---------- ---------- ---cgUUAAA
Lact.helv.      uGAGUAucaa cuu----uaG CGAGUua--- ---------- ---------- ---------- ---cgUUUAA
Lact.gall.      uGAGUAucaa cuu----uaA CGAGUua--- ---------- ---------- ---------- ---cgUUUAA
Lact.plan.-1.   uGGGUCcuaa auu----uaG UGGACuua-- ---------- ---------- ---------- ---cgCUCaa
Carn.pisc.pa.   aggguccuau aa----uaaG UGGGaua--- ---------- ---------- ---------- ---cgCUAAA
Ente.faec.-1.   AGGGUCcuaa uc----gaaG UGGGaua--- ---------- ---------- ---------- ---cgCUAAA
Ente.faec.-2.   AGGGUCcuaa cu----uuaG UGGGaua--- ---------- ---------- ---------- ---cgUUUCA
Ente.dura.      AGGGUCucaa au----uuaG UGGGaua--- ---------- ---------- ---------- ---cgUUAAA
Oeno.oeni.      ucGGCcuaau u-------aG UGGAUua--- ---------- ---------- ---------- ---gcUGCUG
Lact.lact.-1.   acGGCcuaaa cu---uuuaG UCAGaua--- ---------- ---------- ---------- ---cgUUGU-
Lact.lact.-2.   acGGCcuaaa cu---uuuaG UCAGAua--- ---------- ---------- ---------- ---cgUUGU-
Lact.lact.-3.   acGGCcuaaa cu---uuuaG UCAGaua--- ---------- ---------- ---------- ---cgUUGU-
Lact.lact.-4.   acGGCcuaaa cu---uuuaG UCAGaua--- ---------- ---------- ---------- ---cgUUGU-
Lact.garv.      aAGCUcuaaa cc----ucaG UCGGaua--- ---------- ---------- ---------- ---cgUUUU-
Lact.plan.-2.   aUGGCcuaau u------uaG UAGGaua--- ---------- ---------- ---------- ---cgCUUU-
Pedi.pent.      GGGUCcuaaa ug-----aaG UGGACuug-- ---------- ---------- ---------- ---cgCUUAa
Lact.raff.      auGGCcuaau u------uaG UAGGaua--- ---------- ---------- ---------- ---cgaUUU-
Stre.equi.      GAGGUCucaa aa-----caG CAAGCua--- ---------- ---------- ---------- ---cgUUUAG
Stre.uber.      GAAGUCucaa aa----acaG CAAGCua--- ---------- ---------- ---------- ---cgACUAA
Stre.pyog.      GAAGUCucaa aa-----uaG CAAGCua--- ---------- ---------- ---------- ---cgGUUAC
Stre.suis.pa.   UUGGUCuuaa aa-----uaG CAAGCua--- ---------- ---------- ---------- ---cgUUGGG
Stre.ther.      GAAGUUuuau ug---auuuA UAAGCua--- ---------- ---------- ---------- ---cgUUCGA
Stre.gord.      CaGGUCuuau ua----uuaG CAAGCua--- ---------- ---------- ---------- ---cgGUAGA
Stre.miti.      CaGGUCuuau ua----uuaG CGAGaua--- ---------- ---------- ---------- ---cgAUCAA
Stre.pneu.      CaGGUCuuau ua----uuaG CGAGaua--- ---------- ---------- ---------- ---cgAUUAA
Stre.muta.      UUGGUCuuau ug----uuaA CAAGCua--- ---------- ---------- ---------- ---cgUUAGA
Myco.capr.      UAUAACcgua uuacc-caaG CUUAAua--- ---------- ---------- ---------- -----GAAUA
Urea.urea.      uacAAUaguu uuaaa-uuua aAAUUc---- ---------- ---------- ---------- -----uuAUU
Spir.kunk.      UAUcGUaucu caagu-cuuA AUCUAaua-- ---------- ---------- ---------- -----GAAAU
Myco.geni.      AGCUGUcaua ------guuU AUGACuc--- ---------- ---------- ---------- ------GAGG
Myco.pneu.      UCGUGUcaca ------guuU AUGGCuc--- ---------- ---------- ---------- ------GGGG
Myco.pulm.      uuCUGGauaa ugga----aG caUGCcua-a gaa------- ---------- ---------- -----cUUaG
Clos.ther.      cUUUUGagug ggaa----gG UUAaacucua gaa------- ---------- ---------- -----CUGUC
Ther.teng.      ---------- ---------- ---------- gaa------- ---------- ---------- -----CUGGU
Clos.perf.      GGGugucauu uaaaa----G UGGGgaa--- ---------- ---------- ---------- -----CCGag
Clos.botu.      -gGCgucgac a--------G UGGGGaa--- ---------- ---------- ---------- -----CCGag
Clos.diff.      GGACGucauu au-------G CAGGGaa--- ---------- ---------- ---------- ------CUAC
Clos.acet.-1.pa.-ggcgucgag a--------g cggggaa--- ---------- ---------- ---------- -----aCGag
Clos.acet.-2.   -GGCGucgac a--------G CGGGGaa--- ---------- ---------- ---------- -----CCGag
Rumi.albu.      GGAUaa---- ---------U UGuuGac--- ---------- ---------- -cuuc----- -gccaGCcgA
Carb.hydr.      GGGCGu-gac c-----ggaC CGGGCug--- ---------- ---------- ---------- -----GCUUA
support         SSSSSS---- ---------S SSSS------ ---------- ---------- ---------- -----SSSS-

                ....|....| ....|....| ....|....| ....|....| ....|....| ....|....| ....|....|
                   495        505        515        525        535        545        555    
p-pre           qqqqrrrrr- ---sssssss srrrrr-qqq qqqqqq---- ------ssss ssss----tt tttuuuuu--
psknts          (((((((((( ((((((-pse udoknot-II I-)))))))) )))))))))) ))))----(( ((((((((((
hel-10          ---------- ---------- ---------- ---------- ---------- --------11 11111111--
hel-1           888888888- ---9999999 988888-888 888888---- ------9999 9999----00 00000000--
hel-x           aaaabbbbb- ---------- -bbbbb-aaa aaaaaa---- ---------- --------aa aaabbbbb--
Aqui.aeol.      CU--CGGUc- ---GCACGGG --GCUG---A GUAGCUgaca cc--uaaCCC GUGC----Ua CCCUCGGG--
Ther.mari.      UCA-GcUUc- ---GCCUUCC --GGcC--UG AAUCGGgaaa ac--ucaGGA AGGCug---U GGGAGaGGa-
Chlo.aura.-1.   cCU-gAGC-- ---GUU--AU CgGCU--aAG a--------- ------GAUc aGGC-----U gGCccaacg-
Chlo.aura.-2.pa. cCU-gAGC-- ---GUU--AU CgGCU--aAG a--------- ------GAUc aGGC-----U gGCccaacg
Ther.ther.      GG--GccAc- ---GCCCUC- --UaaC---C CCGGGCgaag cu--ugaaGG GGGCuc---g CUCCUGGC--
Dein.radi.      ----GGCga- -uuCUCCAUA ---GCC---- gacGGCgaaa cu----uUAU GGAGcuacGG CCu-GCGa--
Porp.ging.      ----CAGGa- -ugCUUCC-U -gCCUG---- --UGGUcaga uc---gaAcG GAAGaua-ag GAuCGuGCa-
Bact.frag.      ----GAAGU- -ggCCUUgc- -GCUUC---- --UGAUgaaa c-----uuua AAGGaua-ag GCAGGAaUu-
Bact.fors.      a---CGgAU- --gUCCC--- -GUaCG---- gCAAGUgaaa a-----uuca GGGAaua-ag GUUGCGGUg-
Tann.fors.      a---CGgAU- --gUCCC--- -GUaCG---- gCAAGUgaaa a-----uuca GGGAaua-ag GUUGCGGUg-
Prev.inte.      G---GUA-U- --gCCUC--- -GcUGC---- CCAAAUgaaa ------uuua GAGGaua-aG GCAUUGGUu-
Cyto.hutc.      -----AAGU- --ugcGggU- -GCUUc---- ----GCgaaa ------uuAa gUaacua-aG GUUaUAGUu-
Chlo.tepi.      ACA-UUCaU- ---gCCCGA- -GgGGG--UG UGCGGGuaac c-----aaUC GGG-aua-ag GGgaCGAa--
Chla.psit.      uAC-CUUCU- cuaAUUCUCA -AGGAG--GU uuAUUCgaga u---uauUGA GAGU----CG UUGGCUUC--
Chla.pneu.      uAC-UUUCU- cuaAUUCUCA -AGGAA--GU ucGUUCgaga u---uuuUGA GAGU----CA UUGGCUgC--
Chla.abor.      uAC-CUCCU- cuaAUUCUCA -AGGGG--GU uuAUUCgaga u---uauUGA GAAU----CG UUGGUUUC--
Chla.trac.      UAg-gUCCU- uuaAUUCUCG -AGGAa--aU GAGUUUgaaa u--uuaaUGA GAGU----CG UUAGUCUC--
Chla.muri.      AGg-gCCUU- uuaACUCUCA -AGGGa--aC UAAUUUgaau u--uuaaUGA GAGU----CG UUGGUCUC--
Osci.spec.      AAg---GUu- u--CUCuGGU U-AC-----U UGCUAGuuaa ga-cucAACC uGAGu----- ----------
Anab.spec.      AAu---GUU- ---CUCUGGU UGGC-----U UGCUAGcuaa ga-uuuAAUC AGAGc----- ----------
Chro.spec.      UA----GUU- ac-UUUCGGU uGAC-----U AAuuGcguaa agacuucACC GAAAc----- ----------
Nost.punc.      AAg--cGUU- ---CUCUGGU UGGC-----U UGCUAGcuaa ga-uuaAAUC AGAGa----- ----------
Frem.dipl.      AAG--uaUU- ---CUCUGGU UGA-----CU UGCUAGcuaa ga-cuuAAUC AGAGc----- ----------
Plec.bory.      AUu-ucGCC- ----UUUGGU cGGC-----A UUCUAGcuaa ga-caauACC AAAgc----- ----------
Tric.eryt.      aau-uuuuc- ----ucuggu uaccu----- -GCUAGuuaa ga-uuuaacc agagc----- ----------
Syne.spec.-1.   ----UGGCU- cuuCUCUAGU UAGCUA---- -AACAAucaa gacucaGACU AGAGc----- ----------
Syne.spec.-2.   ----GGCGG- --cCUCAGGU -CCGUC-c-- -uCUCGcuaa g-caaaaACC UGAGc----- ----------
Syne.spec.-3.   ---------- ---------- ---------- ---------- ---------- ---------- ----------
Syne.spec.-4.   ---------- ---------- ---------- ---------- ---------- ---------- ----------
Proc.mari.-2.   ---------- ---------- ---------- ---------- ---------- ---------- ----------
Proc.mari.-1.   ---------- ---------- ---------- ---------- ---------- ---------- ----------
Syne.spec.-5.   ---------- ---------- ---------- ---------- ---------- ---------- ----------
Syne.spec.-6.   ---------- ---------- ---------- ---------- ---------- ---------- ----------
Cyan.para.cy.   ---------- ---------- ---------- ---------- -----uaaaa aaagc----- ----------
Porp.purp.cl.   ---------- ---------- ---------- ---------- ----guaaaa aaaua--caa a---------
Odon.sine.cl.   ---------- ---------- ---------- ---------- -----uuuau cauuu--caa a---------
Pavl.luth.cl.pa.---------- ---------- ---------- ---------- ---------- ---------- ----------
Boli.spec.pl.   ---------- ---------- ---------- ---------u uuuaaguuaa auuauuacuu aauuccuuu-
Guil.thet.cl.   ---------- ---------- ---------- ---------u uuuaaagaug gua------- ----------
Thal.weis.cl.   ---------- ---------- ---------- ---------- uuuaaauuuu gcaaa----- ----------
Meso.viri.cl.   ---------- ---------- ---------- ---------- uuuagcuuuu caag------ ----------
Recl.amer.mt.   ---------- ---------- ---------- ---------- ---------- ---------- ----------
Fibb.succ.      GugucAUGC- ---CUGG--g GGCAU----- CUcCCg--ag auuuacUagg CUGG-ucaaa cUCCGCGC--
Trep.dent.      UUagcGGCG- ----UGUA-A ACGUU----A AAAGGg---a cuuuu-UU-U ACAc-uaaGG AUUCGacG--
Trep.pall.      UACG--UUG- ----UGCAcG GCGGa--CGU AGGGGg---a cuuuugUC-U GUGc-uaaGA CUCUGgcG--
Borr.burg.      AAAauGUUu- ----UCAAGU -uGAU---UU UUAGGg---a cuuuuauACU UGA---gaGC AAUuUGGU--
Rhod.palu.      gGCgGGGUuc ---GGAGGC- --ACCU-gGC aacagaa--- --------GC CUCCa----- ----------
Magn.magn.-1.   gGCgGGGUuc ---GGAGGU- --ACCU-gGC aacagaa--- --------AC CUCCa----- ----------
Magn.magn.-2.   -GCgCGGUcc ---GGGGGGA --ACCG-gGC aacagaac-- -------UCC CCCCa----- ----------
Rhod.rubr.      -GCgCGGUuc ---GGGGGGG c-ACCG-gGC aacagaag-- -------CCC CCCCa----- ----------
Meth.exto.pa.   ---------- ---------- ---------- ---------- ---------- ---------- ----------
Brad.japo.      gGCgGGGUuc ---GGAGGC- --ACCU-gGC aacagaa--- --------GC CUCCa----- ----------
Meso.loti.      gGCgGGGUuc ---GGAGGU- --ACCU-gGC aacagaa--- --------AC CUCCa----- ----------
Bruc.meli.      gGCgGGGUuc ---GGAGGC- --ACCU-gGC aacagaa--- --------GC CUCCa----- ----------
Sino.meli.      gGCgGGGUcc ---GAAGGC- --ACCU-gGC aacagaa--- --------GC CUUCa----- ----------
Rhiz.legu.      gGCgGGGUcc ---GAAGGC- --ACCU-gGC aacagaa--- --------GC CUUCa----- ----------
Agro.tume.      gGCgGGGUuc ---GGAGGU- --ACCU-gGC aacagaa--- --------AC CUCCa----- ----------
Caul.cres.      gGcgGGGCcc ---GGAGGGA --GCCU-gcC aacagaa--- -------UCC CUCCa----- ----------
Sili.pome.      gGCgGGGUuc ---GCAGGU- --ACCU-gGC aacagaa--- --------AC CUGCa----- ----------
Rhod.spha.      gGCgGGGUuc ---GCAGGU- --ACCU-gGC aacagaa--- --------AC CUGCa----- ----------
Rick.prow.      --CgCGGCug ---GGGAUUU --GCCG-gGc aacagaa--- -------AAA UCCCa----- ----------
Rick.typh.      --CgCGGCuu ---GGGAUUU --GCCG-gGc aacagaa--- -------AAA UCCCaug--- ----------
Rick.cono.      --CgCGGCug g-aGGGuGU- --GCCG-gGc aacagaac-- -------aAC cCUCa----- ----------
Sphi.arom.      aGCaCGGUuc g--gaCCGA- --ACCG-gGU aacagaa--- --------UC GGaaa----- ----------
Ehrl.chaf.      -GCgCGGuuu uuuuAAGGGu uuuCCG-gGC aacagaaa-- ------aaCC CUUu------ ----------
Wolb.spec.      aGCaCGGUuc a---GGGAA- -cGCCG-gGU aacagaag-- --------UU CCCca----- ----------
Chro.viol.      GUU---CCGg ---GUUACU- -UGGuu-cAG U-GCGaaau- ----aauaGG UAACuc--GC CaaaGUCca-
Neis.gono.      Ca---GCCGg ---GUUACU- -UGGC----a GGAAAU--aa ga-cuuaaGG UAACug--GU UUCCAaaA--
Neis.meni.-1.   CU---GCCGg ---GUUAUU- -UGGC----A GGAAAU--ga ga-uuuaaGG UAACug--GU UUCCAaaA--
Neis.meni.-2.   CU---aCCGg ---GUUACU- -UGGc----A GGAAAU--aa ga-cuuaaGG UAACug--GU UUCCAaaA--
Uncu.u02-.      GC--gUGCAg g--GUUGCGA -UGCAa---G UGGCuaaauc aagcgacUCG CGGUu---GU CGUa------
Nitr.euro.      UUU--UGCAg g--GUUACUU -UGCA---GA GCGCuaaaaa a-----uAGG UAACuc--GC CUGUcaUC--
Meth.glyc.      CGA--UAUUg g--GUUACUU -AAUA---UC GUAUuAaauc c-----aAGG UAACuc--GC CUGcUGUUu-
Nitr.cryo.      UUC--UGUAg g--GUCACUU -UACA---GA ACGUuAaaca a-----uAGG UGACuc--GC CUGcCAuCa-
Uncu.u04-.pa.   ---------- ---------- ---------- ---------- ---------- ---------- ----------
Alca.faec.      UCG-GuCUgc ---gCCACg- -aAGuC--CG GUUCuAaaa- ----cuua-G UGGauc--GC CaaGGAaag-
Bord.para.      CAc-CGCUGg g--gUCACa- -CGGCG--uU GGUUuAaa-- -----uuacG UGAauc--GC CCUGGuCcg-
Bord.pert.      CAc-CGCUGg g--gUCACa- -CGGCG--uU GGUUuAaa-- -----uuacG UGAauc--GC CCUGGuCcg-
Bord.bron.am.   CAc-CGCUGn g--gUCACa- -CGGCG--uU GGUUuAaa-- -----uuacG UGAauc--GC CCUGGuCcg-
Coma.test.      UGGAUACCGg ---GCUUCU- -UGGUA-UUU GGCgAGauu- -----uuaGG AAGCug--GC UACCCAAGc-
Hydr.pall.      UCUGCGUCGg ---GCAcCU- -UGGCG-CAG GAUgAGauu- -----caaGG aUGCug--GC UuCCCGuuu-
Vari.para.      UCCGAUCCGg ---GUACCU- -UGGGU-CGG GGCgAGaaa- -----auaGG GUACug--GC gUCCGGuuu-
Burk.pseu.      GU---CCGgc ---gUCACg- -aCGG----A CAGGuCgaaa ----aucaaG UGAauc--GC CGUaACGga-
Burk.mall.      GU---CCGgc ---gUCACg- -aCGG----A CAGGuCgaaa ----aucaaG UGAauc--GC CGUaACGga-
Burk.cepa.      UG---uCGgc ---gUCGCg- -aCGc----C AGGGuCgaaa ----aucuaG CGAauc--GC CGUAGUGca-
Burk.fung.      uG---GUGgu ---gUCACg- -aCAU----C cGGGuCgaaa ----aucuaG UGAauc--GC CGUAGUGca-
Alca.eutr.      CG---Gaagg ---GUCACg- -aagC----C GGGGaCgaaa ----accuaG UGACuc--GC CGuCGUAg--
Rals.eutr.      CG---Gaagg ---GUCACg- -aagC----C GGGGaCgaaa ----accuaG UGACuc--GC CGuCGUAga-
Rals.meta.      CG---GGagu ---GUCACg- -ggCC----C GAGGaCgaaa ----accuaG UGACuc--GC CGuCGUAga-
Rals.sola.      GG---CCGgu ---GUCACg- -aCGG----C CGGGGUuaac ----uccaaG UGACuc--GU CGuCGCGca-
Rals.pick.      UA---GGUga ---gUCACg- -gGCC----U AGAGaCgaaa ----acuuaG UGAauc--GC CGUCGUAga-
Acid.ferr.-1.   CAU--UCUA- ---gUCUG-- -UGGG---AU GCGCGCuaaa ---uuaaagC AGAauc--GC CaUGUCGUc-
Acid.ferr.-2.   CAU--UCUA- ---gUCUG-- -UGGG---AU GCGUGCuaaa ---uuaaagC AGAauc--GC CaUGUCGUc-
Fran.tula.      CU---UUUU- ---GUCUG-- -GGAGuuaaG GCuGuAu--- ---uuaa--C AGACuc--GC UaaCUAUU--
Dich.nodo.      GU--UAACG- --cgUCCGC- -UGUUA---A UCGGUuaaa- ---uuaa-GC GGAauc--GC UUGcAAAa--
Xyle.fast.-1.   AGacGUGGc- --cGUCUGC- --CCAUc--C UCGGUuaaau cua-----GC AGACug--GU UuCCGGGU--
Xyle.fast.-2.   AGacGUGGc- --uGUCUGC- --CCACa--C UUGGUuaaau cua-----GC AGACug--GU UuCCGGGU--
Xyle.fast.-3.   AGacGUGGc- --cGUCUGC- --CCACc--C UUGGUuaaau cua-----GC AGACug--GU UuCUGGGU--
Xant.camp.      GUa-gUGgc- --uGCCUGU- ---CAgcu-A UCGGUuagau caa-----GC AGGCug--GU UUUCAGGU--
Xant.axon.      GUa-gUGgc- --uGCCUGU- ---CAgcu-A CCGGUcagau aaa-----GC AGGCug--GU UUCCAGGU--
Legi.pneu.      c---UAAU-- -cuaUCCCgG --GUUAu--- -GGCGCgaaa -----cuCaG GGAauc--GC UGUGUaUC--
Coxi.burn.      U--------- ---------- --------ga AGGUUAaa-- -----cagaa gagcuc--GC AGUCAAUUuc
Meth.caps.      g---aaGUC- --ugUCCGg- -GGCcg---- aAGCGCuaaa ac---ccaaC GGAauc--GC CGucCGUcuu
Uncu.u01a.      g---aaGCC- --cgCCCUU- -GGCcg---- auCUGCuaaa ac--ucuaAG GGGauaa-GC GUUGGagau-
Uncu.u01b.      g---aaGCC- --cgCCCUU- -GGCcg---- auCUGCuaaa ac--ccuaAG GGGauaa-GC GUUGGagau-
Acin.ADP1.      -UCCGuaUa- ---gag-UCa A-GccUcGGG gCUUuauacc aaa-cuUaGA -ggauc--GC AUCUuGU---
Micr.degr.      ug-aaGCCU- ---gCCUG-- -GGGUgg--a uCaGCuaaac ---uuuua-C AGGauc--GC GCUUUuCG--
Pseu.aeru.      c---AaGUUc ---GCUGUA- -GACgU---- aaCGGCuaaa a---cucaUA CAGCuc--GC UCCaaGC---
Azot.vine.      c---AaGUUc ---GCUGUA- -GACgU---- aaCGGCuaaa a---cucaUA CAGCuc--GC CCAaaGC---
Pseu.puti.      gU--aGCaC- ---GUUGUG- -G-GC---gA aGUGACuaaa acu---uaCA CAACuc--Au cCaaaGc---
Pseu.fluo.-1.   gc--aGUaC- ---GUUGUG- -G-AC---ga aGCGGCuaaa acu---uaCA CAACuc--GC CCaaAGC---
Pseu.fluo.-2.   gc--aGUaC- ---GUUGUG- -G-AC---ga aGCGGCuaaa acu---uaCA CAACuc--GC CCaaAGC---
Pseu.syri.-1.   cU--aGUaC- ---GUUGUG- -G-AC---gA aGCGACuaaa acu---uaCG CAACuc--GC CCaauGC---
Pseu.syri.-2.   cU--aGUaC- ---GUUGUG- -G-AC---gA aGCGACuaaa acu---uaCA CAACuc--GC CCaaAGC---
Mari.hydr.      GuU-cACCAg a--GCUCac- -UGGU---Gu U-cGGCuaag a----uuaaa GAGCuc--GC CUCuuGC---
Pseu.halo.      gg--aAACCc u--GGCCGg- -GGUU---ga aG-CGUuaaa a---cuaagC GGCCuc--GC CUUUAucU--
Uncu.ww11.      gg---AaCUc c--GUCCGG- -GGgU---ga aC-CGCgaaa u---aguaCC GGACuc--GC CCGAugAA--
Shew.putr.      gg---AaCCc u--GUCUGG- -GGgU---ga aC-CGCgaaa c---aguaCC GGACuc--AC CGUgUGGG--
Colw.spec.      g--gaAGCac ---GCUUGA- -gGCU---ga a-cCGCgaaa u---aguaUC AAGCuca-cC auGacGaA--
Phot.phos.      gg-auUCUUu g--ACUAGA- -GAGAu--ga aC-CGCgaaa u--agaauUC UGGUau--GU AUUagCAU--
Vibr.chol.      g--auUCCCc c--ACCUGA- -GGGAu--ga a-GCGCgaga u--cuaauUC AGGUua--GC CAUUcGUU--
Aero.salm.      g---aaGUCc u--GCUCGG- -GGCg---ga a-GCAUuaaa a---ccaaUC GAGCua--GU CAAUUCGU--
Uncu.vlw3.      g---aaGUCc u--GCUCGG- -GGCg---ga a-GCAUuaaa a---ccaaUC GAGCua--GU CAAUUCGU--
Uncu.vlw4.      g---aaGUCc u--GCUCGG- -GGCg---ga a-GCAUuaaa a---ccaaUC GAGCua--GU CAAUUCGU--
Uncu.vls1.-3.   g---aaGUCc u--GCUCGG- -GGCg---ga a-GCAUuaaa a---ccaaUC GAGCua--GU CAAUUCGU--
Uncu.rca3.      g---aaGUCc u--GCUCGG- -GGCg---ga a-GCAUuaaa a---ccaaUC GAGCua--GU CAAUUCGU--
Uncu.vls1.-4.   g---aaGUCc u--GCUCGG- -GGCg---ga a-GCAUuaaa a---ccaaUC GAGCua--GU CAAUUCGU--
Uncu.ww-9.      g---aaGUCc u--GCUCGG- -GGCg---ga a-GCAUuaaa a---ccaaUC GAGCua--GU CAAUGCGU--
Uncu.ww10.      g---aaGUCc u--GCUCGG- -GGCg---ga a-GCAUuaaa a---ccaaUC GAGCua--GU CAAUGCGU--
Uncu.vlw5.      g---aaGUCc u--GCUCGG- -GGCg---ga a-GCAUuaaa a---ccaaUC GAGCua--GU -AAUGCGU--
Uncu.vlw6.      g---aaGUCc u--GCUCGG- -GGCg---ga a-GCAUuaaa a---ccauUC GAGCua--GU CAAUGCGU--
Uncu.rca4.      g---aaACCu u--GUCUGG- -GGUg---ga a-GCGUuaaa a---cuaaUC AGACua--GU UAUUCAGU--
Uncu.rca7.      g---aaACCu u--GUCUGG- -GGUg---ga a-GCGUuaaa a---cuaaUC AGACua--GU UAUUCAGU--
Uncu.rca8.      g---aaGCCu u--GUCUGG- -GGUg---ga a-GCGUuaaa a---cuaaUC AGACua--GU UAUUCAGU--
Uncu.lem1.      g---aaGCCu u--GUCUGG- -GGUg---ga a-GCGUuaaa a---cuaaUC AGACua--GU UAUUCAGU--
Uncu.lem2.      g---aaGCCc u--GUCUGG- -GGUg---ga a-GCGUcaaa a---cuaaUC AGGCaa--GU UAUgCAaU--
Past.mult.      g---acgCCu cc-GCUUGA- -GGauc--ga a-GCGUuaaa ---uugaaUC AAGCua--GU UUAUCUAU--
Mann.haem.      g---acgCCg cc-GCUUUA- -GGauc--ga a-ACACuaaa ---uuaaaUA AAGCua--GU UUAUUCAU--
Haem.somn.      g---aagCCg cc-GCUUUA- -GGauc--ga a-GCAUuaaa ---uugaaUA AAGCua--GU uuuUUGAU--
Haem.infl.      g---aAgCCa cc-GUUUGA- -GGaUc--ga a-GCACuaaa ---uugaaUC AAACua--GC UUAAGUuU--
Haem.ducr.      g---acgCUu cg-GCUUGu- -AGauc--ga a-ACACcaaa ---uugaauC AAGCua--GU UUAUUUCU--
Acti.pleu.      g---acgCCg cc-GUUUGA- -GGauc--ga a-ACACuaaa ---uugaaUC AAACua--GC UUAUUUCU--
Acti.acti.      g---aAgCCa cc-gUUUGA- -GGaUc--ga a-GCAUuaaa ---uuaaaUC AAAgua--GC UUAAUUgU--
Buch.aphi.      ag--CACUA- -u-GCUUGA- -UAGUG---- aCACAaaauu a--auuuuUC AAGCua--ua aGCUUAAa--
Buch.APS-.      g--aUAUCa- -a-GCUUGA- -cGAUA---- aCACGaagua g--uuuuuUC AAGCua--ua UACCUAAU--
Esch.coli.-1.   g---aAGCCc u--GCCUGG- -GGUU---ga a-GCGUuaaa a--cuuaaUC AGGCua--GU UUGUUAGU--
Esch.coli.-2.   g---aAGCCc u--GCCUGG- -GGUU---ga a-GCGUuaaa a--cuuaaUC AGGCua--GU UUGUUAGU--
Esch.coli.-3.   g---aAGCCc u--GCCUGG- -GGUU---ga a-GCGUuaaa a--cuuaaUC AGGCua--GU UUGUUAGU--
Prov.rett.      g---auGCCu u--gCCUGG- -GGUu---ga a-GCGUuaaa ---cuuaaUC AGGaua--GU UUGUUGGU--
Salm.typh.-1.   g---auGCCc u--GCCUGG- -GGUu---ga a-GCGUuaaa a---cgaaUC AGGCua--GU CUGGUAgU--
Salm.typh.-2.   g---auGCCc u--GCCUGG- -GGUu---ga a-GCGUuaaa a---cgaaUC AGGCua--GU CUGGUAgU--
Salm.ente.-1.   g---auGCCc u--GCCUGG- -GGUu---ga a-GCGUuaaa a---cgaaUC AGGCua--GU CUGGUAgU--
Salm.ente.-2.   g---auGCCc u--GCCUGG- -GGUu---ga a-GCGUuaaa a---cgaaUC AGGCua--GU CUGGUAgU--
Shig.flex.      g---aAGCCc u--GCCUGG- -GGUU---ga a-GCGUuaaa a--cuuaaUC AGGCua--GU UUGUUAGU--
Shig.dyse.      g---aAGCCc u--GCCUGG- -GGUU---ga a-GCGUuaaa a--cuuaaUC AGGCua--GU UUGUUAGU--
Salm.para.      g---auGCCc u--GCCUGG- -GGUu---ga g-GCGUuaaa a---cgaaUC AGGCua--GU CUGGUAgU--
Erwi.caro.      g---auGCCc u--GCCUGG- -GGUu---ga a-GgGCuaaa u---cuaaUC AGGCua--GU UUGUUAGU--
Erwi.chry.      g---auGCCc u--GCCUGG- -GGUu---ga a-GCGUuaaa u---ccaaUC AGGCua--GU UUGUUAGU--
Kleb.pneu.      g---auGCCc u--GCCUGG- -GGUu---ga a-GCGUuaaa u---cuaaUC AGGCua--GU UUGUUAGU--
Uncu.rca1.      g---aAGUCc u--GCCUGG- -GGCU---aa a-GUGCuaaa u---cuaaUC AGGCua--GU UuGUUAGU--
Uncu.vls1.-1.   a---auACCu u--GCCUGG- -GGUu---ga a-GCGCuaaa au--cuaaUC AGGCua--GU UuGUCAGU--
Uncu.vls3.      a---auACCu u--GCCUGG- -GGUu---ga a-GCGCuaaa au--cuaaUC AGGCua--GU UuGUCAGU--
Uncu.vls4.      a---auACCu u--GCCUGG- -GGUu---ga a-GCGCuaaa au--cuaaUC AGGCua--GU uuGUcaGU--
Uncu.ww-1.      g---auGUCc u--GCCUGG- -GGCu---ga a-GUGCuaaa a---cuaaUC AGGCua--GU uCGUUAGU--
Uncu.rca2.      g---auGUCc u--GCCUGG- -GGCu---ga a-GUGCuaaa a---cuaaUC AGGCua--GU uCGUUAGU--
Uncu.ww-2.      g---auGUCc u--GCCUGG- -GGCu---ga a-GUGCuaaa a---cuaaUC AGGCua--GU uCGUUAGU--
Uncu.ww-3.      g---auGUCc u--GCCUGG- -GGCu---ga a-GUGCuaaa a---cuaaUC AGGCua--GU uCGUUAGU--
Uncu.ql-1.      g---auGUCc u--GCCUGG- -GGCu---ga a-GUGCuaaa a---cuaaUC AGGCua--GU uCGUUAGU--
Uncu.ww-4.      g---auGUCc u--GCCUGG- -GGCu---ga a-GUGCuaaa a---cuaaUC AGGCua--GU uCGUUAGU--
Uncu.vls1.-2.pa.---------- ---------- ---------- ---------- ----nnnnnn nnnnnn--nn nnnnnAGU--
Uncu.vls5.      g---auGCCc u--GCCUGG- -GGUu---ga a-GCGUuaaa a---cgaaUC AGGCua--GU CUGGUAgU--
Uncu.fs-1.      g---auGCCc u--GCCUGG- -GGUu---ga a-GCGUuaaa a---cgaaUC AGGCua--GU CUGGUAgU--
Uncu.vls6.      g---aGGCCc u--GCCUGG- -GGUU---ga a-GCGUuaaa u---cuaaUC AGGCua--GU CUGGUAgU--
Uncu.fs-2.      g---aGGCCc u--GCCUGG- -GGUU---ga a-GCGUuaaa u---cuaaUC AGGCua--GU CUGGUAgU--
Uncu.ww-5.      g---aGGCCc u--GCCUGG- -GGUU---ga a-GCGUuaaa a---cuaaUC AGGCua--GU CUGGUAgU--
Uncu.ww-6.      g---aGGCCc u--GCCUGG- -GGUU---ga a-GCGUuaaa a---cuaaUC AGGCua--GU CUGGUAgU--
Uncu.vlw1.      g---auGCCc u--GCCUGG- -GGUu---ga a-GCGUuaaa a---cuaaUC AGGCua--GU CUGGUAgU--
Uncu.vls7.      g---auGCCc u--GCCUGG- -GGUu---ga a-GCGUuaaa a---cgaaUC AGGCua--GU CUGGUAgU--
Uncu.vls8.      g---aAGCCc u--GCCUGG- -GGUU---ga a-GCGUuaaa a--cuuaaUC AGGCua--GU UUGUUAGU--
Uncu.vls9.      g---auGUCc u--GCCUGG- -GGCu---ga a-GCGUuaaa c---ucaaUC AGGCua--GU CuGUCAGU--
Uncu.vlw2.      g---auGUCu u--gCCUGG- -GGCu---ga a-GCACuaaa a---cuaaUC AGGaua--GU UuGGUAAU--
Uncu.ww-7.      g---aAGCCc u--GCCUGG- -GGUU---ga a-GCGUuaaa a---cuaaUC AGGCua--GU UuGUCAGU--
Uncu.ww-8.      g---aGGCCc u--GCCUGG- -GGUU---ga a-GCGUuaaa u---cuaaUC AGGCua--GU CUGGUAgU--
Yers.ente.      g---aCACCu u--gCCUGG- -GGUG---aa a-GCGUuaaa c---ccaaUC AGGaua--GU UuGUUAGU--
Yers.pest.      g---aaACCu u--gCCUGG- -GGUg---ga a-GCAUuaaa a---cuaaUC AGGaua--GU UuGUCAGU--
Desu.vulg.      Uga-CGgc-- ---GCUCGCC ---gCG--aa GGGUGCgaga a-aaacaGGU GAGC----Ug GUCgaAGGuu
Desu.desu.      AAc-Cggc-- --uCUCGCCG G----G-guU UUUCGCgagg aguuuaCCGG CGGGa--uUG CUGCGUUGu-
Geob.sulf.      GGGG---a-- ---GGgUCCA C--gg--CCC CaaGGCgaaa cc-uuaGUGG AaUCgc-uuc CCGgaaAU--
Geob.meta.      GGGG---a-- ---GugCC-- Cgcgg--CCC CaaGGCgaaa cu-uuaGcaG GauCgc-uuc CCGgaaAU--
Heli.pylo.      A----AGGU- ----GGUUC- -GCCU----- UUUAAAcuaa ga-aacaaGA ACUcuu-gAA ACUAuCUCa-
Camp.jeju.      Gc---GUuU- ----GACaa- -GcGU----- UGAGGUgaaa u------aaa GUCuua--GC CUUGCUUUu-
Fuso.nucl.-1.   ---------- ------UUUA ---------- ---UGGgaca u----uuUAG Ag------GA UAGUUuUag-
Fuso.nucl.-2.   ---------- ------UUUA ---------- ---UGGgaca u----uuUAG Ag------GA UAGUUuUag-
Fuso.nucl.-3.   ---------- ------UUUA ---------- ---UGGgaca u----uuUAG Ag------AA UAGUUuUag-
Stre.coel.      -----AUCCc g--GUCAC-G -GGGU----g aaGAGGgaaa c--caaaCaG UGACug--GG CCCgucGG--
Ther.fusc.      CA---GAUCa g--GCCACAG -GAUC----U GACUGGgaca ---ugcuCUG UGGCug--GG CCUgucgG--
Trop.whip.      UG--UUUGC- -c-GCUUGC- -GUGAA---C AC-CGGgacu ---uuauuGC AAGCug--GG CCUGuUga--
Myco.lepr.      GG---GUUCg ---GUCGCG- -GGAC----U CGUCGGgaca c---caacCG CGACug--GG AUCgUCau--
Myco.aviu.      GA---GUCCg ---GUCGCg- -GGAC----U CcUCGGgaca a---ccacaG CGACug--GG AUCgUCau--
Myco.tube.      GA---GUCCg ---GUCGCg- -GGAC----U CcUCGGgaca a---ccacaG CGACug--GG AUCgUCau--
Myco.bovi.      GA---GUCCg ---GUCGCg- -GGAC----U CcUCGGgaca a---ccacaG CGACug--GG AUCgUCau--
Myco.mari.      GA---GUUCg ---GUCGCg- -GGGC----U CAUCGGgaca u---caacaG CGACug--GG AUCgUCau--
Myco.smeg.      GG---GUUCg ---GUCGCg- -GGAC----C UGUGGGgaca u--caaacaG CGACug--GG AUCgUCau--
Cory.diph.      UU---GUUgu ---GUCAaCG G-GGC----A AACUGGgacu uu--caCCGa UGACug--GG CUCaUCau--
Cory.glut.      CA---AUCgc ---GUCAGCG G-GGU----U GAACAGgacu uu--uaCCGU UGACug--GG CUCaUCau--
Desu.hafn.      ---------- -c-GCCuGCC -agcuc--cc guucaaccua ua--gcaGGC uGGUccuuGg aUgcGcUu--
Deha.ethe.      ---------- ---------- ---------- --gaaagaaa u---aucggc ugguuu--Gg CUaaaUUA--
Heli.mobi.      -----GACCa a--UUCucGg aGGUC----- -cAAGCgag- ---auuuaUc -GAAua--GC CUgaCcaa--
Baci.halo.      c----ACCCu cc-GUCUGu- -GGGU----- -GaAGGaaga g--auuuauC AGACua--GC CuUACgga--
Baci.stea.      -----AUCCg cc-GCCUGa- -GGAU----- -gaGGGaaga g--augaacC AGGCua--GC CGccGgga--
Baci.mega.      -----GUUCg cc-GUCUGA- -GGAC----- -gaaGGaaga g--aauaaUC AGACua--GC GAcUGgga--
Baci.subt.      -----GUUCc c--GUCUGa- -GAAC----- -GUAAGaaga ---gaugaaC AGACua--GC UCuCggaa--
Stap.sapr.      C----ACUgc c--GUUUGA- --AGUc---u GCCUAGaaga --gauuaaUC AAACua--GC AUAAUGa---
Stap.epid.      C----ACUgc c--GCUUGA- --AGUc---u GUUUAGauga a-auauaaUC AAGCua--GU AUCAUGUU--
Stap.aure.-1.   C----ACUgc c--GUUUGA- --AGUc---u GUUUAGaaga a-acuuaaUC AAACua--GC AUCAUGuu--
Stap.aure.-2.   C----ACUgc c--GUUUGA- --AGUc---u GUUUAGaaga a-acuuaaUC AAGCua--GC AUCAUGuu--
Stap.aure.-3.   C----ACUgc c--GUUUGA- --AGUc---u GUUUAGaaga a-acuuaaUC AAGCua--GC AUCAUGuu--
Stap.aure.-4.   C----ACUgc c--GUUUGA- --AGUc---u GUUUAGaaga a-acuuaaUC AAGCua--GC AUCAUGuu--
Stap.aure.-5.   C----ACUgc c--GUUUGA- --AGUc---u GUUUAGaaga a-acuuaaUC AAGCua--GC AUCAUGuu--
Stap.xylo.      C----ACUgc c--GUUUGA- --AGUc---u GCCUAGaaga --gauuaaUC AAACua--GC AUAAUGa---
Baci.anth.      G----UUCgc c--GUCUGa- --GGA----- CaaaGGaaga --gaacaacC AGACua--GC aAcUUgga--
List.inno.      Ua---AuCUc c--GUCUGA- -GGuU----- AAaUAGaaga --gcuuaaUC AGACua--GC ugAAUGga--
List.mono.      Ua---AuCUc c--GUCUGG- -GGuU----- AAaUAGaaga --gcuuaaUC AGACua--GC ugAAUGga--
List.gray.-1.   Ua---AuCUc c--GUCUgA- -GGuU----- AAaUAGaaga --gcuuaaUg AGACua--GC ugAAUGga--
List.gray.-2.   UU---auCUc c--GUCUGG- -GGca----A A-CgAGaaga --gcauaaUC AGACua--GC uaGAUaga--
List.ivan.      Ua---AuCUc c--GUCUGG- -GGuU----- AgUUAGaaga --gcuuaaUC AGACua--GC ugAAUGga--
List.seel.      Ua---AuCUc c--GUCUGG- -GGuU----- AgUUAGaaga --gcuuaaUC AGACua--GC ugAAUGga--
List.wels.      Ua---AuCUc c--GUCUGA- -GGuU----- AGUUGGaaga --gcuuaaUC AGACua--GC ugAAUGga--
Leuc.mese.      U----uCUUa c--AUCUGGa aAAGc----- AGUAuUaaa- ----ucaaUC AGGUua--GU UAUAUUGaa-
Leuc.pseu.      U----GUUua c--AUCUGGa auGGC----- AAUGuUaaa- ----uuuaUC AGAUua--GU UAAUUUGau-
Leuc.lact.      U----GCUua g--AUUCGGa acAGC----- GGCGuUaaa- ----ugaaUC GAGUua--GU GAUUGAUgu-
Lact.delb.      C----UUUuc c--GUCUGu- --AAA----- GUUUAAaaga ---gaucauC AGACua--GC gaUACAGaa-
Lact.gass.      C----UAcuu a--cCUUAA- ---UA----- GUUAGAaaua a--gauucUU AGGuua--GU UUUGAUAGuu
Lact.sake.      U----GCcgc c--GUUUGA- --aGU----- GUUUAAaaga ---gauuuUC AAGCua--GU UAGUCCAucc
Lact.helv.      C----UAUcu c--ACCUGa- --AUA----- GUUGAAaaga --gucuuaaC AGGUua--GC UAGCUCAucc
Lact.gall.      C----UAccu c--ACCUGa- --aUA----- GUUGAAaaga --gucuuaaC AGGUua--GC UAGCUCAucc
Lact.plan.-1.   A----GCUuc c--ACCUGG- --AGU----- UgcGAGaaga --gacuaaUC AGGUua--GU CAUUGCuGg-
Carn.pisc.pa.   U----UUUuc c--GUCUGu- --AAA----- GUUUAGaaga ---gauuauC AGACua--GC gauGCAUg--
Ente.faec.-1.   U----UUUuc c--GUCUGu- --AAA----- AUUUAGagga ---gcuuacC AGACua--GC aaUACAGa--
Ente.faec.-2.   A----CUUuc c--GUCUGu- --AAG----- UUGAAAaaga ---gaacauC AGACua--GC gaUACAGa--
Ente.dura.      c----UUUUc c--GUCUGu- -AAAG----- -UUUAAaaga ---gaucauC AGACua--GC aaUACAGa--
Oeno.oeni.      gca-UUUAU- ---GUUCGGa -AUAAA---a gCAGUGaaac ---aagaaUC GAACua--GC UCucGAU---
Lact.lact.-1.   -----UGUGg a--GGCUUgA -CGCA----- --GCAAaaga ---gauuUaA AGCCccg-CA AAAUGUCG--
Lact.lact.-2.   -----UGUGg a--GGCUUgA -CGCA----- --GCAAaaga ---gauuUaA AGCCccg-CA AAAUGUCG--
Lact.lact.-3.   -----UGUGg a--GACUUgA -CGCA----- --GCAAaaga ---gauuUaA AGUCccg-CA AAAUGUCG--
Lact.lact.-4.   -----UGUGg a--GGCUUgA -CGCA----- --GCAAaaga ---gauuUaA AGUCccg-CA AAAUGUCG--
Lact.garv.      -----UAUGg u--gGCUUUA -CAUA----- --AAAAaaga g--auuuUAA AGCaccg-CA AAUUUCUG--
Lact.plan.-2.   -----UGUGg u--GUCUUg- ACAUG----- --AAAGaaga ---gauUaaG AGACucg-CC AGCUGACu--
Pedi.pent.      ----GUACUg ---GcCUG-- -GGUGC---- -uUAAGaaga g--gauuuaC AGaCuag-CG uuuUAAuGaa
Lact.raff.      -----GACGg u--GUCUUg- ACGUC----- --AGAgaaga ---gauUaaG AGACucg-CA AGUUAACu--
Stre.equi.      -----GUGAu u--GUCUAG- -UCAC----- -CUAAAaaga ---gaaccCU AGACucg-CA GGCUGAu---
Stre.uber.      -----aGCcu u--GUCUAg- -aGCc----- -UUAGUaaga ---gauuuaU AGACucg-CU AAGUAAu---
Stre.pyog.      -----GAAAu u--GUCUAg- -UUUC----- -GUGACaaga ---gauugaU AGACucg-CA AACUAAu---
Stre.suis.pa.   -----AUUGa ---GUCAGg- -CAGU----- -UCCAAaaga ---gauuuaC UGACucg-CU UGGuCUa---
Stre.ther.      -----UCAuu ---GCCUAg- -cUGG----- -UCGAAaaga ---gauuuaU AGGCucg-CA uAUAGaa---
Stre.gord.      -----AUCuu ---GUCUAg- -uGAU----- -UUUACaaga ---gauugaU AGACucg-CU UGAUUUg---
Stre.miti.      -----GCCuu ---GUCUAg- -cGGC----- -UUGAUaaga ---gauugaU AGACucg-CG GUUUCUa---
Stre.pneu.      -----GCCuu ---GUCUAg- -cGGU----- -UUGAUaaga ---gauugaU AGACucg-CA GUUUCUa---
Stre.muta.      -----ACuGa ---GUCAGg- -CuGU----- -UCUAAaaga ---guucuaC UGACucg-CA UCGUUAg---
Myco.capr.      UAUgA----- ---UUGCAA- -----UaaAU AUAUUUgaaa ---ucuaaUU GCAAaug-AU AUUUAACc--
Urea.urea.      UGUUGuu--- ---UaAAUU- -----UaAAU AGAUuuaaca -----aauAG UUaGu---ua aUuUUAAa--
Spir.kunk.      UCUAAUu--- ---GAUAAU- ----GU-UAG AAUUUUgaaa ---gucuuAU UAUCua--AU UAUUUAAU--
Myco.geni.      UUAAAuc--- ---GUUCaA- -----U-UUA ACCUUua--- ----aaaaUa GAACuug-UU GUUUCCAu--
Myco.pneu.      UUAAcuG--- ---GUUCAa- ---C---UUA AUCCUua--- ----aauuaU GAACuua-UC GUUUACUU--
Myco.pulm.      UGAA-GUUGc u--CUAGCgu -CAAU--UUC AUgAA----- ----auuuaG CUAGuug-AU UUAAUAGAa-
Clos.ther.      ACAG---Ug- ---GUAGCCU UgAg---CUG UGAUGGauu- ---uuaAAGG CUAC----Ug aU-AUCCAaa
Ther.teng.      UUUG-CCU-- ----gcGCCU CgGGG--CAA AACCGGaau- ---aauGAGG Cua-----CC gaAGCGGUua
Clos.perf.      CCUA-GCa-- ----aAGCUU UgaGC--UAG GaaCGGaau- --uuauGAAG CU------Ua cCAaAGAGga
Clos.botu.      UCUU-ACa-- ----aAGCUU UgaGU--AAG GaaCGGaau- --uaauGAAG CUa-----CU gaaUCUAGga
Clos.diff.      UUUA-GGg-- ----guGUCU CgaCU--UGA AGUAGa-uu- --aauuGGGA Cug----gCU aaGCAUAGa-
Clos.acet.-1.pa.CCUU-ACa-- ----aAGCUU UgaGU--AAG GaaCGgaau- --uuauGAAG CUa----cUg aaGUGAAAa-
Clos.acet.-2.   CCUU-ACa-- ----aAGCUU UgaGU--AAG GaaCGGaau- --uuauGAAG CUa----cUg aaGUGAAAa-
Rumi.albu.      UG---CGGU- -----ugccc GGUCGu---U GUauGCcau- --uuuaCcaa a------gCg agG--GgGc-
Carb.hydr.      UGA-AGGGU- -----GUCCC GGCUCU--UC AUAAGCgag- auuuuaCGGG AUa----gCC CGAUUGuG--
support         -----SSS-- ---SSSSSS- --SSS----- --SSSS---- --------SS SSSS----SS SSSSSS----

                ....|....| ....|....| ....|....| ....|....| ....|....| ....|....| ....|....|
                   565        575        585        595        605        615        625    
p-pre           --vvv----w www-xxxvvv ---uuuuu-t tttt---zzz -zz--AAAAA zzzzz---AA AAABBBB--C
psknts          (((((((((( (((((((((( (((((((((( (((((((((- -pseudokno t-IV-))))) ))))))))))
hel-10          --111----1 111-111111 ---1111111 1111---111 -11--11111 11111---11 1111111--1
hel-1           --000----1 111-111000 ---0000000 0000---333 -33--44444 33333---44 4445555--6
hel-x           --ccc----a aaa-bbbccc ---bbbbb-a aaaa------ ---------- ---------- ----------
Aqui.aeol.      gaGCUu---G CCC-GUGGGC ga-CCCGA-G GGgAaau--- ---------- ---------- ----------
Ther.mari.      cacCCu---G CCC-GUGGGa gg-UCcCU-C CCGagagcg- ---------- ---------- ----------
Chlo.aura.-1.   guCGCuuu-G CCa-CUCGUG ---cgacu-G CgGgugaga- ---------- ---------- ----------
Chlo.aura.-2.pa.guCGCuuu-G CCa-CUCGUG ---cgacu-G CgGgugaga- ---------- ---------- ----------
Ther.ther.      -cGCCc---G UCC-GCGGGC caaGCCAG-G AGgacac--- ---------- ---------- ----------
Dein.radi.      gaACCu---g CCC-ACUGGU ga-gCGC--c GGCCcgacaa -u-------- ---------- ----------
Porp.ging.      uuGGGuc-gU UUC-AGcCUC c--GCuCG-c UCacgaaaa- ---------- ---------- ----------
Bact.frag.      gauGG----C UUU-GgUUCu ---GcUCC-U GCacgaaaaa ---------- ---------- ----------
Bact.fors.      gguGG----C UUC-GgUCUu ---GCCGC-A GCacgaaaa- ---------- ---------- ----------
Tann.fors.      gguGG----C UUC-GgUCUu ---GCCGC-A GCacgaaaa- ---------- ---------- ----------
Prev.inte.      gguGG----U UCA-GgUCUu ---GCCAA-U GCUcgaaaa- ---------- ---------- ----------
Cyto.hutc.      g-GGU----G CCG-GUGACC u--GCUAc-A GCUcgaaaa- ---------- ---------- ----------
Chlo.tepi.      -cgcUg---C UGGcGGUGua a---UCGg-a CCacgaaaaa ---------- ---------- ----------
Chla.psit.      caUAGau-gU UCU-UAGCUG a-gGAAGUuC AAUGuaug-- ---------- ---------- ----------
Chla.pneu.      uaUAGag-gC UUC-UAGCUA a-gGgAGUcC AAUGuaaac- ---------- ---------- ----------
Chla.abor.      caUAGau-gU UCU-UAGCUG a-gGAAAUgC AACGuuaga- ---------- ---------- ----------
Chla.trac.      uaUAGgg-gU UUC-UAGCUG a-gGAGACaU AACGuauag- ---------- ---------- ----------
Chla.muri.      uaUAGag-gU UUC-UAGCUG a-gGAGAUaU AACGuaaaa- ---------- ---------- ----------
Osci.spec.      ---------- ---------- ---------- -------AUC -CUguCAUCC GGGAUaauGG AUGGUCCccG
Anab.spec.      ---------- ---------- ---------- -------AUC -CUa-CGUUC GGGAUaauGA ACGAUUCccG
Chro.spec.      ---------- ---------- ---------- -------AUC -CUacUAUCA GGGAUaauUG AUAGUUCcaG
Nost.punc.      ---------- ---------- ---------- -------AUC -CUa-CGUUC GGGAUaauGA ACGAUUCccG
Frem.dipl.      ---------- ---------- ---------- -------AUC -CUa-CGUUC GGGAUaauGA ACGAUUCccG
Plec.bory.      ---------- ---------- ---------- -------aUC -CUauUGUCC GGGAcaaaGG ACAGUUCccG
Tric.eryt.      ---------- ---------- ---------- -------AUC -CCacUAUCC GGGAUaauGG AUAGUCCcaG
Syne.spec.-1.   ---------- ---------- ---------- -------AUC -CCacCAUCa GGGAUaaucG AUGGuCCccG
Syne.spec.-2.   ---------- ---------- ---------- -------AUC -CCgcCAACG GGGAUaauCG UUGGCUCccG
Syne.spec.-3.   ---------- ---------- ---------- ---------- ---------- ---------- ----------
Syne.spec.-4.   ---------- ---------- ---------- ---------- ---------- ---------- ----------
Proc.mari.-2.   ---------- ---------- ---------- ---------- ---------- ---------- ----------
Proc.mari.-1.   ---------- ---------- ---------- ---------- ---------- ---------- ----------
Syne.spec.-5.   ---------- ---------- ---------- ---------- ---------- ---------- ----------
Syne.spec.-6.   ---------- ---------- ---------- ---------- ---------- ---------- ----------
Cyan.para.cy.   ---------- ---------- ---------- ---------- ---------- ---------- ----------
Porp.purp.cl.   --uucuuauG uUU-UUUacc u--------- ---------- ---------- ---------- ----------
Odon.sine.cl.   --ccuc---G UUCcAUc--u ---------- ---------- ---------- ---------- ----------
Pavl.luth.cl.pa.---------- ---------- ---------- ---------- ---------- ---------- ----------
Boli.spec.pl.   --UAAuu-uG UUC-AUUUUA ---------- ---------- ---------- ---------- ----------
Guil.thet.cl.   --aAA----A GGU-G-AUUc aucauu---- ---------- ---------- ---------- ----------
Thal.weis.cl.   --AcUc---G UUC-GAAAaU u--------- ---------- ---------- ---------- ----------
Meso.viri.cl.   ---CUcc-aG CUU-UGUGGa uua------- ---------- ---------- ---------- ----------
Recl.amer.mt.   ---------- ---------- ---------- ---------- ---------- ---------- ----------
Fibb.succ.      --Cga-cc-U UCU--UG--G ---GCGUG-G Auaaga-cga gauc------ ---------- ----------
Trep.dent.      --cUu----U CGG-UGCuGc ---UacCG-G AUCCcuacaa ---------- ---------- ----------
Trep.pall.      --CgU----G CGG-UGCAgG cc-UagCA-G AGUCcgacaa a--------- ---------- ----------
Borr.burg.      --GGuuu-gC UAG-UAUuUC caaACCAu-A UUGCuu---- ---------- ---------- ----------
Rhod.palu.      -cUc-----G UCG-GGg-cA ---------- ---------- ---------- ---------- ----------
Magn.magn.-1.   -cUc-----G CCG-GUCgcA a--------- ---------- ---------- ---------- ----------
Magn.magn.-2.   -cUU-----G CCG-Ggc-AA ---------- ---------- ---------- ---------- ----------
Rhod.rubr.      -cuU-----G CCG-GcuuGu ---------- ---------- ---------- ---------- ----------
Meth.exto.pa.   ---------G CCG-GUCgca a--------- ---------- ---------- ---------- ----------
Brad.japo.      -cuu-----G CCG-GUuc-- ---------- ---------- ---------- ---------- ----------
Meso.loti.      -cuu-----G UCG-GcUu-- ---------- ---------- ---------- ---------- ----------
Bruc.meli.      -cUU-----G UCG-GCgcAA ---------- ---------- ---------- ---------- ----------
Sino.meli.      -ccu-----G CCG-UCUuc- ---------- ---------- ---------- ---------- ----------
Rhiz.legu.      -ccu-----G CCG-GCUuuc g--------- ---------- ---------- ---------- ----------
Agro.tume.      -ccU-----G CCG-GGgcAa ---------- ---------- ---------- ---------- ----------
Caul.cres.      -ccu-----G UcC-GGCuuc g--------- ---------- ---------- ---------- ----------
Sili.pome.      -uuu-----G UUC-CCu--- ---------- ---------- ---------- ---------- ----------
Rhod.spha.      --cuU----G UCC-GGGGca a--------- ---------- ---------- ---------- ----------
Rick.prow.      --UAc----G CUA----aUA ---------- ---------- ---------- ---------- ----------
Rick.typh.      --------cG CUA----aua ---------- ---------- ---------- ---------- ----------
Rick.cono.      --cuU----G CUA----Aua ---------- ---------- ---------- ---------- ----------
Sphi.arom.      --ccGg---G CCG-GUUCa- ---------- ---------- ---------- ---------- ----------
Ehrl.chaf.      --uuu----G UGC--u-uuu --a------- ---------- ---------- ---------- ----------
Wolb.spec.      --AAA----G UAC-au-UUU --gu------ ---------- ---------- ---------- ----------
Chro.viol.      --GCCu---G UCc-GUCGGC --guGGCa-g aGGUuaaa-- ---------- ---------- ----------
Neis.gono.      -gGCCu---G UUG-GUCGGC --aUgaUG-G AAAUaaga-- ---------- ---------- ----------
Neis.meni.-1.   -gGCCu---G UUG-GUCGGC --aUgaUG-G AAAUaaga-- ---------- ---------- ----------
Neis.meni.-2.   -gGCCu---G UUG-GUCGGC --aUgaUG-G AAAUaaga-- ---------- ---------- ----------
Uncu.u02-.      --GGGu---G UCc-CcUCCC -----gacaA UGAUcguuaa aa-------- ---------- ----------
Nitr.euro.      -aGCCu---G CCG-GUUGGC ---GGauGcC AGGUcaaa-- ---------- ---------- ----------
Meth.glyc.      --GCUu---G CUc-GUUGGU --gAGCAu-C AGGUuaaa-- ---------- ---------- ----------
Nitr.cryo.      --GCCc---G CCA-GCUGGC --gGuUGu-C AGGUuaaa-- ---------- ---------- ----------
Uncu.u04-.pa.   ---------- ---------- ---------- ---------- ---------- ---------- ----------
Alca.faec.      --GCCu---G UCA-AUUGGC -auagUCC-a aGGUuaaa-- ---------- ---------- ----------
Bord.para.      --GCCc---G UCG-AUCGGC -uaaGuCC-A GGGUuaaa-- ---------- ---------- ----------
Bord.pert.      --GCCc---G UCG-AUCGGC -uaaGuCC-A GGGUuaaa-- ---------- ---------- ----------
Bord.bron.am.   --GCCc---G UCG-AUCGGC -uaaGuCC-A GGGUuaaa-- ---------- ---------- ----------
Coma.test.      a-gCGu---G UGC-CUGCGg -ggUUUGG-G UGGUgagau- ---------- ---------- ----------
Hydr.pall.      a-GCGu---G CCa-CUGCGC -gacuCGG-G cGGUgagac- ---------- ---------- ----------
Vari.para.      a-GCGu---G UGA-CUGCGC -gacuCCG-G AaGUgagac- ---------- ---------- ----------
Burk.pseu.      --GCGu---G UUC-GUCCGC --gaCGUc-A CGGUuaaa-- ---------- ---------- ----------
Burk.mall.      --GCGu---G UUC-GUCCGC --gaCGUc-A CGGUuaaa-- ---------- ---------- ----------
Burk.cepa.      --GCGu---G UUC-GUCCGC --guCGCU-G CGGUuaaa-- ---------- ---------- ----------
Burk.fung.      --GCGu---G UUC-GUCCGC --guCGCU-A CGGUuaaa-- ---------- ---------- ----------
Alca.eutr.      -agCGu---G UUC-GUCCGa ----UGCG-c CGGUuaaa-- ---------- ---------- ----------
Rals.eutr.      --GCGu---G UUC-GUCCGC --gaUGCG-c CGGUuaaa-- ---------- ---------- ----------
Rals.meta.      --GCGu---G UUC-GUCCGC --gaUGCG-c CGGUuaaa-- ---------- ---------- ----------
Rals.sola.      --GCGu---G UUC-GUCCGC --guCGCG-c CGGUuaaa-- ---------- ---------- ----------
Rals.pick.      --GCGu---G UUC-GUCCGC --gaUGCG-G CGGUuaaa-- ---------- ---------- ----------
Acid.ferr.-1.   -aUCCu---G UcU-GUCGGA -ggGCGGU-G cGGUuaaa-- ---------- ---------- ----------
Acid.ferr.-2.   -aUCCu---G UcU-GUCGGA -ggGCGGU-G cGGUuaaa-- ---------- ---------- ----------
Fran.tula.      -aCCCu---G GCUaAUUGGG --gAAUAGuc aAGCuaaa-- ---------- ---------- ----------
Dich.nodo.      -uGCCu---G AGC-GUUGGC --ugUUUa-U GAGUuaaa-- ---------- ---------- ----------
Xyle.fast.-1.   -gCGCu-uug CCU-GUCGUG -cuGCCCG-G cGACgag--- ---------- ---------- ----------
Xyle.fast.-2.   -gCGCu-uug CCU-GUCGUG -cuGCCCG-G cGACgag--- ---------- ---------- ----------
Xyle.fast.-3.   -gCGCu-uug CCU-GUCGUG -cuGCCCG-G cGACgag--- ---------- ---------- ----------
Xant.camp.      -gCGCu-uug CCC-gCCGUG -cuGCCUG-G GAACgag--- ---------- ---------- ----------
Xant.axon.      -gCGCu-uuG CCa-aCCGUG -cuGCCUG-G GAACgag--- ---------- ---------- ----------
Legi.pneu.      -aUCCu---G CCc-GUCGGA ---GGaGCcA CAGUuaaa-- ---------- ---------- ----------
Coxi.burn.      --CCCu---G CAc-GUCGGG --cGAUUG-A CUGUuaaa-- ---------- ---------- ----------
Meth.caps.      c-CCU----g CCA-CUCGGG --uaGCGu-c CGGCuaaa-- ---------- ---------- ----------
Uncu.u01a.      --CCGu---G CCU-GUCCGG ---gagCC-A ACGUcgaaaa ---------- ---------- ----------
Uncu.u01b.      --CCGu---G CCU-GUCCGG ---gaaCC-A ACGUcgaaaa ---------- ---------- ----------
Acin.ADP1.      -aCCCu---G uUc-GUCGGG --ucACuG-G GUGUuaaa-- ---------- ---------- ----------
Micr.degr.      -uCCC----G cCC-GCUGGG --cUGuAA-A GCGUuaaa-- ---------- ---------- ----------
Pseu.aeru.      -aCCCu---G CCA-CUCGGG --cgGCgc-G GAGUuaac-- ---------- ---------- ----------
Azot.vine.      -aCCCu---G CCC-GUCGGG --ccGCaa-U GGGUuaac-- ---------- ---------- ----------
Pseu.puti.      -aCCCu---G CCc-GUCGGG c-ggcUgc-g Ga-Uuaaa-- ---------- ---------- ----------
Pseu.fluo.-1.   -aCCCu---G CCc-GUCGGG --ucGCUg-a GGGUuaac-- ---------- ---------- ----------
Pseu.fluo.-2.   -aCCCu---G CCc-UUCGGG --ucGCUg-a GGGUuaac-- ---------- ---------- ----------
Pseu.syri.-1.   -aCCCu---G CCc-GUCGGG --ucGCug-a GGGUuaac-- ---------- ---------- ----------
Pseu.syri.-2.   -aCCCu---G CCc-GUCGGG --ucGCUg-a GGGUuaac-- ---------- ---------- ----------
Mari.hydr.      -aCCCu---G acc-UUcGGG --ucGCuu-G AGGUuaaa-- ---------- ---------- ----------
Pseu.halo.      -aCCGu---G UuU-GUCCGG --gAuuUA-A AGGUuaa--- ---------- ---------- ----------
Uncu.ww11.      -aUCCu---G UCU-UUCGGA -guUUauU-C GGGUuaau-- ---------- ---------- ----------
Shew.putr.      -aUCCu---G UCU-UUCGGA --gUUCAa-A CGGUuaaa-- ---------- ---------- ----------
Colw.spec.      --GCCu---G UCG-CUUGGC --gUcUaa-U ugGuuaa--- ---------- ---------- ----------
Phot.phos.      -aGCGu---G UCA-AUUCGC --aGUGac-G AUACgaga-- ---------- ---------- ----------
Vibr.chol.      -aGCGu---G UCG-GUUCGC --aGGC-G-G UGGUgaaa-- ---------- ---------- ----------
Aero.salm.      -gGCGu---G UCu-CUCCGC --aGCGGG-U UGGCgaau-- ---------- ---------- ----------
Uncu.vlw3.      -gGCGu---G UCu-CUCCGC --aGCGGG-U UGGCgaau-- ---------- ---------- ----------
Uncu.vlw4.      -gGCGu---G UCu-CUCCGC --aGCGGG-U UGGCgaau-- ---------- ---------- ----------
Uncu.vls1.-3.   -gGCGu---G UCu-CUCCGC --aGCGGG-U UGGCgaau-- ---------- ---------- ----------
Uncu.rca3.      -gGCGu---G UCu-CUCCGC --aGCGGG-U UGGCgaau-- ---------- ---------- ----------
Uncu.vls1.-4.   -gGCGu---G UCu-CUCCGC --aGCGGG-U UGGCgaau-- ---------- ---------- ----------
Uncu.ww-9.      -gGCGu---G UCu-CUCCGC --aGCGUG-U UGGCgaau-- ---------- ---------- ----------
Uncu.ww10.      -gGCGu---G UCu-CUCCGC --aGCGUG-U UGGCgaau-- ---------- ---------- ----------
Uncu.vlw5.      -gGCGu---G UCu-CUCCGC --aGCGUG-U UgGCgaau-- ---------- ---------- ----------
Uncu.vlw6.      -gGCGu---G UCu-CUCCGC --aGCGUG-U UGGCgaau-- ---------- ---------- ----------
Uncu.rca4.      -gGCGu---G UCG-GUCCGC --aGCUGG-A UGGUgaau-- ---------- ---------- ----------
Uncu.rca7.      -gGCGu---G UCG-GUCCGC --aGCUGG-A UGGUgaau-- ---------- ---------- ----------
Uncu.rca8.      -gGCGu---G UCG-GUCCGC --aGCUGG-G UGGCgaau-- ---------- ---------- ----------
Uncu.lem1.      -gGCGu---G UCG-GUCCGC --aGCUGG-G UGGCgaau-- ---------- ---------- ----------
Uncu.lem2.      -ggCGu---G gCG-GaCCGg --aGcUGg-G UGGCgaau-- ---------- ---------- ----------
Past.mult.      -cGCGu---G UCU-GUCCGC --aGUGGG-U AAAUgaaa-- ---------- ---------- ----------
Mann.haem.      -uGCGu---G UCU-GUCCGC --uGUGAA-U AAGCgaaa-- ---------- ---------- ----------
Haem.somn.      -gGCGu---G UCU-GUCCGC --aGUCAA-u uuACgaaa-- ---------- ---------- ----------
Haem.infl.      -aGCGu---G UCU-GUCCGC ---AuGCU-U AAGUgaaa-- ---------- ---------- ----------
Haem.ducr.      -uGCGu---G UCU-GUCCGC --uGGAGA-U AAGCgaaa-- ---------- ---------- ----------
Acti.pleu.      -uGCGu---G UCU-GUCCGC --uGGAGG-U AAGUgaaa-- ---------- ---------- ----------
Acti.acti.      -cGCgu---G UCC-GUCaGC ---AgGAU-U AAGUgaau-- ---------- ---------- ----------
Buch.aphi.      --aUGa---G UUU-UUCCAa ---aUUAA-G Caaugaaaaa a--------- ---------- ----------
Buch.APS-.      --aUGu---G UUU-UUCCAa ---AUUAG-G UAaugaau-- ---------- ---------- ----------
Esch.coli.-1.   -gGCGu---G UCc-GUCCGC --aGCUGG-C AAGCgaau-- ---------- ---------- ----------
Esch.coli.-2.   -gGcGu---G Ucc-GUCCaC --aGCUGG-C AAGCgaau-- ---------- ---------- ----------
Esch.coli.-3.   -gGCGu---G UCc-GUCCGC --aGCUGG-C AAGCgaau-- ---------- ---------- ----------
Prov.rett.      -gGCGu---G UCU-GUCCGC --aGCUGG-C AAAUgaau-- ---------- ---------- ----------
Salm.typh.-1.   -gGCGu---G UCc-GUCCGC --aGgUGC-C AGGCgaau-- ---------- ---------- ----------
Salm.typh.-2.   -gGCGu---G UCc-GUCCGC --aGgUGC-C AGGCgaau-- ---------- ---------- ----------
Salm.ente.-1.   -gGCGu---G UCc-GUCCGC --aGgUGC-C AGGCgaau-- ---------- ---------- ----------
Salm.ente.-2.   -gGCGu---G UCc-GUCCGC --aGgUGC-C AGGCgaau-- ---------- ---------- ----------
Shig.flex.      -gGCGu---G UCc-GUCCGC --aGCUGG-C AAGCgaau-- ---------- ---------- ----------
Shig.dyse.      -gGCGu---G UCc-GUCCGC --aGCUGG-C AAGCgaau-- ---------- ---------- ----------
Salm.para.      -gGCGu---G UCc-GUCCGC --aGgUGC-C AGGCgaau-- ---------- ---------- ----------
Erwi.caro.      -gGCGu---G UCu-GUCCGC --aGCUGG-C AAGCgaau-- ---------- ---------- ----------
Erwi.chry.      -gGCGu---G UCU-GUCCGC --aGCUGG-C AAGCgaau-- ---------- ---------- ----------
Kleb.pneu.      -gGCGu---G UCu-GUCCGC --aGCUGG-C AAGCgaau-- ---------- ---------- ----------
Uncu.rca1.      -gGCGu---G UCC-AUCCGC --aGCUGA-C cGGCgaau-- ---------- ---------- ----------
Uncu.vls1.-1.   -gGCGu---G UCC-GUUCGC --aGCUGA-C cGGCgaau-- ---------- ---------- ----------
Uncu.vls3.      -gGCGu---G UCC-GUUCGC --aGCUGA-C cGGCgaau-- ---------- ---------- ----------
Uncu.vls4.      -gGCGu---G UCc-CUCCGC --aGCguG-U -uGCgaau-- ---------- ---------- ----------
Uncu.ww-1.      -gGCGu---G UCu-G-CCGC --aGCUGG-C GuGCgaau-- ---------- ---------- ----------
Uncu.rca2.      -gGCGu---G UCu-GUCCGC --aGCUGG-C GuGCgaau-- ---------- ---------- ----------
Uncu.ww-2.      -gGCGu---G UCu-GU-CGC --aGCUGG-C GuGCgaau-- ---------- ---------- ----------
Uncu.ww-3.      -gGCGu---G UCu-GUCCGC --aGCUGG-C GuGCgaau-- ---------- ---------- ----------
Uncu.ql-1.      -gGCGu---G UCu-GUCCGC --aGCUGG-C GuGCgaau-- ---------- ---------- ----------
Uncu.ww-4.      -gGCGu---G UCu-GUCCGC --aGCUGG-C GuGCgaau-- ---------- ---------- ----------
Uncu.vls1.-2.pa.-gGCGu---G UCu-G-CCGC --aGCUgg-c gugcgaau-- ---------- ---------- ----------
Uncu.vls5.      -gGCGu---G UCc-GUCCGC --aGgUGC-C AGGCgaau-- ---------- ---------- ----------
Uncu.fs-1.      -gGCGu---G UCc-GUCCGC --aGgUGC-C AGGCgaau-- ---------- ---------- ----------
Uncu.vls6.      -gGCGu---G UCu-GUCCGC --aGgUGC-C AGGCgaau-- ---------- ---------- ----------
Uncu.fs-2.      -gGCGu---G UCu-GUCCGC --aGgUGC-C AGGCgaau-- ---------- ---------- ----------
Uncu.ww-5.      -gGCGu---G UCu-GUCCGC --aGgUGC-C AGGCgaau-- ---------- ---------- ----------
Uncu.ww-6.      -gGCGu---G UCu-GUCCGC --aGgUGC-C AGGCgaau-- ---------- ---------- ----------
Uncu.vlw1.      -gGCGu---G UCc-GUCCGC --aGgUGC-C AGGCgaau-- ---------- ---------- ----------
Uncu.vls7.      -gGCGu---G UCc-GcCCGC --aGgUGC-C AGGCgaau-- ---------- ---------- ----------
Uncu.vls8.      -gGCGu---G UCc-GUCCGC --aGCUGG-C AAGCgaau-- ---------- ---------- ----------
Uncu.vls9.      -aGCGu---G UCc-AUCCGC --aGCUGG-C cGGCgaau-- ---------- ---------- ----------
Uncu.vlw2.      -gGCGu---G UCu-AUCCGC --aGUUGC-C cGGCgaau-- ---------- ---------- ----------
Uncu.ww-7.      -gGCGu---- UCC--UCCGC --aGCUGG-C cAGCgaau-- ---------- ---------- ----------
Uncu.ww-8.      -gGCGu---G UCu-GUCCGC --aGgUGC-C AGGCgaau-- ---------- ---------- ----------
Yers.ente.      -gGCGu---G UCC-GUCCGC --aGCUAA-C cGGCgaau-- ---------- ---------- ----------
Yers.pest.      -aGCGu---G UCC-AUCCGC --aGCUGG-C cGGCgaau-- ---------- ---------- ----------
Desu.vulg.      --gcCu--gG UCG-GgGGcg aaaCCUga-G AUgAcgau-- ---------- ---------- ----------
Desu.desu.      --GcCu--gG UCA-GgGGcC aa-CAGCG-C GGUGaaaua- ---------- ---------- ----------
Geob.sulf.      --CcC---uG CCA-GGGGaG --aGUcgggC GGcuaaauca ---------- ---------- ----------
Geob.meta.      --CcC---uG CCA-GGGGaG --aGUcgggC GGcuaaauca ---------- ---------- ----------
Heli.pylo.      agGUUuu-aG AAAgUUGGAC -caGAGcU-A GUUUuaaggc uaa------- ---------- ----------
Camp.jeju.      gaGUUuu-gG aAG-AUGAGC ---GAAGU-A GGGUgaag-- ---------- ---------- ----------
Fuso.nucl.-1.   uuagCcc-uG UUU-AC-Ggg ---aGuAA-U UAUUacgaaa ---------- ---------- ----------
Fuso.nucl.-2.   uuagCcc-uG UUU-AC-Ggg ---aGuAA-U UAUUacgaaa ---------- ---------- ----------
Fuso.nucl.-3.   uuagCcc-uG UUU-AC-Ggg ---aGuAA-U UAUUacgaaa ---------- ---------- ----------
Stre.coel.      ---aGacuuG UCC-GCgUga u--CUccg-G GGCCgagaaa ---------- ---------- ----------
Ther.fusc.      ---CGacuuG UCU-GCgUGa g--Cgccg-G GGCCgaggag a--------- ---------- ----------
Trop.whip.      --UUuagauU CCG-CUGcAA a--gaAuCaG GGCUgaguau ---------- ---------- ----------
Myco.lepr.      -ccUGgcuaG UUC-GCgUGa u--caGGa-G AUCCgaguag ---------- ---------- ----------
Myco.aviu.      -cUCGgcuaG UUC-GCgUGA c--cgGGa-G AUCCgagcag ---------- ---------- ----------
Myco.tube.      -cUCGgcuaG UUC-GCgUGA c--cgGGa-G AUCCgagcag ---------- ---------- ----------
Myco.bovi.      -cUCGgcuaG UUC-GCgUGA c--cgGGa-G AUCCgagcag ---------- ---------- ----------
Myco.mari.      -ccUGgcuaG UUC-GCgUGa c--caGGa-G AUCCgagcag ---------- ---------- ----------
Myco.smeg.      -cUCGgcuuG UUC-GUgUGA c--cgGGa-G AUCCgaguag ---------- ---------- ----------
Cory.diph.      -ccgGguguG UUC-GUcCaa g--ccGGa-G AGCCgaguag ---------- ---------- ----------
Cory.glut.      -ccGGaaguG UUC-GUcCUa g--ccGGa-G GGCCaagcag ---------- ---------- ----------
Desu.hafn.      --CGC----G CG---CCGUG c--uGuCccg GgaCgagauc u--------- ---------- ----------
Deha.ethe.      -gGCc----- GgC-aaaaGC ---UAGcc-- AGaCaagauu a--------- ---------- ----------
Heli.mobi.      -cCuCu---G UCU-GcCGuG c-ggaaG-ga AGGCgaaauc ua-------- ---------- ----------
Baci.halo.      -aGCCu---G UCG-CUGGGC --ugaaGUaA cGGCgaaa-- ---------- ---------- ----------
Baci.stea.      -gGCCu---G UCG-GUAGGC --ggaaCgga CGGCgaa--- ---------- ---------- ----------
Baci.mega.      -cGCCu---G UUG-GUAGGC --agaaCAgc UCGCgaa-u- ---------- ---------- ----------
Baci.subt.      -gGCCc---G CCc-GCAGGC --aagaaGau GAGUgaaac- ---------- ---------- ----------
Stap.sapr.      -cGGau---G UCU-AUCaCC --uccCAU-U AUGCgaaa-- ---------- ---------- ----------
Stap.epid.      --GGUu---G UUU-AUUGCU --uAGCAU-G AUGCgaaaa- ---------- ---------- ----------
Stap.aure.-1.   --GGUu---G UUU-AUCACU --uuuCAU-G AUGCgaaac- ---------- ---------- ----------
Stap.aure.-2.   --GGUu---G UUU-AUCACU --uuuCAU-G AUGCgaaac- ---------- ---------- ----------
Stap.aure.-3.   --GGUu---G UUU-AUCACU --uuuCAU-G AUGCgaaac- ---------- ---------- ----------
Stap.aure.-4.   --GGUu---G UUU-AUCACU --uuuCAU-G AUGCgaaac- ---------- ---------- ----------
Stap.aure.-5.   --GGUu---G UUU-AUCACU --uuuCAU-G AUGCgaaac- ---------- ---------- ----------
Stap.xylo.      -cGGau---G UCU-AUCaCC --uccCAU-U AUGCgaaa-- ---------- ---------- ----------
Baci.anth.      -aGCCu---G UCG-AUAGGC --cgaaGAgu UcGCgaaa-- ---------- ---------- ----------
List.inno.      -aGCCu---G UUA-CCGGGC --ugaUGUuU auGCgaaa-- ---------- ---------- ----------
List.mono.      -aGCCu---G UUA-CCGGGC --cgaUGUuU auGCgaaa-- ---------- ---------- ----------
List.gray.-1.   -aGCCu---G UUA-CCGGGC --ugaUGUuU auGCgaaa-- ---------- ---------- ----------
List.gray.-2.   --GCCcu--G acG-CCGGGC --agacAUcU auGCgaaa-- ---------- ---------- ----------
List.ivan.      -aGCCu---G UUA-CCGGGC --ugaUGUuU auGCgaaa-- ---------- ---------- ----------
List.seel.      -aGCCu---G UUA-CCGGGC --ugaUGUuU auGCgaaa-- ---------- ---------- ----------
List.wels.      -aGCCu---G UUA-CCGGGC --cgaUGUuU auGCgaaa-- ---------- ---------- ----------
Leuc.mese.      gaGCCuu--G aGC-UAUGGC -agaCAAU-A UAAUgaac-- ---------- ---------- ----------
Leuc.pseu.      uaGCCgu--G UGU-UAUGGC -guaCAAA-U UGAUgaaa-- ---------- ---------- ----------
Leuc.lact.      uaGCCuc--G UGU-UGUGGC -ggaAUCA-A UCAUgaaa-- ---------- ---------- ----------
Lact.delb.      -uGCCu---G UCA-cUcGGC -aagCUGU-A aaGCgaaac- ---------- ---------- ----------
Lact.gass.      uaGCCcu--G UUA-UAUGGC guuUUAUC-A AAGCgaag-- ---------- ---------- ----------
Lact.sake.      gaGCCuc-uG UUG-AACGGC guuuUGGG-C UAGCgaauu- ---------- ---------- ----------
Lact.helv.      uaGCCcu--G UUA-UAUGGC guuuUGAG-C UAGUgaag-- ---------- ---------- ----------
Lact.gall.      uaGCCcu--G UUA-UAUGGC guuuUGGG-C UAGUgaag-- ---------- ---------- ----------
Lact.plan.-1.   guGCCcu--g UCA-UACGGC g-uUuGCA-A UGAUgaaa-- ---------- ---------- ----------
Carn.pisc.pa.   auGCCu---G UUA-gGCGGC --uaAUGU-u caGCgaaa-- ---------- ---------- ----------
Ente.faec.-1.   auGCCu---G uCA-CUCGGC a-cgCUGU-A aaGCgaacc- ---------- ---------- ----------
Ente.faec.-2.   auGCCu---G UCA-CUCGGC a-agCUGU-A aaGUgaauc- ---------- ---------- ----------
Ente.dura.      auGCCu---G UCA-CUCGGC a-agCUGU-A aaGCgaaac- ---------- ---------- ----------
Oeno.oeni.      uuGGaa---G UUA-GCAaCC --uaAUCu-u GAGCgaa--- ---------- ---------- ----------
Lact.lact.-1.   cuGUUu---G aG--acUGGC u-uUGGCA-U UUUGuu---- ---------- ---------- ----------
Lact.lact.-2.   cuGUUu---G aG--acUGGC u-uUGGCA-U UUUGuu---- ---------- ---------- ----------
Lact.lact.-3.   cuGUUu---G aG--acUGGC u-uUGGCA-U UUUGuu---- ---------- ---------- ----------
Lact.lact.-4.   cuGUUu---G aG--acUGGC u-uUGGCA-U UUUGuu---- ---------- ---------- ----------
Lact.garv.      cuGUUu---G aG--acUGGC u-uUGGAA-A UUUGuu---- ---------- ---------- ----------
Lact.plan.-2.   uuGuUc---G aGg-auUGuC u--uGUCA-G UUGGgu---- ---------- ---------- ----------
Pedi.pent.      --GCCcc--g aCA-UACGGC --gUcUUA-u uuCGcgaaa- ---------- ---------- ----------
Lact.raff.      uuGuUc---G aGg-auUGuC u--cGUUA-G CUUGuu---- ---------- ---------- ----------
Stre.equi.      --GGCuugaG UUA-UGUGUC ----cUUG-G UCUGuu---- ---------- ---------- ----------
Stre.uber.      --GGCuugaG UUA-UGUGUC ----cUUA-C UUAGuc---- ---------- ---------- ----------
Stre.pyog.      --GGCuugaG UUA-UGUGUC ----uUUA-G UUUGuu---- ---------- ---------- ----------
Stre.suis.pa.   --GGUuugag uua-ug-AUC ----gAGu-U CAAGuu---- ---------- ---------- ----------
Stre.ther.      --GGCuugaG UUA-UGUGUC ----gcCU-A UcUGuu---- ---------- ---------- ----------
Stre.gord.      --GGCuugaG UUA-UGUGUC ----aAAA-U CAAGuu---- ---------- ---------- ----------
Stre.miti.      --GGCuugaG UUA-UGUGUC ----gAGG-G ACUGuu---- ---------- ---------- ----------
Stre.pneu.      --GACuugaG UUA-UGUGUC ----gAGG-G GCUGuu---- ---------- ---------- ----------
Stre.muta.      --AGUuugaG UUA-UGUAUU ----gUAA-C GGUGuu---- ---------- ---------- ----------
Myco.capr.      -uUuA----G UUA-AUUUuA ----GUUA-A AUAUuuu--- ---------- ---------- ----------
Urea.urea.      --uUU----G UUUuAUUAGu --uaUUAAcu Acacua---- ---------- ---------- ----------
Spir.kunk.      --UAGuu--G UCUaAUCCUA -uuAUUAA-A UAAU-gaa-- ---------- ---------- ----------
Myco.geni.      --GAUu---G UUUuGUGAUC -aauUGGA-A ACAAcaaga- ---------- ---------- ----------
Myco.pneu.      --GuUu---G UCUuAUGAuC -uaAAGUA-A GCGAga---- ---------- ---------- ----------
Myco.pulm.      --uuuu---g UUC-AAUuuu --uUCUAU-U AAAUcaac-- ---------- ---------- ----------
Clos.ther.      --gcCu--gC CCA-UggGcg --uUGGGU-u GagGg----- ---------- ---------- ----------
Ther.teng.      --UcCug--U CGC-UggGaG a--ACCGC-U gaGGg----- ---------- ---------- ----------
Clos.perf.      a-GUuu---G UCU-GUGgAC --gUUCUc-U GagGgaa--- ---------- ---------- ----------
Clos.botu.      --GCCu---G UUU-AUCGGC -gcUUAGA-g gaGGgaa--- ---------- ---------- ----------
Clos.diff.      --GCCu---G CCA-CUUGGC --gCUAUG-U gaGGugaga- ---------- ---------- ----------
Clos.acet.-1.pa.--GCUu---G UUU-GUAGGC --gUUUCA-U ggaGggaa-- ---------- ---------- ----------
Clos.acet.-2.   --GCUu---G UUU-GUAGGC --gUUUCA-U ggaGggaa-- ---------- ---------- ----------
Rumi.albu.      --GUG----G UCu-GUUUGC ---C-CgugC ggaGggaaac ggcgcaag-- ---------- ----------
Carb.hydr.      --GCCu---G CCG-GUAGGC --aC-CAA-U CGGGugaa-- ---------- ---------- ----------
support         --SSS----S SSS-SSSSSS -----SSS-S SSSS------ --S--SSSSS S-------SS SSSSSSS---

                ....|....| ....|....| ....|....| ....|....| ....|....| ....|....| ....|....|
                   635        645        655        665        675        685        695    
p-pre           CCCC--BBBB -----CCCCC --xxx--www w----fff-f ff------ee eee---dddd d---------
psknts          )))))))))) -))))))))) )))))))))) )--------- ---------- ---------- ----------
hel-10          1111--1111 -----11111 --111--111 1--------- ---------- ---------- ----------
hel-1           6666--5555 -----66666 --111--111 1----22222 22------22 2222222222 2---------
hel-x           ---------- ---------- --bbb--aaa a----ddd-d dd------cc ccc---bbbb b---------
Aqui.aeol.      ---------- ------ccug aaCAC--GGG C-uaaGCC-U GUagag--CC UC-----GGA Uguggcc-gc
Ther.mari.      ---------- --------aa aaCAC--GGG C-ugcGCU-C Ggagaag-CC CAG----GGG Ccu------c
Chlo.aura.-1.   ---------- ------ugaa acGAG--gGG C-uaaACC-U GUagau--GU CUG----CGG Ucua------
Chlo.aura.-2.pa.---------- ------ugaa acGAG--gGG C-uaaacc-u guagau--gu cug----cgg ucua------
Ther.ther.      ---------- ------gcga aaCGC--GGA C-uacGCG-C GUaga---GG CC-----CGC Cgua----ga
Dein.radi.      ---------- -------caa acAGU--GGG a-uacACA-C GUagac--GC A------CGC Ugga----cg
Porp.ging.      ---------- -------uuc caaCU--GAA AcuaaACA-U GUagaaa-GC AU----AUUG auu------c
Bact.frag.      ---------- -------cuu -aGgC--AAA GauaaGCA-U GUagaaa-GC UU----AUgA Uuu------c
Bact.fors.      ---------- --------ug aaGgC--GAA GauaaGCA-U GUagaaa-GC AA----AUUA guu------c
Tann.fors.      ---------- --------ug aaGgC--GAA GauaaGCA-w rUagaaa-GC AA----AUUA guu------c
Prev.inte.      ---------- -------cca aaGgC--UGA AauaaGCA-U GUagaaa-GC GU----AUgG Uuu------c
Cyto.hutc.      ---------- --------ug aaCAUc-CGG C-uaaGCA-U GUagaag-AU uC---gAUaG Ugg------c
Chlo.tepi.      ---------- ---------c caACCa-CCA GagauGAG-U GUgg----uA ACu---GCAU Cgag----ca
Chla.psit.      ---------- --------au uaCUA--GGG AcuaaGCA-U GUaga---GG UU-----AGC Aggg---agu
Chla.pneu.      ---------- --------aa uuCUA--GAA GauaaGCA-U GUaga---GG UU-----AGC Aggg---ag-
Chla.abor.      ---------- ---------c uaCUA--GGG AcuaaGCA-U GUaga---aG UU-----AGC Aggg---agu
Chla.trac.      ---------- ---------u acCUA--GGA AcuaaGCA-U GUaga---GG UU-----AGC Gggg---agu
Chla.muri.      ---------- --------ua uuCUA--GAA AcuaaGCA-U GUaga---GG UU-----AGC Gggg---agu
Osci.spec.      CCCAgaGGGU -uaaaUGGGC ---------- --uacGCC-U GugaaugaGC GGu----aGG Cgaau---ac
Anab.spec.      CCUUgaGGGU -cagaAAGGC ---------- --uaaACC-U GugaaugaGC GGG---G-GG Ucaau---ac
Chro.spec.      UUCUugGGAU -uauaAGAAC ---------- --uaaACC-U GUgaaugaGC AGA---aU-G Ucauu---au
Nost.punc.      CCUUgaGGGU -cagaAAGGC ---------- --uaaACC-U GugaaugaGC GGG---G-GG Ucaau---ac
Frem.dipl.      CCUugaGGGU -cagauAGGC ---------- --uaaACC-U GugaaugaGC GGA---G-GG Ucaau---ac
Plec.bory.      CUUCgaGGAU -uagaGAAGC ---------- --uaaACC-U GUgaaugaUU GAU---aGAG Cuaau---ac
Tric.eryt.      CUCUgaGGGU uaagaAGGGC ---------- --uaaaCC-U GUgaaugaGU GA----aGGG Ugaau---ag
Syne.spec.-1.   UCCUagGGcU --agaAGGAC ---------- --uaaACC-U GUgaaugaGC GG----aAAG Uuaau---ac
Syne.spec.-2.   CACaguGGGU -caaccGUGC ---------- --uaaGCC-U GugaacgaGC GG----aAAG uuacu---ag
Syne.spec.-3.   ---------- ---------- ---------- ---------- --------GG UgG---UCCa Cac-----ca
Syne.spec.-4.   ---------- ---------- ---------- ---------- --------GG UgA---UCCa Cac-----ca
Proc.mari.-2.   ---------- ---------- ---------- ---------- --------GG UgA---UCCa Cac-----ca
Proc.mari.-1.   ---------- ---------- ---------- ---------- --------GG UgA---UCUc aac-----cg
Syne.spec.-5.   ---------- ---------- ---------- ---------- --------nn nnn---nnnn ----------
Syne.spec.-6.   ---------- ---------- ---------- ---------- --------nn nnn---nnnn ----------
Cyan.para.cy.   ---------- ---------- ---------- --uauACU-U GUg----aAU AAAcgcAUAA Uu------ua
Porp.purp.cl.   ---------- ---------- --GAAuuGAu U-caaUUU-a Agg-uuagUA U-U---uUUU Gau-----uu
Odon.sine.cl.   ---------- ---------- --aGU-uGAA C-uaaACC-U GUgaacgaAU ACU---aUAA Uaaaa---uu
Pavl.luth.cl.pa.---------- ---------- ---------- ---------- ---------- ---------- ----------
Boli.spec.pl.   ---------- ---------- --AAU--GAA C-uaaACU-U GUgaacg-AU UA----AUUU Aucac---uu
Guil.thet.cl.   ---------- ---------- --UgUauGUU UcuaaACUuU GUgaaagaAU AGU---GGGc Ucc-----au
Thal.weis.cl.   ---------- ---------- --UUC--GGG C-uaaACC-U Guaa--acGC AaA-uacuAA Gaa-----au
Meso.viri.cl.   ---------- ---------- --GCA--AAG C-uaaACU-U GUgaauacaA AGA-agAGAU ca------aa
Recl.amer.mt.   ---------- ---------- ---------- -uaaaAUU-U AAau--uaUU UUu-uuAUAA G-------aa
Fibb.succ.      ---------- -----uuaaa --UAcgaAGG Gaac-aCU-U GuaggaacGU Ac--auGG-A Cg--------
Trep.dent.      ---------- -----ccacc ucGCA--CCG A-uaaGCC-U GUa--gacGC UU--cuGAuU Cc--------
Trep.pall.      ---------- ----cgcagu acGCA--CCG C-uaaACC-U GUa--ggcGC GC----AGCA Cu------cg
Borr.burg.      ---------- ------aaua aaAUA--CUA GauaaGCU-U GUa--gaaGC UUA---UAGU A-------uu
Rhod.palu.      ---------- ---------- --aCC--CGA C-uauGGA-A Aua---aauG GC----cGCC gcaau---aa
Magn.magn.-1.   ---------- ---------- --GGC--CGG C-uauGGC-G Aua---aacG UU----CUUC gcaau---aa
Magn.magn.-2.   ---------- ---------- ----C--CGG C-uauGAC-G Cua---aacG CC----AcAC ggaau---ag
Rhod.rubr.      ---------- ---------- ----C--CGG C-uauGAC-G Cua---aacC CU----UUAU ggaau---aa
Meth.exto.pa.   ---------- ---------- --GGC--CGG C-uauggc-g aua---aacg uu----cuuc gaaau---aa
Brad.japo.      ---------- ---------- ---GC--CGG C-uauGGA-A Aua---aacG GU----CGUC guaau---aa
Meso.loti.      ---------- ---------- --GaC--CGA C-uauGGC-G Aua---aauG Gg----CGAU gaaau---aa
Bruc.meli.      ---------- ---------- ---GC--CGA C-uauGGU-G Aua---aacG GA----CGGU guaau---aa
Sino.meli.      ---------- ---------- --GGG--CGG C-uauGGC-A Aua---aacG GG----CGAU gcaau---aa
Rhiz.legu.      ---------- ---------- --GGU--CGG C-uauGGC-G Aua---aauG AG----CGGU guaau---aa
Agro.tume.      ---------- ---------- ---CC--CGG C-uauGGC-G Aua---aacG GU----CGGU guaau---aa
Caul.cres.      ---------- ---------- --GCC--GaA C-uauGGG-G Aua---aacG CGc---ACGU aau-----aa
Sili.pome.      ---------- ---------- --cGG--GAA C-uauGGA-C Aua---aacG C-----GCUC guaau---aa
Rhod.spha.      ---------- ---------- --CCC--GGA C-uauGGA-C Aua---aacG Cgc---uCgU Cau-----aa
Rick.prow.      ---------- ---------- -------UAG C-uauAGU-A Aua---aacG UA----AUUU agaau---ag
Rick.typh.      ---------- ---------- -------UAG C-uauAGU-A Aua---aacG UA----AUUU agaau---ag
Rick.cono.      ---------- ---------- -------UAG C-uauAGU-A Aua---aacG UA----AUUU agaau---ag
Sphi.arom.      ---------- ---------- --GGC--CGG C-uauGGU-G Aua---aacu GCG---GCGU gcaau---ag
Ehrl.chaf.      ---------- ---------- -------GCA C-uauGGC-A Aua----aAG GCa---UCUU aaaau---ag
Wolb.spec.      ---------- ---------- -------GUA C-uauAGC-A Aua--aaaUU ACC----UUg Uaau----ag
Chro.viol.      ---------- -----uccaa auGACa-cGA C-uaaGUA-U GUa--gaaCU CA-----CUG Uag-----ag
Neis.gono.      ---------- --uuuucaaa uaGACa-CAA C-uaaGUA-U GUa--gaaCG C-----UUUG Uag-----ag
Neis.meni.-1.   ---------- --uuuucaaa uaGACa-CAA C-uaaGUA-U GUa--gaaCG C-----UUUG Uag-----ag
Neis.meni.-2.   ---------- --uuuucaaa uaGACa-CAA C-uaaGUA-U GUa--gaaCG C-----UUUG Uag-----ag
Uncu.u02-.      ---------- ------ccaa auAaGa-cGA C-uacACA-C GUa--gaaCU U-----GUAG Ugg-----ag
Nitr.euro.      ---------- ------uuaa auAACa-UGG C-uaaGUA-U GUa--gaaCU GU-----CUG Uag-----ag
Meth.glyc.      ---------- ------ucaa acAACa-cAG C-uaaGUA-U GUa--gaaCU GU-----CUG Ugg-----ag
Nitr.cryo.      ---------- ------uuaa agAGCa-UGG C-uaaGUA-U GUa--gaaCU GU-----CUG Uag-----ag
Uncu.u04-.pa.   ---------- ---------- ---------- ---------- ---------- ---------- ----------
Alca.faec.      ---------- --acuuaaaa uuAAU--UGA C-uacACA-U GUa--gaaCU GU-----CUG Ugg-----ac
Bord.para.      ---------- ----uccaaa uaGAU--CGA C-uaaGCA-U GUa--gaaCU G-----GUUG cgg-----ag
Bord.pert.      ---------- ----uccaaa uaGAU--CGA C-uaaGCA-U GUa--gaaCU G-----GUUG cgg-----ag
Bord.bron.am.   ---------- ----uccaaa uaGAU--CGA C-uaaGCA-U GUa--gaaCU G-----GUUG cgg-----ag
Coma.test.      ---------- ------uuaa aaCAGa-GCA C-uaaACA-U GUa--gauCU GU----CCGG cg------aa
Hydr.pall.      ---------- ------ccaa auCAGa-cGG C-uacACA-U GUa--gaaCU GCU----CGa aa------aa
Vari.para.      ---------- ------ucaa aaCAGa-UCA C-uaaACA-U GUa--gaaCU GC----GCGA Ug------aa
Burk.pseu.      ---------- ------ucaa auGACa-GAA C-uaaACA-U GUa--gaaCU G-----GUCG Ugg-----ac
Burk.mall.      ---------- ------ucaa auGACa-GAA C-uaaACA-U GUa--gaaCU G-----GUCG Ugg-----ac
Burk.cepa.      ---------- ------ucaa aaGACu-GGA C-uaaACA-U GUa--gaaCU A-----GUCG Ugg-----ag
Burk.fung.      ---------- ------ucaa auGACa-GAA C-uaaACA-U GUa--gaaCU G-----GUCG Uag-----ag
Alca.eutr.      ---------- ------ucaa auGACa-GAA C-uaaGUA-U GUa--gaaCU Cu-----CUG Ugg-----ag
Rals.eutr.      ---------- ------ucaa auGACa-GAA C-uaaGUA-U GUa--gaaCU CU-----CUG Ugg-----ag
Rals.meta.      ---------- ------ucaa auGACa-GAA C-uaaGUA-U GUa--gaaCU CU-----CUG Ugg-----ag
Rals.sola.      ---------- ------ucaa auGACu-GAA C-uaaGUA-U GUa--gaaCG CU-----CUG Uag-----ag
Rals.pick.      ---------- ------ucaa auGACa-GAA C-uaaGUA-U GUa--gaaCU CU-----CUG Ugg-----ag
Acid.ferr.-1.   ---------- -----gccaa aaGAC--AaA C-uacGCA-U GUa----gau CCG---GuGG Ucu-----ag
Acid.ferr.-2.   ---------- -----gccaa aaGAC--AaA C-uacGCA-U GUa----gau CCG---GuGG Ucu-----ag
Fran.tula.      ---------- ----cucaaa uaGAUu-AGC C-uaaGCA-U GUa----gau CCa---aAGA Ucu-----ag
Dich.nodo.      ---------- -----ccuaa uuAACu-GCU C-uaaACA-U GUa----guA CCa---aaAG uua-----ag
Xyle.fast.-1.   ---------- -----accua acGGCg-AGG a-uaaGCA-U GUa----ggG CCG---GgGA Ugg-----ag
Xyle.fast.-2.   ---------- -----accua acGGCc-AGG a-uaaGCA-U GUa----ggG CCG---GgGA Ugg-----ag
Xyle.fast.-3.   ---------- -----accua acGGCc-AGG a-uaaGCA-U GUa----ggG CCG---GgGA Ugg-----ag
Xant.camp.      ---------- -----aucua acGGa--GGG a-uaaGCA-U GUa----guG CUG---GgGA Ugg-----ag
Xant.axon.      ---------- -----aucua acGGa--gGG C-uaaGCA-U GUa----guG CUG---GgGA Ugg-----ag
Legi.pneu.      ---------- -----uucaa aaGACa-aGG C-uauGCA-U GUa----gaG CUa---aaGG cag-----ag
Coxi.burn.      ---------- -------uca uaGACg-aUG C-uaaGCA-U GUa----guG UCa---acGG cgg-----au
Meth.caps.      ---------- ------ucaa uaGAG--UGG a-uacGCA-U GUa----gaA CCg---auGG cag-----ag
Uncu.u01a.      ---------- -------cca aaGAUc-AGG C-uaaGCA-U GUa----gau CUg---aGGG cuac----ga
Uncu.u01b.      ---------- -------cca aaGAUc-AGG C-uaaGCA-U GUa----gau CUg---aGGG cuac----ga
Acin.ADP1.      ---------- ------acaa uaGACgauAu C-uaaGCA-U GUa----guA UUc---ucGA Gugu----ag
Micr.degr.      ---------- ------ucaa uaAGC--GGu UcuaaGCA-U GUa----gaG CUg---aCGG cgg-----ag
Pseu.aeru.      ---------- ------ucag uaGAGc-UGG C-uaaGCA-U GUa----gaa CCg---aUAG cgg-----aa
Azot.vine.      ---------- ------ucaa uaGACa-GGG C-uaaGCA-U GUa----gaa CCg---aUAG cgg-----ag
Pseu.puti.      ---------- ------ucag uaGACa-cGG C-uaaGCA-U GUa----guA CCg---acaG cgg-----ag
Pseu.fluo.-1.   ---------- ------uuaa uaGACa-cGG C-uacGCA-U GUa----guA CCg---acaG cgg-----ag
Pseu.fluo.-2.   ---------- ------uuaa uaGAAa-cGG C-uacGCA-U GUa----guA CCg---acAG cgg-----ag
Pseu.syri.-1.   ---------- ------uuaa uaGACa-cGG C-uacGCA-U GUa----guA CCg---acAG cgg-----ag
Pseu.syri.-2.   ---------- ------uuaa uaGACa-cGG C-uaaGCA-U GUa----guA CCg---acAG cgg-----ag
Mari.hydr.      ---------- -----ucaau agaAGg-aca C-uaaGCA-U GUa----g-A CCu---CAAG Gccu----ag
Pseu.halo.      ---------- ------uuaa auGACa-AuA C-uaaACA-U GUa----guA CCg--aCGGu Cg------ag
Uncu.ww11.      ---------- -------uaa aaGAG--AGA C-uaaGCA-U GUa----gug CCu---UGGa ugu-----ag
Shew.putr.      ---------- -------caa uaGAA--AGA C-uaaGCA-U GUa----gcg CCu---UGGa ugu-----ag
Colw.spec.      ---------- ------auaa auGAG--CGA C-uaaGCA-U GUa----guA CCg---aGAa cgu-----ag
Phot.phos.      ---------- -------aua aaGAU--UGA C-uaaACA-U GUa----gcg CCA---UcuG Uuag----ac
Vibr.chol.      ---------- -------uua aaGAU--CGA C-uaaGCA-U GUa----guA CCa---aAGA Uga-----au
Aero.salm.      ---------- -------gua aaGAG--uGA C-uaaGCA-U GUa----guA CCg---aGGa Ugu-----ag
Uncu.vlw3.      ---------- -------gua aaGAG--uGA C-uaaGCA-U GUa----guA CCg---aGGa Ugu-----ag
Uncu.vlw4.      ---------- -------gua aaGAG--uGA C-uaaGCA-U GUa----guA CCg---aGGa Ugu-----ag
Uncu.vls1.-3.   ---------- -------gua aaGAG--uGA C-uaaGCA-U GUa----guA CCg---aGGa Ugu-----ag
Uncu.rca3.      ---------- -------gua aaGAG--uGA C-uaaGCA-U GUa----guA CCg---aGGa Ugu-----ag
Uncu.vls1.-4.   ---------- -------gua aaGAG--uGA C-uacGCA-U GUa----guA CCg---aGGa Ugu-----ag
Uncu.ww-9.      ---------- -------gua aaGAG--uGA C-uaaGCA-U GUa----guA CCg---aGGa Ugu-----ag
Uncu.ww10.      ---------- -------gua aaGAG--uGA C-uaaGCA-U GUa----guA CCg---aGGa Ugu-----ag
Uncu.vlw5.      ---------- -------gua aaGAG--uGA C-uaaGCA-U GUa----guA CCg---aGGa Ugu-----ag
Uncu.vlw6.      ---------- -------gua aaGAG--uGA C-uaaGCA-U GUa----guA CCg---aGGa Ugu-----ag
Uncu.rca4.      ---------- -------gua aaGAUu-CGA C-uaaGCA-U GUa----guA CUg---aGGa Ugu-----ag
Uncu.rca7.      ---------- -------gua aaGAUu-CGA C-uaaGCA-U GUa----guA CUg---aGGa Ugu-----ag
Uncu.rca8.      ---------- -------gua aaGAUu-CGA C-uaaGCA-U GUa----guA CUg---aGGa Ugu-----ag
Uncu.lem1.      ---------- -------gua aaGAUu-CGA C-uaaGCA-U GUa----guA CUg---aGGa Ugu-----ag
Uncu.lem2.      ---------- -------gga aaGaUu-CGa C-uaaGcA-U GUa----guA CUg---aGGa Ugu-----ag
Past.mult.      ---------- -------uua aaGACg-AGA C-uaaACG-U GUa----guA CUg---aaGG Uag-----ag
Mann.haem.      ---------- -------uua aaGACu-AGA C-uaaACA-U GUa----guA CUg---aaGG Uag-----ag
Haem.somn.      ---------- -------uua aaGAUu-AGA C-uaaACG-U GUa----ggA CUg---aaGG Uag-----ag
Haem.infl.      ---------- -------uua aaGACg-AGA C-uaaACG-U GUa----guA CUg---aaGG Uag-----ag
Haem.ducr.      ---------- -------uua aaGACc-AGA C-uaaACG-U GUa----guA CUg---aaGA Uag-----ag
Acti.pleu.      ---------- -------uua aaGACc-AGA C-uaaACG-U GUa----guG CUg---aaGA Ugg-----ag
Acti.acti.      ---------- -------uua aaGACc-GGA C-uaaACG-U GUa----guG CUa---acGG Cag-----ag
Buch.aphi.      ---------- --------ua aaGAA--AAA C-uaaGCA-U GUa----guA UcUu--UAUU Uau-----ag
Buch.APS-.      ---------- ----ucaaua aaGAAa-AAA C-uaaGCA-U GUa----ggG CUU---UAUU agu-----ag
Esch.coli.-1.   ---------- -------gua aaGAC--uGA C-uaaGCA-U GUa----guA CCg---aGGa Ugu-----ag
Esch.coli.-2.   ---------- -------gua aaGAC--urA C-uaaGCA-U GUa----guA CCg---aGGa Ugu-----ag
Esch.coli.-3.   ---------- -------gua aaGAC--uGA C-uaaGCA-U GUa----guA CCg---aGGa cgu-----ag
Prov.rett.      ---------- -------uca aaGAC-uAGA C-uaaGCA-U GUa----guA CCg---aGGa Ugu-----ag
Salm.typh.-1.   ---------- -------gua aaGAC--uGA C-uaaGCA-U GUa----guA CCg---aGGa Ugu-----ag
Salm.typh.-2.   ---------- -------gua aaGAC--uGA C-uaaGCA-U GUa----guA CCg---aGGa Ugu-----ag
Salm.ente.-1.   ---------- -------gua aaGAC--uGA C-uaaGCA-U GUa----guA CCg---aGGa Ugu-----ag
Salm.ente.-2.   ---------- -------gua aaGAC--aGA C-uaaGCA-U GUa----guA CCg---aGGa Ugu-----ag
Shig.flex.      ---------- -------gua aaGAC--uGA C-uaaGCA-U GUa----guA CCg---aGGa Ugu-----ag
Shig.dyse.      ---------- -------gua aaGAC--uGA C-uaaGCA-U GUa----guA CCg---aGGa cgu-----ag
Salm.para.      ---------- -------gua aaGAC--uGA C-uaaGCA-U GUa----guA CCg---aGGa Ugu-----ag
Erwi.caro.      ---------- -------gua aaGAC--uGA C-uaaGCA-U GUa----guA CCg---acGG Uag-----ag
Erwi.chry.      ---------- -------gua aaGAC-cAGA C-uaaGCA-U GUa----guA CCg---acGG Ugu-----ag
Kleb.pneu.      ---------- -------gua aaGAC--uGA C-uaaGCA-U GUa----guG CCg---aGGa Ugu-----ag
Uncu.rca1.      ---------- -------gua aaGAUu-GGA C-uaaGCA-U GUa----guG CCg---acGG Ugu-----ag
Uncu.vls1.-1.   ---------- -------gua aaGAU--GGA C-uaaGCA-U GUa----gug CCg---AcGG Ugu-----ag
Uncu.vls3.      ---------- -------gua aaGAU--GGA C-uaaGCA-U GUa----gug CCg---AcGG Ugu-----ag
Uncu.vls4.      ---------- -------gua aaGAG--uGA C-uaaGCA-U GUa----gua CCg---AGGa Ugu-----ag
Uncu.ww-1.      ---------- -------gua aaGaC--uGA C-uaaGCA-U GUa----guA CCg---aGGa Ugu-----ag
Uncu.rca2.      ---------- -------gua aaGAC--uGA C-uaaGCA-U GUa----guG CCg---aGGa Ugu-----ag
Uncu.ww-2.      ---------- -------gua aagAC--uGA C-uaaGCA-U GUa----guA CCg---aGGa Ugu-----ag
Uncu.ww-3.      ---------- -------gua aaGAC--uGA C-uaaGCA-U GUa----guA CCg---aGGa Ugu-----ag
Uncu.ql-1.      ---------- -------gua aaGAC--uGA C-uaaGCA-U GUa----guG CCg---aGGa Ugu-----ag
Uncu.ww-4.      ---------- -------gua aaGAC--uGA C-uaaGCA-U GUa----guG CCg---aGGa Ugu-----ag
Uncu.vls1.-2.pa.---------- -------gua aaGsC--uGA C-uaagca-u gua----gug gcg---agga ugu-----ag
Uncu.vls5.      ---------- -------gua aaGAC--uGA C-uaaGCA-U GUa----guA CCg---aGGa Ugu-----ag
Uncu.fs-1.      ---------- -------gua aaGAC--uGA C-uaaGCA-U GUa----guA CCg---aGGa Ugu-----ag
Uncu.vls6.      ---------- -------gua aaGAC--uGA C-uaaGCA-U GUa----guA cCg---aGGa Ugu-----ag
Uncu.fs-2.      ---------- -------gua aaGAC--uGA C-uaaGCA-U GUa----guA CCg---aGGa Ugu-----ag
Uncu.ww-5.      ---------- -------gua aaGAC--uGA C-uaaGCA-U GUa----guG CCg---aGGa Ugu-----ag
Uncu.ww-6.      ---------- -------gua aaGAC--uGA C-uaaGCA-U GUa----gcG CCg---aGGa Ugu-----ag
Uncu.vlw1.      ---------- -------gua aaGAC--aGA C-uuaGCA-U GUa----guA CCg---aGGa Ugu-----ag
Uncu.vls7.      ---------- -------gua aaGaC--aGA C-uaaGCA-U GUa----guA CCg---aGGa Ugu-----ag
Uncu.vls8.      ---------- -------gua aaGAC--uGA C-uaaGCA-U GUa----guA CCg---aGGa Ugu-----ag
Uncu.vls9.      ---------- -------gua aaGAU--uGA C-uaaGCA-U GUa----gug CCg---AcGG Ugu-----ag
Uncu.vlw2.      ---------- -------gua aaGAUa-uGA C-uaaGCA-U GUa----gug CCg---AcGG Ugu-----ag
Uncu.ww-7.      ---------- -------gua aaGAcu-GGA c-uaaGCA-U GUa----guG CCg---aGGa Ugu-----ag
Uncu.ww-8.      ---------- -------gua aaGAC--uGA C-uaaGCA-U GUa----guA CCg---aGGa Ugu-----ag
Yers.ente.      ---------- -------gua auGACu-GGA C-uaaGCA-U GUa----guG CCg---acGG cgu-----ag
Yers.pest.      ---------- -------gua auGAUu-GGA C-uaaGCA-U GUa----guG CCg---acGG Ugu-----ag
Desu.vulg.      ---------- ---------- ugUaCu-CGA CcuaaGCC-U GUa---gacG CU----UCG- Ugugg---aa
Desu.desu.      ---------- ---------- caUaCu-UGA CcuaaACC-U GUa---gaUG CU----uCG- Ugugg---aa
Geob.sulf.      ---------- ---------- aaUCC--UGG UauaaGCA-U GUa---gacG CCu---UCGG Ugu-----au
Geob.meta.      ---------- ---------- aaUCC--UGG CauaaGCA-U GUa---gacG CCu---UcuG Ugu-----au
Heli.pylo.      ---------- ---aaaacca acCAAu-UUU C-uaaGCAuU GUa---gaaG UU----UGUG Uuuagggcaa
Camp.jeju.      ---------- --------ua guCAUcuUUg C-uaaGCA-U GUa---gagG UCuuugUGGG a--------u
Fuso.nucl.-1.   ---------- ------uuua auaGU--AAA C-uaaACU-U GUa---gaaG CU----UAUG Gucau---ua
Fuso.nucl.-2.   ---------- ------uuua auaGU--AAA C-uaaACU-U GUa---gaaG CU----UAUG Gucgu---ua
Fuso.nucl.-3.   ---------- ------ucua auaGU--AAA C-uaaACU-U GUa---gaaG CU----UAUA Gucau---ua
Stre.coel.      ---------- -------auc gaaGC--GGA C-ugcACA-C Gga---gaag C-----CCUG auuc----cg
Ther.fusc.      ---------- ------acgc ugaGC--AGA C-ugcGCC-C Gga---gaag C-----CCUG Cugc----ag
Trop.whip.      ---------- ----aacggu uuUAG--CGG A-uacACC-C GUa---gaag U-----CACG Gg---cucca
Myco.lepr.      ---------- ------aggc auaGC--GAA C-uacGCA-C Gga---gaag C-----CUUG Aggg---aaa
Myco.aviu.      ---------- ------aggc auaGC--GAA C-ugcGCA-C Gga---gaag C-----CUUG Aggg----aa
Myco.tube.      ---------- ------aggc auaGC--GAA C-ugcGCA-C Gga---gaag C-----CUUG Aggg----aa
Myco.bovi.      ---------- ------aggc auaGC--GAA C-ugcGCA-C Gga---gaag C-----CUUG Aggg----aa
Myco.mari.      ---------- ------agac auaGC--GGA C-ugcGCA-C Gga---gaag C-----CUUG Aggg----aa
Myco.smeg.      ---------- ------agac auaGC--GAA C-ugcGCA-C Gga---gaag C-----CUcG Agga----ca
Cory.diph.      ---------- ---agaucca cgcGC--GAA C-ugcGCA-C Gga---gaag CC----CUAG Cga-----gg
Cory.glut.      ---------- ---agaucuu ugcGC--GAA C-ugcGCA-C Gga---gaag CC----CUGG Cga-----gg
Desu.hafn.      ---------- ---------a acGGa--gCG C-uaaGCA-U GUa---guGC CG----GG-G Augg----ag
Deha.ethe.      ---------- --------aa uagacg-GaU aauccugU-a GUa-----GA UCCu--gGGU Ca-------c
Heli.mobi.      ---------- --------aa acGaC--AGA C-uacGCu-c GUa---guGu CCUuugugGG Ca--------
Baci.halo.      ---------- ----ugcgaa uaCAG--UGA C-uacGCU-C GUa---gaaG CU----UAAG Uacuc---gu
Baci.stea.      ---------- ----gcgaaa uaUAC--CGA C-uacGCU-C GUa---gaUG CU----UAAG Uggc----ga
Baci.mega.      ---------- ----gaucaa uaUGC--CAA C-uacACU-C GUa---gacG CU----UAAG Uggc----ca
Baci.subt.      ---------- ----cauaaa uaUGC--aGG C-uacGCU-C G-a---gacG CU----UAAG Uuaau--cga
Stap.sapr.      ---------- ------ccua uuGAU--AGA C-uacGCA-C GUa-----ga AG--ugCUAG Uauc----ag
Stap.epid.      ---------- -------uua ucAAU--AAA C-uacACA-C GUa-----ga AA--gaUuuG Uauc----ag
Stap.aure.-1.   ---------- -------cua ucGAU--AAA C-uacACA-C GUa-----ga AA--gaUGuG Uauc----ag
Stap.aure.-2.   ---------- -------uuu ucGAU--AAA C-uacACA-C GUa-----ga AA--gaUGuG Uauc----ag
Stap.aure.-3.   ---------- -------cuu ucGAU--AAA C-uacACA-C GUa-----ga AA--gaUGuG Uauc----ag
Stap.aure.-4.   ---------- -------cuu ucGAU--AAA C-uacACA-C GUa-----ga AA--gaUGuG Uauc----ag
Stap.aure.-5.   ---------- -------cuu ucGAU--AAA C-uacACA-C GUa-----ga AA--gaUGuG Uauc----ag
Stap.xylo.      ---------- ------ccua uuGAU--AGA C-uacGCA-C GUa-----ga AG--ugCUAG Uauc----ag
Baci.anth.      ---------- ----ugcuaa uaUAU--CGA C-uacACU-C GUa---gaAG CU----UAAG Ugcc----ga
List.inno.      ---------- ----ugcuaa uaCGG--UGA C-uacGCU-C GUa---gauA UU----CAAG Ugcc----ga
List.mono.      ---------- ----ugcuaa uaCGG--UGA C-uacGCU-C GUa---gauA UU----UAAG Ugcc----ga
List.gray.-1.   ---------- ----ugcuaa uaCGG--UGA C-uacGCU-C GUa---gauA UU----CAAG Ugcc----ga
List.gray.-2.   ---------- ----uccaaa uaCGG--Caa C-uacGCU-C GUa---gauG CU----CAAG Ugcc----ga
List.ivan.      ---------- ----ugcuaa uaCGG--UGA C-uacGCU-C GUa---gauA UU----UAAG Ugcc----ga
List.seel.      ---------- ----uacuaa uaCGG--UGA C-uacGCU-C GUa---gauA UU----UAAG Ugcc----ca
List.wels.      ---------- ----ugcuaa uaCGG--UGA C-uacGCU-C GUa---gauA UU----UAAG Ugcc----ga
Leuc.mese.      ---------- ----uacaaa uaAUA--GCc C-uauAAA-C GUa---gauA UU----GGUG Uauc----gg
Leuc.pseu.      ---------- ----uucaaa ugAUA--GCA C-uauAAG-C GUa---ggcG cC----AAUG Uauc----gg
Leuc.lact.      ---------- ----cuuaaa ugACA--ACA C-uauAAG-C GUa---gaGG UU----CAUG Uacc----gg
Lact.delb.      ---------- ----cucaaa ugaGu--UGA C-uauGAA-C GU------AG aUuuu-UAAG Uguc----ga
Lact.gass.      ---------- ----uuuaag uaAUA--UAA C-uauGAU-C GU------AG ag-guuAACG acgg----aa
Lact.sake.      ---------- ----ucuaaa uaGUU--CGA C-uauGAG-U GU------AG ag-auugACG Uggc----aa
Lact.helv.      ---------- ----uucaag uaAUA--UAA C-uauGAU-C GUa---gaGG UC----AGUG acgg----aa
Lact.gall.      ---------- ----uucaag uaAUA--UAA C-uauGAU-C GUa---gaGu UC----AGUG acgg----aa
Lact.plan.-1.   ---------- ----uuuaaa uaGUA--UGA a-uauGAG-C GUa---gauA UC----cGAg gggc----aa
Carn.pisc.pa.   ---------- ----ccuuaa uaGCa--UGA C-uaugaa-c gua---gaug uc----uaag ugcc----ga
Ente.faec.-1.   ---------- -----uuuaa auGAG--UGu C-uauGAA-C GUa---gaGA UU----UAAG Uggc----aa
Ente.faec.-2.   ---------- -----cuuaa auGAG-uUGA C-uauGAA-C GUa---gauu UU----UAAG Uggc----ga
Ente.dura.      ---------- -----cucaa auGAG-uUGA C-uauGAA-C GUa---gauu UU----UAAG Uguc----ga
Oeno.oeni.      ---------- ------auua cuUGU--UAA C-uaugAG-C GUa---gauA UU----UAUG Ugauu---gg
Lact.lact.-1.   ---------- ---aaauuug agAaa--gUc C-uauGGU-U GUa---gacG UU----gAUG Uagc----aa
Lact.lact.-2.   ---------- ---aaauuug agAaa--gUc C-uauGGU-U GUa---gacG UU----gAUG Uagc----aa
Lact.lact.-3.   ---------- ---aaauuug agAaa--gUc C-uauGGU-U GUa---gacG UU----gAUG Uagc----aa
Lact.lact.-4.   ---------- ---aaauuug agAaa--gUc C-uauGGU-U GUa---gacG UU----gAUG Uagc----aa
Lact.garv.      ---------- ---aaacuag agAaa--gUc C-uauGGU-U GUa---gacG UU----gAUG Uagc----aa
Lact.plan.-2.   ---------- ----aaauuu agAca--gUc CcuauGAU-U GUa---gacG CU----gAUA Uagc----aa
Pedi.pent.      ---------- ----uuuaag uaGUA--UGa a-uauGAA-U GUa---gauG UC----AUGG Uggc----ga
Lact.raff.      ---------- ----aaauuu agAca--gUc CcuauGAU-U GUa---gacG CU----gAUA Uagc----aa
Stre.equi.      ---------- ----aaagua agACA--UAA CcuauGGU-U GUa---gacA AA----UAGG Uuag----ca
Stre.uber.      ---------- ----aaaaca agACA--UAA CcuauGGU-U GUa---gacA AA----UAUG Uugg----ca
Stre.pyog.      ---------- ----aaauga agACA--UAA CcuauGGA-C GUa---gacA AA----UAUG Uugg----ca
Stre.suis.pa.   ---------- ---------- ---------- ---------- ---------- ---------- ----------
Stre.ther.      ---------- ---aaaugaa agACA--UAA CcuauGGU-C GUa---gacG AA----UAUG Uugg----ca
Stre.gord.      ---------- ----aaaaca auACA--UAG CcuauGGU-U GUa---gacA AA----UGUG Uugg----ca
Stre.miti.      ---------- ----aaacga auACA--UAA CcuauGGU-U GUa---gacA AA----UAUG Uuag----ca
Stre.pneu.      ---------- ----aaaaua auACA--UAA CcuauGGU-U GUa---gacA AA----UAUG Uugg----ca
Stre.muta.      ---------- ----aaauaa acACA--UAA CcuauAGU-U GUa---gacA AA----UGGG Uuag----ca
Myco.capr.      ---------- ----aauuag aaAAU--UAA C-uaaAC--U GUa---gaaa GUA---UGUA Uua-----au
Urea.urea.      ---------- -------uuu uuAAUa-AAA C-uaaAC--U GUa---gauA UUA---uuAA Uu------au
Spir.kunk.      ---------- ----aaaaag auGAUu-AGA C-uaaAC--U GUa---gaaG AUA---UUAG aau-----gu
Myco.geni.      ---------- ----caaaaa ucCACa-AAA C-uaaAA--U GUa---gaaG CUG---UUUG Uug----ugu
Myco.pneu.      ---------- ----cauuaa aaCAUa-AGA C-uaaAC--U GUa---gaAG CUG---UUUU acc----aau
Myco.pulm.      ---------- ----aauuaa aaAUU--GGA a-uaaAC--U GUa---gauU UAU---AAGc auugu----g
Clos.ther.      ---------- ----aauuuu uaaaAcaUGG GcugcACC-C Gga---gaaG CUcuu-gUGG au-------a
Ther.teng.      ---------- -----aaagc uaaaAcaGCG AcugcGCU-C Gga---gaaG CUU---UUAC Cggg-----a
Clos.perf.      ---------- ----uuuuaa aaCACa-AGA C-uacACU-C GUa--gaaaG UC----UUAc Uggu-----c
Clos.botu.      ---------- ----uguaaa agGAU--AAA C-ugcACU-C Gga---gaUg CC----CAGG Gguu----gc
Clos.diff.      ---------- ----uauuag ugAAGu-UGG C-uaaGCA-U GUa---gauG Ca---gCAAG gaa-----aa
Clos.acet.-1.pa.---------- ----uguuaa aaUAC--AAA C-ugcacu-c gga---gaug cuu---aaau gaa-----ac
Clos.acet.-2.   ---------- ----uguuaa aaUAC--AAA C-ugcACU-C Gga---gaUg CUU---AAAU Gaa-----ac
Rumi.albu.      ---------- ----ccgaaa auAACc-cGA C-uagACU-C GUa---gaa- AUU--cgCGU Gaa-----ug
Carb.hydr.      ---------- ----agcaaa aaUAC--CGG C-ugcCCU-C Gga---gaaG CUU-ucGGUU C-------uu
support         ------SSSS ---------- --SSS--SSS S----SSS-S SS-------S SS-----SSS S---------

                ....|....| ....|....| ....|....| ....|....| .
                   705        715        725        735      
p-pre           bbbbbbbb-- --DDDDD--- ----DDDDD- aaaaaaa--- -
psknts          ---------- ---------- ---------- ---------- -
hel-10          ---------- --11111--- ----11111- ---------- -
hel-1           22222222-- --22222--- ----22222- 1111111--- -
hel-x           aaaaaaaa-- ---------- ---------- ---------- -
Aqui.aeol.      cGUCCUCGga c-GCGGGuuc gauuCCCGC- CGCCUCCacc a
Ther.mari.      CAUCUUCGga c-GGGGGuuc gaauCCCCC- CGCCUCCacc a
Chlo.aura.-1.   GCUUUCUgga c-ggggnnnn nnnnnnnnn- nnnnnnnnnn n
Chlo.aura.-2.pa.gcuuucugga c-GGGGGuuc gacuCCCCC- caucuccacc a
Ther.ther.      GACCUUCGga c-GGGGGuuc gacuCCCCC- CACCUCCacc a
Dein.radi.      gaCCUUUGga c-GGCGGuuc gacuCCGCC- CACCUCCacc a
Porp.ging.      CAUGUuUGga c-GAGGGuuc aauuCCCUC- CAGCUCCacc a
Bact.frag.      CUCGUuUGga c-GAGGGuuc gaauCCCUC- CAGCUCCacc a
Bact.fors.      CUCGUuUGga c-GAGAGuuc gaauCUCUC- CAGCUCCacc a
Tann.fors.      CUCGUuUGga c-GAGAGuuc gaauCUCUC- CAGCUCCacc a
Prev.inte.      CUUGUgCGga c-CGGAGuuc gacuCUCCG- CAGGUCCacc a
Cyto.hutc.      CUUcUCUGga c-GAGAGuuc gaauCUCUC- CGACUCCacc a
Chlo.tepi.      gUGUCCUGga c-GCGGGuuc aaguCCCGC- CAUCUCCacc a
Chla.psit.      UUaCUAAGga c-GAGAGuuc gaguCUCUC- CACCUCCacc a
Chla.pneu.      UUUgUAAGga c-GAGAGuuc gaguCUCUC- CACCUCCacc a
Chla.abor.      UUaCUAAGga c-GAGAGuuc gaguCUCUC- CACCUCCacc a
Chla.trac.      UUaCUAAGga c-GAGAGuuc gacuCUCUC- CACCUCCacc a
Chla.muri.      UUaCUAAGga c-GAGAGuuc gaauCUCUC- CACCUCCacc a
Osci.spec.      CUCUGCUaca c-agcannnn nnnnnnnnn- nnnnnnnnnn n
Anab.spec.      CCAAUUUGga c-AGCAGuuc gacuCUGCU- C-GAUCCacc a
Chro.spec.      CCAGUCUgga c-agcannnn nnnnnnnnn- nnnnnnnnnn n
Nost.punc.      CCAAUUUGga c-AGCAGuuc gacuCUGCU- CGGAUCCacc a
Frem.dipl.      CCAAUUUgga c-agcannnn nnnnnnnnn- nnnnnnnnnn n
Plec.bory.      CCAGUUUgga c-acggnnnn nnnnnnnnn- nnnnnnnnnn n
Tric.eryt.      CCAUUUUGga c-AUGGGuuc gacuCCCAU- AUGCUCCacc a
Syne.spec.-1.   CCAGUUUGga c-AGCAGuuc aauuCUGCU- CGGCUCCacc a
Syne.spec.-2.   UCAAUGCGga c-AGCGGuuc gauuCCGCU- CAGCUCCacc a
Syne.spec.-3.   GUGUCUCGga c-AGCGGuuc gauuCCGCU- CAGCUCCacc a
Syne.spec.-4.   GUGUUUCGga c-AGCGGuuc gauuCCGCU- CAGCUCCacc a
Proc.mari.-2.   GUGUCUCGga c-AGCGGuuc gauuCCGCU- CAGCUCCacc a
Proc.mari.-1.   AUGUUUCGga c-AGCGGuuc gauuCCGCU- CAACUCCacc a
Syne.spec.-5.   GUGUUUCGga c-AGCGGuuc gauuCCGCU- CAGCUCCacc a
Syne.spec.-6.   GUGUCUCGga c-AGCGGuuc gauuCCGCU- CAGCUCCacc a
Cyan.para.cy.   AAAAAACGga c-GUGGGuuc aaauCCCAC- CAGCUCCacc a
Porp.purp.cl.   UUACAAUGga c-GUGGGuuc aaguCCCAC- CAGCUCCacc a
Odon.sine.cl.   UUUAGAUGga c-GUGGGuuc gacuCCCAU- CAGCUCCacc a
Pavl.luth.cl.pa.---------- ---------- ---------- ---------- -
Boli.spec.pl.   UUAUAAUgga c-guggnnnn nnnnnnnnn- nnnnnnnnnn n
Guil.thet.cl.   UUauaAUGaa c-GUGGGuuc aaauCCCAC- CAGCUCCacc a
Thal.weis.cl.   UUUAGAUGga c-AUGGGuuc aauuCCCAU- CAGUUCCacc a
Meso.viri.cl.   CUAAAGCGga c-GCGGGuuc aaaaCCCGC- CAGCUCCacc a
Recl.amer.mt.   UgACUAUGga a-CCGAGggc ggauCUCGG- CAUCUCCacc a
Fibb.succ.      UGAUUUUGga c-AGGGGuuc gacuCCCCU- CACCUCCacc a
Trep.dent.      CUUUUCGGga c-GGGGGuuc aauuCCCCC- CAUCUCCacc a
Trep.pall.      cUCUUUAGga c-GGGGGuuc gauuCCCCC- CAUCUCCacc a
Borr.burg.      AUUUUUAGga c-GCGGGuuc aauuCCCGC- CAUCUCCacc a
Rhod.palu.      aCCaUUCGga c-CCGGGggc gguaCCCGG- CGCCUCCacc a
Magn.magn.-1.   aCCUaUCGga c-CCGGGggc gguaCCCGG- CGCCUCCacc a
Magn.magn.-2.   aCGuUACGga c-CCGGGggc gguaCCCGG- CGCCUCCacc a
Rhod.rubr.      GCGuUGUGga c-CCGGGggc gguaCCCGG- CGCCUCCacc a
Meth.exto.pa.   accuaucgga c-CCGGGggc gguaCCCGG- CGCCUCCacc a
Brad.japo.      aCCaUUCGga c-CCGGGggc gguaCCCGG- CGCCUCCacc a
Meso.loti.      GCCgUUCGga c-CCGGGggc gguaCCCGG- CGCCUCCacc a
Bruc.meli.      ACCCaUUGga c-CCGGGggc gguaCCCGG- CGCCUCCacc a
Sino.meli.      aCCCaUUGaa c-CCGGGggc gguaCCCGG- CGCCUCCacc a
Rhiz.legu.      ACCUaUUGga c-CCGGGggc gguaCCCGG- CGCCUCCacc a
Agro.tume.      aCCUaUUGga c-CCGGGggc gguaCCCGG- CGCCUCCacc a
Caul.cres.      GCGgaCUGga c-CCGGGugc gauuCCCGG- CGGCUCCacc a
Sili.pome.      GCGguUCGga c-CCGGGggc gguaCCCGG- CGGCUCCacc a
Rhod.spha.      GCGgaUCGga c-CCGGGggc gguaCCCGG- CGGCUCCacc a
Rick.prow.      AGGUuGCGga c-UCGGGggc aguaCCCGA- CGCCUCCacc a
Rick.typh.      AGGUuGCGga c-ucgggggc aguacccga- CGCCUCCacc a
Rick.cono.      AGGUuGCGga c-UCGGGggc aguaCCCGA- CGCCUCCacc a
Sphi.arom.      GCACaGCGga c-CCGGGggc gguaCCCGG- CGGCUCCacc a
Ehrl.chaf.      AUGUAUuGga c-CCGAGggc agugCUCGG- CAUCUCCacc a
Wolb.spec.      GUGUAUuGga c-CCGAGggc aguaCUCGG- CGUCUCCacc a
Chro.viol.      GACUUUCGga c-gcGGGuuc aacuCCCnn- nnnnnnnnnn n
Neis.gono.      GACUUUCGga c-GGGGGuuc gauuCCCCC- CGCCUCCacc a
Neis.meni.-1.   GACUUUCGga c-GGGGGuuc gauuCCCCC- CGCCUCCacc a
Neis.meni.-2.   GACUUUCGga c-GGGGGuuc gauuCCCCC- CGCCUCCacc a
Uncu.u02-.      GAUUUGCgga c-guggnnnn nnnnnnnnn- nnnnnnnnnn n
Nitr.euro.      GACUUGCGga c-GCGGGuuc aauuCCCGC- CGCCUCCacc a
Meth.glyc.      GGCUUgCGga c-gggGGuuc gauuCCnnn- nnnnnnnnnn n
Nitr.cryo.      GACUUGCGga c-gcGGGuuc aacuCCCnn- nnnnnnnnnn n
Uncu.u04-.pa.   ---------- ---------- ---------- ---------- -
Alca.faec.      GGCUUgCGga c-ggGGGuuc gauuCCCnn- nnnnnnnnnn n
Bord.para.      GGCUUGCGga c-GGGGGuuc aauuCCCCC- CGGCUCCacc a
Bord.pert.      GGCUUGCGga c-GGGGGuuc aauuCCCCC- CGGCUCCacc a
Bord.bron.am.   GGCUUGCGga c-GGGGGuuc aauuCCCCC- CGGCUCCacc a
Coma.test.      GGCUUACGga c-GCGGGuuc aauuCCCGC- CGGCUCCacc a
Hydr.pall.      GGCUUGCGga c-ggGGGuuc aacuCCCnn- nnnnnnnnnn n
Vari.para.      GGCUUGCGga c-ggGGGuuc aacuCCCnn- nnnnnnnnnn n
Burk.pseu.      cGCUUCUGga c-GCGGGuuc gauuCCCGC- CGCCUCCacc a
Burk.mall.      cGCUUCUGga c-GCGGGuuc gauuCCCGC- CGCCUCCacc a
Burk.cepa.      cGCUUCUGga c-GCGGGuuc gauuCCCGC- CGCCUCCacc a
Burk.fung.      uGCUUCUGga c-GCGGGuuc gauuCCCGC- CGCCUCCacc a
Alca.eutr.      GGcUUACGga c-GCGGGuuc gauuCCCGC- CGGCUCcacc a
Rals.eutr.      GGCUUACGga c-GCGGGuuc gauuCCCGC- cggcuccacc a
Rals.meta.      GGCUUGCGga c-GCGGGuuc gauuCCCGC- CGGCUCCacc a
Rals.sola.      GACUUGCGga c-GCGGGuuc gauuCCCGC- CGGCUCCacc a
Rals.pick.      GGCUUgCGga c-gcGGGuuc gauuCCCnn- nnnnnnnnnn n
Acid.ferr.-1.   GuaCUGCGga c-GCGGGuuc aauuCCCGC- CGCCUCCacc a
Acid.ferr.-2.   GuaCUGCGga c-GCGGGuuc aauuCCCGC- CGCCUCCacc a
Fran.tula.      aGUUUGUGga c-GCGGGuuc aaauCCCGC- CGCCUCCacc a
Dich.nodo.      gauucgcgga c-GGGGGuuc aaauCCCCC- cgccuccacc a
Xyle.fast.-1.   uACUUUCGga c-GGCGGuuc gauuCCGCC- CACCUCCacc a
Xyle.fast.-2.   uACUUUCGga c-GGCGGuuc gauuCCGCC- CACCUCCacc a
Xyle.fast.-3.   uACUUUCGga c-GGCGGuuc gauuCCGCC- CACCUCCacc a
Xant.camp.      uGCUUCCGga c-GGCGGuuc gauuCCGCC- CACCUCCacc a
Xant.axon.      uGCUUCCGga c-GGCGGuuc gauuCCGCC- CACCUCCacc a
Legi.pneu.      GACUUGCgga c-gcggnnnn nnnnnnnnn- nnnnnnnnnn n
Coxi.burn.      GAUUUACGga c-GCGGGuuc aauuCCCGC- CGCCUCCacc a
Meth.caps.      GAUUUGCGga c-GCGGGuuc aauuCCCGC- CGCCUCCacc a
Uncu.u01a.      U-CUGGCgga c-gcggnnnn nnnnnnnnn- nnnnnnnnnn n
Uncu.u01b.      U-CUGGCgga c-gcggnnnn nnnnnnnnn- nnnnnnnnnn n
Acin.ADP1.      UGCUGGCGga c-GCGGGuuc aacuCCCGC- CAUCUCCacc a
Micr.degr.      UACUGaCGga c-GGGGGuuc aaauCCCCC- CGCCUCCacc a
Pseu.aeru.      aGCUGGCGga c-GGGGGuuc aaauCCCCC- CGGUUCCacc a
Azot.vine.      aGCUGGCGga c-GGGGGuuc aaauCCCCC- CGGCUCCacc a
Pseu.puti.      UACUGGCGga c-GGGGGuuc aaauCCCCC- CGGCUCCacc a
Pseu.fluo.-1.   uACUGGCGga c-GGGGGuuc aaauCCCCC- CGGCUCCacc a
Pseu.fluo.-2.   uACUGGCGga c-GGGGGuuc aaauCCCCC- CGGCUCCacc a
Pseu.syri.-1.   UACUGGCGga c-GGGGGuuc aaauCCCCC- CGGCUCCacc a
Pseu.syri.-2.   UACUGGCGga c-GGGGGuuc aaauCCCCC- CGGCUCCacc a
Mari.hydr.      UGCUGGCgga c-gcggnnnn nnnnnnnnn- nnnnnnnnnn n
Pseu.halo.      GcuUUUCgga c-ggggnnnn nnnnnnnnn- nnnnnnnnnn n
Uncu.ww11.      GuGUUCUGga c-gcgnnnnn nnnnnnnnn- nnnnnnnnnn n
Shew.putr.      GuuUUCUGga c-GCGGGuuc aaguCCCGC- CGCCUCCacc a
Colw.spec.      GcuUUUUGga c-GGGGGuuc gauuCCCCC- CCGCUCCacc a
Phot.phos.      uGaUUUUgga c-gcggnnnn nnnnnnnnn- nnnnnnnnnn n
Vibr.chol.      GGUUUUCGga c-GGGGGuuc aacuCCCCC- CAGCUCCacc a
Aero.salm.      uAAUUUUgga c-ggggnnnn nnnnnnnnn- nnnnnnnnnn n
Uncu.vlw3.      uAAUUUUGga c-gggnnnnn nnnnnnnnn- nnnnnnnnnn n
Uncu.vlw4.      uAAUUUUGga c-ggggguun nnnnnnnnn- nnnnnnnnnn n
Uncu.vls1.-3.   uAAUUUUGga c-gggnnnnn nnnnnnnnn- nnnnnnnnnn n
Uncu.rca3.      uAAUUUUGga c-gggnnnnn nnnnnnnnn- nnnnnnnnnn n
Uncu.vls1.-4.   uAAUUUUGga c-gggnnnnn nnnnnnnnn- nnnnnnnnnn n
Uncu.ww-9.      uAAUUUUGga c-gggnnnnn nnnnnnnnn- nnnnnnnnnn n
Uncu.ww10.      uAAUUUUGga c-gggnnnnn nnnnnnnnn- nnnnnnnnnn n
Uncu.vlw5.      uAAUUUUGga c-gggnnnnn nnnnnnnnn- nnnnnnnnnn n
Uncu.vlw6.      uAAUUUUGgn n-nnnnnnnn nnnnnnnnn- nnnnnnnnnn n
Uncu.rca4.      GUuUUUCGga c-gcgnnnnn nnnnnnnnn- nnnnnnnnnn n
Uncu.rca7.      GUuUUUCGga c-gcgnnnnn nnnnnnnnn- nnnnnnnnnn n
Uncu.rca8.      GUuUUUCGga c-gcnnnnnn nnnnnnnnn- nnnnnnnnnn n
Uncu.lem1.      GUuUUUCGga c-gcgnnnnn nnnnnnnnn- nnnnnnnnnn n
Uncu.lem2.      uauUuUCGga c-gcggguuc aannnnnnn- nnnnnnnnnn n
Past.mult.      UAAUUUCGga c-GCGGGuuc aacuCCCGC- CAGCUCCacc a
Mann.haem.      aAAUUUCGga c-GGGGGuuc aaauCCCCC- CAGCUCCacc a
Haem.somn.      UAAUUUCGga c-GGGGGuuc aacuCCCCC- CAGCUCCacc a
Haem.infl.      UAAUUUCGga c-GGGGGuuc aacuCCCCC- CAGCUCCacc a
Haem.ducr.      UAAUUUCGga c-GGGGGuuc aaauCCCCC- CAGCUCCacc a
Acti.pleu.      UAAUUUCGga c-GGGGGuuc aaauCCCCC- CAGCUCCacc a
Acti.acti.      gAAUUUCGga c-GGGGGuuc aacuCCCCC- CAGCUCCacc a
Buch.aphi.      aAAUUUUGga c-GCGGGuuc aaauCCCGC- CAGCUCCacc a
Buch.APS-.      aAAUUUUGga c-GCGGGuuc gaauCCCGC- CAGCUCCacc a
Esch.coli.-1.   GAAUUUCGga c-GCGGGuuc aacuCCCGC- CAGCUCCacc a
Esch.coli.-2.   AAAUUUCGga c-GCGGGuuc aacuCCCGC- CAGCUCCacc a
Esch.coli.-3.   GAAUUUCGga c-GCGGGuuc aacuCCCGC- CAGCUCCacc a
Prov.rett.      AAAUUUCnnn n-nnnnnnnn nnnnnnnnn- nnnnnnnnnn n
Salm.typh.-1.   GAAUUUCGga c-GCGGGuuc aacuCCCGC- CAGCUCCacc a
Salm.typh.-2.   GAAUUUCGga c-GCGGGuuc aacuCCCGC- CAGCUCCacc a
Salm.ente.-1.   GAAUUUCGga c-GCGGGuuc aacuCCCGC- CAGCUCCacc a
Salm.ente.-2.   GAAUUUCGga c-gcgnnnnn nnnnnnnnn- nnnnnnnnnn n
Shig.flex.      GAAUUUCGga c-GCGGGuuc aacuCCCGC- CAGCUCCacc a
Shig.dyse.      GAAUUCCGga c-GCGGGuuc aacuCCCGC- CAGCUCCacc a
Salm.para.      GAAUUUCGga c-GCGGGuuc aacuCCCGC- CAGCUCCacc a
Erwi.caro.      uAGUUCCGga c-GGGGGuuc aaauCCCCC- CAGCUCCacc a
Erwi.chry.      GAAUUUCGga c-GCGGGuuc aacuCCCGC- CAGCUCCacc a
Kleb.pneu.      GAAUUUCGga c-GCGGGuuc aacuCCCGC- CAGCUCCacc a
Uncu.rca1.      cAAUUUcGga c-gggnnnnn nnnnnnnnn- nnnnnnnnnn n
Uncu.vls1.-1.   uAAUUCUGga c-gcgnnnnn nnnnnnnnn- nnnnnnnnnn n
Uncu.vls3.      uAAUUCUGa- c-gcgnnnnn nnnnnnnnn- nnnnnnnnnn n
Uncu.vls4.      uAAUUUUGga c-ggggnnnn nnnnnnnnn- nnnnnnnnnn n
Uncu.ww-1.      GAAUUUCGga c-gcgnnnnn nnnnnnnnn- nnnnnnnnnn n
Uncu.rca2.      GAAUUUCGga c-gcgnnnnn nnnnnnnnn- nnnnnnnnnn n
Uncu.ww-2.      GAAUUUCGga c-gcgnnnnn nnnnnnnnn- nnnnnnnnnn n
Uncu.ww-3.      GAAUUUCGga c-gcgnnnnn nnnnnnnnn- nnnnnnnnnn n
Uncu.ql-1.      GAAUUUCGga c-gunnnnnn nnnnnnnnn- nnnnnnnnnn n
Uncu.ww-4.      GAAUUUCGga c-gcgnnnnn nnnnnnnnn- nnnnnnnnnn n
Uncu.vls1.-2.pa.gnnnnnnnnn n-nnnnnnnn nnnnnnnnn- nnnnnnnnnn n
Uncu.vls5.      GAAUUUCGga c-gcgnnnnn nnnnnnnnn- nnnnnnnnnn n
Uncu.fs-1.      GAAUUUCGga c-gcnnnnnn nnnnnnnnn- nnnnnnnnnn n
Uncu.vls6.      GAAUUUCGga c-gcggnnnn nnnnnnnnn- nnnnnnnnnn n
Uncu.fs-2.      GAAUUUCGga c-gcgnnnnn nnnnnnnnn- nnnnnnnnnn n
Uncu.ww-5.      GAAUUUCGga c-gcggnnnn nnnnnnnnn- nnnnnnnnnn n
Uncu.ww-6.      GAAUUUCGga c-gcggnnnn nnnnnnnnn- nnnnnnnnnn n
Uncu.vlw1.      GAaUUUCGga c-gcggnnnn nnnnnnnnn- nnnnnnnnnn n
Uncu.vls7.      GAAUUUCGga c-gcggguuc annnnnnnn- nnnnnnnnnn n
Uncu.vls8.      GAAUUUCGga c-gcgnnnnn nnnnnnnnn- nnnnnnnnnn n
Uncu.vls9.      uAAUUUCGga c-ggnnnnnn nnnnnnnnn- nnnnnnnnnn n
Uncu.vlw2.      uAaUUUCGga c-gcgggucn nnnnnnnnn- nnnnnnnnnn n
Uncu.ww-7.      GAAUUUCGga c-gcgnnnnn nnnnnnnnn- nnnnnnnnnn n
Uncu.ww-8.      GAAUUUCGga c-nnnnnnnn nnnnnnnnn- nnnnnnnnnn n
Yers.ente.      uAAUUUCGga c-GGGGGuuc aaauCCCCC- CAGCUCCacc a
Yers.pest.      uAAUUUCGga c-GGGGGuuc aaauCCCCC- CAGCUCCacc a
Desu.vulg.      CaUUCUCGga c-GCGGGuuc gauuCCCGC- CGCCUCCacc a
Desu.desu.      UGUUCUCgga c-ggggnnnn nnnnnnnnn- nnnnnnnnnn n
Geob.sulf.      gAUCUUCGga c-GCGGGuuc gacuCCCGC- CACCUCCacc a
Geob.meta.      gAUCUUCGga c-GCGGGuuc gacuCCCGC- CACCUCCacc a
Heli.pylo.      GAuuUUUGga c-UGGGGuuc gauuCCCCA- CAGCUCCacc a
Camp.jeju.      UAUUUUUGga c-AGGGGuuc gauuCCCCU- CGCUUCCacc a
Fuso.nucl.-1.   UGAUUUCGga c-ACGAGuuc gacuCUCGU- CAUCUCCacc a
Fuso.nucl.-2.   UGAUUUCGga c-ACGAGuuc gacuCUCGU- CAUCUCCacc a
Fuso.nucl.-3.   UGAUUUCGga c-ACGAGuuc gauuCUCGU- CGUCUCCacc a
Stre.coel.      CAcCGUUGga c-GCGGGuuc gauuCCCGC- CAUCUCCacc a
Ther.fusc.      CAUCGAAGga c-GCGGGuuc gauuCCCGC- CACCUCCacc a
Trop.whip.      uGCcG-CGga c-GGGGGuuc gauuCCCCC- CAUCUCCacc a
Myco.lepr.      UGCCGuAGga c-CCGGGuuc gauuCCCGG- CAGCUCCacc a
Myco.aviu.      UGCCGuAGga c-CCGGGuuc gauuCCCGG- CAGCUCCacc a
Myco.tube.      UGCCGuAGga c-CCGGGuuc gauuCCCGG- CAGCUCCacc a
Myco.bovi.      UGCCGuAGga c-CCGGGuuc gauuCCCGG- CAGCUCCacc a
Myco.mari.      UGCCGuAGga c-CCGGGuuc gauuCCCGG- CAGCUCCacc a
Myco.smeg.      UGCCGuAGga c-CCGGGuuc aauuCCCGG- CAGCUCCacc a
Cory.diph.      UGaCGUAGga c-CCGGGuuc aauuCCCGG- CAGCUCCacc a
Cory.glut.      UGACGUAGga c-CCGGGuuc aauuCCCGG- CAGCUCCacc a
Desu.hafn.      UGcCUUCGga c-GGCGGuuc gauuCCGCC- CACCUCCacc a
Deha.ethe.      CUUUUCUGga cgGGGAGuuc gaccCUCCCc CGUCUCCacc a
Heli.mobi.      UuUCUUcGga c-gcggnnnn nnnnnnnnn- nnnnnnnnnn n
Baci.halo.      UAUUUCUGga c-GUGGGuuc gauuCCCAC- CGUCUCCacc a
Baci.stea.      UGCCUCUGga c-GUGGGuuc gacuCCCAC- CGUCUCCacc a
Baci.mega.      UAuUUCUgga c-guggnnnn nnnnnnnnn- nnnnnnnnnn n
Baci.subt.      UGUUUCUGga c-GUGGGuuc gacuCCCAC- CGUCUCCacc a
Stap.sapr.      AACCucugga c-gcnnnnnn nnnnnnnnn- nnnnnnnnnn n
Stap.epid.      GACCUCUGga c-GCGGGuuc gaauCCCGC- CGUCUCCacc a
Stap.aure.-1.   GACCUUUGga c-GCGGGuuc aaauCCCGC- CGUCUCCacc a
Stap.aure.-2.   GACCUCUGga c-GCGGGuuc aaauCCCGC- CGUCUCCacc a
Stap.aure.-3.   gACCUCUGga c-GCGGGuuc aaauCCCGC- CGUCUCCacc a
Stap.aure.-4.   GACCUCUGga c-GCGGGuuc aaauCCCGC- CGUCUCCacc a
Stap.aure.-5.   GACCUCUGga c-GCGGGuuc aaauCCCGC- CGUCUCCacc a
Stap.xylo.      AACCucugga c-gcnnnnnn nnnnnnnnn- nnnnnnnnnn n
Baci.anth.      UAUUUUUGga c-GUGGGuuc gacuCCCAC- CGUCUCCacc a
List.inno.      UAUUUCUGga c-GUGGGuuc gacuCCCAC- CAUCUCCacc a
List.mono.      UAUUUCUGga c-GUGGGuuc gacuCCCAC- CAUCUCCacc a
List.gray.-1.   UAUUUCUGgn n-nnnnnnnn nnnnnnnnn- nnnnnnnnnn n
List.gray.-2.   UAUUUCUGgn n-nnnnnnnn nnnnnnnnn- nnnnnnnnnn n
List.ivan.      UAUUUCUGgn n-nnnnnnnn nnnnnnnnn- nnnnnnnnnn n
List.seel.      UAUUUCUGgn n-nnnnnnnn nnnnnnnnn- nnnnnnnnnn n
List.wels.      UAUUUCUGgn n-nnnnnnnn nnnnnnnnn- nnnnnnnnnn n
Leuc.mese.      GCGAuuugga c-agnnnnnn nnnnnnnnn- nnnnnnnnnn n
Leuc.pseu.      ACGGuuugga c-agnnnnnn nnnnnnnnn- nnnnnnnnnn n
Leuc.lact.      GCAGuuugga c-annnnnnn nnnnnnnnn- nnnnnnnnnn n
Lact.delb.      UGUGUUUnnn n-nnnnnnnn nnnnnnnnn- nnnnnnnnnn n
Lact.gass.      UACGUUUGga c-AGGGGuuc aauuCCCCU- CAUCUCCacc a
Lact.sake.      UGCGCAUGga c-GCGGGuuc aaccCCCGC- CGGCUCCacc a
Lact.helv.      UGCGucugga c-agnnnnnn nnnnnnnnn- nnnnnnnnnn n
Lact.gall.      UGCGuuugga c-acnnnnnn nnnnnnnnn- nnnnnnnnnn n
Lact.plan.-1.   UAUGcuuaga c-gcnnnnnn nnnnnnnnn- nnnnnnnnnn n
Carn.pisc.pa.   uaugcuugga c-AGGGGuuc gacuCCCCU- cgucuccacc a
Ente.faec.-1.   UAUGUUUGga c-GCGGGuuc gacuCCCGC- CGUCUCCacc a
Ente.faec.-2.   UGUGUUUGga c-GCGGGuuc gacuCCCGC- CGUCUCCacc a
Ente.dura.      UGUGuuugga c-gcnnnnnn nnnnnnnnn- nnnnnnnnnn n
Oeno.oeni.      AUAAUUUGga c-auggguuc gacucccau- CUACUCCacc a
Lact.lact.-1.   GGUGuuugga c-agnnnnnn nnnnnnnnn- nnnnnnnnnn n
Lact.lact.-2.   GGUGuuugga c-agnnnnnn nnnnnnnnn- nnnnnnnnnn n
Lact.lact.-3.   GGUGuuugga c-agnnnnnn nnnnnnnnn- nnnnnnnnnn n
Lact.lact.-4.   GGUGuuugga c-agnnnnnn nnnnnnnnn- nnnnnnnnnn n
Lact.garv.      GGUGucugga c-agnnnnnn nnnnnnnnn- nnnnnnnnnn n
Lact.plan.-2.   GGCAuuugga c-agnnnnnn nnnnnnnnn- nnnnnnnnnn n
Pedi.pent.      caugcuugga c-GCGGGuuc gacuCCCGC- CGACUCCacc a
Lact.raff.      GGCAuuugga c-agnnnnnn nnnnnnnnn- nnnnnnnnnn n
Stre.equi.      GGUGUUUGga c-GUGGGuuc gacuCCCAC- CAGCUCCacc a
Stre.uber.      GGUGUUUGga c-GUGGGuuc gacuCCCAC- CAGCUCCacc a
Stre.pyog.      GGUGUUUGga c-GUGGGuuc gacuCCCAC- CAGCUCCacc a
Stre.suis.pa.   ---------- ---------- ---------- ---------- -
Stre.ther.      GAUGcuugga c-gunnnnnn nnnnnnnnn- nnnnnnnnnn n
Stre.gord.      GAUGUUUGga c-GUGGGuuc gacuCCCAC- CGGCUCCacc a
Stre.miti.      GAUGUUUGga c-GUGGGuuc gacuCCCAC- CGGCUCCacc a
Stre.pneu.      GGUGUUUGga c-GUGGGuuc gacuCCCAC- CGGCUCCacc a
Stre.muta.      GAUGUUUGga c-GUGGGuuc gacuCCCAC- CGGCUCCacc a
Myco.capr.      AUAUCUUGga c-GCGAGuuc gauuCUCGC- CAUCUCCacc a
Urea.urea.      GUGUUGCGga a-AGGGGuuc gacuCCCCU- CAUCUCCacc a
Spir.kunk.      UAUUUgUGga c-GCGGGuuc aauuCCCGC- CAUCUCCacc a
Myco.geni.      cCuUUAUGga a-ACGGGuuc gauuCCCGU- CAUCUCCacc a
Myco.pneu.      cCuUUAUGga a-ACGGGuuc gauuCCCGU- CAUCUCCacc a
Myco.pulm.      AAUGUgUGga c-CCGGGuuc gacuCCCGG- CAUUUCCacc a
Clos.ther.      CGAUUUCGga c-AGGGGuuc gacuCCCCU- CGCCUCCacc a
Ther.teng.      CGCCUUCGga c-CGGGGuuc gaauCCCCG- CACCUCCacc a
Clos.perf.      UGCUUUCGga c-ACGGGuuc gacaCCCGU- CGCCUCCacc a
Clos.botu.      UGCUUUCGga c-AGGGGuuc gauuCCCCU- CGCCUCCacc a
Clos.diff.      GAUUUGCGga c-AGGGGuuc gacuCCCCU- CGuCUCCacc a
Clos.acet.-1.pa.cauuuucgga c-AGGGGuuc gauuCCCCU- cgccuccacc a
Clos.acet.-2.   CAUUUUCGga c-AGGGGuuc gauuCCCCU- CGCCUCCacc a
Rumi.albu.      GGCUUUCGga c-AGGAGuuc gauuCUCCU- CAUCUCCacc a
Carb.hydr.      GUcCUCCGga cgGuGGGuuc gauuCCCcC- CGCCUCCacc a
support         SSSSSSSS-- --S-SSS--- ----SSS-S- ---------- -
