# Supplementary material for: Comparative 3-D Modeling of tmRNA
Source: BMC Mol Biol. 2005 Jun 15;6:14. doi: 10.1186/1471-2199-6-14 (PMC1168896; doi:10.1186/1471-2199-6-14)
Supplement: Additional File 4 — tmRNA alignment. tmRNA alignment in msf format suitable for import into editors which support the msf format. Can be used to convert into other sequence formats using, for example the Readseq server at [file 1471-2199-6-14-S4.msf]

tmrna_alignment-068.msf  MSF: 741  Type: P  April 12, 2005  17:35  Check: 2152 ..

 Name: p-pre            Len:   741  Check: 9800  Weight:   1.00
 Name: psknts           Len:   741  Check: 2233  Weight:   1.00
 Name: hel-10           Len:   741  Check: 7194  Weight:   1.00
 Name: hel-1            Len:   741  Check: 9814  Weight:   1.00
 Name: hel-x            Len:   741  Check: 6009  Weight:   1.00
 Name: Aqui.aeol.       Len:   741  Check: 5558  Weight:   1.00
 Name: Ther.mari.       Len:   741  Check: 5576  Weight:   1.00
 Name: Chlo.aura.-1.    Len:   741  Check: 3398  Weight:   1.00
 Name: Chlo.aura.-2.pa. Len:   741  Check: 2980  Weight:   1.00
 Name: Ther.ther.       Len:   741  Check: 8422  Weight:   1.00
 Name: Dein.radi.       Len:   741  Check: 6546  Weight:   1.00
 Name: Porp.ging.       Len:   741  Check: 3477  Weight:   1.00
 Name: Bact.frag.       Len:   741  Check: 1140  Weight:   1.00
 Name: Bact.fors.       Len:   741  Check: 6115  Weight:   1.00
 Name: Tann.fors.       Len:   741  Check: 7445  Weight:   1.00
 Name: Prev.inte.       Len:   741  Check: 1881  Weight:   1.00
 Name: Cyto.hutc.       Len:   741  Check: 6314  Weight:   1.00
 Name: Chlo.tepi.       Len:   741  Check: 8935  Weight:   1.00
 Name: Chla.psit.       Len:   741  Check: 9205  Weight:   1.00
 Name: Chla.pneu.       Len:   741  Check: 9280  Weight:   1.00
 Name: Chla.abor.       Len:   741  Check: 165   Weight:   1.00
 Name: Chla.trac.       Len:   741  Check: 397   Weight:   1.00
 Name: Chla.muri.       Len:   741  Check: 3533  Weight:   1.00
 Name: Osci.spec.       Len:   741  Check: 6995  Weight:   1.00
 Name: Anab.spec.       Len:   741  Check: 8251  Weight:   1.00
 Name: Chro.spec.       Len:   741  Check: 9732  Weight:   1.00
 Name: Nost.punc.       Len:   741  Check: 7519  Weight:   1.00
 Name: Frem.dipl.       Len:   741  Check: 2482  Weight:   1.00
 Name: Plec.bory.       Len:   741  Check: 813   Weight:   1.00
 Name: Tric.eryt.       Len:   741  Check: 5438  Weight:   1.00
 Name: Syne.spec.-1.    Len:   741  Check: 4     Weight:   1.00
 Name: Syne.spec.-2.    Len:   741  Check: 155   Weight:   1.00
 Name: Syne.spec.-3.    Len:   741  Check: 8370  Weight:   1.00
 Name: Syne.spec.-4.    Len:   741  Check: 8286  Weight:   1.00
 Name: Proc.mari.-2.    Len:   741  Check: 1471  Weight:   1.00
 Name: Proc.mari.-1.    Len:   741  Check: 8691  Weight:   1.00
 Name: Syne.spec.-5.    Len:   741  Check: 5031  Weight:   1.00
 Name: Syne.spec.-6.    Len:   741  Check: 5415  Weight:   1.00
 Name: Cyan.para.cy.    Len:   741  Check: 2787  Weight:   1.00
 Name: Porp.purp.cl.    Len:   741  Check: 7476  Weight:   1.00
 Name: Odon.sine.cl.    Len:   741  Check: 7543  Weight:   1.00
 Name: Pavl.luth.cl.pa. Len:   741  Check: 6986  Weight:   1.00
 Name: Boli.spec.pl.    Len:   741  Check: 1708  Weight:   1.00
 Name: Guil.thet.cl.    Len:   741  Check: 4915  Weight:   1.00
 Name: Thal.weis.cl.    Len:   741  Check: 9018  Weight:   1.00
 Name: Meso.viri.cl.    Len:   741  Check: 9971  Weight:   1.00
 Name: Recl.amer.mt.    Len:   741  Check: 2301  Weight:   1.00
 Name: Fibb.succ.       Len:   741  Check: 5946  Weight:   1.00
 Name: Trep.dent.       Len:   741  Check: 5494  Weight:   1.00
 Name: Trep.pall.       Len:   741  Check: 5889  Weight:   1.00
 Name: Borr.burg.       Len:   741  Check: 1676  Weight:   1.00
 Name: Rhod.palu.       Len:   741  Check: 6478  Weight:   1.00
 Name: Magn.magn.-1.    Len:   741  Check: 1847  Weight:   1.00
 Name: Magn.magn.-2.    Len:   741  Check: 6565  Weight:   1.00
 Name: Rhod.rubr.       Len:   741  Check: 71    Weight:   1.00
 Name: Meth.exto.pa.    Len:   741  Check: 6733  Weight:   1.00
 Name: Brad.japo.       Len:   741  Check: 50    Weight:   1.00
 Name: Meso.loti.       Len:   741  Check: 5211  Weight:   1.00
 Name: Bruc.meli.       Len:   741  Check: 7512  Weight:   1.00
 Name: Sino.meli.       Len:   741  Check: 8765  Weight:   1.00
 Name: Rhiz.legu.       Len:   741  Check: 7393  Weight:   1.00
 Name: Agro.tume.       Len:   741  Check: 5832  Weight:   1.00
 Name: Caul.cres.       Len:   741  Check: 6017  Weight:   1.00
 Name: Sili.pome.       Len:   741  Check: 3592  Weight:   1.00
 Name: Rhod.spha.       Len:   741  Check: 7451  Weight:   1.00
 Name: Rick.prow.       Len:   741  Check: 9456  Weight:   1.00
 Name: Rick.typh.       Len:   741  Check: 155   Weight:   1.00
 Name: Rick.cono.       Len:   741  Check: 519   Weight:   1.00
 Name: Sphi.arom.       Len:   741  Check: 2481  Weight:   1.00
 Name: Ehrl.chaf.       Len:   741  Check: 8738  Weight:   1.00
 Name: Wolb.spec.       Len:   741  Check: 1651  Weight:   1.00
 Name: Chro.viol.       Len:   741  Check: 8551  Weight:   1.00
 Name: Neis.gono.       Len:   741  Check: 3269  Weight:   1.00
 Name: Neis.meni.-1.    Len:   741  Check: 5294  Weight:   1.00
 Name: Neis.meni.-2.    Len:   741  Check: 3500  Weight:   1.00
 Name: Uncu.u02-.       Len:   741  Check: 8439  Weight:   1.00
 Name: Nitr.euro.       Len:   741  Check: 2433  Weight:   1.00
 Name: Meth.glyc.       Len:   741  Check: 3788  Weight:   1.00
 Name: Nitr.cryo.       Len:   741  Check: 9637  Weight:   1.00
 Name: Uncu.u04-.pa.    Len:   741  Check: 5936  Weight:   1.00
 Name: Alca.faec.       Len:   741  Check: 7188  Weight:   1.00
 Name: Bord.para.       Len:   741  Check: 7755  Weight:   1.00
 Name: Bord.pert.       Len:   741  Check: 7179  Weight:   1.00
 Name: Bord.bron.am.    Len:   741  Check: 253   Weight:   1.00
 Name: Coma.test.       Len:   741  Check: 4621  Weight:   1.00
 Name: Hydr.pall.       Len:   741  Check: 6310  Weight:   1.00
 Name: Vari.para.       Len:   741  Check: 8287  Weight:   1.00
 Name: Burk.pseu.       Len:   741  Check: 4796  Weight:   1.00
 Name: Burk.mall.       Len:   741  Check: 4796  Weight:   1.00
 Name: Burk.cepa.       Len:   741  Check: 7552  Weight:   1.00
 Name: Burk.fung.       Len:   741  Check: 8504  Weight:   1.00
 Name: Alca.eutr.       Len:   741  Check: 1481  Weight:   1.00
 Name: Rals.eutr.       Len:   741  Check: 1920  Weight:   1.00
 Name: Rals.meta.       Len:   741  Check: 2297  Weight:   1.00
 Name: Rals.sola.       Len:   741  Check: 2173  Weight:   1.00
 Name: Rals.pick.       Len:   741  Check: 7907  Weight:   1.00
 Name: Acid.ferr.-1.    Len:   741  Check: 3822  Weight:   1.00
 Name: Acid.ferr.-2.    Len:   741  Check: 3318  Weight:   1.00
 Name: Fran.tula.       Len:   741  Check: 9227  Weight:   1.00
 Name: Dich.nodo.       Len:   741  Check: 9286  Weight:   1.00
 Name: Xyle.fast.-1.    Len:   741  Check: 3553  Weight:   1.00
 Name: Xyle.fast.-2.    Len:   741  Check: 3491  Weight:   1.00
 Name: Xyle.fast.-3.    Len:   741  Check: 4145  Weight:   1.00
 Name: Xant.camp.       Len:   741  Check: 2934  Weight:   1.00
 Name: Xant.axon.       Len:   741  Check: 2868  Weight:   1.00
 Name: Legi.pneu.       Len:   741  Check: 1896  Weight:   1.00
 Name: Coxi.burn.       Len:   741  Check: 4569  Weight:   1.00
 Name: Meth.caps.       Len:   741  Check: 3080  Weight:   1.00
 Name: Uncu.u01a.       Len:   741  Check: 9448  Weight:   1.00
 Name: Uncu.u01b.       Len:   741  Check: 9041  Weight:   1.00
 Name: Acin.ADP1.       Len:   741  Check: 4321  Weight:   1.00
 Name: Micr.degr.       Len:   741  Check: 4802  Weight:   1.00
 Name: Pseu.aeru.       Len:   741  Check: 3159  Weight:   1.00
 Name: Azot.vine.       Len:   741  Check: 7656  Weight:   1.00
 Name: Pseu.puti.       Len:   741  Check: 7308  Weight:   1.00
 Name: Pseu.fluo.-1.    Len:   741  Check: 3741  Weight:   1.00
 Name: Pseu.fluo.-2.    Len:   741  Check: 7967  Weight:   1.00
 Name: Pseu.syri.-1.    Len:   741  Check: 3479  Weight:   1.00
 Name: Pseu.syri.-2.    Len:   741  Check: 5398  Weight:   1.00
 Name: Mari.hydr.       Len:   741  Check: 1813  Weight:   1.00
 Name: Pseu.halo.       Len:   741  Check: 2975  Weight:   1.00
 Name: Uncu.ww11.       Len:   741  Check: 7339  Weight:   1.00
 Name: Shew.putr.       Len:   741  Check: 5794  Weight:   1.00
 Name: Colw.spec.       Len:   741  Check: 4762  Weight:   1.00
 Name: Phot.phos.       Len:   741  Check: 8517  Weight:   1.00
 Name: Vibr.chol.       Len:   741  Check: 7160  Weight:   1.00
 Name: Aero.salm.       Len:   741  Check: 2990  Weight:   1.00
 Name: Uncu.vlw3.       Len:   741  Check: 3109  Weight:   1.00
 Name: Uncu.vlw4.       Len:   741  Check: 3137  Weight:   1.00
 Name: Uncu.vls1.-3.    Len:   741  Check: 3109  Weight:   1.00
 Name: Uncu.rca3.       Len:   741  Check: 3109  Weight:   1.00
 Name: Uncu.vls1.-4.    Len:   741  Check: 3185  Weight:   1.00
 Name: Uncu.ww-9.       Len:   741  Check: 2759  Weight:   1.00
 Name: Uncu.ww10.       Len:   741  Check: 3773  Weight:   1.00
 Name: Uncu.vlw5.       Len:   741  Check: 1714  Weight:   1.00
 Name: Uncu.vlw6.       Len:   741  Check: 4142  Weight:   1.00
 Name: Uncu.rca4.       Len:   741  Check: 9172  Weight:   1.00
 Name: Uncu.rca7.       Len:   741  Check: 8577  Weight:   1.00
 Name: Uncu.rca8.       Len:   741  Check: 9323  Weight:   1.00
 Name: Uncu.lem1.       Len:   741  Check: 9106  Weight:   1.00
 Name: Uncu.lem2.       Len:   741  Check: 5611  Weight:   1.00
 Name: Past.mult.       Len:   741  Check: 7636  Weight:   1.00
 Name: Mann.haem.       Len:   741  Check: 9201  Weight:   1.00
 Name: Haem.somn.       Len:   741  Check: 1022  Weight:   1.00
 Name: Haem.infl.       Len:   741  Check: 6323  Weight:   1.00
 Name: Haem.ducr.       Len:   741  Check: 428   Weight:   1.00
 Name: Acti.pleu.       Len:   741  Check: 7552  Weight:   1.00
 Name: Acti.acti.       Len:   741  Check: 6243  Weight:   1.00
 Name: Buch.aphi.       Len:   741  Check: 6696  Weight:   1.00
 Name: Buch.APS-.       Len:   741  Check: 545   Weight:   1.00
 Name: Esch.coli.-1.    Len:   741  Check: 3096  Weight:   1.00
 Name: Esch.coli.-2.    Len:   741  Check: 3292  Weight:   1.00
 Name: Esch.coli.-3.    Len:   741  Check: 2970  Weight:   1.00
 Name: Prov.rett.       Len:   741  Check: 7932  Weight:   1.00
 Name: Salm.typh.-1.    Len:   741  Check: 2063  Weight:   1.00
 Name: Salm.typh.-2.    Len:   741  Check: 2063  Weight:   1.00
 Name: Salm.ente.-1.    Len:   741  Check: 2657  Weight:   1.00
 Name: Salm.ente.-2.    Len:   741  Check: 3744  Weight:   1.00
 Name: Shig.flex.       Len:   741  Check: 3837  Weight:   1.00
 Name: Shig.dyse.       Len:   741  Check: 3315  Weight:   1.00
 Name: Salm.para.       Len:   741  Check: 2041  Weight:   1.00
 Name: Erwi.caro.       Len:   741  Check: 2695  Weight:   1.00
 Name: Erwi.chry.       Len:   741  Check: 1694  Weight:   1.00
 Name: Kleb.pneu.       Len:   741  Check: 4904  Weight:   1.00
 Name: Uncu.rca1.       Len:   741  Check: 3783  Weight:   1.00
 Name: Uncu.vls1.-1.    Len:   741  Check: 4225  Weight:   1.00
 Name: Uncu.vls3.       Len:   741  Check: 3809  Weight:   1.00
 Name: Uncu.vls4.       Len:   741  Check: 4652  Weight:   1.00
 Name: Uncu.ww-1.       Len:   741  Check: 2974  Weight:   1.00
 Name: Uncu.rca2.       Len:   741  Check: 3464  Weight:   1.00
 Name: Uncu.ww-2.       Len:   741  Check: 3061  Weight:   1.00
 Name: Uncu.ww-3.       Len:   741  Check: 1958  Weight:   1.00
 Name: Uncu.ql-1.       Len:   741  Check: 4605  Weight:   1.00
 Name: Uncu.ww-4.       Len:   741  Check: 2302  Weight:   1.00
 Name: Uncu.vls1.-2.pa. Len:   741  Check: 4552  Weight:   1.00
 Name: Uncu.vls5.       Len:   741  Check: 1122  Weight:   1.00
 Name: Uncu.fs-1.       Len:   741  Check: 1175  Weight:   1.00
 Name: Uncu.vls6.       Len:   741  Check: 1541  Weight:   1.00
 Name: Uncu.fs-2.       Len:   741  Check: 2053  Weight:   1.00
 Name: Uncu.ww-5.       Len:   741  Check: 1787  Weight:   1.00
 Name: Uncu.ww-6.       Len:   741  Check: 1189  Weight:   1.00
 Name: Uncu.vlw1.       Len:   741  Check: 2567  Weight:   1.00
 Name: Uncu.vls7.       Len:   741  Check: 1080  Weight:   1.00
 Name: Uncu.vls8.       Len:   741  Check: 2769  Weight:   1.00
 Name: Uncu.vls9.       Len:   741  Check: 3779  Weight:   1.00
 Name: Uncu.vlw2.       Len:   741  Check: 4947  Weight:   1.00
 Name: Uncu.ww-7.       Len:   741  Check: 982   Weight:   1.00
 Name: Uncu.ww-8.       Len:   741  Check: 3531  Weight:   1.00
 Name: Yers.ente.       Len:   741  Check: 8360  Weight:   1.00
 Name: Yers.pest.       Len:   741  Check: 4868  Weight:   1.00
 Name: Desu.vulg.       Len:   741  Check: 1887  Weight:   1.00
 Name: Desu.desu.       Len:   741  Check: 6837  Weight:   1.00
 Name: Geob.sulf.       Len:   741  Check: 2503  Weight:   1.00
 Name: Geob.meta.       Len:   741  Check: 8225  Weight:   1.00
 Name: Heli.pylo.       Len:   741  Check: 5257  Weight:   1.00
 Name: Camp.jeju.       Len:   741  Check: 9106  Weight:   1.00
 Name: Fuso.nucl.-1.    Len:   741  Check: 476   Weight:   1.00
 Name: Fuso.nucl.-2.    Len:   741  Check: 118   Weight:   1.00
 Name: Fuso.nucl.-3.    Len:   741  Check: 268   Weight:   1.00
 Name: Stre.coel.       Len:   741  Check: 7863  Weight:   1.00
 Name: Ther.fusc.       Len:   741  Check: 9071  Weight:   1.00
 Name: Trop.whip.       Len:   741  Check: 8050  Weight:   1.00
 Name: Myco.lepr.       Len:   741  Check: 6839  Weight:   1.00
 Name: Myco.aviu.       Len:   741  Check: 2271  Weight:   1.00
 Name: Myco.tube.       Len:   741  Check: 4433  Weight:   1.00
 Name: Myco.bovi.       Len:   741  Check: 2271  Weight:   1.00
 Name: Myco.mari.       Len:   741  Check: 2079  Weight:   1.00
 Name: Myco.smeg.       Len:   741  Check: 4716  Weight:   1.00
 Name: Cory.diph.       Len:   741  Check: 6830  Weight:   1.00
 Name: Cory.glut.       Len:   741  Check: 1988  Weight:   1.00
 Name: Desu.hafn.       Len:   741  Check: 1047  Weight:   1.00
 Name: Deha.ethe.       Len:   741  Check: 3108  Weight:   1.00
 Name: Heli.mobi.       Len:   741  Check: 9374  Weight:   1.00
 Name: Baci.halo.       Len:   741  Check: 1046  Weight:   1.00
 Name: Baci.stea.       Len:   741  Check: 6528  Weight:   1.00
 Name: Baci.mega.       Len:   741  Check: 8329  Weight:   1.00
 Name: Baci.subt.       Len:   741  Check: 888   Weight:   1.00
 Name: Stap.sapr.       Len:   741  Check: 6822  Weight:   1.00
 Name: Stap.epid.       Len:   741  Check: 7346  Weight:   1.00
 Name: Stap.aure.-1.    Len:   741  Check: 279   Weight:   1.00
 Name: Stap.aure.-2.    Len:   741  Check: 1103  Weight:   1.00
 Name: Stap.aure.-3.    Len:   741  Check: 821   Weight:   1.00
 Name: Stap.aure.-4.    Len:   741  Check: 285   Weight:   1.00
 Name: Stap.aure.-5.    Len:   741  Check: 433   Weight:   1.00
 Name: Stap.xylo.       Len:   741  Check: 6852  Weight:   1.00
 Name: Baci.anth.       Len:   741  Check: 5010  Weight:   1.00
 Name: List.inno.       Len:   741  Check: 1894  Weight:   1.00
 Name: List.mono.       Len:   741  Check: 2032  Weight:   1.00
 Name: List.gray.-1.    Len:   741  Check: 3016  Weight:   1.00
 Name: List.gray.-2.    Len:   741  Check: 3127  Weight:   1.00
 Name: List.ivan.       Len:   741  Check: 4060  Weight:   1.00
 Name: List.seel.       Len:   741  Check: 3068  Weight:   1.00
 Name: List.wels.       Len:   741  Check: 2634  Weight:   1.00
 Name: Leuc.mese.       Len:   741  Check: 7056  Weight:   1.00
 Name: Leuc.pseu.       Len:   741  Check: 9488  Weight:   1.00
 Name: Leuc.lact.       Len:   741  Check: 6582  Weight:   1.00
 Name: Lact.delb.       Len:   741  Check: 2756  Weight:   1.00
 Name: Lact.gass.       Len:   741  Check: 4246  Weight:   1.00
 Name: Lact.sake.       Len:   741  Check: 2435  Weight:   1.00
 Name: Lact.helv.       Len:   741  Check: 8162  Weight:   1.00
 Name: Lact.gall.       Len:   741  Check: 7251  Weight:   1.00
 Name: Lact.plan.-1.    Len:   741  Check: 1971  Weight:   1.00
 Name: Carn.pisc.pa.    Len:   741  Check: 3394  Weight:   1.00
 Name: Ente.faec.-1.    Len:   741  Check: 2326  Weight:   1.00
 Name: Ente.faec.-2.    Len:   741  Check: 4684  Weight:   1.00
 Name: Ente.dura.       Len:   741  Check: 7957  Weight:   1.00
 Name: Oeno.oeni.       Len:   741  Check: 7252  Weight:   1.00
 Name: Lact.lact.-1.    Len:   741  Check: 3798  Weight:   1.00
 Name: Lact.lact.-2.    Len:   741  Check: 3958  Weight:   1.00
 Name: Lact.lact.-3.    Len:   741  Check: 4044  Weight:   1.00
 Name: Lact.lact.-4.    Len:   741  Check: 3312  Weight:   1.00
 Name: Lact.garv.       Len:   741  Check: 1769  Weight:   1.00
 Name: Lact.plan.-2.    Len:   741  Check: 9836  Weight:   1.00
 Name: Pedi.pent.       Len:   741  Check: 7016  Weight:   1.00
 Name: Lact.raff.       Len:   741  Check: 7214  Weight:   1.00
 Name: Stre.equi.       Len:   741  Check: 1448  Weight:   1.00
 Name: Stre.uber.       Len:   741  Check: 8960  Weight:   1.00
 Name: Stre.pyog.       Len:   741  Check: 2261  Weight:   1.00
 Name: Stre.suis.pa.    Len:   741  Check: 6561  Weight:   1.00
 Name: Stre.ther.       Len:   741  Check: 40    Weight:   1.00
 Name: Stre.gord.       Len:   741  Check: 7420  Weight:   1.00
 Name: Stre.miti.       Len:   741  Check: 4448  Weight:   1.00
 Name: Stre.pneu.       Len:   741  Check: 5086  Weight:   1.00
 Name: Stre.muta.       Len:   741  Check: 2705  Weight:   1.00
 Name: Myco.capr.       Len:   741  Check: 4897  Weight:   1.00
 Name: Urea.urea.       Len:   741  Check: 8200  Weight:   1.00
 Name: Spir.kunk.       Len:   741  Check: 7895  Weight:   1.00
 Name: Myco.geni.       Len:   741  Check: 6682  Weight:   1.00
 Name: Myco.pneu.       Len:   741  Check: 7121  Weight:   1.00
 Name: Myco.pulm.       Len:   741  Check: 7633  Weight:   1.00
 Name: Clos.ther.       Len:   741  Check: 7832  Weight:   1.00
 Name: Ther.teng.       Len:   741  Check: 3544  Weight:   1.00
 Name: Clos.perf.       Len:   741  Check: 16    Weight:   1.00
 Name: Clos.botu.       Len:   741  Check: 4711  Weight:   1.00
 Name: Clos.diff.       Len:   741  Check: 8156  Weight:   1.00
 Name: Clos.acet.-1.pa. Len:   741  Check: 6571  Weight:   1.00
 Name: Clos.acet.-2.    Len:   741  Check: 4071  Weight:   1.00
 Name: Rumi.albu.       Len:   741  Check: 6793  Weight:   1.00
 Name: Carb.hydr.       Len:   741  Check: 9816  Weight:   1.00
 Name: support          Len:   741  Check: 3656  Weight:   1.00

//

                  1                                                   50 
           p-pre  aaaaaaa--- ---------- -bbbbb-bbb -------ddd dd---eeeee 
          psknts  ---------- ---------- ---------- ---------- ---------- 
          hel-10  ---------- ---------- ---------- ---------- ---------- 
           hel-1  1111111--- ---------- -222222222 -------222 2222222222 
           hel-x  ---------- ---------- -aaaaa-aaa -------bbb bb---ccccc 
      Aqui.aeol.  GGGGGCGga- aaggauu-cg aCGGGG-ACa ggcg---GUC Cc---cGAGG 
      Ther.mari.  GGGGGCGaa- -cggguu-cg aCGGGG-AUG ga-----GUC Cc---CUGGG 
   Chlo.aura.-1.  nnnnnnnnnn nnnnnnnnnn nnAGGG-AGU gaac---GCC G----UAGAC 
Chlo.aura.-2.pa.  ---------- ---------- ---------- ---------- ---------- 
      Ther.ther.  GGGGGUGaa- acggucu-cg aCGGGG-GUC gccga-gGGC Gu----GGCU 
      Dein.radi.  GGGGGUGac- ccgguuu-cg aCAGGG-Gaa cugaa--GGU G-----aUGU 
      Porp.ging.  GGGGCUGa-- ccggcuu-ug aCA-GC-GUG augaa--gCG GU----AUGU 
      Bact.frag.  GGGGUUGa-- cugguuu-ug aCA-GC-GGG cagaa--AUg GU----GGGU 
      Bact.fors.  GGGGCUGa-- ccgguuu-ug aCA-GC-GGG cagaa--gUG GU----UUGU 
      Tann.fors.  GGGGCUGa-- ccgguuu-ug aCA-GC-GGG cagaa--gUG GU----UUGU 
      Prev.inte.  GGGCUUGu-- auggauu-ug aCG-GC-AAG acgaa--AUg GU----AUGU 
      Cyto.hutc.  GGGGUCGa-- caggaau-ug aCAGGuuGAG -ugau-uAC- GU----GuGU 
      Chlo.tepi.  GGGGAUGa-- caggcuaucg aCAGGA-UAg gugug-aGAU GU---cGUU- 
      Chla.psit.  GGGGGUGua- uagguuu-cg aCUUGG-aAA ugaag--UGU U-----AAUU 
      Chla.pneu.  GGGGGUGua- uagguuu-cg aCUUGa-AAA ugaag--UGU U-----AAUU 
      Chla.abor.  GGGGGUGua- uagguuu-cg aCUUAG-gAA ugaag--UGU U-----AAUc 
      Chla.trac.  GGGGGUGua- aagguuu-cg aCUUAG-aAA ugaag--CGU U-----AAUU 
      Chla.muri.  GGGGGUGua- aagguuu-cg aCUUAG-aAA ugaag--CGU U-----AAUU 
      Osci.spec.  nnnnnnnnn- nnnnnnn-nn nnAGUG-GAG ugaaa--GCU gc---uCCGU 
      Anab.spec.  GGGUCcGu-- -cgguuu-cg aCAGGU-UGG cgaac--GCU aC---UCUGU 
      Chro.spec.  nnnnnnnnn- nnnnnnn-nn nnAGGU-UGG cgaaa--GCu Aa---UCUGU 
      Nost.punc.  GGGUCCGuc- acgguuu-cg aCAGGU-UGG cgaac--GCU gC---UCUGU 
      Frem.dipl.  nnnnnnnnn- nnnnnnn-nn nnAGGU-UGG cgaac--GCU gC---UCUGU 
      Plec.bory.  nnnnnnnnn- nnnnnnn-nn nnAGGU-UGG cgaac--GUU Cc---AUCGA 
      Tric.eryt.  GGGGCAUua- acgguuu-cg aCAGGG-UGG ugaa---AUC Ugc--uUUGU 
   Syne.spec.-1.  GGGGCCGca- augguuu-cg aCAGGU-UGG cgaaa--GCU Ugc---CCGU 
   Syne.spec.-2.  GGGGCUGua- augguuu-cg aCGUGU-UGG ugaau--cCU Uca---CCGU 
   Syne.spec.-3.  GGGGCUGca- augguuu-cg aCGGGG-CAU ga----gGaG GG---UgACU 
   Syne.spec.-4.  GGGGCUGca- augguuu-cg aCGGGG-CAU ga----gGaG GG---UgACU 
   Proc.mari.-2.  GGGGCUGca- augguuu-cg aCGGGG-UAU ga----gGaG GG---UgACU 
   Proc.mari.-1.  GGGGUUGua- augguuu-cg aCGGGG-CGU aa----ggaA GA---UgACU 
   Syne.spec.-5.  GGGGCUGca- augguuu-cg aCGGGG-CAU ga----ggag gg---ugacu 
   Syne.spec.-6.  GGGGCUGca- augguuu-cg aCGGGG-CAU ga----ggag gg---ugacu 
   Cyan.para.cy.  GGGGCUGuu- uagguuu-cg aCGUUU-UUU ucu---aAUU AUg--UUUGU 
   Porp.purp.cl.  GGGGCUGc-- aagguuu-cu aCAUUG-UGA aaaaa--CAA Au---AuAUG 
   Odon.sine.cl.  GGGGCUGac- uugguuu-cg aCAUUU-AAA aauu---GUU Ac---AGUAU 
Pavl.luth.cl.pa.  ggggcuguu- uagguuu-cg auccua-aaa aaaac--uaa ua---agugu 
   Boli.spec.pl.  nnnnnnnnn- nnnnnnn-nn nnAUUA-UAA aaauuu-UAA AUu--aUGAU 
   Guil.thet.cl.  GGGGCUGau- uuggauu-cg aCAUau-aAA uuugcguGuU UC---AUUAU 
   Thal.weis.cl.  GGGGCUGau- uugguuu-cg aCAUUU-AAA acuu---CUU ucua-UgUGU 
   Meso.viri.cl.  GGGGUUGaa- augguuu-cg aCGUUU-UAG uaua---uAU CU---UCUUa 
   Recl.amer.mt.  GGGGAUGuuu uuaguauucg aCAUAG-UgG aa-----UUU AUuuguGGAA 
      Fibb.succ.  GGGGGUGcu- cugguuu-cg aCAGGG-UUA ccgaa--GUg UU--aguUGC 
      Trep.dent.  GGGGAUGuu- ccgguuu-cg aCCGGA-AAG acgga--GGc UU----AAGC 
      Trep.pall.  GGGGAUGac- uagguuu-cg aCUAGG-GAu guggg--GUG UU----GCGC 
      Borr.burg.  GGGGAUGuu- uuggauu-ug aCUGAA-AAU guuaa--UAU UG---UAAGU 
      Rhod.palu.  GGGGGCGaaa uaggau--cg aCGAG--GGc guaaa--gGG Cu---cGCUu 
   Magn.magn.-1.  GGGGGCGaaa uaggau--cg aCGA-G-GGc guaaa--gGG GG----AGCu 
   Magn.magn.-2.  GGGGGCGaaa uaggau--cg aCGUG--CGc aguaaa-gGU cU----GGUu 
      Rhod.rubr.  GGGGGCGaaa uaggau--cg aCACG--CGU gguaaa-gAU AA----AGGu 
   Meth.exto.pa.  GGGGGCGaaa uaggau--cg a--------- ---------- ---------- 
      Brad.japo.  GGGGGCGaaa uaggau--cg aCGAG--GGc guaaa--gGG CG---uGCUu 
      Meso.loti.  GGGGGCGaaa uaggau--cg aCGAA--GGU guaaa--gAU CG---uaCUu 
      Bruc.meli.  GGGGGCGaaa caggau--cg aCAA-G-GGU guaaa--gAU CG---cUCUu 
      Sino.meli.  GGGGGCGaaa uaggau--cg aCAA-G-GGc guaaa--gAU CG---aCUUu 
      Rhiz.legu.  GGGGGCGaaa caggau--cg aCAA-G-GGU guaaa--gAU CG---uCUUu 
      Agro.tume.  GGGGGCGaaa uaggau--cg aCAA-G-GGc guaaa--gAU CG---aACUu 
      Caul.cres.  GGGGCCGau- cagcau--cg aCAGa--CGU guaaa--gGU GU---cUGCu 
      Sili.pome.  GGGGCCGaaa caggau--cg aCGGa--CGU cuaaa--gGG GU---uaGCu 
      Rhod.spha.  GGGGCCGaaa caggau--cg aCGAa--CGU cuaaa--GGg Gu---ugGCu 
      Rick.prow.  GGGGGCGaaa uaggau--cg aCGU-G-CCU aauaaa-aAA GU----UGCu 
      Rick.typh.  GGGGGCGaaa uaggau--cg aCGU-G-CCU aauaaa-aAA AU----UGCu 
      Rick.cono.  GGGGGCGaaa uaggau--cg aCGU-G-CCU aauaaa-aAG AU----UGCu 
      Sphi.arom.  GGGGCCGaac uaggau--cg aCGU-G-UGU ugaaa--aGC GU---UGUuu 
      Ehrl.chaf.  GGGGAUGaaa caggau--cg aC-AUG-CAU aguaaa-gGG GA--uaGUUU 
      Wolb.spec.  GGGGACGaau aaggau--cg aC-AUG-CAU agu----AaA Gau--GGUAG 
      Chro.viol.  nnnnnnnnnn nnnnn---nn nCGGGG-GUU gcgaa--GCA Ga----UGAG 
      Neis.gono.  GGGGGCGacc uugguuu-cg aCGGGG-GUU gcgaa--GCA GA----uGCG 
   Neis.meni.-1.  GGGGGCGacc uugguuu-cg aCGGGG-GUU gcgaa--GCA GA----uGCG 
   Neis.meni.-2.  GGGGGCGacc uugguuu-cg aCGAGG-GUU gcgaa--GCA GA----uGCG 
      Uncu.u02-.  nnnnnnnnnn nnnnnnnnnn nnGUGG-AUU gcaaa--GCU AU----cGAG 
      Nitr.euro.  GGGGGCGauc -cgguuu-cg aCGUGG-GUU gcaaa--GCA Gc----GCAG 
      Meth.glyc.  nnnnnnnnnn nnnnnnnnnn nCGgGG-GUU gcaaa--GCA Gc----GCAG 
      Nitr.cryo.  nnnnnnnnnn nnnnnnnnnn nCGUGG-GUU gcaaa--GCA Gc----GCAG 
   Uncu.u04-.pa.  nnnnnnnnnn nnnnnnnnnn nngugg-guu gcaaa--gca gu----gcag 
      Alca.faec.  nnnnnnnnnn nnnnnnnnnn nCGgGG-GUC aagaa--GCA Gc----ACAG 
      Bord.para.  GGGGCCGauc -cggauu-cg aCGUGG-GUC augaa--aCA GC----uCAG 
      Bord.pert.  GGGGCCGauc -cggauu-cg aCGUGG-GUC augaa--aCA GC----uCAG 
   Bord.bron.am.  GGGGCCGauc -cggauu-cg aCGUGG-GUC augaa--aCA GC----uCAG 
      Coma.test.  GGGGCCGauu cuggauu-cg aCGUGG-GUU cggg---aCC GG---uGCGG 
      Hydr.pall.  nnnnnnnnnn nnnnnnnnnn nCGUGG-GUU cgga---cgC Gc---AGCAG 
      Vari.para.  nnnnnnnnnn nnnnnnnnnn nCGUGG-GUU cgga---GUC GC---aGCGG 
      Burk.pseu.  GGGGGCGacc -ugguuu-cg aCAGGG-GUu gugaa--GCG GC-----UAG 
      Burk.mall.  GGGGGCGacc -ugguuu-cg aCAGGG-GUu gugaa--GCG GC-----UAG 
      Burk.cepa.  GGGGGCGacc -ugguuu-cg aCAGGG-GUu gugaa--GCG GC-----UAG 
      Burk.fung.  GGGGGCGacc -ugguuu-cg aCAGGG-GUu gcgaa--GCG GC-----UAG 
      Alca.eutr.  uGGGCCGacc -ugguuu-cg aCGUGG--UU acaaa--GCA Gu-----GAG 
      Rals.eutr.  nnnnnnnnnn nnnnnnnnnn nCGUGG-GUU acaaa--GCA Gu----GGAG 
      Rals.meta.  GGGGCCGacc -ugguuu-cg aCGUGG-GUU acaaa--GCA Gu----GGAG 
      Rals.sola.  GGGGCCGacc -ugguuu-cg aCGUGG-GUU gcgaa--GCA Gu----AGCG 
      Rals.pick.  nnnnnnnnnn nnnnnnnnnn nCGgGG-GUU gcgaa--GCA Gc----GGAG 
   Acid.ferr.-1.  GGGGGCGac- -cggcuu-cg aCGCAG-guC gcgaa--GCC uU---CGGu- 
   Acid.ferr.-2.  GGGGGCGac- -cggcuu-cg aCGCAG-guC gcgaa--GCC uU---CGGu- 
      Fran.tula.  GGGGGCGaau augguuu-cg aCAUGA-AUg ucaaa--AUC Uaa---GGu- 
      Dich.nodo.  nnnnnnnnnn nnnnnnn-nn nnnnnn-nnn nnnnn--nCU cga---GGU- 
   Xyle.fast.-1.  GGGGGUGca- cuggcuu-cg aCGGGG-GUc acaaa--AUC aCu--UGGU- 
   Xyle.fast.-2.  GGGGGUGca- cuggcuu-cg aCGGGG-GUc acaaa--AUC aCu--UGGU- 
   Xyle.fast.-3.  GGGGGUGca- cuggcuu-cg aCGGGG-GUc acaaa--AUC aCu--UGGU- 
      Xant.camp.  GGGGGUGca- cugguuu-cg aCGGGG-GUc gcgaa--GUC gCu--UGGC- 
      Xant.axon.  GGGGGUGca- cugguuu-cg aCGGGG-GUc gcgaa--GUC gCu--UGGC- 
      Legi.pneu.  nnnnnnnnnn nnnnnnn-nn nnGUGG-GUU gcaaa--aCC gga---AGU- 
      Coxi.burn.  GGGGGCGac- caggcuu-cg aCGUGG-AUC cugaa--aCC cga---GAC- 
      Meth.caps.  GGGGGCGac- auggcuu-cg aCGUGG-AUC gcgaa--aCC uga---GGU- 
      Uncu.u01a.  nnnnnnnnnn nnnnnnnnnn nnGCUG-GuA acgga--aUC Cga---AGu- 
      Uncu.u01b.  nnnnnnnnnn nnnnnnnnnn nnGCUG-GuA acgga--aUC Cga---AGu- 
      Acin.ADP1.  GGGGAUGuua uuggcuu-cg aCGCUG-GUG augaa-gCUC aua---GAU- 
      Micr.degr.  GGGGGCGau- uaggauu-cg aCGcCG-GUA acaaa-acCC Ga----AGU- 
      Pseu.aeru.  GGGGCCGau- uaggauu-cg aCGCCG-GUa acaaa-acUU Ga----GGg- 
      Azot.vine.  GGGGCCGau- uaggauu-cg aCGCCG-GUa acgaa-acUU Ga----GGg- 
      Pseu.puti.  GGGGCCGau- uaggauu-cg aCGCCG-GUA gcgaa-acUc ua----GGU- 
   Pseu.fluo.-1.  GGGGCCGuu- uaggauu-cg aCGCCG-GUu gcgaa-acUc ua----GGU- 
   Pseu.fluo.-2.  GGGGCCGuu- uaggauu-cg aCGCCG-GUc gcgaa-acUU ua----GGU- 
   Pseu.syri.-1.  GGGGCCGau- uuggauu-cg aCGCCG-GUG augaa-acUU ua----GGU- 
   Pseu.syri.-2.  GGGGCCGau- uuggauu-cg aCGCCG-GUG augaa-acUU ua----GGU- 
      Mari.hydr.  nnnnnnnnnn nnnnnnn-nn nnGCCG-GUG acgaa-cCCU UG----GGU- 
      Pseu.halo.  nnnnnnnnnn nnnnnnn-nn nnGGAA-uuC aagaa--GcC CG---aGGU- 
      Uncu.ww11.  nnnnnnnnnn nnnnnnnnnn aCAGGA-UuC acgaa-accC UG----GGa- 
      Shew.putr.  GGGGGCGauu cuggauu-cg aCAGGA-uuC acgaa-accC UG----GGa- 
      Colw.spec.  GGGGCGGauc uaggauu-cg aCAAGA-uuC augaa--acU Ca---aGGU- 
      Phot.phos.  nnnnnnnnnn nnnnnnnnnn nnAGGA--Uc acgaa-gGCu uG---UGGa- 
      Vibr.chol.  GGGGCUGauu caggauu-cg aCGGGA-AUU uugca--GUC Ug---aGGU- 
      Aero.salm.  nnnnnnnnnn nnnnnnn-nn nnAAGA-UUc acgaa--AcC Ca---aGGU- 
      Uncu.vlw3.  nnnnnnnnnn nnnnnnn-nn aCAAGA-UUc acgaa--AcC Ca---aGGU- 
      Uncu.vlw4.  nnnnnnnnnn nnnnnnn-nn aCAAGA-UUc acgaa--AcC Ca---aGGU- 
   Uncu.vls1.-3.  nnnnnnnnnn nnnnnnn-nn aCAAGA-UUc acgaa--AcC Ca---aGGU- 
      Uncu.rca3.  nnnnnnnnnn nnnnnnn-nn aCAAGA-UUc acgaa--AcC Ca---aGGU- 
   Uncu.vls1.-4.  nnnnnnnnnn nnnnnnn-nn aCAAGA-UUc acgaa--AcC Ca---aGGU- 
      Uncu.ww-9.  nnnnnnnnnn nnnnnnn-nn aCAAGA-UUc acgaa--AcC Ca---aGGU- 
      Uncu.ww10.  nnnnnnnnnn nnnnnnn-nn aCAAGA-UUc acgaa--AcC Ca---aGGU- 
      Uncu.vlw5.  nnnnnnnnnn nnnnnnn-nn gCAAGA-UUc acgaa--A-C Ca---aGGU- 
      Uncu.vlw6.  nnnnnnnnnn nnnnnnn-nn aCAAGA-UUc acgaa--AcC Ca---aGGU- 
      Uncu.rca4.  nnnnnnnnnn nnnnnnn-nn aCGGGA-cAC ucgaa--AcC Ca---aGGU- 
      Uncu.rca7.  nnnnnnnnnn nnnnnnn-nn aCGGGA-cAC ucgaa--AcC Ca---aGGU- 
      Uncu.rca8.  nnnnnnnnnn nnnnnnn-nn aCGGGA-cAC ucgaa--AcC Ca---aGGU- 
      Uncu.lem1.  nnnnnnnnnn nnnnnnn-nn aCGGGA-cAC ucgaa--AcC Ca---aGGU- 
      Uncu.lem2.  nnnnnnnnnn nnnnnnn-nn aCGGuA-cac uagaa--AaC Ca---aGGU- 
      Past.mult.  GGGGCUGauu cuggauu-cg aCGGGA-UUA gcgaa--GCC ca---aGGU- 
      Mann.haem.  GGGGCUGauu uuggauu-cg aCGGGA-UUg gcgaa--GCC ca---aGGU- 
      Haem.somn.  GGGGCUGauu uuggauu-cg aCGGAA-UUA gcgaa--GCC ca---aGGU- 
      Haem.infl.  GGGGCUGauu cuggauu-cg aCGGGA-UUA gcgaa--GCC ca---aGGU- 
      Haem.ducr.  GGGGCUGauu cuggauu-cg aCGGGA-UUA gcgaa--GUC ca---aGGU- 
      Acti.pleu.  GGGGCUGauu cuggauu-cg aCGGGA-UUA gcgaa--GUC ca---aGGU- 
      Acti.acti.  GGGGCUGauu cuggauu-cg aCGGGA-UUa gcgaa--GCC cg---aAGU- 
      Buch.aphi.  GGGGCUGuuu uuggauu-cg aCAAAG-UUa ucaaa-aAAG UA---AaGU- 
      Buch.APS-.  GGGGCUGuuu uuggauu-ug aCAAAA-UUa ucaac-aaAG UA---AAGU- 
   Esch.coli.-1.  GGGGCUGauu cuggauu-cg aCGGGA-UUU gcgaa--AcC Ca---aGGU- 
   Esch.coli.-2.  GGGGCUGauu cuggauu-cg aCGGGA-UUU gcgaa--AcC Ca---aGGU- 
   Esch.coli.-3.  GGGGCUGauu cuggauu-cg aCGGGA-UUU gcgaa--acC Ca---aGGU- 
      Prov.rett.  nnnnnnnnnn nnnnnnn-nn nnGGGA-UUU gcgaa--AcC Ca---aGGU- 
   Salm.typh.-1.  GGGGCUGauu cuggauu-cg aCGGGA-UUU gcgaa--AcC Ca---aGGU- 
   Salm.typh.-2.  GGGGCUGauu cuggauu-cg aCGGGA-UUU gcgaa--AcC Ca---aGGU- 
   Salm.ente.-1.  GGGGCUGauu cuggauu-cg aCGGGA-UUU gcgaa--AcC Ca---aGGU- 
   Salm.ente.-2.  nnnnnnnnnn nnnnnnn-nn aCGGGA-UUU gcgaa--AcC Ca---aGGU- 
      Shig.flex.  GGGGCUGauu cuggauu-cg aCGGGA-UUU gcgaa--AcC Ca---aGGU- 
      Shig.dyse.  GGGGCUGauu cuggauu-cg aCGGGA-UUU gcgaa--acC Ca---aGGU- 
      Salm.para.  GGGGCUGauu cuggauu-cg aCGGGA-UUU gcgaa--AcC Ca---aGGU- 
      Erwi.caro.  GGGGCUGauu cuggauu-cg aCGGGA-UUu gcaaa--GCC ca---aGGU- 
      Erwi.chry.  GGGGCUGauu cuggauu-cg aCGGGA-UUC gcgaa--ACC ca---aGGU- 
      Kleb.pneu.  GGGGCUGauu cuggauu-cg aCGGGA-UUU gcgaa--AcC Ca---aGGU- 
      Uncu.rca1.  nnnnnnnnnn nnnnnnn-nn aCaAGA-UUc acgaa--ACC ca---aGGU- 
   Uncu.vls1.-1.  nnnnnnnnnn nnnnnnn-nn aCAGGA-UUu gcaaa--GCC cU---aGGa- 
      Uncu.vls3.  nnnnnnnnnn nnnnnnn-nn aCAGGA-UUu gcaaa--GCC cU---aGGa- 
      Uncu.vls4.  nnnnnnnnnn nnnnnnn-nn aCAGGA-UUu gcaaa--GcC CU---aGGa- 
      Uncu.ww-1.  nnnnnnnnnn nnnnnnn-nn aCGGGA-UUU gcgaa--AcC Ca---aGGU- 
      Uncu.rca2.  nnnnnnnnnn nnnnnnn-nn aCGGGA-UUU gcgaa--AcC Ca---aGGU- 
      Uncu.ww-2.  nnnnnnnnnn nnnnnnn-nn aCGGGA-UUU gcgaa--AcC Ca---aGGU- 
      Uncu.ww-3.  nnnnnnnnnn nnnnnnn-nn aCGGGA-UUC gcgaa--AcC Ca---aGGU- 
      Uncu.ql-1.  nnnnnnnnnn nnnnnnn-nn aCGGGA-UUU gcgaa--AcC Ca---aGGU- 
      Uncu.ww-4.  nnnnnnnnnn nnnnnnn-nn aCGGGA-UUC gcgaa--AcC Ca---aGGU- 
Uncu.vls1.-2.pa.  ---------- ---------- ---------- ---------- ---------- 
      Uncu.vls5.  nnnnnnnnnn nnnnnnn-nn aCGGGA-UUU gcgaa--AcC Ca---aGGU- 
      Uncu.fs-1.  nnnnnnnnnn nnnnnnn-nn aCGGGA-UUU gcgaa--AcC Ca---aGGU- 
      Uncu.vls6.  nnnnnnnnnn nnnnnnn-nn aCGGGA-UUU gcgaa--AcC Ca---aGaU- 
      Uncu.fs-2.  nnnnnnnnnn nnnnnnn-nn aCGGGA-UUU gcgaa--AcC Ca---aGGU- 
      Uncu.ww-5.  nnnnnnnnnn nnnnnnn-nn aCGGGA-UUU gcgaa--AcC Ca---aGGU- 
      Uncu.ww-6.  nnnnnnnnnn nnnnnnn-nn aCGGGA-UUC gcgaa--AcC Ca---aGGU- 
      Uncu.vlw1.  nnnnnnnnnn nnnnnnn-nn aCGGGA-aUU gcgaa--AcC Ca---aGGU- 
      Uncu.vls7.  nnnnnnnnnn nnnnnnn-nn aCGGGA-UUU gcgaa--AcC Ca---aGGU- 
      Uncu.vls8.  nnnnnnnnnn nnnnnnn-nn aCGGGA-UUU gcgaa--AcC Ca---aGGU- 
      Uncu.vls9.  nnnnnnnnnn nnnnnnn-nn aCGGGA-UUu gcgaa--GCC cU---aGGa- 
      Uncu.vlw2.  nnnnnnnnnn nnnnnnn-nn aCGGGA--Uu gugaa--GCC uU---aGGa- 
      Uncu.ww-7.  nnnnnnnnnn nnnnnnn-nn aCGGGA-UUC gcgaa--AcC Ca---aGGU- 
      Uncu.ww-8.  nnnnnnnnnn nnnnnnn-nn aCGGGA-UUU gcgaa--AcC Ca---aGGU- 
      Yers.ente.  GGGGCUGauu cuggauu-cg aCGGGA-UUc gcgaa--aCC caa---GGU- 
      Yers.pest.  GGGGCUGauu cuggauu-cg aCGGGA-UUc gcgaa--ACC ca---aGGU- 
      Desu.vulg.  GGGGGCGca- cugguuu-cg aCGGGG-AcG uagaa--GcC GG----AGUu 
      Desu.desu.  nnnnnnnnnn nnnnnnn-nn nnGGGG-ACG uggaa--GcC Gu----AGCG 
      Geob.sulf.  GGGGGUGua- cagguuu-cg aCGGGG-AUa g-gaa--GCU GAu---GGUu 
      Geob.meta.  GGGGGUGua- cagguuu-cg aCGGGG-AUa g-gaa--ACu aAa---GGUu 
      Heli.pylo.  GGGGCUGac- uuggauuucg aCAGAu-uUC uuguc--GCA CA----GAUa 
      Camp.jeju.  GGGAGCGac- uuggcuu-cg aCAGGA-GUA agucu--gCU UA----GAUg 
   Fuso.nucl.-1.  GGGGAUGca- aagguuu-cg aCGGGG-UUG ugagg--UUA UA----GGUa 
   Fuso.nucl.-2.  GGGGAUGca- aagguuu-cg aCGGGG-UUG ugagg--UUA UA----GGUa 
   Fuso.nucl.-3.  GGGGACGca- aagguuu-cg aCGGGG-UUG ugagg--UUA UA----GGUa 
      Stre.coel.  GGGGAUGau- -cgguuu-cg aCAGCGgcUG ucgaa--gCA GG----gGaa 
      Ther.fusc.  GGGGGUGau- -cgguuu-cg aCUUCG-AUG guuguu-GUA GG----gGaa 
      Trop.whip.  GGGGAUGac- -ugguuu-cg aCGcU--GUu uguguacUCG UG----gGaa 
      Myco.lepr.  GGGGCUGaa- -agguuu-cg aCUuCGcGCA ucgaa--UCA AG----gGaa 
      Myco.aviu.  GGGGCUGaa- -cgguuu-cg aCUuCGcGCA ucgaa--UCA AG----gGaa 
      Myco.tube.  GGGGCUGaa- -cgguuu-cg aCUuCGcGCA ucgaa--UCA AG----gGaa 
      Myco.bovi.  GGGGCUGaa- -cgguuu-cg aCUuCGcGCA ucgaa--UCA AG----gGaa 
      Myco.mari.  GGGGCUGaa- -cgguuu-cg aCUuCGcGCA ucgaa--UCA AG----gGaa 
      Myco.smeg.  GGGGCUGaa- -cgguuu-cg aCUuCGaGCA ucgaa--UCc AG----gGaa 
      Cory.diph.  GGGGCUGauu uugguuu-cg aCUGCGugCA uuaa---GCU AG---gGGaa 
      Cory.glut.  GGGGCUGa-c augguuu-cg aCUACG-UUG auuua--GCC AG---gGGaa 
      Desu.hafn.  GGGGGUGca- cuggcuu-cg aCGGGGguCG caaaa--UCg CU----UGGC 
      Deha.ethe.  GGGGACGcg- -ugguuu-cg aCAGGGaAGG ua-----GGC Ua-cuGGAUU 
      Heli.mobi.  ggggaacg-- --uguuu--g cUuGGG-AuG cg----aGCC -----GGGuU 
      Baci.halo.  GGGGACGuua -cggauu-cg aCAGGG-AUG gaucg-aGCU UA----AGUg 
      Baci.stea.  GGGGACGauc -cggauu-cg aCAGGG-GUA ggucg-aGCU UA----AGCG 
      Baci.mega.  nnnnnnnnnn nnnnnnn-nn nnAGGG--UA guucg-aGCU UA----GGUu 
      Baci.subt.  GGGGACGuu- acggauu-cg aCAGGG-AUG gaucg-aGCU UG----AGCu 
      Stap.sapr.  nnnnnnnnnn nnnnnnnnnn nnnnnG-GUU ccaug-aGCU AG----UUaa 
      Stap.epid.  GGGGACGuuc uuggauu-cg aCAGGG-GUC ccccg-aGCu uA----UUaa 
   Stap.aure.-1.  GGGGACGuuc auggauu-cg aCAGGG-GUC ccccg-aGCu CA----UUaa 
   Stap.aure.-2.  GGGGACGuuu cuggauu-cg aCAGGG-GUC ccccg-aGCu CA----UUaa 
   Stap.aure.-3.  GGGGACGuuc auggauu-cg aCAGGG-GUa ccccg-aGCu CA----UUaa 
   Stap.aure.-4.  GGGGACGuuc auggauu-cg aCAGGG-GUC ccccg-aGCu CA----UUaa 
   Stap.aure.-5.  GGGGACGuuc auggauu-cg aCAGGG-GUC ccccg-aGCu CA----UUaa 
      Stap.xylo.  nnnnnnnnnn nnnnnnnnnn nnnnnG-GUU ccaug-aGCU AG----UUaa 
      Baci.anth.  GGGGACGuu- acggauu-cg aCAGGG-AUA guucg-aGCU UA----GGUU 
      List.inno.  GGGGAUGuu- acggauu-cg aCAGGG-AUA guucg-aGCU UG----AGUu 
      List.mono.  GGGGAUGuu- acggauu-cg aCAGGG-AUA guucg-aGCU UG----AGUu 
   List.gray.-1.  nnnnnnnnn- nnnnnnn-nn aCAGGG-AUA guucg-aGCU UG----AGUu 
   List.gray.-2.  nnnnnnnnn- nnnnnnn-nn aCAGGG-AUA ggucg-aGCU UG----AGUu 
      List.ivan.  nnnnnnnnn- nnnnnnn-nn aCAGGG-AUA guucg-aGCU UG----AGUu 
      List.seel.  nnnnnnnnn- nnnnnnn-nn aCAGGG-AUA guucg-aGCU UG----AGUu 
      List.wels.  nnnnnnnnn- nnnnnnn-nn aCAGGG-AUA guucg-aGCU UG----AGUu 
      Leuc.mese.  nnnnnnnnnn nnnnnnnnnn nnnnnU-CGU uuaga--GCA UU----GAUu 
      Leuc.pseu.  nnnnnnnnnn nnnnnnnnnn nnnnnU-CGU uuaga--GCA UU----GcCu 
      Leuc.lact.  nnnnnnnnnn nnnnnnnnnn nnnnnC-UGU uuagg--GCA UG----GACU 
      Lact.delb.  nnnnnnnnn- nnnnnnnnnn nnAAGC-ACA guucg-aGCU UG----AaUU 
      Lact.gass.  GGGGAUGuuu ugggauu-cg aCAGGC-GUA gauuc--gCG UU----gaCU 
      Lact.sake.  GGGGCCGuu- acggauu-cg aCAUGU-GUA gguga--GCG Ug----aaUU 
      Lact.helv.  nnnnnnnnnn nnnnnnnnnn nnnnnC-GUA gauuc--gCA UU----GACU 
      Lact.gall.  nnnnnnnnnn nnnnnnnnnn nnnnnC-GUA gauuc--gCA UU----GA-U 
   Lact.plan.-1.  nnnnnnnnnn nnnnnnnnnn nnnnnU-AUA guuug--agU Uc----GAUu 
   Carn.pisc.pa.  ---------- ---------- ---------- ---------- ---------- 
   Ente.faec.-1.  GGGGGCGuu- acggauu-cg aCAGGC-AUA guuga--GCU UG----AAUU 
   Ente.faec.-2.  GGGGACGuu- acggauu-cg aCAGGC-ACA gucga--GCU UG----AAuu 
      Ente.dura.  nnnnnnnnnn nnnnnnnnnn nnnnnC-ACA guucga-GCU UG----AAuu 
      Oeno.oeni.  GGGGUAGuu- ccggaauucg aCAGGU-UAU uacaa--GCA UG----GAUu 
   Lact.lact.-1.  nnnnnnnnnn nnnnnnnnnn nnnnnC-AUU gucgc--GCA Ug----AACu 
   Lact.lact.-2.  nnnnnnnnnn nnnnnnnnnn nnnnnC-AUU gucgc--GCA Ug----AACu 
   Lact.lact.-3.  nnnnnnnnnn nnnnnnnnnn nnnnnC-AUU gucgc--GCA Ug----AACu 
   Lact.lact.-4.  nnnnnnnnnn nnnnnnnnnn nnnnnC-AUU gucgc--GCA Ug----AACu 
      Lact.garv.  nnnnnnnnnn nnnnnnnnnn nnnnnC-AUU gucgc--GCA Ug----AACu 
   Lact.plan.-2.  nnnnnnnnnn nnnnnnnnnn nnnnnU-GUU gucgc--GUA Ug----AGCu 
      Pedi.pent.  GGGGUCGuu- auggauu-cg acaggu-aug ggucga-GCC AU----GACu 
      Lact.raff.  nnnnnnnnnn nnnnnnnnnn nnnnnU-GUU gucgc--GUA Ug----AGCu 
      Stre.equi.  GGGGUUGuu- acggauu-cg aCAGGC-AUU augag--GCC UA----UUUu 
      Stre.uber.  GGGGUUGuu- acggauu-cg aCAGGC-ACU augag--GCA UG----UUUu 
      Stre.pyog.  GGGGUUGuu- acggauu-cg aCAGGC-AUU augag--GCA UG----UUUu 
   Stre.suis.pa.  gggguuguu- acggauu-cg acaggc-auu augag--gcu ug----uucu 
      Stre.ther.  nnnnnnnnnn nnnnnnnnnn nnnnnC-AUU augag--GCA UA----UUCu 
      Stre.gord.  GGGGUCGuu- acggauu-cg aCAGGC-AUU augag--GCA UA----UUUu 
      Stre.miti.  GGGGUCGuu- acggauu-cg aCAGGC-AUU augag--GCA UA----UUUu 
      Stre.pneu.  GGGGUCGuu- acggauu-cg aCAGGC-AUU augag--GCA UA----UUUu 
      Stre.muta.  GGGGUCGuu- acggauu-cg aCAGGC-AUU augag--ACC UA----UUUu 
      Myco.capr.  GGGGAUGuc- auggauu-ug aCAGGA-UAU cuuua--GUA CA---UAUaa 
      Urea.urea.  GGGGAUGuc- acgguuu-cg aCGUGA-CAC auua---AUU uu---UAAUu 
      Spir.kunk.  GGGGAUGuu- ccgguuu-cg aCAgGA-AUG aucu---aCU AA---UAUUg 
      Myco.geni.  GGGGAUGuu- uuggguu-ug aCAUAA-uGc ugauag-ACA AA---CAGUa 
      Myco.pneu.  GGGGAUGua- gagguuu-ug aCAUAA-uGu ugaaag-gAA AA---CAGUU 
      Myco.pulm.  GGGGAUGua- augguuu-cg aCAgGC-AUU uauaa---cC UU---AUAAu 
      Clos.ther.  GGGGGCGua- uugguuu-cg aCGGGA-UUG uugaag-cUU G-----AGUa 
      Ther.teng.  GGGGGUGug- uugguuu-cg aCGGGG-GCG gucga--GGU AA---AAGUa 
      Clos.perf.  GGGGGCGuu- uuggcuu-cg aCGGGG-GUA a------GaU GGguuuGAUa 
      Clos.botu.  GGGGGCGca- augguuu-cg aCGGGG-GCA aauug-cUCC UG----GGaA 
      Clos.diff.  GGGG-CGua- aagguuu-cg aCGUGG-GUU ugga---aCU UGa---gGCu 
Clos.acet.-1.pa.  ---------- ---------- ---------- ---------- ---------- 
   Clos.acet.-2.  GGGGGCGcuu uugguuu-cg aCGGGG-AUG auguua-CGU UU---GAGaA 
      Rumi.albu.  GGGGAUGu-g aagguuu-cg aCGGGG-GUC uug----UAU Ggc--GAUaa 
      Carb.hydr.  GGGGGCGu-a aaggguu-cg aCGGGGgaGC gaa----GGG CCga-AAGUa 
         support  ---------- ---------- -SSSSS-SSS -------SSS S-----SSS- 

                  51                                                 100 
           p-pre  ---ffffffg gggg-----h hhhhhh---- ---ggggg-- ---------h 
          psknts  ---------( (((((((((( (((((((((p seudoknot- I))))))))) 
          hel-10  ---------- ---------- ---------- ---------- ---------- 
           hel-1  ---2222223 3333-----4 444444---- ---33333-- ---------4 
           hel-x  ---dddddd- ---------- ---------- ---------- ---------- 
      Aqui.aeol.  a--GCAGGCC GGG------- UGGCU----- ----CCCGua ac-------- 
      Ther.mari.  aa-gCGAGCC GAGGu---cC CCACCU---- ---CCUCGua aaaa-----A 
   Chlo.aura.-1.  u--GCAGGUC GUGc----cG CCCagU---- ----CACGua aaa------G 
Chlo.aura.-2.pa.  ---------- ---------- ---------- ---------- ---------- 
      Ther.ther.  ---GCGCGCC GAGGu----G CGGGUg---- --gCCUCGua aaa------- 
      Dein.radi.  u--GCGUGUC GAGGu----G CCGUUg---- --gCCUCGua aaca------ 
      Porp.ging.  aa-GCAUGUA GUGCgu--gG GUGgCU---- --uGCACUau aau---cucA 
      Bact.frag.  aa-GCAUGCA GUGCgu--cG GUGAUU---- --uGCACUuu aau---cucA 
      Bact.fors.  aa-GCAUGCA GUGCgu--cG UUGGCC---- --gGCACUuu aau---cucG 
      Tann.fors.  aa-GcaUGCA GUGCgu--cG UUGGCC---- --gGCACUuu aau---cucG 
      Prev.inte.  aa-GCAUGCG GAGCau--uG GUAGCU---- --gGCUCCua aau---aucG 
      Cyto.hutc.  aa-GCAUGCA GGCUc----a UGGGAUga-- --gAGCCUua aaag--auaG 
      Chlo.tepi.  ---GCACUCC GAGUuucagC AUGGACg--- --gACUCGuu aaac---aaG 
      Chla.psit.  ---GCAUGCG GAGGgc---G UUGGCUg--- --gCCUCCua aaa------A 
      Chla.pneu.  ---GCAUGCG GAGGgc---G UUGGCUg--- --gCCUCCua aaa------A 
      Chla.abor.  ---GCAUGCG GAGGgc---G UUGGCUg--- --gCCUCCua aaa------A 
      Chla.trac.  ---GCAUGCG GAGGgc---G UUGGCUg--- --gCCUCCua aaa------A 
      Chla.muri.  ---GCAUGCG GAGGgc---G UUGGCUg--- --gCCUCCua aaa------A 
      Osci.spec.  gauuCAGGCC GAGAg----U GAGUUGu--- --cUCUCGuc aaucc---cC 
      Anab.spec.  gauuCAGGUC gAGAg----U GAGUCUc--- --cUCU-Gca aauca----A 
      Chro.spec.  gauGCAGGUC GAGAg----U GAGUCgc--- --cUCUCGga aauac----a 
      Nost.punc.  gauuCAGGUC GAGAg----U GAGUCUc--- --cUCUCGga aauca---aA 
      Frem.dipl.  gauuCAGGUC GAGAg----U GAGUCUc--- --cUCUCGca aaucc---aA 
      Plec.bory.  gauGCAGGUC GAGAg----g GAGUCca--- --cUCUCGua aaucu----a 
      Tric.eryt.  gauGCAGGcC GAGAg----U GAGUCUu--- --cUCUCGaa aauc---cuG 
   Syne.spec.-1.  gauACAGGUC GAGAg----U GAGUCUc--- --cUCUCGca aauca---aA 
   Syne.spec.-2.  gauuCAGGCC GAGAg----g GAGUCca--- --cUCUCGua aaucc----a 
   Syne.spec.-3.  --------ga aGCC------ -UGCUC---- ---GGUca-- ---------G 
   Syne.spec.-4.  --------ga aGCC------ -UGCUC---- ---GGUga-- ---------G 
   Proc.mari.-2.  --------ga aGCC------ -UGCUC---- ---GGUaa-- ---------G 
   Proc.mari.-1.  --------ga AGCC------ -UGCUC---- ---GGUUa-- ---------G 
   Syne.spec.-5.  --------ga aGCC------ -UGCUC---- ---GGUaa-- ---------G 
   Syne.spec.-6.  --------ga aGCC------ -UGCUC---- ---GGUca-- ---------G 
   Cyan.para.cy.  uaaGCAAGUC GAGGa----u UUgUUcu--- --aUCUCGaa aau------c 
   Porp.purp.cl.  aaagUaAAAc GAGCu---ca UUAUUag--- --aGCUUuua gu------ua 
   Odon.sine.cl.  gauGCAGGUC GAAG------ UUUCUaa--- --uCUUCGua aaaaa----- 
Pavl.luth.cl.pa.  gaugcaaguA GAGG------ -----aaa-- --cCCUCUua aaaaa----- 
   Boli.spec.pl.  ---GCAAGUC GAAA------ aAUAUU---- --aUUUCGuu aaaa-----A 
   Guil.thet.cl.  gaaGCAAGUC AAG------U UUAAUGa--- ---uCUUGua aaaaa----C 
   Thal.weis.cl.  ----CAGGUC AAAGuu---u GUAUU----- ---CUUUGua aaaa------ 
   Meso.viri.cl.  caaGCAAGUC GAGAa----U GAACca---- --aUCUCGua aacuu----g 
   Recl.amer.mt.  uuuUUAAAUu uuAuu----U UUUUaUcu-- --acUuu-ua a--------G 
      Fibb.succ.  aaguCGAGgu cUcAg---ac gAGGgCaa-- --cUcGuuaa aaa------G 
      Trep.dent.  u--GCAGGCG GAG------U GCCGA----- ---uCUCCug a--------u 
      Trep.pall.  u--GCAGGUG GAG------U GUCGA----- ---uCUCCug a--------u 
      Borr.burg.  u--GCAGGCA GAGG------ ---GAA---- ---UCUCUua aaa-----cU 
      Rhod.palu.  ----UUUCCc GGUau----U GuUCCG---- --ccGUUau- ---------C 
   Magn.magn.-1.  u---UCGCUc GGCau----G GuUCCG---- --ccGUUau- ---------C 
   Magn.magn.-2.  u---GCGUUc GGCau----G AUaCCa---- --ccGUUau- ---------c 
      Rhod.rubr.  u---GUGUUc GGCau---gG uaUCCa---- --ccGUUau- ---------c 
   Meth.exto.pa.  ---------- ---------- ---------- ---------- ---------- 
      Brad.japo.  ----UUUCCc GGUau----u GUuCCG---- --ccGUUau- ---------C 
      Meso.loti.  ----UUGCCc GGCau----u GUaCCa---- --ccGUCau- ---------c 
      Bruc.meli.  ----UUACUc GGCau----G AUaCCa---- --ccGUUau- ---------c 
      Sino.meli.  ----UUGCUc GGCau----u GUaCCa---- --ccGUUau- ---------c 
      Rhiz.legu.  ----UUGCUc GGCau----u GUaCCG---- --ccGUUau- ---------C 
      Agro.tume.  ----UUGCUc GGCau----G AUaCCG---- --ccGUUau- ---------C 
      Caul.cres.  u---UCUCUc GGCuu----G G-CCCa---- --ccGUU-u- ---------c 
      Sili.pome.  u---UGUCUc GGCGg----G GuACCa---- --cCGUUau- ---------c 
      Rhod.spha.  u---UGUCCc GGUGa----G GuACCa---- --cCGUUau- ---------c 
      Rick.prow.  u---UUACUc GGuau----G AuUCCAccgg u-gguUUuug ccaua----U 
      Rick.typh.  u---UUACUc GGuau----G AuCCCAccga u-ggcUUuug ccaua----U 
      Rick.cono.  u---UUACUC GGGau----G AuUCCGccga u-ggCUUGug ccaua----U 
      Sphi.arom.  ----UCACCC GGGcu----G AGU------- --aaCCCGuu caa------- 
      Ehrl.chaf.  ----UUGCUC GGUga----G AaaAc----- ---aGCCGuu uaaa------ 
      Wolb.spec.  cu--UUGCUC GGUua----G ACaC------ ---cACCGcu aa-------- 
      Chro.viol.  g--GCAUACC GGGau---uU CAGUc----- --acCCCGua aaac------ 
      Neis.gono.  g--GCAUACC GGGGu---cU CAGaU----- ---UCCCGua aaac------ 
   Neis.meni.-1.  g--GCAUACC GGGGu---cU CAGaU----- ---UCCCGua aaac------ 
   Neis.meni.-2.  g--GCAUACC GGGGu---cU CAGaU----- ---UCCCGua aaac------ 
      Uncu.u02-.  g--GCGUGUC GAGGa----U CAGuUa---- ---CCUCGua aauc-----c 
      Nitr.euro.  g--GCAUACC GAGGu----U CAGUa----- --cCCUCGua aaac------ 
      Meth.glyc.  g--GCAUACC GAGGc----C UAGUca---- ---CCUCGua aauaa----- 
      Nitr.cryo.  g--GCAUACC GAGGa----C CAGAaUa--- ---CCUCGua aauac----A 
   Uncu.u04-.pa.  g--gcauacC GAGGa----C UAGUca---- ---CCUCGua aaucc----- 
      Alca.faec.  g--GCGUGUC GAGCa----C CAGUac---- ---GCUCGua aaucc----- 
      Bord.para.  g--GCAUGCC GAGCa----C CAGUaa---- ---GCUCGuu aaucc----- 
      Bord.pert.  g--GCAUGCC GAGC----aC CAGUaa---- ---GCUCGuu aauc------ 
   Bord.bron.am.  g--GCAUGCC GAGCa----C CAGUaa---- ---GCUCGuu aauc------ 
      Coma.test.  u--GCAUGUC GAGCu----u GAGUGac--- ---GCUCGua aaucuc---- 
      Hydr.pall.  g--GCAUGUC GAGGu----- UCUGuC---- --aCCUCGua aauca----G 
      Vari.para.  g--GCAUGUC GAGCu----- GAAUgC---- ---GCUCGua aaaca----G 
      Burk.pseu.  g--GCAUGUC GAGGa----C CCGUca---- ---CCUCGuu aauca----- 
      Burk.mall.  g--GCAUGUC GAGGa----C CCGUca---- ---CCUCGuu aauca----- 
      Burk.cepa.  g--GCAUGUC GAGGa----C CCGUca---- ---CCUCGuu aauca----- 
      Burk.fung.  g--GCAUGUC GAGGa----C CCGUca---- ---CCUCGuu aauca----- 
      Alca.eutr.  ---GCAUACC GAGGa----c CCGUca---- ---CCUCGuu aauca----- 
      Rals.eutr.  g--GCAUACC GAGGa----C CCGUca---- ---CCUCGuu aauca----- 
      Rals.meta.  g--GCAUACC GAGGa----C CCGUca---- ---CCUCGuu aauca----- 
      Rals.sola.  g--GCAUACC GAGGa----C CCGUca---- ---CCUCGuu aauca----- 
      Rals.pick.  g--GCAUACC GAGGa----C CCGUca---- ---CCUCGuu aauca----- 
   Acid.ferr.-1.  ---GCAUGCA GAGCu----G CGGUUc---- ---GCUCUua aaacu----- 
   Acid.ferr.-2.  ---GCAUGCA GAGCu----G CGGUUc---- ---GCUCUua aaacu----- 
      Fran.tula.  ---GCAUGCC GAGGa---aG UACcGU---- -aaCCUCGuu aaua-----A 
      Dich.nodo.  ---GCAUGUC GAGAa----U GAGAG----- -aaUCUCGuu aaaua----- 
   Xyle.fast.-1.  ---GCAUGCC GAGGg---gG CcGCUu---- --uCCUCGua aa-----ucc 
   Xyle.fast.-2.  ---GCAUGCC GAGGg---gG CcGCUu---- --uCCUCGua aa-----ucc 
   Xyle.fast.-3.  ---GCAUGCC GAGGg---gG CcGCUu---- --uCCUCGua aa-----ucc 
      Xant.camp.  ---GCAUGCC GAGGg---gG CaGCUu---- --uCCUCGuu aa-----ucc 
      Xant.axon.  ---GCAUGCC GAGGg---gG CaGCUu---- --uCCUCGuu aa-----ucc 
      Legi.pneu.  ---GCAUGCC GAGA----ag GAGaUc---- ---UCUCGua aau-----aa 
      Coxi.burn.  ---GCAUGUC GAGCc---gG CAACgaa--- --gGCUCGua aau--ccauc 
      Meth.caps.  ---GCAUGCC GAGGu----G CAGAUGa--- ---CCUCGua aau-----cC 
      Uncu.u01a.  ---GCAUGCC GAGGu----G UCAUGu---- ---CCUCGua aaa-----cc 
      Uncu.u01b.  ---GCAUGCC GAGGu----G UCAUGu---- ---CCUCGua aa-----ucc 
      Acin.ADP1.  ---GCAUGCC GAGAg---cG CAuuUU---- --cUCUCGua aa----uaaA 
      Micr.degr.  ---GCAUGUC GUGAg---gG UAGCca---- --aUCACGua aau---ccaa 
      Pseu.aeru.  ---GCAUGCC GAGcu---gG UAGCAG---- --aaCUCGua aau---ucgC 
      Azot.vine.  ---GCAUGCC GAGUu---gG UGGCAG---- --aACUCGua aau---ccaC 
      Pseu.puti.  ---GCAUGCC GAGUu---gG UAACAG---- --aACUCGua aau---ccaC 
   Pseu.fluo.-1.  ---GCAUGCC GACUu---gG UAACAG---- --aAGUCGua aau---ccaC 
   Pseu.fluo.-2.  ---GCAUGCC GAGUu---gG UAACAG---- --aACUCGua aau---ccaC 
   Pseu.syri.-1.  ---GCAUGCC GAGUu---gG UAACAG---- --aACUCGua aau---ccaC 
   Pseu.syri.-2.  ---GCAUGCC GAGUu---gG UAACAG---- --aACUCGua aau---ccaC 
      Mari.hydr.  ---GCAUGCC GAGAu---gG CAGCga---- --aUCUCGua aau---ccaa 
      Pseu.halo.  ---GCAUGUC GAGGu----G CGGUUU---- --gCCUCGua aa------aA 
      Uncu.ww11.  ---GCAUGCC GAGG----gG CGGUUg---- --gCCUCGua aa-------a 
      Shew.putr.  ---GCAUGCC GAGG----gG CGGUUg---- --gCCUCGua aa-------a 
      Colw.spec.  ---GCAUGCC CAGG----gG CGGUUU---- --gCCUGGua aa-------A 
      Phot.phos.  ---GCAUGUC GAGGu----G CGGUUu---- --gCCUCGuu aa------ac 
      Vibr.chol.  ---GCAUGCC GAGGu----G CGGUag---- --gCCUCGuu aa------ca 
      Aero.salm.  ---GCAUGCC GAGGu----G CGGUag---- --gCCUCGuu aa------ca 
      Uncu.vlw3.  ---GCAUGCC GAGGu----G CGGUag---- --gCCUCGuu aa------ca 
      Uncu.vlw4.  ---GCAUGCC GAGGu----G CGGUag---- --gCCUCGuu aa------ca 
   Uncu.vls1.-3.  ---GCAUGCC GAGGu----G CGGUag---- --gCCUCGuu aa------ca 
      Uncu.rca3.  ---GCAUGCC GAGGu----G CGGUag---- --gCCUCGuu aa------ca 
   Uncu.vls1.-4.  ---GCAUGCC GAGGu----G CGGUag---- --gCCUCGuu aa------ca 
      Uncu.ww-9.  ---GCAUGCC GAGGu----G CGGUag---- --gCCUCGuu aa------ca 
      Uncu.ww10.  ---GCAUGCC GAGGu----G CGGUag---- --gCCUCGuu aa------ca 
      Uncu.vlw5.  ---GCAUGCC GAGGu----G CGGUag---- --gCCUCGuu aa------ca 
      Uncu.vlw6.  ---GCAUGCC GAGGu----G CGGUag---- --gCCUCGuu aa------ca 
      Uncu.rca4.  ---GCAUGCC GAGGu----G CGGUag---- --gCCUCGuu aa------ua 
      Uncu.rca7.  ---GCAUGCC GAGGu----- CGGUag---- --gCCUCGuu aa------ua 
      Uncu.rca8.  ---GCAUGCC GAGGu----G CGGUag---- --gCCUCGuu aa------ua 
      Uncu.lem1.  ---GCAUGCC GAGGu----G CGGUag---- --gCCUCGuu aa------ua 
      Uncu.lem2.  ---GCAUaCC GAGGu----G CGGUag---- --gCUUCGuu aa------ua 
      Past.mult.  ---GCACGUC GAGGu----G CGGUag---- --gCCUCGua aa------ua 
      Mann.haem.  ---GCAUGUC GAGGu----G CGGUag---- --gCCUCGua aa------ca 
      Haem.somn.  ---GCACGUC GAGGu----G CGGUag---- --gCCUCGua aa------ua 
      Haem.infl.  ---GCACGUC GAGGu----G CGGUag---- --gCCUCGua aa------ua 
      Haem.ducr.  ---GCACGUC GAGGu----G CGGUag---- --gCCUCGua aa------ca 
      Acti.pleu.  ---GCACGUC GAGGu----G CGGUag---- --gCCUCGua aa------ca 
      Acti.acti.  ---GCACGUC GAGGu----G CGGUag---- --gCCUCGua aa------ua 
      Buch.aphi.  ---GCAUGCC GAGG----aA CGGUUU---- --gCCUCGau aa------aA 
      Buch.APS-.  ---GCAUGCC GAGG----aA CGGUUU---- --gCCUCGau aa-------A 
   Esch.coli.-1.  ---GCAUGCC GAGG----gG CGGUUg---- --gCCUCGua aa-------a 
   Esch.coli.-2.  ---GCAUGCC GAGG----gG CGGUUg---- --gCCUCGua aa-------a 
   Esch.coli.-3.  ---GCAUGCC GAGG----gG CGGUUg---- --gCCUCGua aa-------a 
      Prov.rett.  ---GCAUGCC GAGG----gG CGGUUg---- --gCCUCGua aa-------a 
   Salm.typh.-1.  ---GCAUGCC GAGG----gG CGGUUg---- --gCCUCGua aa-------a 
   Salm.typh.-2.  ---GCAUGCC GAGG----gG CGGUUg---- --gCCUCGua aa-------a 
   Salm.ente.-1.  ---GCAUGCC GAGG----gG CGGUUg---- --gCCUCGua aa-------a 
   Salm.ente.-2.  ---GCAUGCC GAGG----gG CuGgUUg--- --gCCUCGua aa-------A 
      Shig.flex.  ---GCAUGCC GAGG----gG CGGUUg---- --gCCUCGua aa-------a 
      Shig.dyse.  ---GCAUGCC GAGG----gG CGGUUg---- --gCCUCGua aa-------a 
      Salm.para.  ---GCAUGCC GAGG----gG CGGUUg---- --gCCUCGua aa-------a 
      Erwi.caro.  ---GCAUGCC GAGG----gG CGGUUU---- --gCCUCGua aa-------A 
      Erwi.chry.  ---GCAUGCC GAGG----gG CGGUUg---- --gCCUCGua aa-------a 
      Kleb.pneu.  ---GCAUGCC GAGG----gG CGGUUg---- --gCCUCGua aa-------a 
      Uncu.rca1.  ---GCAUGCC GAGGu----G CGGUag---- --gCCUCGuu aa------ca 
   Uncu.vls1.-1.  ---GCAUGCC GAGG----gG CGGUUU---- --gCCUCGua aa-------A 
      Uncu.vls3.  ---GCAUGCC GAGG----gG CGGUUU---- --gCCUCGua aa-------A 
      Uncu.vls4.  ---GCAUGCC GAGG----gG CGGUUU---- --gCCUCGua aa-------A 
      Uncu.ww-1.  ---GCAUGCC GGGG----gG CGGUUg---- --gCCUCGua aa-------a 
      Uncu.rca2.  ---GCAUGCC GAGG----gG CGGaUg---- --gCCUCGua aa-------a 
      Uncu.ww-2.  ---GCAUGCC GGGG----gG CGGUUg---- --gCCUCGua aa-------a 
      Uncu.ww-3.  ---GCAUGCC GAGG----gG CGGUUg---- --gCCUCGua aa-------a 
      Uncu.ql-1.  ---GCAUGCC GAGG----gG CGGUUg---- --gCCUCGua aa-------a 
      Uncu.ww-4.  ---GCAUGCC GAGG----gG CGGUUg---- --gCCUCGua aa-------a 
Uncu.vls1.-2.pa.  ---------- ---------- ---------- ---------- ---------- 
      Uncu.vls5.  ---GCAUGCC GAGG----gG CGGUUg---- --gCCUCGua aa-------a 
      Uncu.fs-1.  ---GCAUGCC GAGG----gG CGGUUg---- --gCCUCGua aa-------a 
      Uncu.vls6.  ---GCAUGCC GAGG----gG CGGUUg---- --gCCUCGua aa-------a 
      Uncu.fs-2.  ---GCAUGCC GAGG----gG CGGUUg---- --gCCUCGua aa-------a 
      Uncu.ww-5.  ---GCAUGCC GAGG----gG CGGUUg---- --gCCUCGua aa-------a 
      Uncu.ww-6.  ---GCAUGCC GAGG----gG CGGUUg---- --gCCUCGua aa-------a 
      Uncu.vlw1.  ---GCAUGCC GAGG----gG CGGUUg---- --gCCUCGua aa-------a 
      Uncu.vls7.  ---GCAUGCC GAGG----gG CGGUUg---- --gCCUCGua aa-------a 
      Uncu.vls8.  ---GCAUGCC GaGG----gG CGGUUg---- --gCCgCGua aa-------a 
      Uncu.vls9.  ---GCAUGCC GAGG----gG CGGUUg---- --gCCUCGua aa-------a 
      Uncu.vlw2.  ---GCAUGCC GAGG----gG CGGUUU---- --gCCUCGua aa-------A 
      Uncu.ww-7.  ---GCAUGCC GAGG----gG CGGUUg---- --gCCUCGua aa-------a 
      Uncu.ww-8.  ---GCAUGCC GAGG-----G CGGUUg---- --gCCUCGua aa-------a 
      Yers.ente.  ---GCAUGCC GAGG-----U GCGGag---- --gCCUCGua aa------aa 
      Yers.pest.  ---GCAUGCC GAGG-----U GCGGUg---- --gCCUCGua aa------aa 
      Desu.vulg.  ---GCAGGCC GAGGc----- GCCGCUg--- --gCCUCGua aaa------A 
      Desu.desu.  ---GCAGGUC GAGGc----- GCCGCUg--- --gCCUCGua aaa------A 
      Geob.sulf.  ---GCAUGCC GAGGu----C CGGGCUg--- --gCCUCGuu aaaa-----A 
      Geob.meta.  ---GCAUGCC GAGGu----C CGGGCUg--- --gCCUCGuu aaaa-----A 
      Heli.pylo.  ---GCAUGCC AAGC------ ---GCU---- ---GCUUGua aaac-----A 
      Camp.jeju.  ---GCAUGUC GCUU------ -UGGGC---- --aAAGCGua aaaa-----G 
   Fuso.nucl.-1.  ---GCAAGUC AGgC------ UU-GUC---- ---G-CUGug aga------G 
   Fuso.nucl.-2.  ---GCAAGUC AGgU------ UU-GUC---- ---G-CUGug aaa------G 
   Fuso.nucl.-3.  ---GCAAGUC AGgU------ UU-GUC---- ---G-CUGug aaa------G 
      Stre.coel.  ---gCGUGUC GAGGaa--gC GGCCaug--- --aUCUCGua aacc----ac 
      Ther.fusc.  ---gCGGGCC GAGGaga-gC GGaCGCa--- --gCCUCGuu aaaa---auG 
      Trop.whip.  ---GCGGGUC GAGGau---G CGAGGuu--- --gUCUCGuu aacg----au 
      Myco.lepr.  ---gCGUGCC GGUGca--gG CAAgaGa--- --cCACCGua agcg-----U 
      Myco.aviu.  ---gCGUGCC GGUGca--gG CAAgaGa--- --cCACCGua agcg-----U 
      Myco.tube.  ---gCGUGCC GGUGca--gG CAAgaGa--- --cCACCGua agcg-----U 
      Myco.bovi.  ---gCGUGCC GGUGca--gG CAAgaGa--- --cCACCGua agcg-----U 
      Myco.mari.  ---gCGUGCC GGUGca--gG CAagaGa--- --cCACCGua agcg-----U 
      Myco.smeg.  ---gCGUGCC GGUGca--gG CAAgaGa--- --cCACCGua agcg-----U 
      Cory.diph.  ---gCGUGCC GGUGca--gG CUAgaGa--- --cCACCGau uuuaagcg-U 
      Cory.glut.  ---gCGUGCC GGUGaa--gG CUGgaGa--- --cCACCGua agcg-----U 
      Desu.hafn.  ---GCAUGCC GAGGg----G UAGCUu---- --uCCUCGua aaac------ 
      Deha.ethe.  ---GCaGgcU GAGGu----G CCAUCc---- --aCCUCAuu aaac-----a 
      Heli.mobi.  ---GCc-GCC -agg-----a CCgUaaaa-- --agggcG-- ---------- 
      Baci.halo.  ---GCGAGCC GAGg-----U GGCG------ --aaCUCGuu aaaa------ 
      Baci.stea.  ---GCGAGCC GAGGg----g GACG------ --uCCUCGua aaaa------ 
      Baci.mega.  ---GCGAGUC GAGG-----a GAUG------ --gCCUCGuu aaaa------ 
      Baci.subt.  ---gCGAGCC GAGA------ gGCGa----- ---UCUCGua aaca------ 
      Stap.sapr.  ---GCGUGUC GAAG----gG UUGU------ ---CUUCGuc accaacacac 
      Stap.epid.  ---GCGUGUC GGAG----gG UUGG------ ---CUCCGuc aucaacacau 
   Stap.aure.-1.  ---GCGUGUC GGAG----gG UUGU------ ---CUUCGuc aucaacacac 
   Stap.aure.-2.  ---GCGUGUC GGAG----gG UUGU------ ---CUUCGuc aucaacacac 
   Stap.aure.-3.  ---GCGUGUC GGAG----gG UUGU------ ---CUUCGuc aucaacacac 
   Stap.aure.-4.  ---GCGUGUC GGAG----gG UUGg------ ---CUUCGuc aucaacacac 
   Stap.aure.-5.  ---GCGUGUC GGAG----gG UUGU------ ---CUUCGuc aucaacacac 
      Stap.xylo.  ---GCGUGUC GGAG----gG UUGU------ ---CUUCGuc accaacacac 
      Baci.anth.  ---GCGAGUC GAGG-----G GauCGg---- ---CCUCGuu ------aaaa 
      List.inno.  ---GCGAGUC GGGG-----G GauCGU---- ---CCUCGuu -----aucaA 
      List.mono.  ---GCGAGUC GGGG-----G GauCGU---- ---CCUCGuu -----aucaA 
   List.gray.-1.  ---GCGAGUC GGGG-----G GauCGU---- ---CCUCGuu -----aucaA 
   List.gray.-2.  ---GCGAGCC GGGg-----G GauCGg---- ----CCCGuc -----aucaa 
      List.ivan.  ---GCGAGUC GGGG-----G GauCGU---- ---CCUCGuu -----auuaA 
      List.seel.  ---GCGAGUC GGGG-----G GauCGU---- ---CCUCGuu -----aucaA 
      List.wels.  ---GCGAGUC GGGG-----G GauCGU---- ---CCUCGuu -----aucaA 
      Leuc.mese.  ---GCGUUUC GCCa------ -UCCG----- ----GGCGca aa-------a 
      Leuc.pseu.  ---GCGUUUC GCCg------ -UCCG----- ----GGCGuu aa-------a 
      Leuc.lact.  ---GCGUUUC GCCa------ -UCCG----- ----GGCGuu aaa------a 
      Lact.delb.  ---GCGUUUC GUAG-----G UuACGU---- ---CUACGuu aaa------A 
      Lact.gass.  ---GCGAUUC GUAG-----G UcACGU---- ---CUACGuu aaa------A 
      Lact.sake.  ---GCACUUC GUAG-----G UuACGU---- ---CUGCGuu aaca-----A 
      Lact.helv.  ---GCGAUUC GUAG-----G UuACGU---- ---CUACGua aaa------A 
      Lact.gall.  ---GCGAUUC GUAG-----G UuACGU---- ---CUACGua aaa------A 
   Lact.plan.-1.  ---GCGCUUC GUAu-----G uuGCGU---- ---cUACGua aaa------A 
   Carn.pisc.pa.  ---------- ---------- ---------- ---------- ---------- 
   Ente.faec.-1.  ---GCGUUUC GUAG-----G UuACGg---- ---CUACGuu aaa------a 
   Ente.faec.-2.  ---GCGUUUC GUAG-----G UuACGU---- ---CUACGua aaa------A 
      Ente.dura.  ---GCGUUUC GUAG-----G UuACGU---- ---CUACGuu aaa------A 
      Oeno.oeni.  ---GCGUU-C CCG------- -uuug----- ---uCGGGuu aa-------- 
   Lact.lact.-1.  ---GCAACUg CUG------a gGGAU----- ----CAGgau aauc------ 
   Lact.lact.-2.  ---GCAACUg CUG------a gGGAU----- ----CAGgau aauc------ 
   Lact.lact.-3.  ---GCAACUg CUG------a gGGAU----- ----CAGgau aauc------ 
   Lact.lact.-4.  ---GCAACUg CUG------a gGGAU----- ----CAGgau aauc------ 
      Lact.garv.  ---GCAACUG GUG------G UGAUG----- ---uCACCua aauc------ 
   Lact.plan.-2.  ---GCGAUUA GUG------- aGACG----- ---uCACUcu aaac------ 
      Pedi.pent.  ---GCAUUUC GUAG-----g uuACGg---- ---CUACGua aa------aa 
      Lact.raff.  ---GCGAUUA GUG------- CGGCG----- ---cCACUcu aaac------ 
      Stre.equi.  ---GCAACUC AUC------- -GGCA----- ----GAUGua aaaa------ 
      Stre.uber.  ---GCAACUC AUC------- -GGCA----- ----GAUGua aaaa------ 
      Stre.pyog.  ---GCGUCCC AUC------- -GGCA----- ----GAUGua aau------- 
   Stre.suis.pa.  ---gcaacuC AUC------- -GGCA----- ----GAUGua aaaa------ 
      Stre.ther.  ---GCGACUC GUg------U -GGCG----- -----ACGuu aa-------- 
      Stre.gord.  ---GCGACUC AUC------U -aGCG----- ----GAUGua aaa------- 
      Stre.miti.  ---GCGACUC GUg------U -GGCG----- -----ACGua aa-------- 
      Stre.pneu.  ---GCGACUC GUg------U -GGCG----- -----ACGua aa-------- 
      Stre.muta.  ---GCGACUC AUC------U -aGCG----- ----GAUGua aaa------- 
      Myco.capr.  ---GCA-GUA GUGUu---gU AGACUaua-- --aAUACUac --------ua 
      Urea.urea.  ---GCA-GUG GGGUu---aG cccCUUau-- --cGCUUUc- --------gA 
      Spir.kunk.  ---GCA-GUA GUuUa---gU AGACUaua-- ---AuGCUac --------ua 
      Myco.geni.  ---GCA-UUG GGG------U auGCCc---- ----CCUUac a---gcgcua 
      Myco.pneu.  ---GCA-GUG GGG------U AUGCC----- ----CCUUac a---gcucua 
      Myco.pulm.  ---GCA-GUA GUUU-----G GC-------- ---AGACUau aaugcuacua 
      Clos.ther.  ---gCGGGUA GAGGa----U UCUCGUug-- --gCCUCUuu aaaaa----A 
      Ther.teng.  ---gCGAGCC GAGUu----c UCCACC---- --aGCUCGua aaaaa----G 
      Clos.perf.  a--GCGAGUC GAGGg--aaG CAUGgU---- --gCCUCGau aauaa----A 
      Clos.botu.  ---gCGAGUC GaAGg--gaU CCuGUa---- --cCUgCGuu aaaaa----- 
      Clos.diff.  ---GCAUGUC GUGu---uaC UCUGGg---- ---uCACGua aaaa------ 
Clos.acet.-1.pa.  ---------- ---------- ---------- ---------- ---------- 
   Clos.acet.-2.  ---gCGAGUC GaGGg-aacC UGUGGa---- --cCCgCGuu aaaaaa---- 
      Rumi.albu.  ---GCGAGUG GaGG-----a gcCGca---- ---CUcUCuu aaaa------ 
      Carb.hydr.  ---gCGAGGC GAGG---acC CCAUCuua-- ---CCUCGuu aaaaa----u 
         support  ---SSSSSSS SSSS-----S SSSSS----- ---SSSSS-- ---------- 

                  101                                                150 
           p-pre  hhhhhh---- ---------- ---------- ---------- ---------- 
          psknts  ))))))---- ---------- ---------- -----rrr-- ---------- 
          hel-10  ---------- ---------- ---------- ---------- ---------- 
           hel-1  444444---- ---------- ---------- ---------- ---------- 
           hel-x  ---------- ---------- ---------- ---------- ---------- 
      Aqui.aeol.  AGCCG----- ---------- -------cua aaacagcucc cgaagcugaa 
      Ther.mari.  GGUGGGacaa ---------- ------agaa uaagugccaa cgaaccuguu 
   Chlo.aura.-1.  --GGGCaa-- ---------- -----ggcaa caacugccaa caccaacacu 
Chlo.aura.-2.pa.  ---------- ---------- ---------- ---------- ---------- 
      Ther.ther.  ACCCGCaac- ---------- ------ggca uaacugccaa caccaacuac 
      Dein.radi.  AACGGCaaag c--------- ------cauu uaacuggcaa ccagaacuac 
      Porp.ging.  GaCAUCaaa- ---------- ------aguu uaauuggcga aaauaa---- 
      Bact.frag.  GUUAUCaaa- ---------- ------auuu uaucuggcga aacuaauua- 
      Bact.fors.  GUUGAUcca- ---------- ------auuu uaacuggcga aaauaacua- 
      Tann.fors.  GUUGAUccaa ---------- -------uuu uaacuggcga aaauaacua- 
      Prev.inte.  GUUAUCaaa- ---------- ------caau uaauuggcga aaacaauua- 
      Cyto.hutc.  UUCCGa---- ---------- ------acaa uaauuggcga agaaucuua- 
      Chlo.tepi.  UCUAUGua-- ---------- ------ccaa uagaugcaga cgauuauucg 
      Chla.psit.  GCCGACaaa- ---------- ------acaa uaaaugccga accuaaggcu 
      Chla.pneu.  GCCAACaaa- ---------- ------acaa uaaaugccga accuaaggcu 
      Chla.abor.  GCCGACaaa- ---------- ------acaa uaaaugccga accuaaggcu 
      Chla.trac.  GCCGACaaa- ---------- ------acaa uaaaugccga accuaaggcu 
      Chla.muri.  GCCGACaaa- ---------- ------acaa uaaaugccga accuaaggcu 
      Osci.spec.  AACUCAaaaa a--------- ------aaag uaaaugcgaa caacaucguu 
      Anab.spec.  GGCUCAaaac a--------- ------aaag uaaaugcgaa uaacaucguu 
      Chro.spec.  GGCUCAaauc ua-------- ------aaua uagaugcaaa caacaucgua 
      Nost.punc.  GGCUCAaaca a--------- ------aaag uaaaugcgaa uaacaucguu 
      Frem.dipl.  GGCUCAaaac a--------- ------aaag uaaaugcgaa caauaucgua 
      Plec.bory.  GGCUCaaaaa a--------- ---------a uagaugcaaa caacaucgua 
      Tric.eryt.  GACUCAaaaa ---------- ------auaa uaagugcaaa caacauugua 
   Syne.spec.-1.  GGCUCAaaaa ---------- ------aaag uaacugcgaa uaacaucguc 
   Syne.spec.-2.  GGCUCaacca ---------- ------aaag uaacugcgaa caacaucguu 
   Syne.spec.-3.  AGCGaa---- ---------- ------cccg uaacagcgaa caacaucguu 
   Syne.spec.-4.  AGCAaa---- ---------- ------cccg uaacugcgaa caacaucguu 
   Proc.mari.-2.  AGCAaa---- ---------- ------uccg uaacugcgaa caacaucguu 
   Proc.mari.-1.  AGCAaa---- ---------- ------aaca caaacgcuaa caaaaucguu 
   Syne.spec.-5.  AGCGaa---- ---------- ------cccg uaacagcgaa caacaucguu 
   Syne.spec.-6.  AGCGaa---- ---------- ------cccg uaacagcgaa caacaucguu 
   Cyan.para.cy.  AAgAAcucuc aa-------- ------aauu uaaacgcaac uaauauugua 
   Porp.purp.cl.  AAUAA----- ---------- ---------- ---augcaga aaauaauauu 
   Odon.sine.cl.  AGAGAaauuu ---------- ------auaa uaaaugcuaa uaauuuaauu 
Pavl.luth.cl.pa.  aaagcaa--- ---------- ------acaa uaaaugcaaa caauauuuua 
   Boli.spec.pl.  AUAUaccuuu ---------- ------aaaa uaaaugcaaa uaacauuuua 
   Guil.thet.cl.  AUUAAAgua- ---------- ------caaa uaaaugcaag caauauaguu 
   Thal.weis.cl.  AAUACuaaaa ua-------- ------cuaa uaaaugcuaa uaauauaaua 
   Meso.viri.cl.  aGUUCAauug ---------- ------caaa uaaaugcuaa caauauuuua 
   Recl.amer.mt.  -AAGGAuuuu uu---aaaaa caccuuguua aauaaguaaa uaaaaaaaa- 
      Fibb.succ.  -UCUgaa--- ---------- ----aaaaaa uaagugcuga cgaaaac--- 
      Trep.dent.  UCGGCAaa-- ---------- -----cacua uaacugccga aaauaacgac 
      Trep.pall.  UCGGCGcc-- ---------- ------uuua uaacugccaa uucugacagu 
      Borr.burg.  UCu------- ---------- ------aaaa uaaaugcaaa aaauaauaac 
      Rhod.palu.  GGGcUAcu-- ---------- ------gcaa uaguugccaa cgacaacuau 
   Magn.magn.-1.  GGGcCUuu-- ---------- ------gcaa uaguugccaa cgacaacuuu 
   Magn.magn.-2.  GG-GUCaauc ---------- ------cuaa caagugccaa cgacaac--- 
      Rhod.rubr.  GGG-cCaacu ---------- ------cuga caagugccaa cgacaacguu 
   Meth.exto.pa.  ---------- ---------- ---------- ---------- ---------- 
      Brad.japo.  GG-GCuacu- ---------- ------gcaa uaguugccaa cgacaacuuu 
      Meso.loti.  GG-GCuaaa- ---------- ------cuua uaguugccaa cgacaacuau 
      Bruc.meli.  GG-GUCaac- ---------- ------agag uaguugcaaa ugacaacaau 
      Sino.meli.  GG-GCuaaa- ---------- ------cuua uaguugcaaa cgacaacuau 
      Rhiz.legu.  GG-GCuaaa- a--------- -------uug uaguugcaaa cgacaacuau 
      Agro.tume.  GG-GUCaca- ---------- ------agug uaguugcaaa ugacaacaac 
      Caul.cres.  GGG-CCuuu- ---------- -------auc uaaaugcgaa cgauaacuuc 
      Sili.pome.  GGU-CCgcaa a--------- -------gca uaauugccaa cgacaaucgu 
      Rhod.spha.  GGU-CCgaa- ---------- -----aagua caguugccaa cgacaaccgu 
      Rick.prow.  GGA-UCaaaa ---------- ------caaa gaaacgcaaa cgauaaucgu 
      Rick.typh.  GGG-UCaaaa ---------- ------caaa gaaacgcaaa cgauaauaag 
      Rick.cono.  GGG-UCaaaa ---------- ------caaa gaaacgcaaa cgauaauaau 
      Sphi.arom.  -gGCUCaaa- ---------- -----acuca caagugccaa cgacaacgaa 
      Ehrl.chaf.  -UgcUCaaaa u--------- -------uua uaagugcaaa cgauaauuuc 
      Wolb.spec.  -GaGUUcau- ---------- ------aauu uaaaugcaaa cgauaauuuu 
      Chro.viol.  -GCUGAauu- ---------- ------uaua uagucgcaaa cgacgaaacu 
      Neis.gono.  A-CUGAauu- ---------- ------caaa uagucgcaaa cgacgaaacu 
   Neis.meni.-1.  A-CUGAauu- ---------- ------caaa uagucgcaaa cgacgaaacu 
   Neis.meni.-2.  A-CUGAauu- ---------- ------caaa uagucgcaaa cgacgaaacu 
      Uncu.u02-.  AuCUGAaaa- ---------- ------acag uaaacgcaaa cgacgaacag 
      Nitr.euro.  aGCUGAaaa- ---------- ------aaaa uagucgcaaa cgacgaaaac 
      Meth.glyc.  -ACUAGaaca ---------- ------agua uagucgcaaa cgacgaaacu 
      Nitr.cryo.  -UCUGGaaa- ---------- ------aaaa uagucgcaaa cgacgaaaac 
   Uncu.u04-.pa.  -ACUGGaaca a--------- ------guua uagucgcaaa cgacgaaacu 
      Alca.faec.  -ACUGGaaa- ---------- ------acua uaaacgccaa cgacgagcgu 
      Bord.para.  -ACUGGaac- ---------- ------acua caaacgccaa cgacgagcgu 
      Bord.pert.  cACUGGaac- ---------- ------acua caaacgccaa cgacgagcgu 
   Bord.bron.am.  cACUGGaac- ---------- ------acua caaacgccaa cgacgagcgu 
      Coma.test.  CAUUCaaa-- ---------- ------aaac uaacugcaaa cgacgaacgu 
      Hydr.pall.  -CAGAaaa-- ---------- ------aaac caacugcaaa cgacgaacgu 
      Vari.para.  -AUUCaaac- ---------- ------aaac uaacugcaaa cgacgaacgu 
      Burk.pseu.  -AUGGGaaa- ---------- ------aacg uaacugcaaa cgacgauacg 
      Burk.mall.  -AUGGGaaa- ---------- ------aacg uaacugcaaa cgacgauacg 
      Burk.cepa.  -AUGGGaaa- ---------- ------aucg uaacugcaaa cgacgauacg 
      Burk.fung.  -AUGGGaaa- ---------- ------aacg uaacugcaaa cgacgauacg 
      Alca.eutr.  -AUGGaau-- ---------- ------gcaa uaacugcuaa cgacgaacgu 
      Rals.eutr.  -AUGGGaau- ---------- ------gcaa uaacugcuaa cgacgaacgu 
      Rals.meta.  -AUGGGaau- ---------- ------gcaa uaacugcuaa cgacgaacgu 
      Rals.sola.  -AUGGGaac- ---------- ------gcaa uaacugcuaa cgacaaccgu 
      Rals.pick.  -AUGGGaau- ---------- ------gcaa uaacugcuaa cgacgaacgu 
   Acid.ferr.-1.  GGUCGCaga- ---------- ------uuca uaauugccaa cgacagcaau 
   Acid.ferr.-2.  GGUCGCaga- ---------- ------uuca uaauugccaa cgacagcaau 
      Fran.tula.  CaGUACaaa- ---------- -ugccaauaa uaacuggcaa caaaaaagca 
      Dich.nodo.  CUUUCAaaa- ---------- ------cuua uaguugcaaa cgacgacaac 
   Xyle.fast.-1.  AGCaGCaaa- ---------- ------cuua uaguugccaa cgaagacaac 
   Xyle.fast.-2.  AGCaGCaca- ---------- ------cuua uaguugccaa cgaagacaac 
   Xyle.fast.-3.  AGCaGCaca- ---------- ------cuua uaguugccaa cgaagacaac 
      Xant.camp.  AGCaGCaaa- ---------- ------cuuu uaguugccaa cgacgacaac 
      Xant.axon.  AGCaGCaaa- ---------- ------cuuu uaguugccaa cgaugacaac 
      Legi.pneu.  GaCUCaauua aa-------- --------ua uaaaugcaaa cgaugaaaac 
      Coxi.burn.  aGUUGCaaac a--------- --------ga uaguugcaaa cgauaguaau 
      Meth.caps.  AUCUGCaaac ca-------- --------aa uaaacgccaa cgacgacguu 
      Uncu.u01a.  UGUGACaacc aa-------- --------gc uaguugcgaa cgacuccaac 
      Uncu.u01b.  CGUGGCaacc aa-------- --------gc uaguugcgaa cgacuccaac 
      Acin.ADP1.  AuuUGCauuu uaaua----- ---------- --gucgcaaa cgacgaaacu 
      Micr.degr.  aGCUGCaaa- ---------- ------uuau caguugccaa ugaugacaac 
      Pseu.aeru.  UGCUGCaaa- ---------- ------cuua uaguugccaa cgacgacaac 
      Azot.vine.  UGCUACaaa- ---------- ------cuca uaguugccaa cgacgacaac 
      Pseu.puti.  UGUUGCaac- ---------- -----uuuua uaguugccaa ugacgaaaac 
   Pseu.fluo.-1.  UGUUGCaac- ---------- ----uacuua uaguugccaa ugacgaccaa 
   Pseu.fluo.-2.  UGUUGCaac- ---------- ----uucuua uaguugccaa ugacgaaaac 
   Pseu.syri.-1.  UGUUGCaac- ---------- ----uuucua uaguugccaa ugacgaaaac 
   Pseu.syri.-2.  UGUUGCaac- ---------- ----uuucua uaguugccaa ugacgaaacc 
      Mari.hydr.  aGCUGCaac- ---------- ------guaa uagucgcaaa cgacgaaaac 
      Pseu.halo.  AGCCGCaauu u--------- ------aaag uaaucgcaaa cgacgauaac 
      Uncu.ww11.  AGCCGCaca- ---------- ------guua uaguugcaaa cgacgauaac 
      Shew.putr.  AGCCGCaaa- ---------- ------guua uaguugcaaa cgacgauaac 
      Colw.spec.  AGCCGCaa-- ---------- -----aacua uaauugcuaa cgacgauacg 
      Phot.phos.  AGCCGCaaa- ---------- ------aaaa uagucgcaaa cgacgaaaac 
      Vibr.chol.  aACCGCaaa- ---------- ------aaaa uagucgcaaa cgacgaaaac 
      Aero.salm.  aACCGCaaa- ---------- ------aaaa uagucgcaaa cgacgaaaac 
      Uncu.vlw3.  aACCGCaaa- ---------- ------aaaa uagucgcaaa cgacgaaaac 
      Uncu.vlw4.  aACCGCaaa- ---------- ------aaaa uagucgcaaa cgacgaaaac 
   Uncu.vls1.-3.  aACCGCaaa- ---------- ------aaaa uagucgcaaa cgacgaaaac 
      Uncu.rca3.  aACCGCaaa- ---------- ------aaaa uagucgcaaa cgacgaaaac 
   Uncu.vls1.-4.  aACCGCaaa- ---------- ------aaaa uagucgcaaa cgacgaaaac 
      Uncu.ww-9.  aACCGCaaa- ---------- ------aaaa uagucgcaaa cgacgaaaac 
      Uncu.ww10.  aACCGCaaa- ---------- ------aaag uagucgcaaa cgacgaaaac 
      Uncu.vlw5.  aACCGCaaa- ---------- ------aaaa uagucgcaaa cgacgaaaac 
      Uncu.vlw6.  aACCGCaaa- ---------- ------aaaa uagucgcaaa cgacgaaaac 
      Uncu.rca4.  aACCGCaa-- ---------- ------aaaa uagucgcaaa cgacgaaacc 
      Uncu.rca7.  aACCGcaa-- ---------- ------aaga uagccgcaaa cgacgaaacc 
      Uncu.rca8.  aACCGCaa-- ---------- ------aaaa uagucgcaaa cgacgaaacc 
      Uncu.lem1.  aACCGCaa-- ---------- ------aaaa uagucgcaaa cgacgaaacc 
      Uncu.lem2.  aACCGCaa-- ---------- -------aag auagucgcaa cgacgaaacg 
      Past.mult.  aACCGCaaa- ---------- ------aaaa uagucgcaaa cgacgaacaa 
      Mann.haem.  aACCGCaaa- ---------- ------auaa uagucgcaaa cgacgaacaa 
      Haem.somn.  aACCGCaaa- ---------- ------acaa uagucgcaaa cgacgaacaa 
      Haem.infl.  aACCGCaaa- ---------- ------aaaa uagucgcaaa cgacgaacaa 
      Haem.ducr.  aACCGCaaa- ---------- ------aaaa uagucgcaaa cgacgaacaa 
      Acti.pleu.  aACCGCaaa- ---------- ------aaaa uagucgcaaa cgacgaacaa 
      Acti.acti.  aACCGCaaa- ---------- ------aaaa uagucgcaaa cgacgaacaa 
      Buch.aphi.  AACCGUaaa- ---------- ------aaaa uagcugcaaa uaauaaacaa 
      Buch.APS-.  AGCCGUaaa- ---------- ------aaaa uaauugcaaa uaauaaacaa 
   Esch.coli.-1.  AGCCGCaa-- ---------- ------aaaa uagucgcaaa cgacgaaaac 
   Esch.coli.-2.  AGCCGCaa-- ---------- ------aaaa uagucgcaaa cgacgaaaac 
   Esch.coli.-3.  AGCCGCaa-- ---------- ------aaaa uagucgcaaa cgacgaaaac 
      Prov.rett.  AGCCGCaaa- ---------- ------aaaa uagucgcaaa cgacgaaaac 
   Salm.typh.-1.  AGCCGCaaa- ---------- ------aaaa uagucgcaaa cgacgaaacc 
   Salm.typh.-2.  AGCCGCaaa- ---------- ------aaaa uagucgcaaa cgacgaaacc 
   Salm.ente.-1.  AGCCGCaaa- ---------- ------aaaa uagucgcaaa cgacgaaacc 
   Salm.ente.-2.  AgCcGCaaa- ---------- ------aaaa uagucgcaaa cgacgaaaac 
      Shig.flex.  AGCCGCaaa- ---------- -------aaa uagucgcaaa cgacgaaaac 
      Shig.dyse.  AGCCGCaaa- ---------- -------aaa uagucgcaaa cgacgaaaac 
      Salm.para.  AGCCGCaaa- ---------- ------aaaa uagucgcaaa cgacgaaaac 
      Erwi.caro.  AGCCGCaa-- ---------- -----aaaaa uagucgcaaa cgacgaaaac 
      Erwi.chry.  AGCCGCaa-- ---------- -----aaaaa uagucgcaaa cgacgaaaac 
      Kleb.pneu.  AGCCGCaa-- ---------- ------aaaa uagucgcaaa cgacgaaaac 
      Uncu.rca1.  aACCGCaa-- ---------- ------aaaa uagucgcaaa cgacgaaaac 
   Uncu.vls1.-1.  AGCCGCaa-- ---------- ------aaaa uaguugcaaa cgacgaaaac 
      Uncu.vls3.  AGCCGCaa-- ---------- -----aaaaa uaguugcaaa cgacgaaaac 
      Uncu.vls4.  AGCCGCaa-- ---------- -----aaaaa uaguugcaaa cgacgaaaac 
      Uncu.ww-1.  AGCCGCaa-- ---------- -----aaaaa uagucgcaaa cgacgaaaac 
      Uncu.rca2.  AgCCGCaa-- ---------- -----aaaaa uagucucaaa cgacgaaaac 
      Uncu.ww-2.  AGCCGCaa-- ---------- -----aaaaa uagucgcaaa cgacgaaaac 
      Uncu.ww-3.  AGCCGCaa-- ---------- -----aaaaa uagucgcaaa cgacgaaaac 
      Uncu.ql-1.  AGCCGCaa-- ---------- ------aaaa uagucgcaaa cgucgaaaac 
      Uncu.ww-4.  AGCCGCaa-- ---------- -----aaaaa uagucgcaaa cgacggaaac 
Uncu.vls1.-2.pa.  ---------- ---------- ---------- ---------- ---------- 
      Uncu.vls5.  AGCCGCaa-- ---------- -----aaaaa uagucgcaaa cgacgaaacc 
      Uncu.fs-1.  AGCCGCaa-- ---------- ------aaaa auagucgcaa acgcgaaacc 
      Uncu.vls6.  AGCCGCaa-- ---------- -----aaaaa uagucgcaaa cgacgaaaac 
      Uncu.fs-2.  AGCCGCaa-- ---------- -----aaaaa uagucgcaaa cgacgaaaac 
      Uncu.ww-5.  AGCCGCaa-- ---------- -----aaaaa uagucgcaaa cgacgaaaac 
      Uncu.ww-6.  AGCCGCaa-- ---------- -----aaaaa uagucgcaaa cgacgaaaac 
      Uncu.vlw1.  AGCCGCaa-- ---------- -----aaaaa uagucgcaaa cgacgaaaac 
      Uncu.vls7.  AGCCGCaa-- ---------- -----aaaaa uagucgcaaa cgacgaaaac 
      Uncu.vls8.  AGCCGCaa-- ---------- ------uaaa uagucgcaaa cgacgaaaac 
      Uncu.vls9.  AGCCGCaa-- ---------- -----aaaaa uagucgcaaa cgacgaaaac 
      Uncu.vlw2.  AGCCGCaa-- ---------- -----aaaaa uagucgcaaa cgacgaaaac 
      Uncu.ww-7.  AGCCGCaa-- ---------- -----aaaaa uagucgcaaa cgacgaaaac 
      Uncu.ww-8.  AGCCGCaa-- ---------- --aaaaaaua uagucgcaaa cgacgaaaac 
      Yers.ente.  aCCGCAa--- ---------- ----aaaaaa uaauugcaaa cgacucgcaa 
      Yers.pest.  ACCGCAaaa- ---------- ------aaaa uaguugcaaa cgacgaaaac 
      Desu.vulg.  GCGGCaca-- ---------- ------aaag uaauugccaa ---caauuac 
      Desu.desu.  GCGGCaca-- ---------- ------aaag uaauugccaa caacgauuac 
      Geob.sulf.  GCCCGGggc- ---------- ------gaau uacacgccga uaauuacgac 
      Geob.meta.  GCCCGGggc- ---------- ------gaau uacacgccga uaauuacgac 
      Heli.pylo.  GCaaca---- ---------- ------aaaa uaacuguaaa caacacagau 
      Camp.jeju.  CCCAaaua-- ---------- ------aaau uaaacgcaaa caacguuaaa 
   Fuso.nucl.-1.  ACuAAacaca u--------- ------cuuu uagauggaaa caaagauuac 
   Fuso.nucl.-2.  ACuAAacaca u--------- ------cguu uagauggaaa caaagaauac 
   Fuso.nucl.-3.  ACuAAacaca u--------- ------cguu uagauggaaa caaagaauac 
      Stre.coel.  aGGCCGaa-- ---------- ------aaaa uaaucgccaa caccaagcgc 
      Ther.fusc.  CGaCCGcg-- ---------- ----aaaaaa uaagugccaa cucuaagcgc 
      Trop.whip.  CCUCGCaaaa ---------- --------ua uaagugccaa cuuaaagcgc 
      Myco.lepr.  cgUUGCagc- ---------- ------aaua uaagcgccga uucauaucag 
      Myco.aviu.  cgUUGCgac- ---------- ------caaa uaagcgccga uucacaucag 
      Myco.tube.  cgUUGCgac- ---------- ------caaa uaagcgccga uucacaucag 
      Myco.bovi.  cgUUGCgac- ---------- ------caaa uaagcgccga uucacaucag 
      Myco.mari.  cgaUGCaac- ---------- ------uaga uaagcgccga uucacaucag 
      Myco.smeg.  cgUUGCaac- ---------- ------caau uaagcgccga uuccaaucag 
      Cory.diph.  cgUAGCaaa- ---------- ------uaua uaagcgcaga gaacacucag 
      Cory.glut.  cgCAGCaaa- ---------- ------ccaa uaagcgccga gaagucucag 
      Desu.hafn.  AGCUGCaaa- ---------- ------acuc uaguugccaa cgacgac--- 
      Deha.ethe.  GGUGGCaaa- ---------- ------aaac aacuggcgaa cgugaac--- 
      Heli.mobi.  gAaGGc---- ---------- --------uu uaauugccga agauaacuac 
      Baci.halo.  -CGCCAucgc ---------- -------caa uaacuggcaa agaaaacaac 
      Baci.stea.  -CGUCaccua a--------- -------aga uaacuggcaa acaaaacuac 
      Baci.mega.  -CAUCaacgc ca-------- ------auaa uaacuggcaa aucuaacaau 
      Baci.subt.  -CGCacuua- ---------- ------aaua uaacuggcaa aacuaacagu 
      Stap.sapr.  -ACAGUu--- ---------- ------auaa uaacuggcaa agaaaacaau 
      Stap.epid.  uUCGGUu--- ---------- -----aaaua uaacugacaa aucaaacaau 
   Stap.aure.-1.  -ACAGUuu-- ---------- ------auaa uaacuggcaa aucaaacaau 
   Stap.aure.-2.  -ACAGUuu-- ---------- ------auaa uaacuggcaa aucaaacaau 
   Stap.aure.-3.  -ACAGUuu-- ---------- ------auaa uaacuggcaa aucaaacaau 
   Stap.aure.-4.  -aCAGUuu-- ---------- ------auaa uaacuggcaa aucaaacaau 
   Stap.aure.-5.  -ACAGUuu-- ---------- ------auaa uaacuggcaa aucaaacaau 
      Stap.xylo.  -ACAGUu--- ---------- ------auaa uaacuggcaa agaaaacaau 
      Baci.anth.  CG--UCaaag c--------- -------cua uaauuggcaa acaaaacaau 
      List.inno.  CG--UCaaag cca------- ------auaa uaacuggcaa agaaaaacaa 
      List.mono.  CG--UCaaag cca------- ------auaa uaacuggcaa agaaaaacaa 
   List.gray.-1.  CG--UCaaag ccaa------ -------uaa uaacuggcaa agaaaaacaa 
   List.gray.-2.  CG--UCaaag ccaa------ -------uaa uaacuggcaa acaaaacaac 
      List.ivan.  CG--UCaaag ccaa------ -------uaa uaacuggcaa agaaaaacaa 
      List.seel.  CG--UCaaag ccaa------ -------uaa uaacuggcaa agaaaaacaa 
      List.wels.  CG--UCaaag ccaa------ -------uaa uaacuggcaa agaaaaacaa 
      Leuc.mese.  CGGG-cagaa a--------- -------uuu uaacugcaaa aaacgaaaac 
      Leuc.pseu.  CGGG-cagac a--------- -------uuu uaacugcaaa aaacgaaaac 
      Leuc.lact.  CGGG-cagaa a--------- -------uuu uaacugcaaa aaacgaaaac 
      Lact.delb.  CGUuACaguu a--------- ------aaua uaacugcuaa aaacgaaaac 
      Lact.gass.  CGUcACaguu a--------- -----aauua uaacugcaaa uaacgaaaau 
      Lact.sake.  CGUuACaguu a--------- ------auua uaacugcaaa caauaacaau 
      Lact.helv.  CGUuACaguu a--------- ------aaua uaacugcaaa uaacaaaaau 
      Lact.gall.  CGUuACaguu a--------- ------aaua uaacugcaaa uaacaaaaau 
   Lact.plan.-1.  CGCu-Caguu ua-------- -----aauua uaacugcaaa aaauaauaac 
   Carn.pisc.pa.  ---------- ---------- ---------- ---------- ---------- 
   Ente.faec.-1.  CGUuACaguu a--------- ------aaua uaacugcuaa aaacgaaaac 
   Ente.faec.-2.  CGUuACaguu a--------- ------aaua uaacugcuaa aaacgaaaac 
      Ente.dura.  CGUuACaguu a--------- ------aaua uaacugcuaa aaacgaaaac 
      Oeno.oeni.  -agacugcag au-------- ---------a uaacugcaaa aaauaaugaa 
   Lact.lact.-1.  AUCCgcagau a--------- ------aaua uaacugcuaa aaauaauaca 
   Lact.lact.-2.  AUCCgcagau a--------- ------aaua uaacugcuaa aaauaauaca 
   Lact.lact.-3.  AUCCgcagau a--------- ------aaua uaacugcuaa aaauaauaca 
   Lact.lact.-4.  AUCCgcagau a--------- ------aaua uaacugcuaa aaauaauaca 
      Lact.garv.  CAUCGCagau a--------- ------aaua uaacugcuaa aaauaacacu 
   Lact.plan.-2.  CGUCgcagau a--------- ------aaua uaacugcuaa aaauacacaa 
      Pedi.pent.  CGUucaguuu a--------- -------uua uaacugcaaa aaauaauaac 
      Lact.raff.  CGCCGcagau a--------- ------aaua uaacugcuaa aaauacacaa 
      Stre.equi.  UGCCa-guua a--------- -------aua uaacugcaaa aaauaacaca 
      Stre.uber.  UGCCa-guua a--------- -------aua uaacugcaaa aaauacaaac 
      Stre.pyog.  UGCCa-guua a--------- -------aua uaacugcaaa aaauacaaac 
   Stre.suis.pa.  UGCCa-guua a--------- -------aua uaacugcaaa aaauacaaac 
      Stre.ther.  CGCUcAguua a--------- -------aua uaacugcaaa aaauacuaau 
      Stre.gord.  CGC-cAguua a--------- -------aua uaacugcaaa aaauaauacu 
      Stre.miti.  CGCUcAguua a--------- -------aua uaacugcaaa aaauaacacu 
      Stre.pneu.  CGCUcAguua a--------- -------aua uaacugcaaa aaauaacacu 
      Stre.muta.  CGC-cAguua a--------- -------aua uaacugcaaa aaauacaaau 
      Myco.capr.  GGUUUA---- ---------- ---------a aaaacgcaaa uaaaaacgaa 
      Urea.urea.  GGcauUu--- ---------- ---------- uaaaugcaga aaauaaaaaa 
      Spir.kunk.  GGUUUG---- ---------- --------aa gaaacgcaag caaaaaacaa 
      Myco.geni.  GGUucAa--- ---------- ---------- uaaccgacaa agaaaauaac 
      Myco.pneu.  GGUAUAa--- ---------- ---------- uaaccgacaa aaauaacgac 
      Myco.pulm.  ggcGUUuc-- ---------- -------aau aaacggaaca aaaaaacaag 
      Clos.ther.  CGAGAAac-- ---------- -----uaaaa uaaacgcuaa cgaagauaau 
      Ther.teng.  GUGGAaaa-- ---------- -------aaa uaaacgcaga cagagaacuc 
      Clos.perf.  gUAUGCa--- ---------- ---uuaaaga uaaacgcaga agauaauuu- 
      Clos.botu.  ACuGGGa--- ---------- -acuuaaaua uaauugcaaa cgauaauuu- 
      Clos.diff.  CUGGGGa--- ---------- -acuuuaaaa uaaacgcaga cgauaauuu- 
Clos.acet.-1.pa.  ---------- ---------- ---------- ---------- ---------- 
   Clos.acet.-2.  CUAUAG---- ---------- ---------- -----gccuu aaaaauaaag 
      Rumi.albu.  -CG------- ---------- ---------- -----gcgua cguuuuaaaa 
      Carb.hydr.  GGUGGG---- ---------- ----aaaaga uaacugccaa cgaaaacuac 
         support  SSSSSS---- ---------- ---------- ---------- ---------- 

                  151                                                200 
           p-pre  ---------- ---------- ---------- ---------- ---------- 
          psknts  ---------- ---------- ---------- ---------- ---------- 
          hel-10  ---------- ---------- ---------- ---------- ---------- 
           hel-1  ---------- ---------- ---------- ---------- ---------- 
           hel-x  ---------- ---------- ---------- ---------- ---------- 
      Aqui.aeol.  cuc------- ---------- ---------- ---------- ---------- 
      Ther.mari.  ---------- ---------- ---------- ---------- ---------- 
   Chlo.aura.-1.  cgggcccagg cucgccug-- ---------- ---------- ---------- 
Chlo.aura.-2.pa.  ----cccaug aucgccug-- ---------- ---------- ---------- 
      Ther.ther.  ---------- ---------- ---------- ---------- ---------- 
      Dein.radi.  ---------- ---------- ---------- ---------- ---------- 
      Porp.ging.  ---------- ---------- ---------- ---------- ---------- 
      Bact.frag.  ---------- ---------- ---------- ---------- ---------- 
      Bact.fors.  ---------- ---------- ---------- ---------- ---------- 
      Tann.fors.  ---------- ---------- ---------- ---------- ---------- 
      Prev.inte.  ---------- ---------- ---------- ---------- ---------- 
      Cyto.hutc.  ---------- ---------- ---------- ---------- ---------- 
      Chlo.tepi.  uau------- ---------- ---------- ---------- ---------- 
      Chla.psit.  gaaugcgaaa uuauca---- ---------- ----guuucu cugaccucac 
      Chla.pneu.  gaaugcgaaa uuauua---- ---------- ----gcuugu uugacucagu 
      Chla.abor.  aaaugcgaaa uuauca---- ---------- ----guuucu cugaacucuc 
      Chla.trac.  gaaugcgaaa uuauca---- ---------- ----gcuucg cugaucucga 
      Chla.muri.  gaaugcgaaa uuauca---- ---------- ----gcuucg cugaucuuaa 
      Osci.spec.  ccuuuc---- ---------- ---------- ---------- --gcucguaa 
      Anab.spec.  aaauuu---- ---------- ---------- ---------- --gcucguaa 
      Chro.spec.  aaauuc---- ---------- ---------- ---------- --------ga 
      Nost.punc.  aacuuu---- ---------- ---------- ---------- --gcucguaa 
      Frem.dipl.  aaauuu---- ---------- ---------- ---------- --gcucguaa 
      Plec.bory.  ccuuuc---- ---------- ---------- ---------- --gcucguaa 
      Tric.eryt.  ccuuuu---- ---------- ---------- ---------- --gcucguaa 
   Syne.spec.-1.  agcuuc---- ---------- ---------- ---------- --------aa 
   Syne.spec.-2.  ccuuuc---- ---------- ---------- ---------- --gcucguaa 
   Syne.spec.-3.  cguuuc---- ---------- ---------- ---------- --ucccguca 
   Syne.spec.-4.  cguuuc---- ---------- ---------- ---------- --ucccguca 
   Proc.mari.-2.  cguuuc---- ---------- ---------- ---------- --ucccguca 
   Proc.mari.-1.  aguuuc---- ---------- ---------- ---------- --ucccguca 
   Syne.spec.-5.  cguuuc---- ---------- ---------- ---------- --ucccguca 
   Syne.spec.-6.  cguuuc---- ---------- ---------- ---------- --ucccguca 
   Cyan.para.cy.  cgu------- ---------- ---------- ---------- --uuuaaccg 
   Porp.purp.cl.  auu------- ---------- ---------- ---------- -gcuuuuucu 
   Odon.sine.cl.  ucuu------ ---cuguguu uaaaaguuua ucaacuaagc aaaauaguuu 
Pavl.luth.cl.pa.  ucuuuu--aa ucgaguagcu guagccccgu auaguuauau agcauuaacu 
   Boli.spec.pl.  gcuuuu---- ---------- ---------- ---------- -----aaccg 
   Guil.thet.cl.  ucauuua--- ---------- ---------- ---------- ---guucaaa 
   Thal.weis.cl.  ccguuua--- ------uuuu uaaagcagua aaaacaaaaa aagaagcaau 
   Meso.viri.cl.  ccuuuua--- ---------- ---------- ---------- ------aucg 
   Recl.amer.mt.  ---------- ---------- ---------- ---------- ---------- 
      Fibb.succ.  ---------- ---------- ---------- ---------- ---------- 
      Trep.dent.  aguu------ ---------- ---------- ---------- ---------u 
      Trep.pall.  uuc------- ---------- ---------- ---------- ---------- 
      Borr.burg.  uuu------- ---------- ---------- ---------- --acaagcuc 
      Rhod.palu.  ---------- ---------- ---------- ---------- --------gc 
   Magn.magn.-1.  ---------- ---------- ---------- ---------- --------gc 
   Magn.magn.-2.  ---------- ---------- ---------- ---------- --------gu 
      Rhod.rubr.  ---------- ---------- ---------- ---------- ---------- 
   Meth.exto.pa.  ---------- ---------- ---------- ---------- ---------- 
      Brad.japo.  gcu------- ---------- ---------- ---------- ---------- 
      Meso.loti.  gcg------- ---------- ---------- ---------- ---------- 
      Bruc.meli.  gcu------- ---------- ---------- ---------- --------ca 
      Sino.meli.  gcu------- ---------- ---------- ---------- ---------- 
      Rhiz.legu.  gcg------- ---------- ---------- ---------- ---------- 
      Agro.tume.  gcu------- ---------- ---------- ---------- --------aa 
      Caul.cres.  gcu------- ---------- ---------- ---------- --------ga 
      Sili.pome.  gcu------- ---------- ---------- ---------- ---------- 
      Rhod.spha.  gcu------- ---------- ---------- ---------- ---------- 
      Rick.prow.  uau------- ---------- ---------- ---------- -----guagg 
      Rick.typh.  cgu------- ---------- ---------- ---------- --uauguagg 
      Rick.cono.  cguucu---- ---------- ---------- ---------- -----guagg 
      Sphi.arom.  gcacuu---- ---------- ---------- ---------- ---------- 
      Ehrl.chaf.  guuuuu---- ---------- ---------- gcuaaugaua auaauagcag 
      Wolb.spec.  gcugcu---- ---------- ---------- ---------- --gaagacaa 
      Chro.viol.  uac------- ---------- ---------- ---------- ---------- 
      Neis.gono.  uac------- ---------- ---------- ---------- ---------- 
   Neis.meni.-1.  uac------- ---------- ---------- ---------- ---------- 
   Neis.meni.-2.  uac------- ---------- ---------- ---------- ---------- 
      Uncu.u02-.  uuu------- ---------- ---------- ---------- ---------- 
      Nitr.euro.  uac------- ---------- ---------- ---------- ---------- 
      Meth.glyc.  uac------- ---------- ---------- ---------- ---------- 
      Nitr.cryo.  uac------- ---------- ---------- ---------- ---------- 
   Uncu.u04-.pa.  uac------- ---------- ---------- ---------- ---------- 
      Alca.faec.  uuc------- ---------- ---------- ---------- ---------- 
      Bord.para.  uuc------- ---------- ---------- ---------- ---------- 
      Bord.pert.  cuc------- ---------- ---------- ---------- ---------- 
   Bord.bron.am.  yuc------- ---------- ---------- ---------- ---------- 
      Coma.test.  uuc------- ---------- ---------- ---------- ---------- 
      Hydr.pall.  uuc------- ---------- ---------- ---------- ---------- 
      Vari.para.  uuc------- ---------- ---------- ---------- ---------- 
      Burk.pseu.  uuc------- ---------- ---------- ---------- ---------- 
      Burk.mall.  uuc------- ---------- ---------- ---------- ---------- 
      Burk.cepa.  uuc------- ---------- ---------- ---------- ---------- 
      Burk.fung.  uuc------- ---------- ---------- ---------- ---------- 
      Alca.eutr.  uac------- ---------- ---------- ---------- ---------- 
      Rals.eutr.  uac------- ---------- ---------- ---------- ---------- 
      Rals.meta.  uac------- ---------- ---------- ---------- ---------- 
      Rals.sola.  uac------- ---------- ---------- ---------- ---------- 
      Rals.pick.  uac------- ---------- ---------- ---------- ---------- 
   Acid.ferr.-1.  uac------- ---------- ---------- ---------- ---------- 
   Acid.ferr.-2.  uac------- ---------- ---------- ---------- ---------- 
      Fran.tula.  aaccgcguag cggcuaacga cagcaac--- ---------- -----uuugc 
      Dich.nodo.  uac------- ---------- ---------- ---------- ---------- 
   Xyle.fast.-1.  uuc------- ---------- ---------- ---------- ---------- 
   Xyle.fast.-2.  uuc------- ---------- ---------- ---------- ---------- 
   Xyle.fast.-3.  uuc------- ---------- ---------- ---------- ---------- 
      Xant.camp.  uac------- ---------- ---------- ---------- -----gguuc 
      Xant.axon.  uac------- ---------- ---------- ---------- -----gguuc 
      Legi.pneu.  uuu------- ---------- ---------- ---------- -----gcugg 
      Coxi.burn.  uau------- ---------- ---------- ---------- --------cu 
      Meth.caps.  uac------- ---------- ---------- ---------- ---------- 
      Uncu.u01a.  uac------- ---------- ---------- ---------- ---------- 
      Uncu.u01b.  uac------- ---------- ---------- ---------- ---------- 
      Acin.ADP1.  u--------- ---------- ---------- ---------- ---------- 
      Micr.degr.  uac------- ---------- ---------- ---------- ---------- 
      Pseu.aeru.  uac------- ---------- ---------- ---------- ---------- 
      Azot.vine.  uac------- ---------- ---------- ---------- ---------- 
      Pseu.puti.  uac------- ---------- ---------- ---------- -----ggcgc 
   Pseu.fluo.-1.  uac------- ---------- ---------- ---------- ---------- 
   Pseu.fluo.-2.  uac------- ---------- ---------- ---------- -----ggcca 
   Pseu.syri.-1.  uac------- ---------- ---------- ---------- ---------- 
   Pseu.syri.-2.  uac------- ---------- ---------- ---------- --------gg 
      Mari.hydr.  uac------- ---------- ---------- ---------- ---------- 
      Pseu.halo.  uac------- ---------- ---------- ---------- ---------- 
      Uncu.ww11.  uac------- ---------- ---------- ---------- ---------- 
      Shew.putr.  uac------- ---------- ---------- ---------- ---------- 
      Colw.spec.  uuc------- ---------- ---------- ---------- ---------- 
      Phot.phos.  uac------- ---------- ---------- ---------- ---------- 
      Vibr.chol.  uac------- ---------- ---------- ---------- ---------- 
      Aero.salm.  uac------- ---------- ---------- ---------- ---------- 
      Uncu.vlw3.  uac------- ---------- ---------- ---------- ---------- 
      Uncu.vlw4.  uac------- ---------- ---------- ---------- ---------- 
   Uncu.vls1.-3.  uac------- ---------- ---------- ---------- ---------- 
      Uncu.rca3.  uac------- ---------- ---------- ---------- ---------- 
   Uncu.vls1.-4.  uac------- ---------- ---------- ---------- ---------- 
      Uncu.ww-9.  uac------- ---------- ---------- ---------- ---------- 
      Uncu.ww10.  uac------- ---------- ---------- ---------- ---------- 
      Uncu.vlw5.  uac------- ---------- ---------- ---------- ---------- 
      Uncu.vlw6.  uac------- ---------- ---------- ---------- ---------- 
      Uncu.rca4.  uac------- ---------- ---------- ---------- ---------- 
      Uncu.rca7.  uac------- ---------- ---------- ---------- ---------- 
      Uncu.rca8.  uac------- ---------- ---------- ---------- ---------- 
      Uncu.lem1.  uac------- ---------- ---------- ---------- ---------- 
      Uncu.lem2.  cac------- ---------- ---------- ---------- ---------- 
      Past.mult.  uac------- ---------- ---------- ---------- ---------- 
      Mann.haem.  uac------- ---------- ---------- ---------- ---------- 
      Haem.somn.  uac------- ---------- ---------- ---------- ---------- 
      Haem.infl.  uac------- ---------- ---------- ---------- ---------- 
      Haem.ducr.  uac------- ---------- ---------- ---------- ---------- 
      Acti.pleu.  uac------- ---------- ---------- ---------- ---------- 
      Acti.acti.  uac------- ---------- ---------- ---------- ---------- 
      Buch.aphi.  aac------- ---------- ---------- ---------- ---------- 
      Buch.APS-.  aac------- ---------- ---------- ---------- ---------- 
   Esch.coli.-1.  uac------- ---------- ---------- ---------- ---------- 
   Esch.coli.-2.  uac------- ---------- ---------- ---------- ---------- 
   Esch.coli.-3.  uac------- ---------- ---------- ---------- ---------- 
      Prov.rett.  uac------- ---------- ---------- ---------- ---------- 
   Salm.typh.-1.  uac------- ---------- ---------- ---------- ---------- 
   Salm.typh.-2.  uac------- ---------- ---------- ---------- ---------- 
   Salm.ente.-1.  uac------- ---------- ---------- ---------- ---------- 
   Salm.ente.-2.  uac------- ---------- ---------- ---------- ---------- 
      Shig.flex.  uac------- ---------- ---------- ---------- ---------- 
      Shig.dyse.  uac------- ---------- ---------- ---------- ---------- 
      Salm.para.  uac------- ---------- ---------- ---------- ---------- 
      Erwi.caro.  uac------- ---------- ---------- ---------- ---------- 
      Erwi.chry.  uuc------- ---------- ---------- ---------- --------gc 
      Kleb.pneu.  uac------- ---------- ---------- ---------- ---------- 
      Uncu.rca1.  uac------- ---------- ---------- ---------- ---------- 
   Uncu.vls1.-1.  uac------- ---------- ---------- ---------- ---------- 
      Uncu.vls3.  uac------- ---------- ---------- ---------- ---------- 
      Uncu.vls4.  uac------- ---------- ---------- ---------- ---------- 
      Uncu.ww-1.  uac------- ---------- ---------- ---------- ---------- 
      Uncu.rca2.  uac------- ---------- ---------- ---------- ---------- 
      Uncu.ww-2.  uac------- ---------- ---------- ---------- ---------- 
      Uncu.ww-3.  uac------- ---------- ---------- ---------- ---------- 
      Uncu.ql-1.  uac------- ---------- ---------- ---------- ---------- 
      Uncu.ww-4.  uac------- ---------- ---------- ---------- ---------- 
Uncu.vls1.-2.pa.  ---------- ---------- ---------- ---------- ---------- 
      Uncu.vls5.  uac------- ---------- ---------- ---------- ---------- 
      Uncu.fs-1.  uac------- ---------- ---------- ---------- ---------- 
      Uncu.vls6.  uac------- ---------- ---------- ---------- ---------- 
      Uncu.fs-2.  uac------- ---------- ---------- ---------- ---------- 
      Uncu.ww-5.  uac------- ---------- ---------- ---------- ---------- 
      Uncu.ww-6.  uac------- ---------- ---------- ---------- ---------- 
      Uncu.vlw1.  uac------- ---------- ---------- ---------- ---------- 
      Uncu.vls7.  uac------- ---------- ---------- ---------- ---------- 
      Uncu.vls8.  uac------- ---------- ---------- ---------- ---------- 
      Uncu.vls9.  uac------- ---------- ---------- ---------- ---------- 
      Uncu.vlw2.  uac------- ---------- ---------- ---------- ---------- 
      Uncu.ww-7.  ugc------- ---------- ---------- ---------- ---------- 
      Uncu.ww-8.  uac------- ---------- ---------- ---------- ---------- 
      Yers.ente.  uacgaaucug cu-------- ---------- ---------- ---------- 
      Yers.pest.  uac------- ---------- ---------- ---------- ---------- 
      Desu.vulg.  gacuac---- ---------- ---------- ---------- ---------- 
      Desu.desu.  gacuac---- ---------- ---------- ---------- ---------- 
      Geob.sulf.  uac------- ---------- ---------- ---------- ---------- 
      Geob.meta.  uac------- ---------- ---------- ---------- ---------- 
      Heli.pylo.  uac------- ---------- ---------- ---------- -----gcucc 
      Camp.jeju.  uuc------- ---------- ---------- ---------- -----gcucc 
   Fuso.nucl.-1.  ---------- ---------- ---------- ---------- ---------- 
   Fuso.nucl.-2.  ---------- ---------- ---------- ---------- ---------- 
   Fuso.nucl.-3.  ---------- ---------- ---------- ---------- ---------- 
      Stre.coel.  ga-------- ---------- ---------- -------uuc cucccagcag 
      Ther.fusc.  ---------- ---------- ---------- ---------- -------acu 
      Trop.whip.  ---------- ---------- ---------- ---------- -------acu 
      Myco.lepr.  cgc------- ---------- ---------- ---------- ---------- 
      Myco.aviu.  cgc------- ---------- ---------- ---------- ---------- 
      Myco.tube.  cgc------- ---------- ---------- ---------- ---------- 
      Myco.bovi.  cgc------- ---------- ---------- ---------- ---------- 
      Myco.mari.  cgc------- ---------- ---------- ---------- ---------- 
      Myco.smeg.  cgc------- ---------- ---------- ---------- ---------- 
      Cory.diph.  cgc------- ---------- ---------- ---------- ---------- 
      Cory.glut.  cgc------- ---------- ---------- ---------- ---------- 
      Desu.hafn.  ---------- ---------- ---------- ---------- ---------- 
      Deha.ethe.  ---------- ---------- ---------- ---------- ---------- 
      Heli.mobi.  ---------- ---------- ---------- ---------- ---------- 
      Baci.halo.  ---------- ---------- ---------- ---------- ---------- 
      Baci.stea.  ---------- ---------- ---------- ---------- ---------- 
      Baci.mega.  aacu------ ---------- ---------- ---------- ---------- 
      Baci.subt.  uuuaaccaaa acg------- ---------- ---------- ---------- 
      Stap.sapr.  aauu------ ---------- ---------- ---------- ---------- 
      Stap.epid.  aauu------ ---------- ---------- ---------- ---------- 
   Stap.aure.-1.  aauu------ ---------- ---------- ---------- ---------- 
   Stap.aure.-2.  aauu------ ---------- ---------- ---------- ---------- 
   Stap.aure.-3.  aauu------ ---------- ---------- ---------- ---------- 
   Stap.aure.-4.  aauu------ ---------- ---------- ---------- ---------- 
   Stap.aure.-5.  aauu------ ---------- ---------- ---------- ---------- 
      Stap.xylo.  aauu------ ---------- ---------- ---------- ---------- 
      Baci.anth.  c--------- ---------- ---------- ---------- ---------- 
      List.inno.  a--------- ---------- ---------- ---------- ---------- 
      List.mono.  a--------- ---------- ---------- ---------- ---------- 
   List.gray.-1.  a--------- ---------- ---------- ---------- ---------- 
   List.gray.-2.  a--------- ---------- ---------- ---------- ---------- 
      List.ivan.  a--------- ---------- ---------- ---------- ---------- 
      List.seel.  a--------- ---------- ---------- ---------- ---------- 
      List.wels.  a--------- ---------- ---------- ---------- ---------- 
      Leuc.mese.  u--------- ---------- ---------- ---------- ---------- 
      Leuc.pseu.  u--------- ---------- ---------- ---------- ---------- 
      Leuc.lact.  u--------- ---------- ---------- ---------- ---------- 
      Lact.delb.  a--------- ---------- ---------- ---------- ---------a 
      Lact.gass.  u--------- ---------- ---------- ---------- ---------- 
      Lact.sake.  u--------- ---------- ---------- ---------- ---------- 
      Lact.helv.  u--------- ---------- ---------- ---------- ---------- 
      Lact.gall.  u--------- ---------- ---------- ---------- ---------- 
   Lact.plan.-1.  aauu------ ---------- ---------- ---------- ---------- 
   Carn.pisc.pa.  ---------- ---------- ---------- ---------- ---------- 
   Ente.faec.-1.  aauu------ ---------- ---------- ---------- ---------- 
   Ente.faec.-2.  aacu------ ---------- ---------- ---------- ---------- 
      Ente.dura.  aacu------ ---------- ---------- ---------- ---------- 
      Oeno.oeni.  c--------- ---------- ---------- ---------- ---------c 
   Lact.lact.-1.  caaa------ ---------- ---------- ---------- ---------- 
   Lact.lact.-2.  caaa------ ---------- ---------- ---------- ---------- 
   Lact.lact.-3.  caaa------ ---------- ---------- ---------- ---------- 
   Lact.lact.-4.  caaa------ ---------- ---------- ---------- ---------- 
      Lact.garv.  u--------- ---------- ---------- ---------- ---------- 
   Lact.plan.-2.  a--------- ---------- ---------- ---------- ---------- 
      Pedi.pent.  aau------- ---------- ---------- ---------- ---------- 
      Lact.raff.  a--------- ---------- ---------- ---------- ---------- 
      Stre.equi.  acu------- ---------- ---------- ---------- ---------- 
      Stre.uber.  ucu------- ---------- ---------- ---------- ---------- 
      Stre.pyog.  ucu------- ---------- ---------- ---------- ---------- 
   Stre.suis.pa.  acu------- ---------- ---------- ---------- ---------- 
      Stre.ther.  ucu------- ---------- ---------- ---------- ---------- 
      Stre.gord.  ucu------- ---------- ---------- ---------- ---------- 
      Stre.miti.  ucu------- ---------- ---------- ---------- ---------- 
      Stre.pneu.  ucu------- ---------- ---------- ---------- ---------- 
      Stre.muta.  ucu------- ---------- ---------- ---------- ---------- 
      Myco.capr.  gaaacuuuug aaaugccagc auuuaugaug aa---uaaug caucagcugg 
      Urea.urea.  ucuucugaag uagaauuaaa cccagcguuu au---ggcuu cagcuacuaa 
      Spir.kunk.  aaagaagaca aaauugaaau gccagcuuuu au---gauga acaaucaauu 
      Myco.geni.  gaaguguugg uagaaccaaa uuugaucauu ------aacc aacaagcaag 
      Myco.pneu.  gaaguuuugg uagauccaau guugaucgcu ------aacc aacaagcaag 
      Myco.pulm.  aaa------- ---------- ---------- ---------- ---------- 
      Clos.ther.  uac------- ---------- ---------- ---------- ---------- 
      Ther.teng.  ---------- ---------- ---------- ---------- ---------- 
      Clos.perf.  ---------- ---------- ---------- ---------- ---------- 
      Clos.botu.  ---------- ---------- ---------- ---------- ---------- 
      Clos.diff.  ---------- ---------- ---------- ---------- ---------- 
Clos.acet.-1.pa.  ---------- ---------- ---------- ---------- ---------- 
   Clos.acet.-2.  gau------- ---------- ---------- ---------- --aacgaaaa 
      Rumi.albu.  uuaggc---- ---------- ---------- ---------- --ggccacgg 
      Carb.hydr.  ---------- ---------- ---------- ---------- ---------- 
         support  ---------- ---------- ---------- ---------- ---------- 

                  201                                                250 
           p-pre  ----iiiiii iiijjjj--- ---------- ---------- ---------- 
          psknts  ---------- ---------- --sss----- ---------- ---------- 
          hel-10  ---------- ---------- ---------- ---------- ---------- 
           hel-1  ----555555 5555555--- ---------- ---------- ---------- 
           hel-x  ----aaaaaa aaabbbb--- ---------- ---------- ---------- 
      Aqui.aeol.  -------gcu cuCGCUG--- -ccuaauuaa a--------- ---------- 
      Ther.mari.  -------gcu guuGCCG--- -cuuaauaga uaa------- ---------- 
   Chlo.aura.-1.  -------gcc cuCGCCG--- -cuuaauaau ag-------- ---------- 
Chlo.aura.-2.pa.  -------gcc cuCGCCGcuu -cauaauag- ---------- ---------- 
      Ther.ther.  -------gcu cUCGCGG--- -cuuaauga- ---------- ---------- 
      Dein.radi.  -------gcU CUCGCUg--- -cuua----- ---------- ---------- 
      Porp.ging.  ---cuacGcU CUcGCUG--- -cguaau--- ---------- ---------- 
      Bact.frag.  ------cGcU CUuGCUG--- -cuuaau--- ---------- ---------- 
      Bact.fors.  ------CGcU CUcGCUG--- -cuuaau--- ---------- ---------- 
      Tann.fors.  ------CGcU CUcGCUG--- -cuuaau--- ---------- ---------- 
      Prev.inte.  ------cGcU CUcGCUG--- -ccuaau--- ---------- ---------- 
      Cyto.hutc.  ------cGcc AUGGCUg--- -cuuaauua- ---------- ---------- 
      Chlo.tepi.  -------GcA AUgGCUg--- -ccugauua- ---------- ---------- 
      Chla.psit.  cgaggAaAgA uUAGCUg--- -cuuaauua- ---------- ---------- 
      Chla.pneu.  agaggAaagA cUAGCUg--- -cuuaauua- ---------- ---------- 
      Chla.abor.  ugagcAAAgA uUAGCUg--- -cuuaauua- ---------- ---------- 
      Chla.trac.  agaucuaagA GUAGCUg--- -cuuaauua- ---------- ---------- 
      Chla.muri.  ugaucuaagA GUuGCUg--- -cuuaauua- ---------- ---------- 
      Osci.spec.  agcgGcuCCU guaGCUG--- -ccuaa---- ---------- ---------- 
      Anab.spec.  ggacgCUcuA GuAGCUG--- -ccuaa---- ---------- ---------- 
      Chro.spec.  gcgucaAGCA GuaUUUG--- -cuuaa---- ---------- ---------- 
      Nost.punc.  ggauGCUCuA GUagcUG--- -ccuaaa--- ---------- ---------- 
      Frem.dipl.  ggaaGCcCua GUUgcUG--- -ccuaauag- ---------- ---------- 
      Plec.bory.  aacuGCaCcu GUUgcAG--- -cauaa---- ---------- ---------a 
      Tric.eryt.  gcaaGUagcu GCUcuAG--- -cuuaa---- ---------- ------uugc 
   Syne.spec.-1.  acggGUaGcC aUaGCAG--- -ccuagucug uaa------- -------aag 
   Syne.spec.-2.  ggcugcuCcU GuAGCUG--- -cuuaa---- ---------- -----acgcc 
   Syne.spec.-3.  agccgcCCcC GUggCUG--- -ccugaccuc uu-------- ---------- 
   Syne.spec.-4.  cgcagcCccU GUUgCUG--- -ccugacccu u--------- ---------- 
   Proc.mari.-2.  gccugcCCUC GUggCUG--- -ccugacccu aau------- ---------- 
   Proc.mari.-1.  aacagcacca GUUgCUG--- -cuugaucuc ---------- ---------- 
   Syne.spec.-5.  agccgcCCcC GUggCUG--- -ccugacacu cuu------- ---------- 
   Syne.spec.-6.  agccgcCCcU GUggCUG--- -ccugacacu cuu------- ---------- 
   Cyan.para.cy.  uaaagcAGcU UUcgCUG--- -uuuaauaau uacu--uuua auuuaaaaac 
   Porp.purp.cl.  cgaaaAuuAG -CUGUUG--- -cauaaauag ucu------- -caauuuuug 
   Odon.sine.cl.  aaauuuaagu UUUGCUG--- -uuuaaguuu uaug------ ------caca 
Pavl.luth.cl.pa.  ccuuAUGGUC aaaAAAU--- -c-uagaaa- ---------- ---------- 
   Boli.spec.pl.  uaaaUcUuuA AGUUUCG--- -cuuaa---- ---------- ---------- 
   Guil.thet.cl.  acguUUAGUc UcUUUUG--- -cauaa---- ---------- ---------- 
   Thal.weis.cl.  ggcuuuAAAU uUUGcUG--- -uauag---- ---------- -----uucau 
   Meso.viri.cl.  uaagacaGcc GUaGcUG--- -uuuaa---- ---------- ---------- 
   Recl.amer.mt.  ---------- ---------- ---------- ---------- ---------- 
      Fibb.succ.  ----uacgca cUCGcUG--- -ccuaa---- ---------- ---------- 
      Trep.dent.  cgauuacgcc uUaGCuG--- -cauaa---- ---------- ---------- 
      Trep.pall.  -gacuacgcg cUcGCcG--- -cguaa---- ---------- ---------- 
      Borr.burg.  aaaucuugua augGCUG--- -cuuaa---- ---------- ---------- 
      Rhod.palu.  uccgGUUgcU CAGGCUG--- -cguaa---- ---------- ---------- 
   Magn.magn.-1.  uccgGUggcU GuCGCCG--- -cguaa---- ---------- ---------- 
   Magn.magn.-2.  ugaacuugcc gcUGCGG--- -cuuag---- ---------- ---------- 
      Rhod.rubr.  -gaacuugcc gcUGCGG--- -ccuaa---- ---------- ---------- 
   Meth.exto.pa.  ---------- ---------- ---------- ---------- ---------- 
      Brad.japo.  -ccggUUgcU CAGGCUG--- -cguaa---- ---------- ---------- 
      Meso.loti.  -gaaGCacGU CuCGCUG--- -cuuaa---- ---------- ---------- 
      Bruc.meli.  ggguUaUgcU cUCGCUG--- -ccuaa---- ---------- ---------- 
      Sino.meli.  -gaaGcaCGU cUCGCUG--- -ccuaa---- ---------- ---------- 
      Rhiz.legu.  -gaagcucGU CuCGCUG--- -cuuaa---- ---------- ---------- 
      Agro.tume.  ggaaUaCgcU cUCGCUG--- -ccuaa---- ---------- ---------- 
      Caul.cres.  agagUUCGCC guCGCUG--- -cguaa---- ---------- ---------- 
      Sili.pome.  -ccgguUGcU cUGGCUG--- -cguaa---- ---------- ---------- 
      Rhod.spha.  -ccgGUGGCU CuGGCUG--- -cguaa---- ---------- ---------- 
      Rick.prow.  uguuccagcu uU-AGcUgca gcuuaa---- ---------- ---------- 
      Rick.typh.  uguugccgcu uU-AGcugca gcuuaa---- ---------- ---------- 
      Rick.cono.  ucauuuagcu uU-AGcAg-- -cuuaa---- ---------- ---------- 
      Sphi.arom.  -------GCU CUcGcGG--- -cguaa---- ---------- ---------- 
      Ehrl.chaf.  ugcuaacuUA GUAGcUG--- -cuuag---- ---------- ---------- 
      Wolb.spec.  ugucgacgca aUaGCUg--- -cuuaa---- ---------- ---------- 
      Chro.viol.  -------gcU CUGGCaG--- -ccuaa---- ---------- ---------- 
      Neis.gono.  -------Gcu UUAGCCg--- -cuuaa---- ---------- ---------- 
   Neis.meni.-1.  -------Gcu UUAGCCg--- -cuuaa---- ---------- ---------- 
   Neis.meni.-2.  -------Gcu UUAGCCg--- -cuuaa---- ---------- ---------- 
      Uncu.u02-.  -------gcU CUAGCaG--- -cuuaa---- ---------- ---------- 
      Nitr.euro.  -------gcU UUAGCCG--- -cuuaa---- ---------- ---------- 
      Meth.glyc.  -------gcU CUAGCCG--- -cuuaa---- ---------- ---------- 
      Nitr.cryo.  -------Gcu UUAGCCG--- -cuuaa---- ---------- ---------- 
   Uncu.u04-.pa.  -------gcU CUAGCCG--- -cuuaa---- ---------- ---------- 
      Alca.faec.  -------GcU CUAGCCg--- -cuuaa---- ---------- ---------- 
      Bord.para.  -------Gcu CUCGCCG--- -cuuaa---- ---------- ---------- 
      Bord.pert.  -------Gcu CUCGCCG--- -cuuaa---- ---------- ---------- 
   Bord.bron.am.  -------Gcu CUCGCCG--- -cuuaa---- ---------- ---------- 
      Coma.test.  -------gca CUCGCCG--- -cuuaa---- ---------- ---------- 
      Hydr.pall.  -------gca CUCGCCG--- -cuuaa---- ---------- ---------- 
      Vari.para.  -------gca CUCGCUG--- -cuuaa---- ---------- ---------- 
      Burk.pseu.  -------gca cUGGCaG--- -ccuaa---- ---------- ---------- 
      Burk.mall.  -------gca cUGGCaG--- -ccuaa---- ---------- ---------- 
      Burk.cepa.  -------gca cUGGCaG--- -ccuaa---- ---------- ---------- 
      Burk.fung.  -------gca cUGGCaG--- -ccuaa---- ---------- ---------- 
      Alca.eutr.  ---------- GCacUCG--- -cuuaa---- ---------- ---------- 
      Rals.eutr.  -------gca cUGGCCG--- -cuuaa---- ---------- ---------- 
      Rals.meta.  -------gca cUGGCaG--- -ccuaa---- ---------- ---------- 
      Rals.sola.  -------cag cUGGCcg--- -cuuaa---- ---------- ---------- 
      Rals.pick.  -------gca cUGGCaG--- -ccuaa---- ---------- ---------- 
   Acid.ferr.-1.  -------gcu CUCGCUG--- -cuuaa---- ---------- ---------- 
   Acid.ferr.-2.  -------gcc CUCGCUG--- -cuuaa---- ---------- ---------- 
      Fran.tula.  ugcuguugcU aAAGCUG--- -ccuag---- ---------- ---------- 
      Dich.nodo.  -------gcu uuAGCGG--- -cuuaa---- ---------- ---------- 
   Xyle.fast.-1.  -------gcu gUAGCCg--- -cuuaa---- ---------- ---------- 
   Xyle.fast.-2.  -------gcu cUAGCCg--- -cuuaa---- ---------- ---------- 
   Xyle.fast.-3.  -------gcu aUAGCCg--- -cuuaa---- ---------- ---------- 
      Xant.camp.  ggacuucGCU AucGCCG--- -cuuaa---- ---------- ---------- 
      Xant.axon.  ggacuucGCU AucGCCG--- -cuuaa---- ---------- ---------- 
      Legi.pneu.  uggggaagCU AucGcUG--- -ccuaa---- ---------- ---------- 
      Coxi.burn.  ccaagaagCU UAcGCA---- ---uaa---- ---------- ---------a 
      Meth.caps.  -------gCA cuGGCCG--- -cuuaa---- ---------- ---------- 
      Uncu.u01a.  -------GCc CUCGCCG--- -ccuaa---- ---------- ---------- 
      Uncu.u01b.  -------GCc CUCGCCG--- -ccuaa---- ---------- ---------- 
      Acin.ADP1.  -----ACGcu CUaGCUg--- -ccuaa---- ---------- ---------- 
      Micr.degr.  -ggugcuCAA cuAGCUG--- -cguaa---- ---------- ---------- 
      Pseu.aeru.  -------gcu CUAGCUG--- -cuuaa---- ---------- ---------- 
      Azot.vine.  -------gcu CUGGcGG--- -cuuaa---- ---------- ---------- 
      Pseu.puti.  ggaguacAAG CUgGCUG--- -cguaa---- ------gcag uccucuugac 
   Pseu.fluo.-1.  -ggugcuGcu cUcGCUG--- -cuuaa---- ----uugcag c-----ugac 
   Pseu.fluo.-2.  ggaauucGcu cUcGCUG--- -cguaa---- ------gcag cucu---agc 
   Pseu.syri.-1.  -ggugcucAa CUaGCUG--- -cguaa---- ------gcag c-cu---agc 
   Pseu.syri.-2.  ggaauacGcu CUcGCCG--- -cguaa---- ------gcgg ugcu---agc 
      Mari.hydr.  -------GCa cuGGCGG--- -cguaa---- ---------- ---------- 
      Pseu.halo.  -------ucu CUAGCaG--- -cuuag---- ---------- ---------- 
      Uncu.ww11.  -------gcu CUAGCaG--- -cuuag---- ---------- ---------- 
      Shew.putr.  -------gcu CUAGCcG--- -cuuaa---- ---------- ---------- 
      Colw.spec.  -------gca CuAGCcG--- -cuuag---- ---------- ---------- 
      Phot.phos.  -------GCa CUaGCAG--- -cuuaauac- ---------- ---------- 
      Vibr.chol.  -------GCa CUaGCAG--- -cuuaauac- ---------- ---------- 
      Aero.salm.  -------GCa CUAGCAG--- -cuuaauaa- ---------- ---------- 
      Uncu.vlw3.  -------GCa CucGCAG--- -cuuaauaa- ---------- ---------- 
      Uncu.vlw4.  -------GCa CucGCAG--- -cuuaauaa- ---------- ---------- 
   Uncu.vls1.-3.  -------GCa CucGCAG--- -cuuaauaa- ---------- ---------- 
      Uncu.rca3.  -------GCa CucGCAG--- -cuuaauaa- ---------- ---------- 
   Uncu.vls1.-4.  -------GCa CucGCAG--- -cuuaauaa- ---------- ---------- 
      Uncu.ww-9.  -------GCa CucGCAG--- -cuuaauaa- ---------- ---------- 
      Uncu.ww10.  -------GCa CucGCAG--- -uuuaauaa- ---------- ---------- 
      Uncu.vlw5.  -------GCa CucGCAG--- -cuuaauaa- ---------- ---------- 
      Uncu.vlw6.  -------GCa CucGCAG--- -cuuaauaa- ---------- ---------- 
      Uncu.rca4.  -------GCU UUaGCAG--- -cuuaauaa- ---------- ---------- 
      Uncu.rca7.  -------GCU UUaGCAG--- -cuuaauaa- ---------- ---------- 
      Uncu.rca8.  -------GCU UUaGCAG--- -cuuaauaa- ---------- ---------- 
      Uncu.lem1.  -------GCU UUaGCAG--- -cuuaauaa- ---------- ---------- 
      Uncu.lem2.  -------GcU UUaGCAG--- -cuuaauau- ---------- ---------- 
      Past.mult.  -------GCU uUaGCAG--- -cuuaauaa- ---------- ---------- 
      Mann.haem.  -------GCU UUAGCAG--- -cuuaauaa- ---------- ---------- 
      Haem.somn.  -------GCU uUaGCAG--- -cuuaauaa- ---------- ---------- 
      Haem.infl.  -------GCU uuAGCAG--- -cuuaauaa- ---------- ---------- 
      Haem.ducr.  -------GCU uuAGCAG--- -cuuaauaa- ---------- ---------- 
      Acti.pleu.  -------GCU uUaGCAG--- -cuuaauaa- ---------- ---------- 
      Acti.acti.  -------GCU uuAGCAG--- -cuuaauaa- ---------- ---------- 
      Buch.aphi.  ----uacGCU UUAGCAG--- -cuuaaaaa- ---------- ---------- 
      Buch.APS-.  ----uacGCU UUAgCAG--- -cuuaaaaa- ---------- ---------- 
   Esch.coli.-1.  -------GCU UUAGCAG--- -cuuaauaa- ---------- ---------- 
   Esch.coli.-2.  -------GCU UUAGCAG--- -cuuaauaa- ---------- ---------- 
   Esch.coli.-3.  -------GCU UUAGCAG--- -cuuaauaa- ---------- ---------- 
      Prov.rett.  -------GCU UUAGCAG--- -cuuaauaa- ---------- ---------- 
   Salm.typh.-1.  -------GCU UUAGCAG--- -cuuaauaa- ---------- ---------- 
   Salm.typh.-2.  -------GCU UUAGCAG--- -cuuaauaa- ---------- ---------- 
   Salm.ente.-1.  -------GCU UUAGCAG--- -cuuaauaa- ---------- ---------- 
   Salm.ente.-2.  -------GCU UUAGCAG--- -cuuaauaa- ---------- ---------- 
      Shig.flex.  -------GCU UUAGCAG--- -cuuaauaa- ---------- ---------- 
      Shig.dyse.  -------GCU UUAGCAG--- -cuuaauaa- ---------- ---------- 
      Salm.para.  -------GCU UUAGCAG--- -cuuaauaa- ---------- ---------- 
      Erwi.caro.  -------GCU UUaGCAG--- -cuuaauaa- ---------- ---------- 
      Erwi.chry.  accugcuGcU UUagcAG--- -cuuaauca- ---------- ---------- 
      Kleb.pneu.  -------GCU UuaGCAG--- -cuuaauaa- ---------- ---------- 
      Uncu.rca1.  -------GCa CUAGCAG--- -cuuaauac- ---------- ---------- 
   Uncu.vls1.-1.  -------GCa CUAGCAG--- -cuuaauaa- ---------- ---------- 
      Uncu.vls3.  -------GCa CUAGCAG--- -cuuaauaa- ---------- ---------- 
      Uncu.vls4.  -------GCa CUAGCAG--- -cuuaauaa- ---------- ---------- 
      Uncu.ww-1.  -------GCU UUaGCAG--- -cuuaauaa- ---------- ---------- 
      Uncu.rca2.  -------GCU UUaGCAG--- -cuuaauaa- ---------- ---------- 
      Uncu.ww-2.  -------GCU UUaGCAG--- -cuuaauaa- ---------- ---------- 
      Uncu.ww-3.  -------GCU UUaGCAG--- -cuuaauaa- ---------- ---------- 
      Uncu.ql-1.  -------GCU UUaGCAG--- -cuuaauaa- ---------- ---------- 
      Uncu.ww-4.  -------GCU UUaGCAG--- -cuuaauaa- ---------- ---------- 
Uncu.vls1.-2.pa.  ---------- ---------- ---------- ---------- ---------- 
      Uncu.vls5.  -------GCU UUAGCAG--- -cuuaauaa- ---------- ---------- 
      Uncu.fs-1.  -------GCU UUAGCAG--- -cuuaauaa- ---------- ---------- 
      Uncu.vls6.  -------GCU UUaGCAG--- -cuuaauaa- ---------- ---------- 
      Uncu.fs-2.  -------GCU UUaGCAG--- -cuuaauaa- ---------- ---------- 
      Uncu.ww-5.  -------GCU UUaGCAG--- -cuuaauaa- ---------- ---------- 
      Uncu.ww-6.  -------GCU UuaGCAG--- -cuuaauaa- ---------- ---------- 
      Uncu.vlw1.  -------GCU UUAGCAG--- -cuuaauaa- ---------- ---------- 
      Uncu.vls7.  -------GCU UUAGCAG--- -cuuaauaa- ---------- ---------- 
      Uncu.vls8.  -------GCU UUAGCAG--- -cuuaauaa- ---------- ---------- 
      Uncu.vls9.  -------GCU UUAGCAG--- -cuuaauac- ---------- ---------- 
      Uncu.vlw2.  -------GCa CUAGCAG--- -cuuaauaa- ---------- ---------- 
      Uncu.ww-7.  -------GCU UUaGCAG--- -cuuaauaa- ---------- ---------- 
      Uncu.ww-8.  -------GCU UuaGCAG--- -cuuaauaa- ---------- ---------- 
      Yers.ente.  -------gcU UUAGCaG--- -cuuaau--- ---------- ---------- 
      Yers.pest.  -------GCa CUAGCAG--- -cuuaauaa- ---------- ---------- 
      Desu.vulg.  -------gcU cUGGCUG--- -cuuaa---- ---------- ---------- 
      Desu.desu.  -------gcU UaCGCUG--- -ccuaauaa- ---------- ---------- 
      Geob.sulf.  -------gcu GUAGCAG--- -cuuaauaa- ---------- ---------- 
      Geob.meta.  -------gcc GUAGCAG--- -cuuaauac- ---------- ---------- 
      Heli.pylo.  agcuuaCgCU AAAGcuG--- -cgugaguua a--------- ---------- 
      Camp.jeju.  ugcuuacgcU aaAGCUG--- -cguaaguu- ---------- ---------- 
   Fuso.nucl.-1.  -------GcU uUAGCUG--- -cuuag---- ---------- ---------- 
   Fuso.nucl.-2.  -------GcU uUAGCUG--- -cuuag---- ---------- ---------- 
   Fuso.nucl.-3.  -------GcU uUAGCUG--- -cuuag---- ---------- ---------- 
      Stre.coel.  gccuuCgC-C cUCGCUG--- -ccugaucu- ---------- ---------- 
      Ther.fusc.  gaguucgcu- cUCGCUg--- -cuuga---- ---------- ---------- 
      Trop.whip.  gaucuaagu- cUUGcUG--- -cuuaa---- ---------- ---------- 
      Myco.lepr.  gacuauGCU- cUCGcUG--- -ccuaa---- ---------- ---------- 
      Myco.aviu.  gacuacGCU- cUCGcUG--- -ccuaa---- ---------- ---------- 
      Myco.tube.  ---------- cUCGcUG--- -ccuaa---- ---------- ---------- 
      Myco.bovi.  gacuacGCU- cUCGcUG--- -ccuaa---- ---------- ---------- 
      Myco.mari.  gacuacGCU- cUCGcUG--- -ccuaa---- ---------- ---------- 
      Myco.smeg.  gacuacGCC- cUCGcUG--- -ccuaa---- ---------- ---------- 
      Cory.diph.  gacuacGCcC -UcGcUG--- -ccuaa---- ---------- ---------- 
      Cory.glut.  gacuacGCcC -UcGcUG--- -cauaa---- ---------- ---------- 
      Desu.hafn.  aacuacGCuC -ucGCcG--- -cuuaa---- ---------- ----ggcgua 
      Deha.ethe.  -ucgUUcuuG cuGGCUA--- -aauaa---- ---------- ----gacagc 
      Heli.mobi.  -------gcU UUaGCUG--- -cuuaa---- ---------- ---------- 
      Baci.halo.  -aacuUCGCA UUaGCUG--- -ccuaa---- ---------- ---------- 
      Baci.stea.  -------Gcu UUAGCUG--- -ccuaa---- ---------- ---------- 
      Baci.mega.  -----ucgcu uuAGCUG--- -cauaauagu ag-------- ---------- 
      Baci.subt.  -----uagca UUaGCUG--- -ccuaauaa- ---------- ---------- 
      Stap.sapr.  -----ucgca GUAGcUG--- -cguaaua-- ---------- ---------- 
      Stap.epid.  -----ucgca GUaGcUG--- -cguaauag- ---------- ---------- 
   Stap.aure.-1.  -----ucgca GUAGcUG--- -ccuaauc-- ---------- ---------- 
   Stap.aure.-2.  -----ucgca GUAGcUG--- -ccuaauc-- ---------- ---------- 
   Stap.aure.-3.  -----ucgca GUAGcUG--- -ccuaauc-- ---------- ---------- 
   Stap.aure.-4.  -----ucgca GUAGcUG--- -ccuaauc-- ---------- ---------- 
   Stap.aure.-5.  -----ucgca GUAGcUG--- -ccuaauc-- ---------- ---------- 
      Stap.xylo.  -----ucgca GUAGcUG--- -cguaaua-- ---------- ---------- 
      Baci.anth.  -----uuuCU UUaGcUG--- -cuuaauu-- ---------- ---------- 
      List.inno.  --accuagcU uUcGCUG--- -ccuaauaa- ---------- ---------- 
      List.mono.  --accuagcU uUcGCUG--- -ccuaauaa- ---------- ---------- 
   List.gray.-1.  --accuagcU uUcGCUG--- -ccuaauaa- ---------- ---------- 
   List.gray.-2.  --auuuagcU UUcGCUG--- -ccuaaua-- ---------- ---------- 
      List.ivan.  --accuagcU uUcGCUG--- -ccuaauaa- ---------- ---------- 
      List.seel.  --accuagcU uUcGCUG--- -ccuaauaa- ---------- ---------- 
      List.wels.  --accuagcU uUcGCUG--- -ccuaauaa- ---------- ---------- 
      Leuc.mese.  --cuUuCGCu AUCGCUG--- -ccuaaaaa- ---------- ---------- 
      Leuc.pseu.  --cuUACGca AUcGCUG--- -cuuaaaaa- ---------- ---------- 
      Leuc.lact.  --cuuuCGCa AUCGCUG--- -ccuaaaaa- ---------- ---------- 
      Lact.delb.  cucuUACGCu uUAGCUG--- -ccuaaaaa- ---------- ---------- 
      Lact.gass.  --cuuACGCa guAGCUg--- -cuuaguca- ---------- ---------- 
      Lact.sake.  --cuuACGCu gUAGCUg--- -ccuaaaca- ---------- ---------- 
      Lact.helv.  --cuuACGCA UuaGCUG--- -cuuaauu-- ---------- ---------- 
      Lact.gall.  --cuuACGCA UuaGCUG--- -cuuaauu-- ---------- ---------- 
   Lact.plan.-1.  --cuUACGcU uuaGCUg--- -ccuaaua-- ---------- ---------- 
   Carn.pisc.pa.  ---------- ---nnnn--- -nnnnnnnn- ---------- ---------- 
   Ente.faec.-1.  --cuUUCGCU uuaGCUG--- -ccuaaaaa- ---------- ---------- 
   Ente.faec.-2.  --cuUACGCU uuaGCUG--- -ccuaaaaa- ---------- ---------- 
      Ente.dura.  --cuUACGCU uuaGCUG--- -ccuaaaaa- ---------- ---------- 
      Oeno.oeni.  aucuUACGCa uuaGCUG--- -ccuaaucg- ---------- ---------- 
   Lact.lact.-1.  --cuuACGCA auGGCaG--- -ccuaaa--- ---------- ---------- 
   Lact.lact.-2.  --cuuACGCA auGGCaG--- -ccuaaa--- ---------- ---------- 
   Lact.lact.-3.  --cuuACGCA auGGCaG--- -ccuaaa--- ---------- ---------- 
   Lact.lact.-4.  --cuuACGCA auGGCaG--- -ccuaaa--- ---------- ---------- 
      Lact.garv.  --cuuACGCA cucGCUG--- -ccuaaa--- ---------- ---------- 
   Lact.plan.-2.  --cuuACGCU uuaGCUG--- -ccuaaa--- ---------- ---------- 
      Pedi.pent.  -ucuuACGcU uuaGCUG--- -ccuaauag- ---------- ---------- 
      Lact.raff.  --cuuACGCA GuaGCUG--- -ccuaaa--- ---------- ---------- 
      Stre.equi.  ----uACGCU uuaGCUG--- -ccuaaaaa- ---------- ---------- 
      Stre.uber.  ----uACGCU uuAGCUG--- -ccuaaaaa- ---------- ---------- 
      Stre.pyog.  ----uACGCU uuAGCUG--- -ccuaaaaa- ---------- ---------- 
   Stre.suis.pa.  ----uACGCA uuaGCAG--- -cuuaauaa- ---------- ---------- 
      Stre.ther.  ----uACGCu GuaGCAG--- -ccuaaaca- ---------- ---------- 
      Stre.gord.  ----uACGCU UuaGCUG--- -ccuaaaaa- ---------- ---------- 
      Stre.miti.  ----uACGCU cUaGCUG--- -ccuaaaaa- ---------- ---------- 
      Stre.pneu.  ----uACGCU cUaGCUG--- -ccuaaaaa- ---------- ---------- 
      Stre.muta.  ----uACGCA GuaGCUG--- -ccuaaaaa- ---------- ---------- 
      Myco.capr.  agcaaacuuU AuGuUUG--- -cuuaauaa- ---------- ---------- 
      Urea.urea.  ugcaaacuac GcUUUUGcgu -acuaauuag ---------- ---------- 
      Spir.kunk.  agcaguAuCa AUgUUAGcag -cuuaauucc ---------- ---------- 
      Myco.geni.  uguuaacuuu GCuUUUG--- -cauaaguag ---------- ---------- 
      Myco.pneu.  uaucaacuac GCuUUcG--- -cuuagaac- ---------- ---------- 
      Myco.pulm.  ----aUgacu aUcaAGA--- -uuuaauga- ---------- ---------- 
      Clos.ther.  ----gcuUUa GCuGCUG--- -ccuaauau- ---------- ---------- 
      Ther.teng.  -----gcUU- -ACGCUG--- -ccuaauua- ---------- ---------- 
      Clos.perf.  ------uGcA UuAGCAG--- -cuuaauuu- ---------- ---------- 
      Clos.botu.  ------UGcA UuAGCUG--- -ccuaauag- ---------- ---------- 
      Clos.diff.  ------cgcG aUAGCAG--- -ccuag---- ---------- ---------- 
Clos.acet.-1.pa.  ---------- ---------- ---------- ---------- ---------- 
   Clos.acet.-2.  uaauuuagcu UUAGCUG--- -cguag---- ---------- ---------- 
      Rumi.albu.  uuauuuugca aaGGCaa--- -gcuaa---- ---------- ---------- 
      Carb.hydr.  -------Gcu UUaGCuG--- -cuuaauaa- ---------- ---------- 
         support  ---------- -S-SSSS--- ---------- ---------- ---------- 

                  251                                                300 
           p-pre  ---------- jjjj--iiii iiiii----- ---------- ---------- 
          psknts  ---------- ---------- ---------- ---------- ---------- 
          hel-10  ---------- ---------- ---------- ---------- ---------- 
           hel-1  ---------- 5555--5555 55555----- ---------- ---------- 
           hel-x  ---------- bbbb--aaaa aaaaa----- ---------- ---------- 
      Aqui.aeol.  -------cgg CAGC--G--- ---------- ---------- ---------- 
      Ther.mari.  ---------g CGGC------ ---------- ---------- ---------- 
   Chlo.aura.-1.  ---------- CGGC--G--- ---------- ---------- ---------- 
Chlo.aura.-2.pa.  ---------- UGGC--G--- ---------- ---------- ---------- 
      Ther.ther.  ---------- CCGC--GA-- ---------- ---------- ---------- 
      Dein.radi.  ---------- -AGU--GAGA ---------- ---------- ---------- 
      Porp.ging.  ---cgaagaa UAGU---AGA uUa--gacgc uucaucgccg ccaaaguggc 
      Bact.frag.  ---cgaauca UAGU---AGA uUa-----gc uuaauccagg caccaggugc 
      Bact.fors.  ---cgaagca CAGU---AGA uUG---aagc uuaauccuua cacaaggugu 
      Tann.fors.  ---cgaagca CAGU---AGA uUG---aagc uuaauccuua cacaaggugu 
      Prev.inte.  ---cgaagua CAGU---AGA uUa--cuggc uuuauucgac uauuagauag 
      Cyto.hutc.  ---cgaacua -AGU-uUGUa aUaaugagcg uugaguggag cuguuaagaa 
      Chlo.tepi.  ------gcac aAGU-uaAUU -Cagaagcca ucguccug-- ---------- 
      Chla.psit.  ------gcaa aAGU--UGuU gUcUagauaa ccucua---- ---------- 
      Chla.pneu.  ------gcaa aAGU--UGuU agcUagauaa ucucua---- ---------- 
      Chla.abor.  ------gcaa aAGU--UGuU aUUUagauaa ccucua---- ---------- 
      Chla.trac.  -------gca aAGU--UGUU accuaaau-a cg-------- ---------- 
      Chla.muri.  -------gca aAGU--uGUU accuaagu-a cu-------- ---------- 
      Osci.spec.  ---aaaccuc UAGC-----A GGuuUgagc- ---------- ---------- 
      Anab.spec.  ---------a UAGC-cUcUU ucAG-guucg agc------- ---------- 
      Chro.spec.  ---gcccaac UGAG--gcUU GCUc------ ---------- ---------- 
      Nost.punc.  ---caccucu UAua--gGUU cGAGC----- ---------- ---------- 
      Frem.dipl.  -----ccucu UAua--GGUc cGaGC----- ---------- ---------- 
      Plec.bory.  acaccucuaa UUca--GGUu cGaGC----- ---------- ---------- 
      Tric.eryt.  aaaaacaccu CUuauaGGUu cgaGC----- ---------- ---------- 
   Syne.spec.-1.  cuacauuuuc UUGU-caAaG aCcGUuu--- ---------- ---------- 
   Syne.spec.-2.  acaaacuuuc UGGC--U-CG aGc------- ---------- ---------- 
   Syne.spec.-3.  --aacggaga CGG---gGUG aGG------- ---------- ---------- 
   Syne.spec.-4.  --aggggaga UGG---GGUG aaG------- ---------- ---------- 
   Proc.mari.-2.  --aagggaga UGG---gGUG AGG------- ---------- ---------- 
   Proc.mari.-1.  --aaaggaga UGG---GGUg aua------- ---------- ---------- 
   Syne.spec.-5.  --aacggaga CGG---gGUG aGG------- ---------- ---------- 
   Syne.spec.-6.  --aacggaga CGG---gGUG aGG------- ---------- ---------- 
   Cyan.para.cy.  cuaauuuuuu UAG----GAA uUUauuu--- ---------- ---------- 
   Porp.purp.cl.  uaauucgaag UGAU--AGaC UcuUauacac ---------- ---------- 
   Odon.sine.cl.  uuuaaugauc UAGU--AAAu aacuuug--- ---------- ---------- 
Pavl.luth.cl.pa.  ---------- GUUU-----G AUCGUaaagc aaa------- ---------- 
   Boli.spec.pl.  -aauuauuua UGGA-aAUUU uuAaGagug- ---------- ---------- 
   Guil.thet.cl.  ---------g CAAA--AuGu GUUAAuaac- ---------- ---------- 
   Thal.weis.cl.  uaacuuaggu UAuU-aAAuA UUU------- ---------- ---------- 
   Meso.viri.cl.  --aaguuuuu UGaU--aACu uCg------- ---------- ---------- 
   Recl.amer.mt.  ---------- ---------- ---------- ---------- ---------- 
      Fibb.succ.  ---------u UAaC--GGca a--------- ---------- ---------- 
      Trep.dent.  ---------- UcGC---G-- ---------- ---------- ---------- 
      Trep.pall.  ---------- UcGC---G-- ---------- ---------- ---------- 
      Borr.burg.  --------gu UAGC------ ---------- ---------- ---------- 
      Rhod.palu.  --------cg CAGU--UUGA aaGAC----- ---------- ---------- 
   Magn.magn.-1.  ---------g CGGU--GcCA aaaAC----- ---------- ---------- 
   Magn.magn.-2.  ---------u CCGU-aA--- ---------- ---------- ---------- 
      Rhod.rubr.  ------acac CCGU-aA--- ---------- ---------- ---------- 
   Meth.exto.pa.  ---------- ---------- ---------- ---------- ---------- 
      Brad.japo.  --------cg CAGU--UUGA aaGA------ ---------- ---------- 
      Meso.loti.  --------ug CAGU--GcGA Ua-GC----- ---------- ---------- 
      Bruc.meli.  ---------- UGGC--GGuG cgG-G----- ---------- ---------- 
      Sino.meli.  ---------- CGGC--GGuG CGa-C----- ---------- ---------- 
      Rhiz.legu.  -------ucg CGGU--GuGA C--------- ---------- ---------- 
      Agro.tume.  ---------- UGGC--GGuG cgG-G----- ---------- ---------- 
      Caul.cres.  --------ug CGGU--GcaG GUGAA----- ---------- ---------- 
      Sili.pome.  ---------g CAGU-cCGaA aCA------- ---------- ---------- 
      Rhod.spha.  ---------g CAGU--UcGA GUUAU----- ---------- ---------- 
      Rick.prow.  ---------- GcCU---A-- ---------- ---------- ---------- 
      Rick.typh.  ---------- ucCU---A-- ---------- ---------- ---------- 
      Rick.cono.  ---------- UcCU---A-- ---------- ---------- ---------- 
      Sphi.arom.  ---------- UUcU--aGGG GC-------- ---------- ---------- 
      Ehrl.chaf.  -------uuu UA-U--UAUU A--------- ---------- ---------- 
      Wolb.spec.  -------uuu aAGC---Ac- ---------- ---------- ---------- 
      Chro.viol.  ------cggc CgGC--CAGA ---------- ---------- ---------- 
      Neis.gono.  ---------- -GGC--UAG- -C-------- ---------- ---------- 
   Neis.meni.-1.  ---------- -GGC--UAG- -C-------- ---------- ---------- 
   Neis.meni.-2.  ---------- -GGC--UAG- -C-------- ---------- ---------- 
      Uncu.u02-.  ------ucgc UcGC--UAGA ---------- ---------- ---------- 
      Nitr.euro.  --------uc CGGC--UAAA ---------- ---------- ---------- 
      Meth.glyc.  -------ucc CGGC--UGGA ---------- ---------- ---------- 
      Nitr.cryo.  -------ua- CGGC--UAG- -C-------- ---------- ---------- 
   Uncu.u04-.pa.  -------ucc CGGC--UGGA ---------- ---------- ---------- 
      Alca.faec.  ---------- -GGC--UGGG -C-------- ---------- ---------- 
      Bord.para.  ---------g CGGU--GAG- -C-------- ---------- ---------- 
      Bord.pert.  ---------g CGGU--GAG- -C-------- ---------- ---------- 
   Bord.bron.am.  ---------g CGGU--GAG- -C-------- ---------- ---------- 
      Coma.test.  --------uc CGGU--GAG- ---------- ---------- ---------- 
      Hydr.pall.  ------acac CGGU--GAG- ---------- ---------- ---------- 
      Vari.para.  ------uugc CAGU--GAG- ---------- ---------- ---------- 
      Burk.pseu.  -------ggg CcGC--CGu- ---------- ---------- ---------- 
      Burk.mall.  -------ggg CcGC--CGu- ---------- ---------- ---------- 
      Burk.cepa.  -------ggg CcGC--CGu- ---------- ---------- ---------- 
      Burk.fung.  -------ggg CcGC--CGu- ---------- ---------- ---------- 
      Alca.eutr.  -------uug CGGc--cGU- ---------- ---------- ---------- 
      Rals.eutr.  -------uug CGGC--CGu- ---------- ---------- ---------- 
      Rals.meta.  -------ggg CcGC--CGu- ---------- ---------- ---------- 
      Rals.sola.  ------uugc gcGC--CGu- ---------- ---------- ---------- 
      Rals.pick.  -------ggg CcGC--CGu- ---------- ---------- ---------- 
   Acid.ferr.-1.  ---------g CAGU--GAG- ---------- ---------- ---------- 
   Acid.ferr.-2.  ---------g CAGU--GAG- ---------- ---------- ---------- 
      Fran.tula.  --------uc UAGC--UUaA ua-------- ---------- ---------- 
      Dich.nodo.  -------uuc CCGC--Uuu- ---------- ---------- ---------- 
   Xyle.fast.-1.  ---------- -GGC-uUAa- ---------- ---------- ---------- 
   Xyle.fast.-2.  ---------- -GGU--UAa- ---------- ---------- ---------- 
   Xyle.fast.-3.  ---------- -GGC-uUAa- ---------- ---------- ---------- 
      Xant.camp.  ---------u UGGC--uuUA GUu------- -------gua guucuacagc 
      Xant.axon.  ---------u UGGC--uuUA GUu------- -------gua guucuacagc 
      Legi.pneu.  ------uaag CAcU---uUA Guu------- ---aaaccau cacuguguac 
      Coxi.burn.  gcuucuuccg uUGC---UGG Gau------- ---------- ---------- 
      Meth.caps.  ----gccggc CGGC--CucU Gau------- ---------- ---------- 
      Uncu.u01a.  ------aucc CGGU--GAGc GU-------- ---------- ---------- 
      Uncu.u01b.  ------aucc CGGU--GAGc GU-------- ---------- ---------- 
      Acin.ADP1.  ---------- gGGC---AGu uUGUc----- ---------- ---------- 
      Micr.degr.  ---------g UAGC--UuuU UG-------- -----uuaca ccaucuagcg 
      Pseu.aeru.  --------ug CGGC--UAG- ---------- ---------- ---------- 
      Azot.vine.  --------ug CC-C--CAG- ---------- ---------- ---------- 
      Pseu.puti.  ccguugcuuc UGGU---AGC UUcggcucca g--------- ---------- 
   Pseu.fluo.-1.  a-ugcacucc UGGU---Acc uUcgggucca g--------- ---------- 
   Pseu.fluo.-2.  cuugagcuuc UGGU---Acc uUcgggucca g--------- ---------- 
   Pseu.syri.-1.  c--gcacuuc UGGU---AGc Uucggcucca g--------- ---------- 
   Pseu.syri.-2.  c--uuccuuc UGGU---AGc uUcggcucca g--------- ---------- 
      Mari.hydr.  ---------g CCGU--Ucca GU-------- ---------- ---------- 
      Pseu.halo.  --------gc UgGC--UAG- ---------- ---------- ---------- 
      Uncu.ww11.  --------gc UaGC--UAG- ---------- ---------- ---------- 
      Shew.putr.  --------ug CcGC--UAG- ---------- ---------- ---------- 
      Colw.spec.  --gcuagcca UcGC-cUuGa aa-------- ---------- ---------- 
      Phot.phos.  ---------c CUGC-uaAGa GC-------- ---------- ---------- 
      Vibr.chol.  ---------c CUGC-ucAGa GC-------- ---------- ---------- 
      Aero.salm.  ---------c CUGC-aUAGa GC-------- ---------- ---------- 
      Uncu.vlw3.  ---------c CUGC-gcuGa GC-------- ---------- ---------- 
      Uncu.vlw4.  ---------c CUGC-gcuGa GC-------- ---------- ---------- 
   Uncu.vls1.-3.  ---------c CUGC-gcuGa GC-------- ---------- ---------- 
      Uncu.rca3.  ---------c CUGC-gcuGa GC-------- ---------- ---------- 
   Uncu.vls1.-4.  ---------c CUGC-gcuGa GC-------- ---------- ---------- 
      Uncu.ww-9.  ---------c CUGC-gcuGa GC-------- ---------- ---------- 
      Uncu.ww10.  ---------c CUGC-gcuGa GC-------- ---------- ---------- 
      Uncu.vlw5.  ---------c CUGC-gcuGa GC-------- ---------- ---------- 
      Uncu.vlw6.  ---------c CUGC-gcuGa GC-------- ---------- ---------- 
      Uncu.rca4.  ---------c CUGC-ucGGA GC-------- ---------- ---------- 
      Uncu.rca7.  ---------c CUGC-ucGGA GC-------- ---------- ---------- 
      Uncu.rca8.  ---------c CUGC-ucGGA GC-------- ---------- ---------- 
      Uncu.lem1.  ---------c CUGC-ucGGA GC-------- ---------- ---------- 
      Uncu.lem2.  ---------g CUGC-uaGGA cU-------- ---------- ---------- 
      Past.mult.  ---------c CUGC-ucAuA GC-------- ---------- ---------- 
      Mann.haem.  ---------c CUGCuuUAAA GC-------- ---------- ---------- 
      Haem.somn.  ---------c CUGC-ucAuA GC-------- ---------- ---------- 
      Haem.infl.  ---------c CUGC-aUuuA GC-------- ---------- ---------- 
      Haem.ducr.  ---------c CUGC-aUuuA GC-------- ---------- ---------- 
      Acti.pleu.  ---------c CUGC-ucAuA GC-------- ---------- ---------- 
      Acti.acti.  ---------c CUGC-cUuuA GC-------- ---------- ---------- 
      Buch.aphi.  ---------a CUGU-aUAAA GC-------- ---------- ---------- 
      Buch.APS-.  ---------a CUGa-aUAAA GC-------- ---------- ---------- 
   Esch.coli.-1.  ---------c CUGC-uUAGA GC-------- ---------- ---------- 
   Esch.coli.-2.  ---------c CUGC-uUAGA GC-------- ---------- ---------- 
   Esch.coli.-3.  ---------c CUGC-uUAGA GC-------- ---------- ---------- 
      Prov.rett.  ---------c CUGC-uUAGA GC-------- ---------- ---------- 
   Salm.typh.-1.  ---------c CUGC-uUAGA GC-------- ---------- ---------- 
   Salm.typh.-2.  ---------c CUGC-uUAGA GC-------- ---------- ---------- 
   Salm.ente.-1.  ---------c CUGC-uUAGA GC-------- ---------- ---------- 
   Salm.ente.-2.  ---------c CUGC-uUAGA GC-------- ---------- ---------- 
      Shig.flex.  ---------c CUGC-uUAGA GC-------- ---------- ---------- 
      Shig.dyse.  ---------c CUGC-uUAGA GC-------- ---------- ---------- 
      Salm.para.  ---------c CUGC-uUAGA GC-------- ---------- ---------- 
      Erwi.caro.  ---------c CUGC-uaAGA GC-------- ---------- ---------- 
      Erwi.chry.  --------gc CU---aaGAA aCugaaggug u--------- ---------- 
      Kleb.pneu.  ---------c CUGC-ucuGA GC-------- ---------- ---------- 
      Uncu.rca1.  ---------c CUGC-uUAGa GC-------- ---------- ---------- 
   Uncu.vls1.-1.  ---------c CUGC-uUAGa GC-------- ---------- ---------- 
      Uncu.vls3.  ---------c CUGC-uUAGa GC-------- ---------- ---------- 
      Uncu.vls4.  ---------c CUGC-uUAGa GC-------- ---------- ---------- 
      Uncu.ww-1.  ---------c CUGC-uaAGA GC-------- ---------- ---------- 
      Uncu.rca2.  ---------c CUGC-uaAGA GC-------- ---------- ---------- 
      Uncu.ww-2.  ---------c CUGC-uaAGA GC-------- ---------- ---------- 
      Uncu.ww-3.  ---------c CUGC-uaAGA GC-------- ---------- ---------- 
      Uncu.ql-1.  ---------c CUGC-uaAGA GC-------- ---------- ---------- 
      Uncu.ww-4.  ---------c CUGC-uaAGA GC-------- ---------- ---------- 
Uncu.vls1.-2.pa.  ---------- ---------- ---------- ---------- ---------- 
      Uncu.vls5.  ---------c CUGC-uUAGA GC-------- ---------- ---------- 
      Uncu.fs-1.  ---------c CUGC-uUAGA GC-------- ---------- ---------- 
      Uncu.vls6.  ---------c CUGC-uaAGA GC-------- ---------- ---------- 
      Uncu.fs-2.  ---------c CUGC-uaAGA GC-------- ---------- ---------- 
      Uncu.ww-5.  ---------c CUGC-uaAGA GC-------- ---------- ---------- 
      Uncu.ww-6.  ---------c CUGC-ucuGA GC-------- ---------- ---------- 
      Uncu.vlw1.  ---------c CUGC-uUAGG GC-------- ---------- ---------- 
      Uncu.vls7.  ---------c CUGC-uUAGA GC-------- ---------- ---------- 
      Uncu.vls8.  ---------c CUGC-uUAGA GC-------- ---------- ---------- 
      Uncu.vls9.  ---------c CUGC-uUAGA GC-------- ---------- ---------- 
      Uncu.vlw2.  ---------c CUGC-uUAGa GC-------- ---------- ---------- 
      Uncu.ww-7.  ---------c CUGC-uaAGA GC-------- ---------- ---------- 
      Uncu.ww-8.  ---------c CUGC-uccGA GC-------- ---------- ---------- 
      Yers.ente.  ---------- CaGC-cUAAG aaac------ ---------- ---------- 
      Yers.pest.  ---------c CUGC-uUAGa GC-------- ---------- ---------- 
      Desu.vulg.  ------uuga CGGC--CAcG ---------- ---------- ---------- 
      Desu.desu.  ---------- CAGC--GaGG ---------- ---------c aaugaccguu 
      Geob.sulf.  ---------c CUGC--UAC- ---------- ---------- ---------- 
      Geob.meta.  ---------c CUGC--UAC- ---------- ---------- ---------- 
      Heli.pylo.  ---------u CucC-uUUUG GaGc------ ---------- ---------- 
      Camp.jeju.  ---------- CAGU--UgaG c--------- ---------- ---------- 
   Fuso.nucl.-1.  --------uu CAGC--UAcA cCu------- ---------- ---------- 
   Fuso.nucl.-2.  --------uu CAGC--UAcA cCu------- ---------- ---------- 
   Fuso.nucl.-3.  --------uu CAGC--UAcA cCu------- ---------- ---------- 
      Stre.coel.  ------cagg UAGC--GAaG cGaGcc---- ---------- --------uc 
      Ther.fusc.  ------ucga gAGU--GAcu c--------- ---------- ---------- 
      Trop.whip.  ---------g CGcU-uAGau c--------- ---------- ---------- 
      Myco.lepr.  ---------g CGaU--GGcu AGUc------ ---------- ---------- 
      Myco.aviu.  ---------g CGaC--GGcu AGUc------ ---------- ---------- 
      Myco.tube.  ---------g CGaC--GGcu aguc------ ---------- ---------- 
      Myco.bovi.  ---------g CGaC--GGcu AGUc------ ---------- ---------- 
      Myco.mari.  ---------g CGaC--GGcu AGUc------ ---------- ---------- 
      Myco.smeg.  ---------g CGaC--GGcu GGUc------ ---------- ---------- 
      Cory.diph.  ---uuugcag CGaC-cuGcG uGUc------ ---------- ---------- 
      Cory.glut.  -----gcaag CGaC--cGcG uGUc------ ---------- ---------- 
      Desu.hafn.  agccccgaaa CuGC--uu-G uGUccgug-- ---------- ---------- 
      Deha.ethe.  acauccugcu UGGC-cCcaC cucAAcgggu ---------- ---------- 
      Heli.mobi.  -------uug CAGUc--GAA ---------- ---------- ---------- 
      Baci.halo.  --------gc UAGC--aAAU GCGGu----- ---------- ---------- 
      Baci.stea.  ----uugcug CAGC--UAGc uCcu------ ---------- ---------- 
      Baci.mega.  --------cu UAGC-gU--- ---------- ---------- ---------- 
      Baci.subt.  -------gcg CAGC--gAGa ---------- ---------- ---------- 
      Stap.sapr.  ---------g CAcU-cUGCa ---------- ---------- ---------- 
      Stap.epid.  ---------c CAcU---GCa ---------- ---------- ---------- 
   Stap.aure.-1.  ---------g CAcU-cUGCa ---------- ---------- ---------- 
   Stap.aure.-2.  ---------g CAcU-cUGCa ---------- ---------- ---------- 
   Stap.aure.-3.  ---------u CAcU-cUGCa ---------- ---------- ---------- 
   Stap.aure.-4.  ---------g CAcU-cUGCa ---------- ---------- ---------- 
   Stap.aure.-5.  ---------g CAcU-cUGCa ---------- ---------- ---------- 
      Stap.xylo.  ---------g CAcU-cUGCa ---------- ---------- ---------- 
      Baci.anth.  ---------g CAcU---AAA G--------- ---------- ---------- 
      List.inno.  ---------g CAGU--aGcA uagcu----- ---------- ---------- 
      List.mono.  ---------g CAGU--aGcA uagcu----- ---------- ---------- 
   List.gray.-1.  ---------g CAGU--aGcA uagcu----- ---------- ---------- 
   List.gray.-2.  ---------g CAGU-cuGAA uagcu----- ---------- ---------- 
      List.ivan.  ---------g CAGU--aGcA uagcu----- ---------- ---------- 
      List.seel.  ---------g CAGU--aGcA uagcu----- ---------- ---------- 
      List.wels.  ---------g CAGU--aGcA uagcu----- ---------- ---------- 
      Leuc.mese.  ---------c CAGU--GAU- GCGuA----- ---------- ---------- 
      Leuc.pseu.  ---------c CAGC--aAU- aCGUA----- ---------- ---------- 
      Leuc.lact.  ---------a CAGU--GAU- GCGuc----- ---------- ---------- 
      Lact.delb.  ---------- CAGU--UA-- GCGUA----- ---------- ---------- 
      Lact.gass.  ---------- -GGC--U--- GCGU------ ---------- ---------- 
      Lact.sake.  ---------c cAGC-aUA-- GCGU------ ---------- ---------- 
      Lact.helv.  ---------- UAGC-gc-AU GCGU------ ---------- ---------- 
      Lact.gall.  ---------- UAGC-gc-AU GCGU------ ---------- ---------- 
   Lact.plan.-1.  ---------- -AGC-gcuuA aCGUA----- ---------- ---------- 
   Carn.pisc.pa.  ---------n nnnn----nn nnnnn----- ---------- ---------- 
   Ente.faec.-1.  ---------c CAGC----uA GCGAA----- ---------- ---------- 
   Ente.faec.-2.  ---------- CAGU----uA GCGUA----- ---------- ---------- 
      Ente.dura.  ---------- CAGU----uA GCGUA----- ---------- ---------- 
      Oeno.oeni.  ---------- CAGU-----a GCGUA----- ---------- ---------- 
   Lact.lact.-1.  ---------- CaGC-aCcaU GCGU------ ---------- ---------- 
   Lact.lact.-2.  ---------- CaGC-aCcaU GCGU------ ---------- ---------- 
   Lact.lact.-3.  ---------- CaGC-aCcaU GCGU------ ---------- ---------- 
   Lact.lact.-4.  ---------- CaGC-aCcaU GCGU------ ---------- ---------- 
      Lact.garv.  -------cac CAGC----uU GCGU------ ---------- ---------- 
   Lact.plan.-2.  -------cca CAGC----cG GCGU------ ---------- ---------- 
      Pedi.pent.  ---------- UAGC---uuG aCGU------ ---------- ---------- 
      Lact.raff.  -------cca CAGC----CU GCGU------ ---------- ---------- 
      Stre.equi.  ---------c CAGC----cG GCGU------ ---------- ---------- 
      Stre.uber.  ---------c CAGC--U--A GCGU------ ---------- ---------- 
      Stre.pyog.  ---------c CAGC--U--A GCGU------ ---------- ---------- 
   Stre.suis.pa.  ---------c CUGC----cU GCGU------ ---------- ---------- 
      Stre.ther.  ---------c CUGC----Uc GCGU------ ---------- ---------- 
      Stre.gord.  ---------c CAGC----GG GCGU------ ---------- ---------- 
      Stre.miti.  ---------c CAGC---A-G GCGU------ ---------- ---------- 
      Stre.pneu.  ---------c CAGC---A-G GCGU------ ---------- ---------- 
      Stre.muta.  ---------c CAGC----CU GUGU------ ---------- ---------- 
      Myco.capr.  ------cuac UAGu--U-UA ---------- ---------- ---------- 
      Urea.urea.  ---uuauuag UAGA--AaC- ---------- ---------- ---------- 
      Spir.kunk.  ----ucgcug UUAGaggAUc GcUagcc--- ---------- ---------- 
      Myco.geni.  ------auac UAAA---GCu ---------- ---------- ---------- 
      Myco.pneu.  ------auac UaAA---GCu ---------- ---------- ---------- 
      Myco.pulm.  uuagucaaaa UCUa--aAcc aaaA------ ---------- ---------- 
      Clos.ther.  -------agg CAGC-ccGUc AG-------- ---------- ---------- 
      Ther.teng.  ------aagg CGGC-cGUcc AG-------- ---------- ---------- 
      Clos.perf.  ------agcg CUGC--UcAU -Cc------- ---------- ---------- 
      Clos.botu.  -------uug CAGC--UcGU -CA------- ---------- ---------- 
      Clos.diff.  ---------- UUGC--UGcU ---------- ---------- ---------- 
Clos.acet.-1.pa.  ---------- ---------- ---------- ---------- ---------- 
   Clos.acet.-2.  ---------u CAGC--UAA- ---------- ---------- ---------- 
      Rumi.albu.  ---------- ggGC--Cacc ---------- ---------- ---------- 
      Carb.hydr.  ---------- C-GC---AGc -Ua------- ---------- ---------- 
         support  ---------- SSSS---S-- ---------- ---------- ---------- 

                  301                                                350 
           p-pre  ---------- --kkkkkkk- -------lll llmmmmmm-- ---------n 
          psknts  ---------- --(((((((( (((((((((( (((((((((( (((((((((( 
          hel-10  ---------- ---------- ---------- ---------- ---------- 
           hel-1  ---------- --6666666- -------666 66666666-- ---------7 
           hel-x  ---------- --aaaaaaa- -------bbb bbcccccc-- ---------- 
      Aqui.aeol.  ---------- --CGUCC-C- -------CGG UA--GGUU-- --------uG 
      Ther.mari.  ---------- --CGUCCUC- -------UCC GA--AGUU-- ---------G 
   Chlo.aura.-1.  ---------- -cGCUCGcCg uagcucccCc GA--UGGU-- ---------U 
Chlo.aura.-2.pa.  ---------- -cGCUCGcCg uagcucccCc GA--UGGU-- ---------U 
      Ther.ther.  ---------- --CCUCGCc- -------CGG U--A-GCCcu ---------G 
      Dein.radi.  ---------- --UGacGAC- -------CGU Gc-A-GCCcg ---------G 
      Porp.ging.  agcgacgaga --CAuCGCC- -------CGA --GCaGCUuu u--------U 
      Bact.frag.  caggacgaga --CauCACU- -------CGG --AA-GCUgu ug-------C 
      Bact.fors.  uuggacgaga --CauCACC- -------CGG --Aa-GCCgu gg-------C 
      Tann.fors.  uuggacgaga --CauCACC- -------CGG --Aa-GCCgu gg-------C 
      Prev.inte.  uugaacgaga --CacUGCU- --------CC a-aa-GAUgu ug-------U 
      Cyto.hutc.  cagcacccgg ccACAUCUC- --------aC A-CGGCUU-c ug-------U 
      Chlo.tepi.  -----cggug aaUGcGCUUa c------UcU GAA-GCCGcc ---------- 
      Chla.psit.  ------gaua accCGGUGc- -------UCA UA--GACUcc ---------A 
      Chla.pneu.  ------ggua accCGGUAU- -------cUG CG--AGCUcc ---------A 
      Chla.abor.  ------gaua accCGGUcU- -------UCA UG--GACUcu ---------A 
      Chla.trac.  ------ggug accCGGUGU- -------UCG cG--AGCUcc ---------A 
      Chla.muri.  ------ggua accCGGUGU- -------UCG cG--AGCUcc ---------A 
      Osci.spec.  ---------- -gGUCUaUA- -------GCU U---gac--- ---------U 
      Anab.spec.  ---------- --GUCUUCG- -------GUU U---gac--- ---------U 
      Chro.spec.  ---------- --GcUUUUA- -------GUC c---gac--- ---------U 
      Nost.punc.  ---------- --GUCUUUA- -------GUU U---gac--- ---------U 
      Frem.dipl.  ---------- --GUCUUUA- -------GUC C---gac--- ---------U 
      Plec.bory.  ---------- --GCUUACc- -------GUC U---gac--- ---------A 
      Tric.eryt.  ---------- --GUCUGUG- -------GUU u---gac--- ---------U 
   Syne.spec.-1.  ---------- --ACUUCUu- -------UUC U---gac--- ---------U 
   Syne.spec.-2.  ---------- --GUCUAGu- --------CG UA--gac--- ---------U 
   Syne.spec.-3.  ---------- --UCAGcCU- -------ugU CAcccaa--- ---------a 
   Syne.spec.-4.  ---------- --UCAGCCU- -------uaU CAcccaa--- ---------a 
   Proc.mari.-2.  ---------- --uCAGCCU- -------uaU CAcccaa--- ---------a 
   Proc.mari.-1.  ---------- --UCAGcCU- -------uaU Caaccaa--- ---------a 
   Syne.spec.-5.  ---------- --ucagcCU- -------ugU CAcccaa--- ---------a 
   Syne.spec.-6.  ---------- --ucagcCU- -------ugU CAcccaa--- ---------a 
   Cyan.para.cy.  ---------- --AUUUAUU- ---------- --GuuUAu-- ---------- 
   Porp.purp.cl.  ---------u acgaaUAUU- ---------- -cuGuUAG-- ---------- 
   Odon.sine.cl.  ---------u ucGCUAUAA- ---------- --uUUAUA-- ---------- 
Pavl.luth.cl.pa.  -------ccu uagcuagaa- ---------- ----GcaC-- ---------- 
   Boli.spec.pl.  -----uccau cucUUAaAA- ---------a --UUUGaA-- ---------a 
   Guil.thet.cl.  ------uuuc uuAGUAgAA- ---------A --UUGGaG-- ---------a 
   Thal.weis.cl.  ------uuuc --AUUAUAA- ---------- --CUGGAc-- ---------- 
   Meso.viri.cl.  ----agcauu uuUgAUUUG- -------uUA AA-uacaa-- ---------U 
   Recl.amer.mt.  ---------- ---------- ---------- ---------- ---------- 
      Fibb.succ.  ---------- -cgCCGGGCc ---u---CAU UC----CGc- ---------U 
      Trep.dent.  ---------- --GAAUCug- -------CUU UG--caCU-- ---------G 
      Trep.pall.  ---------- --GGCCuGU- -------GUU UG--cgCU-- ---------G 
      Borr.burg.  ---------- --AGAGGGUu ---uu--GuU GA--AUUUg- ---------G 
      Rhod.palu.  ---------- ---------- ----cacUUU AA-agcCc-- ---------U 
   Magn.magn.-1.  ---------- ---------- ---cga-cCU Aa-aguCC-- ---------U 
   Magn.magn.-2.  ---------- ---------- ---------- ---------- ---------- 
      Rhod.rubr.  ---------- ---------- ---------- ---------- ---------- 
   Meth.exto.pa.  ---------- ---------- ---------- ---------- ---------- 
      Brad.japo.  ---------- ---------- ---ccauCUU AA-aguCc-- ---------U 
      Meso.loti.  ---------- ---------- --uucaaaUc AA--gccc-- ---------U 
      Bruc.meli.  ---------- --------aa acccacucUa AA--gucc-- ---------U 
      Sino.meli.  ---------- ---------- acuucaaaUc Aa--guCc-- ---------U 
      Rhiz.legu.  ---------- ---------- acuucaa-Uc AA-agucc-- ---------U 
      Agro.tume.  ---------- ---------a auuccgcuCU AA--gucc-- ---------U 
      Caul.cres.  ---------- ---------- uucgccuCUu AA--gucc-- ---------U 
      Sili.pome.  ---------- ---------- -ccgaaacUU Aa--gccc-- ---------U 
      Rhod.spha.  ---------- ---------- --cgaaacUU AA--gccc-- ---------U 
      Rick.prow.  ---------- ---------- ---------- ---------- ---------- 
      Rick.typh.  ---------- ---------- ---------- ---------- ---------- 
      Rick.cono.  ---------- ---------- ---------- ---------- ---------- 
      Sphi.arom.  ---------- ---------- ---------U AAc-gcC--- ---------- 
      Ehrl.chaf.  ---------- ---------- ---------- ---------- ---------- 
      Wolb.spec.  ---------- ---------- ---------- ---------- ---------U 
      Chro.viol.  ---------- --CACUACA- ---------- -aCGGUUC-- ---------G 
      Neis.gono.  ---------- --CGUUGCa- ---------- --GCAGUCgg ---------U 
   Neis.meni.-1.  ---------- --CGUUGCa- ---------- --GCAGUCgg ---------U 
   Neis.meni.-2.  ---------- --CGUUGCa- ---------- --GCAGUCgg ---------U 
      Uncu.u02-.  ---------- --UCUCACa- ---------- --CCAGCUug ---------C 
      Nitr.euro.  ---------- --CUCCACa- ---------- --CCGGUGgg ---------C 
      Meth.glyc.  ---------- --CGCUGCa- ---------- --CCGAaggg ---------C 
      Nitr.cryo.  ---------- --CUCUGCa- ---------- --CCGAUGgg ---------C 
   Uncu.u04-.pa.  ---------- --CGCUGCa- ---------- --CCGGaggg ---------C 
      Alca.faec.  ---------- --CACUGCa- ---------- --CUAAUUug ---------U 
      Bord.para.  ---------- --cGCUGCa- ---------- --CUGAUCug ---------U 
      Bord.pert.  ---------- --cGCUGCa- ---------- --CUGAUCug ---------U 
   Bord.bron.am.  ---------- --cGCUGCa- ---------- --CUGAUCug ---------U 
      Coma.test.  ---------- --CCUUGCA- ---------- --aCAGCacg ---------C 
      Hydr.pall.  ---------- --CCUUGCA- ---------- --aCAGCagg ---------C 
      Vari.para.  ---------- --CCUUGCA- ---------- --aCAGUUgg ---------C 
      Burk.pseu.  ---------- --CCUCUGc- ---------- --CUAGUUca ---------C 
      Burk.mall.  ---------- --CCUCUGc- ---------- --CUAGUUca ---------C 
      Burk.cepa.  ---------- --CCUCUGc- ---------- --CUAGUUca ---------C 
      Burk.fung.  ---------- --CCUCUGc- ---------- --CUAGUUua ---------C 
      Alca.eutr.  ---------- --CCUCGCa- ---------- --CUGGCUcg ---------C 
      Rals.eutr.  ---------- --CCUCGCa- ---------- --CUGGCUcg ---------C 
      Rals.meta.  ---------- --CCUCGCa- ---------- --CUGGCUcg ---------C 
      Rals.sola.  ---------- --CCUCGCa- ---------- --CUAGCUug ---------C 
      Rals.pick.  ---------- --CCUCGCa- ---------- --CUGGCUcg ---------C 
   Acid.ferr.-1.  ---------- --CCCUCUG- ---------- cCCGGAUUug ---------U 
   Acid.ferr.-2.  ---------- --CCCUCUG- ---------- cCCGGAUUug ---------U 
      Fran.tula.  -------auc uaGAUGcGc- -------ACG GAUAUGAua- ---------G 
      Dich.nodo.  ---------- --CGCUUAC- ---------- -cUAGAUUug ---------U 
   Xyle.fast.-1.  ---------- --GCcUcG-- ------aaaC --UGCuuGug ---------U 
   Xyle.fast.-2.  ---------- --GCcUcG-- ------aaaC --UGCuuGug ---------U 
   Xyle.fast.-3.  ---------- --GCcUcG-- ------aaaC --UGCuuGug ---------U 
      Xant.camp.  cgccuaaggc gaACCCccg- ------aAaC --UACuuGug ---------c 
      Xant.axon.  cgccuaaggc gaACCCccg- ------aACC --UACuuGug ---------c 
      Legi.pneu.  uggccaauaa acCcagUAU- -----cccGU UCgACCGa-- --gccc---G 
      Coxi.burn.  ---------- -ucGCUUAU- -----agaUc ccuaccaac- ---------G 
      Meth.caps.  --------ca gcAGCucGC- -------UUa caa--GCg-- ------gcuG 
      Uncu.u01a.  ---------- --CcAUccuu -------UCa GUGCCgAU-- ------acuG 
      Uncu.u01b.  ---------- --CcAUccuu -------UCG GUGCCgAU-- ------accG 
      Acin.ADP1.  ---------- --CGCUuCc- -------UaG aaUaCUUG-- --------ug 
      Micr.degr.  guacgccgcu agCGGUUu-- -----uuAAC a---aGG--- --------ug 
      Pseu.aeru.  ---------- --CAGUCGc- -------Uag GG--GaU--- ---------g 
      Azot.vine.  ---------- --CAGUCUC- -------cag GG--GaU--- ---------g 
      Pseu.puti.  ---------- --CAAUCAc- -------Uag GG--GaU--- ---------g 
   Pseu.fluo.-1.  ---------- --CAAUCAU- -------cag GG--GaU--- ---------g 
   Pseu.fluo.-2.  ---------- --CAAUCAC- -------cag GG--GaU--- ---------g 
   Pseu.syri.-1.  ---------- --CAAUCAU- -------cag GG--GaU--- ---------g 
   Pseu.syri.-2.  ---------- --CAAUCAU- -------cag GG--GaU--- ---------g 
      Mari.hydr.  ---------- --CGUCCUG- -------GCU Ga--GGc--- ---------G 
      Pseu.halo.  ---------- --CGCUCCu- -------UCC Au--GUaU-- ---------U 
      Uncu.ww11.  ---------- --CCAUCUG- -------ACA Ca-gGUCU-- --------cU 
      Shew.putr.  ---------- --CCAUCuA- -------CCA Ca-cGCUU-- --------uG 
      Colw.spec.  ---------- --UCucUcc- -------uau ug-------- ---------g 
      Phot.phos.  ---------- --GCUCCUG- -------CCC Ua--gCUUcc ---------g 
      Vibr.chol.  ---------- --CCUUCCU- -------CCC Ua--gCUUcc ---------G 
      Aero.salm.  ---------- --CCUUCUa- -------CCC UA--GcuU-- ---------g 
      Uncu.vlw3.  ---------- --CCUUCUa- -------CCC UA--GcuU-- ---------g 
      Uncu.vlw4.  ---------- --CCUUCUa- -------CCC UA--GcuU-- ---------g 
   Uncu.vls1.-3.  ---------- --CCUUCUa- -------CCC UA--GcuU-- ---------g 
      Uncu.rca3.  ---------- --CCUUCUa- -------CCC UA--GcuU-- ---------g 
   Uncu.vls1.-4.  ---------- --CCUUCUa- -------CCC UA--GcuU-- ---------g 
      Uncu.ww-9.  ---------- --CCUUCUa- -------CCC UA--GcuU-- ---------g 
      Uncu.ww10.  ---------- --CCUUCUa- -------CCC UA--GcuU-- ---------g 
      Uncu.vlw5.  ---------- --CCUUCUc- -------CCC UA--GcuU-- ---------g 
      Uncu.vlw6.  ---------- --CCUUCUc- -------CCC cA--GcuU-- ---------g 
      Uncu.rca4.  ---------- --CCUUCUA- -------CCC UA--GcuU-- ---------g 
      Uncu.rca7.  ---------- --CCUUCUA- -------CCC UA--GcuU-- ---------g 
      Uncu.rca8.  ---------- --CCUUCUA- -------CCC UA--GcuU-- ---------g 
      Uncu.lem1.  ---------- --CCUUCUA- -------CCC UA--GcuU-- ---------g 
      Uncu.lem2.  ---------- --CCUUcUn- -------naC UA--GcuU-- ---------g 
      Past.mult.  ---------- --CUUCUCU- -------CCC Ca--gCUUcc ---------g 
      Mann.haem.  ---------- --CUUAUCU- -------CCU Ca--gCUUcc ---------g 
      Haem.somn.  ---------- --CUUCACU- -------CCC Ua--gCUUuc ---------g 
      Haem.infl.  ---------- --CUUCGCG- -------CUC Ca--gCUUcc ---------g 
      Haem.ducr.  ---------- --CUUCGCG- -------CCC Ua--gCUUuc ---------g 
      Acti.pleu.  ---------- --CUUAUCG- -------CCU Ca--gCUUcc ---------g 
      Acti.acti.  ---------- --CUUCGCU- -------CCC Ca--gCUUcc ---------g 
      Buch.aphi.  ---------- --CCUUUCa- -------UCU Cu-gaCUUc- ---------U 
      Buch.APS-.  ---------- --CCUUCCU- -------UCU UA--UCCUcc --------uU 
   Esch.coli.-1.  ---------- --CCUCUCU- -------CCC Ua--gCCUcc ---------g 
   Esch.coli.-2.  ---------- --CCUCUCU- -------CCC Ua--gCCUcc ---------g 
   Esch.coli.-3.  ---------- --CCUCUCU- -------CCC Ua--gCCUcc ---------g 
      Prov.rett.  ---------- --CCUCUCU- -------CCC Ua--gcCUcc ---------g 
   Salm.typh.-1.  ---------- --CCUCUCU- -------CCC Ua--gCCUcc ---------g 
   Salm.typh.-2.  ---------- --CCUCUCU- -------CCC Ua--gCCUcc ---------g 
   Salm.ente.-1.  ---------- --CCUCUCU- -------CCC Ua--gCCUcc ---------g 
   Salm.ente.-2.  ---------- --CCUCUCU- -------CCC Ua--gCUUcc ---------g 
      Shig.flex.  ---------- --CCUCUCU- -------CCC Ua--gCCUcc ---------g 
      Shig.dyse.  ---------- --CCUCUCU- -------CCC Ua--gCCUcc ---------g 
      Salm.para.  ---------- --CCUCUCU- -------CCC Ua--gCCUcc ---------g 
      Erwi.caro.  ---------- --CCUCUCU- -------CCC Ua--gCCUcc ---------g 
      Erwi.chry.  ---------- --CCUCUCU- -------CCC Ua--gCCUcc ---------g 
      Kleb.pneu.  ---------- --CCUCUCU- -------CCC Ua--cgUUcc ---------g 
      Uncu.rca1.  ---------- --CCUCUCU- -------CCC Ua--gCUUcc ---------g 
   Uncu.vls1.-1.  ---------- --CCUCUCU- -------CCC Ua--gCUUcc ---------G 
      Uncu.vls3.  ---------- --CCUCUCU- -------CCC Ua--gCUUcc ---------G 
      Uncu.vls4.  ---------- --CCUCUCU- -------CCC Ua--gCUUcc ---------G 
      Uncu.ww-1.  ---------- --CCUCUCU- -------CCC Ua--gCUUcc ---------g 
      Uncu.rca2.  ---------- --CCUCUCU- -------CCC Ua--gCUUcc ---------g 
      Uncu.ww-2.  ---------- --CCUCUCU- -------CCC Ua--gCUUcc ---------g 
      Uncu.ww-3.  ---------- --CCUCUCa- -------CCC Ua--gCUUcc ---------g 
      Uncu.ql-1.  ---------- --CCUCUCU- -------CCC Ua--gCUUcc ---------g 
      Uncu.ww-4.  ---------- --CCUCUCU- -------CCC Ua--gCUUcc ---------g 
Uncu.vls1.-2.pa.  ---------- ---------- ---------- ---------- ---------- 
      Uncu.vls5.  ---------- --CCUCUCU- -------CCC Ua--gCCUcc ---------g 
      Uncu.fs-1.  ---------- --CCUCUCU- -------CCC Ua--gCCUcc ---------g 
      Uncu.vls6.  ---------- --CCUCUCU- -------CCC Ua--gCUUcc ---------g 
      Uncu.fs-2.  ---------- --CCUCUCU- -------CCC Ua--gCUUcc ---------g 
      Uncu.ww-5.  ---------- --CCUCUCU- -------CCC Ua--gCUUcc ---------g 
      Uncu.ww-6.  ---------- --CCUCUCU- -------CCC Ua--gCUUcc ---------g 
      Uncu.vlw1.  ---------- --CCUCUCU- -------CCC Ua--gCUUcc ---------g 
      Uncu.vls7.  ---------- --CCUCUCU- -------CCC Ua--gCUUcc ---------g 
      Uncu.vls8.  ---------- --CCUCUCU- -------CCC Ua--gCCUcc ---------g 
      Uncu.vls9.  ---------- --CCUCUCU- -------CCC Ua--gCCUcc ---------g 
      Uncu.vlw2.  ---------- --CUUCUCU- -------CCC Ua--gCCUcc ---------G 
      Uncu.ww-7.  ---------- --CCUCUCU- -------CCC Ua--gCUUcc ---------g 
      Uncu.ww-8.  ---------- --CCUCUCU- -------CCC Ua--gCUUcc ---------g 
      Yers.ente.  ugaagauuc- --CCUCUCU- -------CCC Ua--gCCUcc ---------g 
      Yers.pest.  ---------- --CCUCUCU- -------gCC Ua--gCCUcc ---------G 
      Desu.vulg.  ---------- -uCGaacCg- -------GUU ca-cG----- ---------C 
      Desu.desu.  uaacggucgc gcCGaUCAg- -------gGc CA-uG----- ---------C 
      Geob.sulf.  ---------- --CGAUCCG- -------CUg a---GCCUcu ---------C 
      Geob.meta.  ---------- --CGAUCCG- -------Ccg a---GCCUcu ---------C 
      Heli.pylo.  ---------- ---UGGAcU- -------GAU UA--GAAUu- ---------U 
      Camp.jeju.  ---------- --CUGAAAu- -------UUA AG---UcAu- ---------A 
   Fuso.nucl.-1.  uggauaacuu --aUUcUAU- -------aCG Gg---UuUu- ---------U 
   Fuso.nucl.-2.  uggauaacuu --aUUcUAU- -------aCG Gg---UuUu- ---------U 
   Fuso.nucl.-3.  uggauaacuu --aUUcUAU- -------aCG Ag---UuUu- ---------U 
      Stre.coel.  cuacuaaggg agUGUCAGc- -------CCG GG---gcU-- ---------G 
      Ther.fusc.  ---------- --UGUCGGc- -------CUG GG---agC-- ---------G 
      Trop.whip.  ---------- --UGUCGGu- ------aUAG GG---cUU-- ---------G 
      Myco.lepr.  ---------- --UGUCAGa- -------CCG GG---aAC-- ---------g 
      Myco.aviu.  ---------- --UGUCAGa- -------CCG GG---aaC-- ---------g 
      Myco.tube.  ---------- --UGUCAGa- -------CCG GG---aaC-- ---------g 
      Myco.bovi.  ---------- --UGUCAGa- -------CCG GG---aaC-- ---------g 
      Myco.mari.  ---------- --UGUCGGa- -------CCG GG---aaC-- ---------g 
      Myco.smeg.  ---------- --UGUCAGa- -------CCG GG---agU-- ---------g 
      Cory.diph.  ---------- --UGUCAGc- -------CUA GA----UU-- --------cG 
      Cory.glut.  ---------- --UGUCAGc- -------CUA GG---gaa-- ---------G 
      Desu.hafn.  ---------- --CUCGcaG- ---------- --CGUaGG-- ---------G 
      Deha.ethe.  --------ca ggUUUG-gG- -------UGc cGauuAGuug ag-------G 
      Heli.mobi.  ---------- --CCUCUUc- ---------- -uCCUCugu- ---------G 
      Baci.halo.  ---------- --UCCGcCc- ---------- --U-CCAUc- ---------G 
      Baci.stea.  ---------- --CCCgCcA- ---------- ---ucgcCc- ---------G 
      Baci.mega.  ---------- --UCCUccC- ---------- --U-CCAUc- ---------G 
      Baci.subt.  ---------- --CUCUUCc- ---------- --uGACAUu- ---------G 
      Stap.sapr.  ---------- --UCGCcU-- ---------- AACGGUAUc- ---------U 
      Stap.epid.  ---------- --UcGCcU-- ---------- AACAGCAUc- ---------U 
   Stap.aure.-1.  ---------- --UCGCcU-- ---------- AACAGCAUu- ---------U 
   Stap.aure.-2.  ---------- --UCGCcU-- ---------- AACAGCAUu- ---------U 
   Stap.aure.-3.  ---------- --UCGCcU-- ---------- AACAGCAUu- ---------U 
   Stap.aure.-4.  ---------- --UCGCcU-- ---------- AACAGCAUu- ---------U 
   Stap.aure.-5.  ---------- --UCGCcU-- ---------- AACAGCAUu- ---------U 
      Stap.xylo.  ---------- --UCGCcU-- ---------- AACGGUAUc- ---------U 
      Baci.anth.  ---------- --GUUCCU-- --------CC CU--CCAUc- ---------G 
      List.inno.  ---------- --GAUCCU-- --------CC GU--GCAUc- ---------G 
      List.mono.  ---------- --GAUCCU-- --------CC GU--GCAUc- ---------G 
   List.gray.-1.  ---------- --GAUCCU-- --------CC GU--GCAUc- ---------G 
   List.gray.-2.  ---------- --GAUCCU-- --------CC GU--GCAUc- ---------A 
      List.ivan.  ---------- --GAUCCU-- --------CC GU--GCAUc- ---------G 
      List.seel.  ---------- --GAUCCU-- --------CC GU--GCAUc- ---------G 
      List.wels.  ---------- --GAUCCU-- --------CC GU--GCAUc- ---------G 
      Leuc.mese.  ---------- --GCUUAA-- --------UC UU--GGuU-- ---------g 
      Leuc.pseu.  ---------- --GCUUAA-- --------UC UU--GGuU-- ---------U 
      Leuc.lact.  ---------- --ACUUAA-- --------UC UU--GGua-- ---------g 
      Lact.delb.  ---------- --GAUCCU-- -------CUC GG---CAUc- ---------g 
      Lact.gass.  ---------- --GAUCCa-- --------au GA-CGGAUu- ---------G 
      Lact.sake.  ---------- --GAUCCG-- ---------U CU-GACUUc- ---------A 
      Lact.helv.  ---------- --UGCUCuu- ---------U GU-CGGUU-- --------uA 
      Lact.gall.  ---------- --UGCUCuu- ---------U GU-CGGUU-- --------uA 
   Lact.plan.-1.  ---------- --GAUCCu-- ---------c CC-AGGAUc- ---------G 
   Carn.pisc.pa.  ---------- --nnnnnn-- ---------n nC-GGCAUc- ---------g 
   Ente.faec.-1.  ---------- --GAUCCU-- ---------C CC-GGCAUc- ---------g 
   Ente.faec.-2.  ---------- --GAUCCU-- ---------C UC-GGCAUc- ---------g 
      Ente.dura.  ---------- --GAUCCU-- ---------C UC-GGCAUc- ---------g 
      Oeno.oeni.  ---------- ---GCCcu-- ---------- ---UUGUUga ---------G 
   Lact.lact.-1.  ---------- ---GCCuga- ---------- uuuUUGCUc- ---------a 
   Lact.lact.-2.  ---------- ---GCCuga- ---------- uuuUUGCUc- ---------U 
   Lact.lact.-3.  ---------- ---GCCuga- ---------- uuuUUGCUc- ---------a 
   Lact.lact.-4.  ---------- ---GCCuga- ---------- uuuUUGCUc- ---------a 
      Lact.garv.  ---------- ---AGCUga- ---------- uGaUCGUUc- ---------g 
   Lact.plan.-2.  ---------- ---GCCAga- ---------- cuuUCGUUc- ---------g 
      Pedi.pent.  ---------- --aGAUCCG- ---------- -cCUAGUCuc ---------G 
      Lact.raff.  ---------- ---GCCuga- ---------- cuuUCGCUc- ---------g 
      Stre.equi.  ---------- --GACUUCU- ---------- -AUAGGAUu- ---------G 
      Stre.uber.  ---------- --GACUUCU- ---------- -UCAaGAUu- ---------G 
      Stre.pyog.  ---------- --GACUUCU- ---------- -ACAaGAUu- ---------G 
   Stre.suis.pa.  ---------- --GACCAGU- ---------- -CGCGAAUu- ---------G 
      Stre.ther.  ---------- --GACUUCU- ---------- -AGCAGAUu- ---------G 
      Stre.gord.  ---------- --GACCcGa- ---------- -UUCGGAUu- ---------G 
      Stre.miti.  ---------- --GACCcGa- ---------- -UUUGGAUu- ---------g 
      Stre.pneu.  ---------- --GACCcGa- ---------- -UUUGGAUu- ---------g 
      Stre.muta.  ---------- --GAUCAAU- ---------- -AACAAAUu- ---------G 
      Myco.capr.  ---------- --GUUAUAGu -------auu ucAcGAAuua -uagauauuU 
      Urea.urea.  ---------- --GUUcauu- ---------- AAcAuAAUua cua----uuG 
      Spir.kunk.  ---------- --GUaAUAG- ---------- UAGUUAAU-- -------ugU 
      Myco.geni.  ---------- --ACAGCUG- ---------- --GUGAAU-- --------aG 
      Myco.pneu.  ---------- --ACACGAA- ---------- --UUGAAU-- --------cG 
      Myco.pulm.  ---------- -uCUAGcuUu u------gcU AGcGU-uUa- ---------G 
      Clos.ther.  ---------- ucCAGGGuuc c----ugcGC CUUGG-Gua- ---------g 
      Ther.teng.  ---------- ccugaaaugc c------CaC GUUUcaGG-- --------ac 
      Clos.perf.  ---------- -----UUC-- ---------- --CUCAAUu- ---------g 
      Clos.botu.  ---------- ----GC---- ---------- --CUAAGag- ---------U 
      Clos.diff.  ---------- ---CGUCCc- ---------- UCUUAGUCc- ---------U 
Clos.acet.-1.pa.  ---------- ---------- ---------- ---------- ---------- 
   Clos.acet.-2.  ---------- ---CGUC--- --------AG c-CUGAGag- ---------U 
      Rumi.albu.  ---------- ---cGUUCuu -------ccU GGgaAGUa-- ---------C 
      Carb.hydr.  ---------- ---CGUCC-- -------UGA CGGAAGCU-- --------uG 
         support  ---------- --SSSSSS-- -------SSS S-SS-SSS-- ---------- 

                  351                                                400 
           p-pre  nnnnn-mmmm mm-------- -------ooo o--------- ---oooo-ll 
          psknts  (((((((((( (((((((((( (((((((pse udoknot-II -))))))))) 
          hel-10  ---------- ---------- ---------- ---------- ---------- 
           hel-1  77777-6666 66-------- -------666 6--------- ---6666-66 
           hel-x  ------cccc cc-------- -------ddd d--------- ---dddd-bb 
      Aqui.aeol.  CGGGU-GGCC ---------- ---------- ---------- --------UA 
      Ther.mari.  GCUG--GGCU ---------- ---------- ---------- --------UC 
   Chlo.aura.-1.  AC-GG-GUCG agcg------ ---------- ---------- --------UC 
Chlo.aura.-2.pa.  AC-GG-GUCG agcg------ ---------- ---------- --------UC 
      Ther.ther.  CCGGG-GGC- U--------- ---------- ---------- --------cA 
      Dein.radi.  CCUUU-GGCg U--------- ---------- ---------- ---------C 
      Porp.ging.  CCCGA-AGUa GC-------- ---------- ---------- ---------- 
      Bact.frag.  UCCGA-AGCa UU-------- ---------- ---------- ---------- 
      Bact.fors.  UUCGA-GGCa aU-------- ---------- ---------- ---------- 
      Tann.fors.  UUCGA-GGCa aU-------- ---------- ---------- ---------- 
      Prev.inte.  UCCGA-AUCg ga-------- ---------- ---------- ---------- 
      Cyto.hutc.  UCUGc-GGGC UG-------- ---------- ---------- ---------U 
      Chlo.tepi.  --Gga-UGGC aUaacccgcg c--------- ---------- --------UU 
      Chla.psit.  CCAGA-GGUU ---------- ---------- ---------- --------UG 
      Chla.pneu.  CCAGA-GGCU ---------- ---------- ---------- --------UG 
      Chla.abor.  CCAGA-GGUU ---------- ---------- ---------- --------UG 
      Chla.trac.  CCAGA-GGUU ---------- ---------- ---------- --------Uu 
      Chla.muri.  CCAGA-GGUU ---------- ---------- ---------- --------Uu 
      Osci.spec.  CCGUU-aa-- ---------- ---------- ---------- ---------A 
      Anab.spec.  CCGUU-aa-- ---------- ---------- ---------- ---------G 
      Chro.spec.  CCGUU-aa-- ---------- ---------- ---------- ---------c 
      Nost.punc.  CCGUU-aa-- ---------- ---------- ---------- ---------G 
      Frem.dipl.  CCGUU-aa-- ---------- ---------- ---------- ---------G 
      Plec.bory.  CCGUU-aa-- ---------- ---------- ---------- ---------A 
      Tric.eryt.  CCGUU-aa-- ---------- ---------- ---------- ---------u 
   Syne.spec.-1.  CCGUU-a--- ---------- ---------- ---------- ---------A 
   Syne.spec.-2.  CCGUU-aa-- ---------- ---------- ---------- --------UA 
   Syne.spec.-3.  uGaCC-ca-- ---------- ---------- ---------- --------UG 
   Syne.spec.-4.  uGaCU-ca-- ---------- ---------- ---------- --------UG 
   Proc.mari.-2.  uGaCC-ca-- ---------- ---------- ---------- --------UG 
   Proc.mari.-1.  uGaUC-ca-- ---------- ---------- ---------- --------aG 
   Syne.spec.-5.  ugacc-ca-- ---------- ---------- ---------- --------UG 
   Syne.spec.-6.  ugacc-ca-- ---------- ---------- ---------- --------UG 
   Cyan.para.cy.  -----ccUGc uU-------- ---------- ---------- ---------- 
   Porp.purp.cl.  ----agUUGc Uc-------- ---------- ---uu----- ---------- 
   Odon.sine.cl.  ---UU-UAUA Acu------- -------AGA Cuuuu----- ---GUCUuuu 
Pavl.luth.cl.pa.  -acaa-GaaU aa-------- ---------- ---------- ---------- 
   Boli.spec.pl.  AcUU--UaUG GA-------- ---------- ---------- --------ca 
   Guil.thet.cl.  AGUU--UaCU AA-------- ---------- ---------- --------ga 
   Thal.weis.cl.  UuUUC--UCU AG-------- ---------- ---------- ---------- 
   Meso.viri.cl.  UGUUau---- ---------- -------aaa acaaauuaaa uaauaguuUU 
   Recl.amer.mt.  ---------- ---------- ---------- ---------- ---------- 
      Fibb.succ.  CCCAU-CG-- ---------- ---------- ---------- --------GG 
      Trep.dent.  CUCCG-AG-- ---------- ---------- ---------- --------CG 
      Trep.pall.  CUCUG-AG-- ---------- ---------- ---------- --------CG 
      Borr.burg.  CUUUG-AGGU ---------- ---------- ---------- --------UC 
      Rhod.palu.  AACGG--G-- ---------- ---------- ---------- --------UU 
   Magn.magn.-1.  A-GCG-GG-- ---------- ---------- ---------- ---------U 
   Magn.magn.-2.  ---------- ---------- ---------- ---------- ---------- 
      Rhod.rubr.  ---------- ---------- ---------- ---------- ---------- 
   Meth.exto.pa.  ---------- ---------- ---------- ---------- ---------- 
      Brad.japo.  AACGG--G-- ---------- ---------- ---------- --------UU 
      Meso.loti.  AGGGG----- ---------- ---------- ---------- --------UU 
      Bruc.meli.  UAGGG----- ---------- ---------- ---------- --------UU 
      Sino.meli.  UcCGG--G-- ---------- ---------- ---------- ---------U 
      Rhiz.legu.  AGuGG----- ---------- ---------- ---------- --------UU 
      Agro.tume.  UACGG----- ---------- ---------- ---------- --------UU 
      Caul.cres.  AGGGG----- ---------- ---------- ---------- --------UU 
      Sili.pome.  UGCGC----- ---------- ---------- ---------- --------cU 
      Rhod.spha.  UGCGC----- ---------- ---------- ---------- --------UU 
      Rick.prow.  ---------- ---------- ---------- ---------- ---------- 
      Rick.typh.  ---------- ---------- ---------- ---------- ---------- 
      Rick.cono.  ---------- ---------- ---------- ---------- ---------- 
      Sphi.arom.  CUGAa--G-- ---------- ---------- ---------- --------UU 
      Ehrl.chaf.  ---------- ---------- ---------- ---------- ---------- 
      Wolb.spec.  AUAaC----- ---------- ---------- ---------- ---------- 
      Chro.viol.  CAGAU-GGGC CGg------- -------GGG c----gucaa a--aCCC--- 
      Neis.gono.  CAAUG-GGCU GUg------- -------UGG C----gaaa- ---GCCA--- 
   Neis.meni.-1.  CAAUG-GGCU GUg------- -------UGG C----gaaa- ---GCCA--- 
   Neis.meni.-2.  CAAUG-GGCU GUg------- -------UGG C----gaaa- ---GCCA--- 
      Uncu.u02-.  CGAUG-GGCU GGg------- -------CAG Gg---ucaa- --aCCUG--- 
      Nitr.euro.  CUCaa-CGCC GGg------- -------UCU G----gcaa- ---CAGA--- 
      Meth.glyc.  CUCUC-ggUC GGg------- -------UGG G----guaa- ---CCCA--- 
      Nitr.cryo.  CUUaa-CGUC GGg------- -------UCU G----gcaa- ---CAGA--- 
   Uncu.u04-.pa.  CUCUC-ggCC GGg------- -------CGG A----gcaa- ---UCCG--- 
      Alca.faec.  CUUUG-GGUU AGg------- -------UAG G----gcaa- ---CCUA--- 
      Bord.para.  CCUUG-GGUC AG-------g c-gggg-GAA G----gcaa- ---CUUCcca 
      Bord.pert.  CCUUG-GGUC AG-------g c-gggg-GAA G----gcaa- ---CUUCaca 
   Bord.bron.am.  CCUUG-GGUC AG-------g c-gggg-GAA G----gcac- ---UUUCnca 
      Coma.test.  UAGUG-gGCU Gg-------g caaggg-GGU A----gcaa- ---UACC--- 
      Hydr.pall.  CGAUG-gGCU Gg-------g caaggg-GGU C----gcaa- ---GACC--- 
      Vari.para.  CgAUG-GGCU Gg-------g caaggg-GGU Cuggagcaau ccuGACC--- 
      Burk.pseu.  UGACG-GGCU AGu-gu--cg caagaccGGU A----gcaa- ---UACCg-- 
      Burk.mall.  UGACG-GGCU AGu-gu--cg caagaccGGU A----gcaa- ---UACCg-- 
      Burk.cepa.  UGACG-GGCU AGu-gu--cg caagaccGGU A----gcaa- ---UACCg-- 
      Burk.fung.  UGACG-GGCU AGa-gu--cg caagaccGGU A----gcaa- ---UACCg-- 
      Alca.eutr.  UGACG-GGCU AG-------- -------GGU C----gcaa- ---GACC--- 
      Rals.eutr.  UGACG-GGCU AG-------- -------GGU C----gcaa- ---GACC--- 
      Rals.meta.  UGACG-GGCU AG-------- ------gGUU C----gcaa- ---GAACc-- 
      Rals.sola.  CGAUA-GGCU AG-------- -------GGC C----gcaa- ---GGCC--- 
      Rals.pick.  UGACG-GGCU AG-------- -------GGU C----gcaa- ---GACC--- 
   Acid.ferr.-1.  CUGUG-GAUC CGg------- -------aGC C----gaaa- ---GGC--Gc 
   Acid.ferr.-2.  CUGUG-GAUC CGg------- -------aGC C----gaaa- ---GGC--Gc 
      Fran.tula.  UCUUu-cUUA UGac------ -------acU A----ucua- ---UAca-UC 
      Dich.nodo.  CUGUG-GGUU UAc------- ---------- ---------- ---------- 
   Xyle.fast.-1.  CCGUG-CucG CA-------- ---------- ---------- ---------- 
   Xyle.fast.-2.  CCGUG-CucG CA-------- ---------- ---------- ---------- 
   Xyle.fast.-3.  CCGUG-CucG CA-------- ---------- ---------- ---------- 
      Xant.camp.  CCGUG-CucG UA-------- ---------- ---------- ---------- 
      Xant.axon.  CCGUG-CucG UA-------- ---------- ---------- ---------- 
      Legi.pneu.  CUUAU--CGG Ua-------- ---------- ---------- ------ucGA 
      Coxi.burn.  GCCAU----- ---------- ---------- ---------- ---------- 
      Meth.caps.  guuggggGUa ac-------- ---------- ---------- ---------c 
      Uncu.u01a.  GUUggaAUgG GC-------- ---------- ---------- --------GU 
      Uncu.u01b.  GuUggaAUgG GC-------- ---------- ---------- --------GU 
      Acin.ADP1.  GUu---UAGG aA-------- ---------- ---------- --------cc 
      Micr.degr.  CCAGU-aCC- ---------- ---------- ---------- --------gc 
      Pseu.aeru.  CCUGU-aAaC ---------- ---------- ---------- --------CC 
      Azot.vine.  CCUGU-aAaC ---------- ---------- ---------- --------CC 
      Pseu.puti.  CCUGU-aAaC ---------- ---------- ---------- --------CC 
   Pseu.fluo.-1.  UCUGU-aAaC ---------- ---------- ---------- --------CC 
   Pseu.fluo.-2.  UCUGU-aAaC ---------- ---------- ---------- --------CC 
   Pseu.syri.-1.  CCUGU-aAaC ---------- ---------- ---------- --------CC 
   Pseu.syri.-2.  CCUGU-aAaC ---------- ---------- ---------- --------CC 
      Mari.hydr.  CCUAU-aaCU c--------- ---------- ---------- -------agU 
      Pseu.halo.  CuuGU-GgAC ---------- ---------- ---------- ---------U 
      Uncu.ww11.  CAAAU-GGGC g--------- ---------- ---------- ---------G 
      Shew.putr.  CACau-GGGC a--------- ---------- ---------- ---------G 
      Colw.spec.  UUaG--agga ---------- ---------- ---------- ---------- 
      Phot.phos.  CUUGU-AAGa ---------- ---------- ---------- --------cG 
      Vibr.chol.  CUUGu-AAGa ---------- ---------- ---------- --------cG 
      Aero.salm.  CCUGU-GucC ---------- ---------- ---------- --------UA 
      Uncu.vlw3.  CCUGU-GucC ---------- ---------- ---------- --------UA 
      Uncu.vlw4.  CCUGU-GucC ---------- ---------- ---------- --------UA 
   Uncu.vls1.-3.  CCUGU-GucC ---------- ---------- ---------- --------UA 
      Uncu.rca3.  CCUGU-GucC ---------- ---------- ---------- --------UA 
   Uncu.vls1.-4.  CCUGU-GucC ---------- ---------- ---------- --------UA 
      Uncu.ww-9.  CCUGU-GucC ---------- ---------- ---------- --------UA 
      Uncu.ww10.  CCUGU-GucC ---------- ---------- ---------- --------UA 
      Uncu.vlw5.  CCUGU-GucC ---------- ---------- ---------- --------UA 
      Uncu.vlw6.  CCUGU-GucC ---------- ---------- ---------- --------Ua 
      Uncu.rca4.  CCUAU-GucC ---------- ---------- ---------- --------UA 
      Uncu.rca7.  CCUAU-GucC ---------- ---------- ---------- --------UA 
      Uncu.rca8.  CCUAU-GucC ---------- ---------- ---------- --------UA 
      Uncu.lem1.  CCUAU-GucC ---------- ---------- ---------- --------UA 
      Uncu.lem2.  cUUAU-GucC ---------- ---------- ---------- --------UA 
      Past.mult.  CUCGU-AAGa ---------- ---------- ---------- --------cG 
      Mann.haem.  CUCGU-AAGa ---------- ---------- ---------- --------cG 
      Haem.somn.  CUCGU-AAGa ---------- ---------- ---------- --------cG 
      Haem.infl.  CUCGU-AAGa ---------- ---------- ---------- --------cG 
      Haem.ducr.  CUCGU-AAGa ---------- ---------- ---------- --------cG 
      Acti.pleu.  CUCGU-AAGa ---------- ---------- ---------- --------cG 
      Acti.acti.  CUCGU-AAGa ---------- ---------- ---------- --------cG 
      Buch.aphi.  CUCUU-GAGa a--------- ---------- ---------- --------cG 
      Buch.APS-.  CUCUU-AGGA ---------- ---------- ---------- --------UG 
   Esch.coli.-1.  CUCUU-AGGa ---------- ---------- ---------- --------cG 
   Esch.coli.-2.  CUCUU-AGGa ---------- ---------- ---------- --------cG 
   Esch.coli.-3.  CUCUU-AGGa ---------- ---------- ---------- --------cG 
      Prov.rett.  CUCUU-GGa- ---------- ---------- ---------- --------cG 
   Salm.typh.-1.  CUCUU-AGGa ---------- ---------- ---------- --------cG 
   Salm.typh.-2.  CUCUU-AGGa ---------- ---------- ---------- --------cG 
   Salm.ente.-1.  CUCUU-AGGa ---------- ---------- ---------- --------cG 
   Salm.ente.-2.  CUCUU-AAGa ---------- ---------- ---------- --------cG 
      Shig.flex.  CUCUU-AGGa ---------- ---------- ---------- --------cG 
      Shig.dyse.  CUCUU-AGGa ---------- ---------- ---------- --------cG 
      Salm.para.  CUCUU-AGGa ---------- ---------- ---------- --------cG 
      Erwi.caro.  CUCUU-AGGa ---------- ---------- ---------- --------cG 
      Erwi.chry.  CUCUU-AGGa ---------- ---------- ---------- --------cG 
      Kleb.pneu.  CUCUU-AAga ---------- ---------- ---------- --------cG 
      Uncu.rca1.  CUCUU-AAGa ---------- ---------- ---------- --------cG 
   Uncu.vls1.-1.  UUCUU-AAGa ---------- ---------- ---------- --------cG 
      Uncu.vls3.  UUCUU-AAGa ---------- ---------- ---------- --------cG 
      Uncu.vls4.  UUCUU-AAGa ---------- ---------- ---------- --------cG 
      Uncu.ww-1.  CUCUU-AAGa ---------- ---------- ---------- --------cG 
      Uncu.rca2.  CUCUU-AAGa ---------- ---------- ---------- --------cG 
      Uncu.ww-2.  CUCUU-AAGa ---------- ---------- ---------- --------cG 
      Uncu.ww-3.  CUCUU-AAGa ---------- ---------- ---------- --------cG 
      Uncu.ql-1.  CUCUU-AAGa ---------- ---------- ---------- --------cG 
      Uncu.ww-4.  CUCUU-AAGa ---------- ---------- ---------- --------cG 
Uncu.vls1.-2.pa.  ---------- ---------- ---------- ---------- ---------- 
      Uncu.vls5.  CUCUU-AGGa ---------- ---------- ---------- --------cG 
      Uncu.fs-1.  CUCUU-AGGa ---------- ---------- ---------- --------cG 
      Uncu.vls6.  CUCUU-AAGa ---------- ---------- ---------- --------cG 
      Uncu.fs-2.  CUCUU-AAGa ---------- ---------- ---------- --------cG 
      Uncu.ww-5.  CUCUU-AAGa ---------- ---------- ---------- --------cG 
      Uncu.ww-6.  CUCUU-AAGa ---------- ---------- ---------- --------cG 
      Uncu.vlw1.  CUCUU-AAGa ---------- ---------- ---------- --------cG 
      Uncu.vls7.  CUCUU-AAGa ---------- ---------- ---------- --------cG 
      Uncu.vls8.  CUCUU-AGGa ---------- ---------- ---------- --------cG 
      Uncu.vls9.  CUCUU-AGGa ---------- ---------- ---------- --------cG 
      Uncu.vlw2.  CUCUU-AGGa ---------- ---------- ---------- --------cG 
      Uncu.ww-7.  CUCUU-AAGa ---------- ---------- ---------- --------cG 
      Uncu.ww-8.  CUCUU-AAGa ---------- ---------- ---------- --------cG 
      Yers.ente.  CUCUU-AGGa ---------- ---------- ---------- --------cG 
      Yers.pest.  CUCUU-AGGa ---------- ---------- ---------- --------cG 
      Desu.vulg.  CUGAU-agaC c--------- ---------- ---------- ---------- 
      Desu.desu.  CUGAU-aacC c--------- ---------- ---------- --------UG 
      Geob.sulf.  CCAC--GGGU ---------- ---------- ---------- ---------g 
      Geob.meta.  CCAC--GGGU ---------- ---------- ---------- ---------g 
      Heli.pylo.  CUAGC-GUUU ---------- ---------- ---------- --------UA 
      Camp.jeju.  CUAUC-UaG- ---------- ---------- ---------- --------CU 
   Fuso.nucl.-1.  CAaag-GuG- ---------- ---------- ---------- ---------U 
   Fuso.nucl.-2.  CAaag-GuG- ---------- ---------- ---------- ---------U 
   Fuso.nucl.-3.  CAaag-GuG- ---------- ---------- ---------- ---------U 
      Stre.coel.  UUCCC-Ga-- ---------- ---------- ---------- --------CC 
      Ther.fusc.  UCUCC-Ga-- ---------- ---------- ---------- --------CC 
      Trop.whip.  UCUUC-GG-- ---------- ---------- ---------- --------CC 
      Myco.lepr.  CCCUC-GU-- ---------- ---------- ---------- --------CC 
      Myco.aviu.  CCCUC-Gg-- ---------- ---------- ---------- --------CC 
      Myco.tube.  CCCUC-Gg-- ---------- ---------- ---------- --------CC 
      Myco.bovi.  CCCUC-Gg-- ---------- ---------- ---------- --------CC 
      Myco.mari.  CCCUC-Gc-- ---------- ---------- ---------- --------CC 
      Myco.smeg.  CCCUC-Gg-- ---------- ---------- ---------- --------CC 
      Cory.diph.  UCUCU-GG-- ---------- ---------- ---------- --------UU 
      Cory.glut.  UCCCU-ga-- ---------- ---------- ---------- --------CC 
      Desu.hafn.  UCaCUaUC-A CG-------- ---------- ---------- ---------g 
      Deha.ethe.  UgCCg-uUUc cc-------- ---------- ---------- --------Ca 
      Heli.mobi.  CUCUCgguGA GGau------ ---------- ---------- ---------- 
      Baci.halo.  CCCAU-GUGG uAg------- ---------- ---------- ---------- 
      Baci.stea.  CgUGgcG--- ---------- ---------- ---------- ---------- 
      Baci.mega.  CCCAU-GUGG uAg------- ---------- ---------- ---------- 
      Baci.subt.  CCUAU-GUGU Cu-------- ---------- ---------- ---------- 
      Stap.sapr.  CCUAU-GUAC CG-------- ---------- ---------- --------UU 
      Stap.epid.  CCUAC-GUGC UG-------- ---------- ---------- --------UU 
   Stap.aure.-1.  CCUAU-GUGC UG-------- ---------- ---------- --------UU 
   Stap.aure.-2.  CCUAU-GUGC UG-------- ---------- ---------- --------UU 
   Stap.aure.-3.  CCUAU-AUGC UG-------- ---------- ---------- --------UU 
   Stap.aure.-4.  CCUAU-GUGC UG-------- ---------- ---------- --------UU 
   Stap.aure.-5.  CCUAU-AUGC UG-------- ---------- ---------- --------UU 
      Stap.xylo.  CCUAU-GUAC CG-------- ---------- ---------- --------UU 
      Baci.anth.  UCCAU-GUGG u--------- ---------- ---------- --------AG 
      List.inno.  CCCAU-GUGC u--------- ---------- ---------- --------AC 
      List.mono.  CCCAU-GUGC u--------- ---------- ---------- --------AC 
   List.gray.-1.  CCCAU-GUGC u--------- ---------- ---------- --------AC 
   List.gray.-2.  CCCAU-GUGC u--------- ---------- ---------- --------AC 
      List.ivan.  CCCAU-GUGC u--------- ---------- ---------- --------AC 
      List.seel.  CCCAU-GUGC u--------- ---------- ---------- --------AC 
      List.wels.  CCCAU-GUGC u--------- ---------- ---------- --------AC 
      Leuc.mese.  CUGGC-GuCU ---------- ---------- ---------- --------GA 
      Leuc.pseu.  CUGAC-GuCU ---------- ---------- ---------- --------GA 
      Leuc.lact.  CUGGC-guCU ---------- ---------- ---------- --------AA 
      Lact.delb.  CCCAU-GUGc ---------- ---------- ---------- --------UC 
      Lact.gass.  CUCGU-GUCU G--------- ---------- ---------- --------UC 
      Lact.sake.  CCCAA-GGGU U--------- ---------- ---------- --------AG 
      Lact.helv.  CUCGU-GGCU G--------- ---------- ---------- --------AC 
      Lact.gall.  CUCGU-GGCU G--------- ---------- ---------- --------AC 
   Lact.plan.-1.  UCCAU-GUUC U--------- ---------- ---------- --------GG 
   Carn.pisc.pa.  CCCAU-GUGC U--------- ---------- ---------- -------cGg 
   Ente.faec.-1.  CCCAU-GUGC U--------- ---------- ---------- -------cGG 
   Ente.faec.-2.  CCCAU-GUGC U--------- ---------- ---------- -------cGA 
      Ente.dura.  CCCAU-GUGC U--------- ---------- ---------- -------cGA 
      Oeno.oeni.  UCCAC-GGCA A--------- ---------- ---------- -------cau 
   Lact.lact.-1.  CUGAU-GGCA A--------- ---------- ---------- --------uu 
   Lact.lact.-2.  CUGAU-GGCA A--------- ---------- ---------- --------uu 
   Lact.lact.-3.  CUGAU-GGCA A--------- ---------- ---------- --------uu 
   Lact.lact.-4.  CUGAU-GGCA A--------- ---------- ---------- --------cu 
      Lact.garv.  CCGAU-GGCG G--------- ---------- ---------- --------Cc 
   Lact.plan.-2.  CCUAU-GACG A--------- ---------- ---------- --------uu 
      Pedi.pent.  UCCAUgGGCU AGa------- ---------- ---------- ---------- 
      Lact.raff.  CCUAU-GGCG A--------- ---------- ---------- --------uu 
      Stre.equi.  CUUGU-GUCU UA-------- ---------- ---------- --------Uu 
      Stre.uber.  CUUGU-GUCc UG-------- ---------- ---------- --------Au 
      Stre.pyog.  CUUGU-GUCc UG-------- ---------- ---------- --------Uu 
   Stre.suis.pa.  CUUGU-GUUU GC-------- ---------- ---------- -------uG- 
      Stre.ther.  CUUAU-GUUU GU-------- ---------- ---------- -------uU- 
      Stre.gord.  CUUGU-GUCU GA-------- ---------- ---------- -------uG- 
      Stre.miti.  CUCGU-GUUC AA-------- ---------- ---------- -------uG- 
      Stre.pneu.  CUCGU-GUUC AA-------- ---------- ---------- -------uG- 
      Stre.muta.  CUUGU-GUUU GU-------- ---------- ---------- --------Ug 
      Myco.capr.  UAAGC--UUU aU-------- ---------- ---------- ---------- 
      Urea.urea.  GUUg--GUUu Uugggc---- ---------- ---------- --------UU 
      Spir.kunk.  AGAUU-AUUA AC-------- ---------- ---------- --------UA 
      Myco.geni.  UCAUA-GUUU GC-------- ---------- ---------- ---------- 
      Myco.pneu.  CCAUA-GUUU GG-------- ---------- ---------- ---------- 
      Myco.pulm.  CAgcUaGuuG Cucca----- ---------- ---------- --------UU 
      Clos.ther.  cUGGCguCaU UAaguc---- ---------- ---------- --------AG 
      Ther.teng.  ugggcgUCa- AAaga----- ---------- ---------- --------GU 
      Clos.perf.  CCCACgGUUG AGag------ ---------- ---------- --------ua 
      Clos.botu.  CCCACgaCUU AGg------- ---------- ---------- --------gu 
      Clos.diff.  CCUGCcGACU AA-------- ---------- ---------- --------GA 
Clos.acet.-1.pa.  ---------- --a------- ---------- ---------- --------au 
   Clos.acet.-2.  CCCGCgaCUC AGa------- ---------- ---------- --------gu 
      Rumi.albu.  ccCGG--GCU ggg------- ---------- ---------- --------UU 
      Carb.hydr.  CCCGG-GGCU UC-------- ---------- ---------- --------UG 
         support  SSSSS-SSS- SS-------- -------SSS S--------- ---SSSS--S 

                  401                                                450 
           p-pre  lll------- ---------k kkkkkk---- ---------n nnnnn----- 
          psknts  )))))))))) )))))))))) )))))))))) )))))))))) )))))----- 
          hel-10  ---------- ---------- ---------- ---------- ---------- 
           hel-1  666------- ---------6 666666---- ---------7 77777----- 
           hel-x  bbb------- ---------a aaaaaa---- ---------- ---------- 
      Aqui.aeol.  CCG------- ---------G aGGGCGucag -----agacA CCCGCuc--- 
      Ther.mari.  GGA------- a--------G AGGGCGugag -----agauc CAGCCua--- 
   Chlo.aura.-1.  aGca------ ---------G uCGGGUgcu- ---------C CgGUA----- 
Chlo.aura.-2.pa.  aGca------ ---------G uCGGGUgcu- ---------C CgGUA----- 
      Ther.ther.  CCGga----- ---------a GCGGGGacac ------aaaC CCGGCua--- 
      Dein.radi.  GCGgaa---- ---------G UCacUAaa-- ------aaaG AAGGCua--- 
      Porp.ging.  UCGauggugc ---------G GUGcUG---- ----acaaaU CGGGAacc-- 
      Bact.frag.  CCGguucagu ---------G GUGcaG---- ----uuacaU CGGGGaua-- 
      Bact.fors.  CCGaaccggu ---------G GUGcaGa--- -----aaugU CGGAGaua-- 
      Tann.fors.  CCGaaccggu ---------G GUGcaGa--- -----aaugU CGGAGaua-- 
      Prev.inte.  GGguaa-agc ---------G GUGcaGg--- ----uuaaaU CGGAAaua-- 
      Cyto.hutc.  Gaacu----- ---------G AGAUGUcgaa cagca-ggac UAGGGga--- 
      Chlo.tepi.  GaGccu--a- c--------G GGUuCGcg-- -------caa gUaagc---- 
      Chla.psit.  UGA------- a--------a CACCGuca-- -----ucuaU CUGGUug--- 
      Chla.pneu.  CAa------- a--------A UACCGuca-- -----uuuaU CUGGUug--- 
      Chla.abor.  UGAa------ ---------G uACCGuca-- -----ucuaU CUGGUug--- 
      Chla.trac.  CGAa------ ---------A CACCGuca-- -----uguaU CUGGUua--- 
      Chla.muri.  CGAa------ ---------A CGCCGuca-- -----uuuaU CUGGUua--- 
      Osci.spec.  GGC------- ---------U AcAGACaaac -----ccucA ACGGAugcu- 
      Anab.spec.  GAC------- ---------U GAAGACcaac -----ccccA ACGGAugcu- 
      Chro.spec.  GGC------- ---------U AAAA-Cgaaa -----ccccA ACGGAugca- 
      Nost.punc.  GAC------- ---------U GAAGACcaaa -----ccccA ACGGAugcu- 
      Frem.dipl.  GGC------- ---------U AGAGACcaa- -----ccccA ACGGAugcu- 
      Plec.bory.  GAU------- ---------a GUAAGCacaa -----ccccA ACGGUugcu- 
      Tric.eryt.  AAU------- ---------U GCAGACuuaa -----ccccA ACGGAugcu- 
   Syne.spec.-1.  GGAu------ ---------u AGAGGUuaa- -----ccccA ACGGAugcu- 
   Syne.spec.-2.  CG-------- ---------c CUAGACuuaa ac---ccccA ACGGAugcu- 
   Syne.spec.-3.  G--------- ---------G GcCUGG--aa ---------G GgCccuuccc 
   Syne.spec.-4.  G--------- ---------G GGCUGG--aa ---------G GcCccucaaa 
   Proc.mari.-2.  G--------- ---------G GGCUGc--ga ---------G GcCccuuuaa 
   Proc.mari.-1.  G--------- ---------A GcCUGG-aag ---------G GcUccacca- 
   Syne.spec.-5.  G--------- ---------G Gnnnnn-nnn ---------n nnnnnnnnn- 
   Syne.spec.-6.  G--------- ---------G Gnnnnn-nnn ---------n nnnnnnnnn- 
   Cyan.para.cy.  ---------- ---------A AUGAAU---- ---------- ---------- 
   Porp.purp.cl.  ---------- ---------A AUAaaa---- ---------g aaaa------ 
   Odon.sine.cl.  ---------- ---------U UAUAGU---- ------uuaG Aauaac---- 
Pavl.luth.cl.pa.  ---------- ---------- ---------- ---------- ---------- 
   Boli.spec.pl.  ---------- ---------U UaUAAa-acu agacuuuucu AGaUc----- 
   Guil.thet.cl.  U--------- ---------U UaUAUU---- --uacuccau AAUUa----- 
   Thal.weis.cl.  u--------- ---------U UAUAGU---- ------uuaG AAuAaa---- 
   Meso.viri.cl.  UGuuucuuu- a--------C AAAUaAug-- ------uaga AAUAAuuuuu 
   Recl.amer.mt.  ---------- ---------- ---------- ---------- ---------- 
      Fibb.succ.  AUGuac---- ---------G UCCGGacg-- -----caauA UGGGAua--- 
      Trep.dent.  GGG------- c--------a uGAUUCcg-- -acgccaauC GGGGCuu--- 
      Trep.pall.  AAC-----a- u--------A UcGGCCcg-- -acgccaaaC GGAGCuu--- 
      Borr.burg.  AcU----ua- u--------A CUCUUUucg- -----acauC AAAGCuu--- 
      Rhod.palu.  AAG------- ---------- ---------- -------cuC CGUUA----- 
   Magn.magn.-1.  AGc------- ---------- ---------- -------acC GCaUA----- 
   Magn.magn.-2.  ---------- ---------- ---------- ---------- ---------- 
      Rhod.rubr.  ---------- ---------- ---------- ---------- ---------- 
   Meth.exto.pa.  ---------- ---------- ---------- ---------- ---------- 
      Brad.japo.  AAG------- ---------- ---------- -------cuC CGUUA----- 
      Meso.loti.  cGca------ ---------- ---------- ---------C UUCUA----- 
      Bruc.meli.  aGcc------ ---------- ---------- ---------C CUUAA----- 
      Sino.meli.  aGca------ ---------- ---------- ---------C CGuAA----- 
      Rhiz.legu.  cGca------ ---------- ---------- ---------C CuCUA----- 
      Agro.tume.  AGcc------ ---------- ---------- ---------C CGUAA----- 
      Caul.cres.  cAGa------ ---------- ---------- ---------U CCCUA----- 
      Sili.pome.  AGca------ ---------- ---------- ---------G CGUAA----- 
      Rhod.spha.  AGcc------ ---------- ---------- ---------G CGUAA----- 
      Rick.prow.  ---------- ---------- ---------- ---------- ---------- 
      Rick.typh.  ---------- ---------- ---------- ---------- ---------- 
      Rick.cono.  ---------- ---------- ---------- ---------- ---------- 
      Sphi.arom.  Acua------ ---------- ---------- --------ag UUAG------ 
      Ehrl.chaf.  ---------- ---------- ---------- ---------- ---------- 
      Wolb.spec.  ---------- ---------- -----uucau u--------G cUAUA----- 
      Chro.viol.  ---------- ---------U GUAGUGucac u----cuacA UCUGCua--- 
      Neis.gono.  ---------- --------cc GCAACGucau -----cuuaC AUUGAcug-- 
   Neis.meni.-1.  ---------- --------cc GCAACGucau c-----uuaC AUUGAcug-- 
   Neis.meni.-2.  ---------- --------cc GCAACGucau c-----uuaC AUUGAcug-- 
      Uncu.u02-.  ---------- --------ca GUGGGAucau c-----gcaC AUCGGauc-- 
      Nitr.euro.  ---------- --------ca GUGGAGucau ------uaac -GAGGauc-- 
      Meth.glyc.  ---------- --------ca GCAGCGucau ------uaaG AGAGGa---- 
      Nitr.cryo.  ---------- --------ca GCAGAGucau ------uagc -AAGGa---- 
   Uncu.u04-.pa.  ---------- --------ca GCAGCGucau ------auaG AGAGGa---- 
      Alca.faec.  ---------- --------ca GCAGUGuuau ------uuaC AAAGAa---- 
      Bord.para.  gggggcaacc ccgaa---cc GCAGCagcga ca---uucaC AAGGAa---- 
      Bord.pert.  gggggcaacc ccgaa---cc GCAGCagcga ca---uucaC AAGGAa---- 
   Bord.bron.am.  gngggcacnn ccgaa---cc GCAGCagcga ca---uucaC AAGGAa---- 
      Coma.test.  --------uc ccgg----cU GCAAGGgaa- -----uuuuC AUUAG----- 
      Hydr.pall.  --------uc ccgg----cU GCAAGGuaa- -----uuuaC AUCGG----- 
      Vari.para.  --------uc ccgg----cU GCAAGGaua- -----acuaC AUgGG----- 
      Burk.pseu.  ---------- ---------a CAGAGGuca- -----uauaC GUCAGuua-- 
      Burk.mall.  ---------- ---------a CAGAGGuca- -----uauaC GUCAGuua-- 
      Burk.cepa.  ---------- ---------a CAGAGGuca- -----uuuaC GUCAGuua-- 
      Burk.fung.  ---------- ---------a CAGAGGuca- -----uauaC GUCAGuua-- 
      Alca.eutr.  ---------- --------ac GCGAGGuau- ------uuaC GUCAGaua-- 
      Rals.eutr.  ---------- --------ac GCGAGGuca- -----uuuaC GUCAGaua-- 
      Rals.meta.  ---------- ---------a GCGAGGuca- -----uuuaC GUCAGaua-- 
      Rals.sola.  ---------- --------ac GCGAGGuca- -----uucaU AUCGGauc-- 
      Rals.pick.  ---------- ---------a GCGAGGuca- -----uuuaC GUCAGaua-- 
   Acid.ferr.-1.  ---------- --------gC GGAGGGucau -----gaaaC ACGGAauc-- 
   Acid.ferr.-2.  ---------- --------gC GGAGGGucau -----gaaaC ACGGAauc-- 
      Fran.tula.  CGUu------ ---------- CaUAUUccg- -------cau AAGACgguc- 
      Dich.nodo.  ---------- --------cG UAAGCGacau ------uaaC ACAGAauc-- 
   Xyle.fast.-1.  Gc-------- ---------g UaGaGU---- ---caucauC ACGGAa---- 
   Xyle.fast.-2.  Gc-------- ---------g UaGaGU---- ---caucauC ACGGAa---- 
   Xyle.fast.-3.  Gc-------- ---------g UaGaGU---- ---caucauC ACGGAa---- 
      Xant.camp.  GaU------- ---------g uaGGGU---- ---cauuauC ACGGaa---- 
      Xant.axon.  GGU------- ---------g uaGGGU---- ---cauuauC ACGGaa---- 
      Legi.pneu.  AU-------- -caacggucA UAagaG---- ---------A UAAGCua--- 
      Coxi.burn.  -Agcau---- ---------A UAAGCuc--g cccucaagcA UGGCU----- 
      Meth.caps.  cAAuu----- ---------G UaaGCU---- ---------- ----C----- 
      Uncu.u01a.  cGAcu----- ---------c uuAUcG---- ---------- -GAUC----- 
      Uncu.u01b.  CGAcu----- ---------c uuAUcG---- ---------- -GcUC----- 
      Acin.ADP1.  CgAc------ ---------c GuAGCG---- ---------- -cACgcac-- 
      Micr.degr.  GUU------- --------aa cGACUGucac ----uuagaA CUGGauc--- 
      Pseu.aeru.  gaA------- ---------a CGACUGucag ----auagaA CAGGauc--- 
      Azot.vine.  gaa------- ---------G AGACUGucag ----auagaA CAGGauc--- 
      Pseu.puti.  gaA------- ---------c UGAUUGucau ----acagaA CAGGa----- 
   Pseu.fluo.-1.  aaa------- ---------A UGAUUGucau ----auagaA CAGAa----- 
   Pseu.fluo.-2.  aaa------- ---------G UGAUUGucau ----auagaA CAGAa----- 
   Pseu.syri.-1.  aaa------- ---------A UGAUUGucau ----auagaA CAGGa----- 
   Pseu.syri.-2.  gaa------- ---------A UGAUUGucau ----auagaA CAGGa----- 
      Mari.hydr.  AGCaacauc- --------cC AGGACGucau c----gcuuA UAGGCu---- 
      Pseu.halo.  GGAuuu---- ---------u GGAGUGucac c---cuaacA CcuGAuc--- 
      Uncu.ww11.  UGUau----- --------aC AGAUGGucau c---uuac-A UUUGAua--- 
      Shew.putr.  UGGau----- ---------U uGAUGGucau c---ucacau cGUGCua--- 
      Colw.spec.  ---------- ---------u cGauGGucac ----cccaaa UaGGaua--- 
      Phot.phos.  GGGaaua--- --------aC AGGGGUucaa a---cccaaA CGAGaua--- 
      Vibr.chol.  GGGaaau--- --------cA GGAAGGucaa a---ccaaau CAAGCug--- 
      Aero.salm.  GGGaau---- ---------c GGAAGGucau ----ccuucA CAGGauc--- 
      Uncu.vlw3.  GGGaau---- ---------c GGAAGGucau ----ccuucA CAGGauc--- 
      Uncu.vlw4.  GGGaau---- ---------c GGAAGGucau ----ccuucA CAGGauc--- 
   Uncu.vls1.-3.  GGGaau---- ---------c GGAAGGucau ----ccuucA CAGGauc--- 
      Uncu.rca3.  GGGaau---- ---------c GGAAGGucau ----ccuucA CAGGauc--- 
   Uncu.vls1.-4.  GGGaau---- ---------c GGAAGGucau ----ccuucA CAGGauc--- 
      Uncu.ww-9.  GGGaau---- ---------c GGAAGGucau ----ccuucA CAGGauc--- 
      Uncu.ww10.  GGGaau---- ---------c GGAAGGucau ----ccuucA CAGGauc--- 
      Uncu.vlw5.  GGGaau---- ---------u GGAAGGucau ----ccuucA CAGGauc--- 
      Uncu.vlw6.  GGGaau---- ---------u GGAAGGucau ----ccuucA CAGGauc--- 
      Uncu.rca4.  GGGgau---- ---------U GGAAGGucau ----cuuucA UAGGauc--- 
      Uncu.rca7.  GGGgau---- ---------U GGAAGGucau ----cuuucA UAGGauc--- 
      Uncu.rca8.  GGGgau---- ---------U GGAAGGucau ----cuuucA UAGGauc--- 
      Uncu.lem1.  GGGgau---- ---------U GGAAGGucau ----cuuucA UAGGauc--- 
      Uncu.lem2.  Ggggau---- ---------u GaAAGGucau ----cuuucA UAGagac--- 
      Past.mult.  GGGauca--- ---------A GAGGAGucaa a---uucaaA CGAGauc--- 
      Mann.haem.  AGGgcaa--- ---------A GAUAAGucac ----ccaaaA CGAGauc--- 
      Haem.somn.  GGGauaa--- ---------A GUGGAGucaa a---uccaaA CGAGauc--- 
      Haem.infl.  GGGauaa--- ---------C GCGGAGucaa a---ccaaaA CGAGauc--- 
      Haem.ducr.  GGGagca--- ---------C GCGGAGucaa a---ccaaaA CGAGauc--- 
      Acti.pleu.  AGGgcaa--- ---------C GAUAAGucac ----ccaaaA CGAGauc--- 
      Acti.acti.  GGGauaa--- ---------A GCGGAGucaa a---ccaaaA CGAGauc--- 
      Buch.aphi.  AGAaauuu-- ------uuaa GAAAGGccga c---auuuaA AGAGAaaa-- 
      Buch.APS-.  AGAaaac--- ---------A GGAAGGucag a------aaA AGAGAaaa-- 
   Esch.coli.-1.  GGGauca--- ---------A GAGAGGucaa a---cccaaA AGAGauc--- 
   Esch.coli.-2.  GGGauca--- ---------A GAGAGGucaa a---cccaaA AGAGauc--- 
   Esch.coli.-3.  GGGauca--- ---------A GAGAGGucaa a---cccaaA AGAGauc--- 
      Prov.rett.  GGGauca--- ---------A GAGAGGucaa a---cccaaA AGAGauc--- 
   Salm.typh.-1.  GGGauca--- ---------A GAGAGGucaa a---cccaaA AGAGauc--- 
   Salm.typh.-2.  GGGauca--- ---------A GAGAGGucaa a---cccaaA AGAGauc--- 
   Salm.ente.-1.  GGGauca--- ---------A GAGAGGucaa a---cccaaA AGAGauc--- 
   Salm.ente.-2.  GGGauca--- --------aA GAGAGGucaa a---cccaaA AGAGauc--- 
      Shig.flex.  GGGauca--- ---------A GAGAGGucaa a---cccaaA AGAGauc--- 
      Shig.dyse.  GGGauca--- ---------A GAGAGGucaa a---cccaaA AGAGauc--- 
      Salm.para.  GGGauca--- ---------A GAGAGGucaa a---cccaaA AGAGauc--- 
      Erwi.caro.  GGGauca--- ---------A GAGAGGucaa a---cccaaA AGAGauc--- 
      Erwi.chry.  GGGauca--- ---------A GAGAGGucaa a---ccuaaA AGAGauc--- 
      Kleb.pneu.  GGGaucaa-- ---------A GAGAGGucaa a---cccaaA AGAGauc--- 
      Uncu.rca1.  GGGauaa--- ---------A GAGAGGucaa a---cccaaA AGAGauc--- 
   Uncu.vls1.-1.  GGGauca--- ---------A GAGAGGucaa a---ccuaaA AGAACuc--- 
      Uncu.vls3.  GGGauca--- ---------A GAGAGGucaa a---ccuaaA AGAACuc--- 
      Uncu.vls4.  GGGauca--- ---------A GAGAGGucaa a---ccuaaA AGAACuc--- 
      Uncu.ww-1.  GGGauaa--- ---------A GAGAGGucaa a---cccaaA AGAGauc--- 
      Uncu.rca2.  GGGauaa--- ---------A GAGAGGucaa a---cccaaA AGAGauc--- 
      Uncu.ww-2.  GGGauaa--- ---------A GAGAGGucaa a---cccaaA AGAGauc--- 
      Uncu.ww-3.  GGGauaa--- ---------a GAGAGGucaa a---cccaaA AGAGauc--- 
      Uncu.ql-1.  GGGauaa--- ---------A GAGAGGucaa a---cccaaA AGAGauc--- 
      Uncu.ww-4.  GGGauaa--- ---------A GAGAGGucaa a---cccaaA AGAGacc--- 
Uncu.vls1.-2.pa.  ---------- ---------- ---------- ---------- ---------- 
      Uncu.vls5.  GGGauca--- ---------A GAGAGGucaa a---cccaaA AGAGauc--- 
      Uncu.fs-1.  GGGauca--- ---------A GAGAGGucaa a---cccaaA AGAGauc--- 
      Uncu.vls6.  GGGaucaa-- ---------A GAGAGGucaa a---cccaaA AGAGauc--- 
      Uncu.fs-2.  GGGaucaa-- ---------A GAGAGGucaa a---cccaaA AGAGauc--- 
      Uncu.ww-5.  GGGaucaa-- ---------A GAGAGGucaa a---cccaaA AGAGauc--- 
      Uncu.ww-6.  GGGaucaa-- ---------A GAGAGGucaa a---cccaaA AGAGauc--- 
      Uncu.vlw1.  GGGaucaa-- ---------A GAGAGGucaa a---cccaaA AGAGauc--- 
      Uncu.vls7.  GGGaucaa-- ---------A GAGAGGucaa a---cccaaA AGAGauc--- 
      Uncu.vls8.  GGGauca--- ---------A GAGAGGucaa a---cccaaA AGAGauc--- 
      Uncu.vls9.  GGGauca--- ---------A GAGAGGucaa a---cccaaA AGAGauc--- 
      Uncu.vlw2.  GGGauca--- ---------A GAGAAGucaa a---cccaaA AGAGCuc--- 
      Uncu.ww-7.  GGGaauaa-- ---------A GAGAGGucaa a---cccaaA AGAGauc--- 
      Uncu.ww-8.  GGGaucaa-- ---------A GAGAGGucaa a---cccaaA AGAGauc--- 
      Yers.ente.  GGGauca--- ---------A GAGAGGucaa a---ccuaaA AGAGauc--- 
      Yers.pest.  GGgauca--- ---------A GAGAGGucaa a---ccuaaA AGAGCuc--- 
      Desu.vulg.  GGU------- ---------- GagaCGuaac u------ucA UCAGGc---- 
      Desu.desu.  aU-------- ---------- UGG-CGacac u-------uA UCAGGc---- 
      Geob.sulf.  aAGa------ ---------U GGAUCGuca- -----uuuua GUGGGa---- 
      Geob.meta.  aaGa------ ---------U GGAUCGuua- -----uuuca GUGGGa---- 
      Heli.pylo.  AUC------- ---------G cUCCA-uaa- ---ccuuaaG CUAGAcg--- 
      Camp.jeju.  UAA------- ---------u UUUCGGuca- ----uuuuuG AUAGUgu--- 
   Fuso.nucl.-1.  UGacua---- ---------G UAuAGauca- -----ccaua aaUGAuuuc- 
   Fuso.nucl.-2.  UGacua---- ---------G UAuAGauua- -----ccaua aaUGAuuuc- 
   Fuso.nucl.-3.  UGacua---- ---------G UAuAGauua- -----ccgua aaUGAuuuc- 
      Stre.coel.  CGGau----- ---------c CUGGCAuca- -----gcuaG GGGACua--- 
      Ther.fusc.  CAGug----- ---------u CCGGCAucg- -----uugaG GAGACuu--- 
      Trop.whip.  CUGua----- ---------u CCGGCAugg- ----uuuuaG AGGACuu--- 
      Myco.lepr.  CGGag----- ---------c CUGGCAuca- -----gcuaG AGGGauc--- 
      Myco.aviu.  CGGac----- ---------c CUGGCAuca- -----gcuaG AGGGauc--- 
      Myco.tube.  CGGac----- ---------c CUGGCAuca- -----gcuaG AGGGauc--- 
      Myco.bovi.  CGGac----- ---------c CUGGCAuca- -----gcuaG AGGGauc--- 
      Myco.mari.  CGGac----- ---------c CCGGCAuca- -----gcuaG AGGGauc--- 
      Myco.smeg.  CGGau----- ---------c CUGGCAuca- -----gcuaG AGGGacc--- 
      Cory.diph.  UAGug----- ---------u CUGGCAucg- -----auuaA GAGACuu--- 
      Cory.glut.  UAGau----- ---------c CUGGCAucg- -----acuaA GGGACuu--- 
      Desu.hafn.  aau------- ---------C gcCGGG---- ---------A GcGGC----- 
      Deha.ethe.  aCG------- --------cC gaUGAG---- ---------g GGgAC----- 
      Heli.mobi.  ---------- --------gu AAGGGGuca- ----uuuaaG AGAGC----- 
      Baci.halo.  ---------- --------gu GuCGGGacuc ac--uuuuaG UGGGCua--- 
      Baci.stea.  ---------- --------uU cGaGGGgcuc au--augaag CGgGCua--- 
      Baci.mega.  ---------- --------gG uaAGGGacuc ac--uuuaaG UGGGCua--- 
      Baci.subt.  ---------- --------gu GAAGAGcaca uc----caaG UAGGCua--- 
      Stap.sapr.  ---------- ---------a AcGCGAuuca ac--cuauaG UAGGAua--- 
      Stap.epid.  ---------- ---------a AcGCcAuuca ac---ccaaG UAGGAua--- 
   Stap.aure.-1.  ---------- ---------a AcGCGAuuca ac---cuuaA UAGGAua--- 
   Stap.aure.-2.  ---------- ---------a AcGCGAuuca ac---cuuaA UAGGAua--- 
   Stap.aure.-3.  ---------- ---------a AcGCGAuuca ac---cuuaA UAGGAua--- 
   Stap.aure.-4.  ---------- ---------a AcGCGAuuca ac---cuuaA UAGGAua--- 
   Stap.aure.-5.  ---------- ---------a AcGCGAuuca ac---cuuaA UAGGAua--- 
      Stap.xylo.  ---------- ---------a AcGCGAuuca ac--cuauaG UAGGAua--- 
      Baci.anth.  GGu------- ---------a AGGGAC-uca aa---cuaaG UGGACua--- 
      List.inno.  GGu------- ---------a AGGGUC-uca cu---cuaaG UGGGCua--- 
      List.mono.  GGu------- ---------a AGGGUC-uca cu---cuaaG UGGGCua--- 
   List.gray.-1.  GGu------- ---------a AGGGUC-uca cu---cuaaG UGGGCua--- 
   List.gray.-2.  GGu------- ---------a AGGGUC-uca cu--uuuaaG UGGGUua--- 
      List.ivan.  GGu------- ---------a AGGGUC-uca cu---uuaaG UGGGCua--- 
      List.seel.  GGa------- ---------a AGGGUC-uca cu---uuaaG UGGGCua--- 
      List.wels.  GGu------- ---------a AGGGUC-uca cu---cuaaG UGGGCua--- 
      Leuc.mese.  GG-------- ---------- UUAGGCcaua aa-----agG CCAGauc--- 
      Leuc.pseu.  GA-------- ---------- UUAGGCcaua aa-----agG UCAGAuc--- 
      Leuc.lact.  GG-------- ---------- UUAGGUcaua aa-----aaG UCAGauc--- 
      Lact.delb.  GAGua----- ---------- AGGGUCucaa auu----uaG UGGGaua--- 
      Lact.gass.  ug-------- ---------- cGGGUCuuac cauu---uaA CGAGCua--- 
      Lact.sake.  Auc------- ---------- CGGGUCucaa auu----aaU UGGGUua--- 
      Lact.helv.  Ac-------- ---------- uGAGUAucaa cuu----uaG CGAGUua--- 
      Lact.gall.  Ac-------- ---------- uGAGUAucaa cuu----uaA CGAGUua--- 
   Lact.plan.-1.  a--------- --------uc uGGGUCcuaa auu----uaG UGGACuua-- 
   Carn.pisc.pa.  g--------- --------ua aggguccuau aa----uaaG UGGGaua--- 
   Ente.faec.-1.  G--------- --------uc AGGGUCcuaa uc----gaaG UGGGaua--- 
   Ente.faec.-2.  G--------- --------ua AGGGUCcuaa cu----uuaG UGGGaua--- 
      Ente.dura.  G--------- --------ua AGGGUCucaa au----uuaG UGGGaua--- 
      Oeno.oeni.  ---------- --------uc ucGGCcuaau u-------aG UGGAUua--- 
   Lact.lact.-1.  ---------- --------ug acGGCcuaaa cu---uuuaG UCAGaua--- 
   Lact.lact.-2.  ---------- --------ug acGGCcuaaa cu---uuuaG UCAGAua--- 
   Lact.lact.-3.  ---------- --------ug acGGCcuaaa cu---uuuaG UCAGaua--- 
   Lact.lact.-4.  ---------- --------ug acGGCcuaaa cu---uuuaG UCAGaua--- 
      Lact.garv.  ---------- --------ug aAGCUcuaaa cc----ucaG UCGGaua--- 
   Lact.plan.-2.  ---------- --------ug aUGGCcuaau u------uaG UAGGaua--- 
      Pedi.pent.  ---------- -------uaC GGGUCcuaaa ug-----aaG UGGACuug-- 
      Lact.raff.  ---------- --------ug auGGCcuaau u------uaG UAGGaua--- 
      Stre.equi.  ---------- ---------A GAGGUCucaa aa-----caG CAAGCua--- 
      Stre.uber.  ---------- ---------A GAAGUCucaa aa----acaG CAAGCua--- 
      Stre.pyog.  ---------- ---------A GAAGUCucaa aa-----uaG CAAGCua--- 
   Stre.suis.pa.  ---------- ---------A UUGGUCuuaa aa-----uaG CAAGCua--- 
      Stre.ther.  ---------- ---------A GAAGUUuuau ug---auuuA UAAGCua--- 
      Stre.gord.  ---------- ---------a CaGGUCuuau ua----uuaG CAAGCua--- 
      Stre.miti.  ---------- ---------a CaGGUCuuau ua----uuaG CGAGaua--- 
      Stre.pneu.  ---------- ---------a CaGGUCuuau ua----uuaG CGAGaua--- 
      Stre.muta.  ---------- ---------A UUGGUCuuau ug----uuaA CAAGCua--- 
      Myco.capr.  ---------- ---------U UAUAACcgua uuacc-caaG CUUAAua--- 
      Urea.urea.  auu------- ---------u uacAAUaguu uuaaa-uuua aAAUUc---- 
      Spir.kunk.  ---------- ---------U UAUcGUaucu caagu-cuuA AUCUAaua-- 
      Myco.geni.  ---------- ---------U AGCUGUcaua ------guuU AUGACuc--- 
      Myco.pneu.  ---------- ---------U UCGUGUcaca ------guuU AUGGCuc--- 
      Myco.pulm.  Auau------ ---------G uuCUGGauaa ugga----aG caUGCcua-a 
      Clos.ther.  GC-------- ---------- cUUUUGagug ggaa----gG UUAaacucua 
      Ther.teng.  GgG------- ---------- ---------- ---------- ---------- 
      Clos.perf.  ---------- ---------a GGGugucauu uaaaa----G UGGGgaa--- 
      Clos.botu.  cu-------- ---------- -gGCgucgac a--------G UGGGGaa--- 
      Clos.diff.  cu-------- ---------- GGACGucauu au-------G CAGGGaa--- 
Clos.acet.-1.pa.  cu-------- ---------- -ggcgucgag a--------g cggggaa--- 
   Clos.acet.-2.  CU-------- ---------- -GGCGucgac a--------G CGGGGaa--- 
      Rumi.albu.  Aaagcg---- --------uu GGAUaa---- ---------U UGuuGac--- 
      Carb.hydr.  UCG------- ---------- GGGCGu-gac c-----ggaC CGGGCug--- 
         support  SSS------- ---------- SSSSSS---- ---------S SSSS------ 

                  451                                                500 
           p-pre  ----pppppp p-----ppp- -pppp----- -----qqqqq qqqqrrrrr- 
          psknts  ---------- ---------- ---------- -----((((( (((((((((( 
          hel-10  ----111111 1-----111- -1111----- ---------- ---------- 
           hel-1  ----777777 7-----777- -7777----- -----88888 888888888- 
           hel-x  ---------- ---------- ---------- -----aaaaa aaaabbbbb- 
      Aqui.aeol.  ---------- ---------- ---------- ----gGGCUA CU--CGGUc- 
      Ther.mari.  ---------- ---------- ---------- -----CCGAU UCA-GcUUc- 
   Chlo.aura.-1.  ---------- ---------- ---------- ---acgccug cCU-gAGC-- 
Chlo.aura.-2.pa.  ---------- ---------- ---------- ---acgccug cCU-gAGC-- 
      Ther.ther.  ---------- ---------- ---------- -----GCCCG GG--GccAc- 
      Dein.radi.  ---------- ---------- ---------- -----GCCca ----GGCga- 
      Porp.ging.  ---------- ---------- ---------- -----GCUA- ----CAGGa- 
      Bact.frag.  ---------- ---------- ---------- -----GUCA- ----GAAGU- 
      Bact.fors.  ---------- ---------- ---------- -----GCUUG a---CGgAU- 
      Tann.fors.  ---------- ---------- ---------- -----GCUUG a---CGgAU- 
      Prev.inte.  ---------- ---------- ---------- -----GUUUG G---GUA-U- 
      Cyto.hutc.  ---------- ---------- ---------- -----GUac- -----AAGU- 
      Chlo.tepi.  ---------- ---------- ---------- -----UCCGU ACA-UUCaU- 
      Chla.psit.  ---------- ---------- ---------- -----GAAUc uAC-CUUCU- 
      Chla.pneu.  ---------- ---------- ---------- -----GAACu uAC-UUUCU- 
      Chla.abor.  ---------- ---------- ---------- -----GAAUc uAC-CUCCU- 
      Chla.trac.  ---------- ---------- ---------- -----GAACU UAg-gUCCU- 
      Chla.muri.  ---------- ---------- ---------- -----GAAUU AGg-gCCUU- 
      Osci.spec.  ---------- ---------- ---------- -----CUAGU AAg---GUu- 
      Anab.spec.  ---------- ---------- ---------- -----CUAGC AAu---GUU- 
      Chro.spec.  ---------- ---------- ---------- -----cCuuU UA----GUU- 
      Nost.punc.  ---------- ---------- ---------- -----CUAGU AAg--cGUU- 
      Frem.dipl.  ---------- ---------- ---------- -----CUAGC AAG--uaUU- 
      Plec.bory.  ---------- ---------- ---------- -----CUAGA AUu-ucGCC- 
      Tric.eryt.  ---------- ---------- ---------- -----CUAGC aau-uuuuc- 
   Syne.spec.-1.  ---------- ---------- ---------- -----UUGUU ----UGGCU- 
   Syne.spec.-2.  ---------- ---------- ---------- -----CGAGu ----GGCGG- 
   Syne.spec.-3.  auacua---- ---------- ---------- ---------- ---------- 
   Syne.spec.-4.  ccacua---- ---------- ---------- ---------- ---------- 
   Proc.mari.-2.  cuacua---- ---------- ---------- ---------- ---------- 
   Proc.mari.-1.  uuacua---- ---------- ---------- ---------- ---------- 
   Syne.spec.-5.  nnnnnn---- ---------- ---------- ---------- ---------- 
   Syne.spec.-6.  nnnnnn---- ---------- ---------- ---------- ---------- 
   Cyan.para.cy.  ---------- ---------- ---------- ---------- ---------- 
   Porp.purp.cl.  ---------- ---------- ---------- ---------- ---------- 
   Odon.sine.cl.  ---------- ---------- ---------- ---------- ---------- 
Pavl.luth.cl.pa.  ---------- ---------- ---------- ---------- ---------- 
   Boli.spec.pl.  ---------- ---------- ---------- ---------- ---------- 
   Guil.thet.cl.  ---------- ---------- ---------- ---------- ---------- 
   Thal.weis.cl.  ---------- ---------- ---------- ---------- ---------- 
   Meso.viri.cl.  ---------- ---------- ---------- ---------- ---------- 
   Recl.amer.mt.  ---------- ---------- ---------- ---------- ---------- 
      Fibb.succ.  ---------- ---------- ---------- -----gGGaA GugucAUGC- 
      Trep.dent.  ---------- ---------- ---------- -----gCUUU UUagcGGCG- 
      Trep.pall.  ---------- ---------- ---------- -----gCUCU UACG--UUG- 
      Borr.burg.  ---------- ---------- ---------- -----gCUUA AAAauGUUu- 
      Rhod.palu.  ---------- ---------- ---------- ---------- gGCgGGGUuc 
   Magn.magn.-1.  ---------- ---------- ---------- ---------- gGCgGGGUuc 
   Magn.magn.-2.  ---------- ---------- ---------- ---------- -GCgCGGUcc 
      Rhod.rubr.  ---------- ---------- ---------- ---------- -GCgCGGUuc 
   Meth.exto.pa.  ---------- ---------- ---------- ---------- ---------- 
      Brad.japo.  ---------- ---------- ---------- ---------- gGCgGGGUuc 
      Meso.loti.  ---------- ---------- ---------- ---------- gGCgGGGUuc 
      Bruc.meli.  ---------- ---------- ---------- ---------- gGCgGGGUuc 
      Sino.meli.  ---------- ---------- ---------- ---------- gGCgGGGUcc 
      Rhiz.legu.  ---------- ---------- ---------- ---------- gGCgGGGUcc 
      Agro.tume.  ---------- ---------- ---------- ---------- gGCgGGGUuc 
      Caul.cres.  ---------- ---------- ---------- ---------- gGcgGGGCcc 
      Sili.pome.  ---------- ---------- ---------- ---------- gGCgGGGUuc 
      Rhod.spha.  ---------- ---------- ---------- ---------- gGCgGGGUuc 
      Rick.prow.  ---------- ---------- ---------- ---------- --CgCGGCug 
      Rick.typh.  ---------- ---------- ---------- ---------- --CgCGGCuu 
      Rick.cono.  ---------- ---------- ---------- ---------- --CgCGGCug 
      Sphi.arom.  ---------- ---------- ---------- ---------- aGCaCGGUuc 
      Ehrl.chaf.  ---------- ---------- ---------- ---------- -GCgCGGuuu 
      Wolb.spec.  ---------- ---------- ---------- ---------- aGCaCGGUuc 
      Chro.viol.  ---------- ---------- ---------- -----gUGCu GUU---CCGg 
      Neis.gono.  ---------- ---------- ---------- -----GUUUC Ca---GCCGg 
   Neis.meni.-1.  ---------- ---------- ---------- -----GUUUC CU---GCCGg 
   Neis.meni.-2.  ---------- ---------- ---------- -----GUUUC CU---aCCGg 
      Uncu.u02-.  ---------- ---------- ---------- -------GCU GC--gUGCAg 
      Nitr.euro.  ---------- ---------- ---------- -------GCG UUU--UGCAg 
      Meth.glyc.  ---------- ---------- ---------- -----UcGUG CGA--UAUUg 
      Nitr.cryo.  ---------- ---------- ---------- -----UcGCG UUC--UGUAg 
   Uncu.u04-.pa.  ---------- ---------- ---------- -----ucgu- ---------- 
      Alca.faec.  ---------- ---------- ---------- -----UcGAA UCG-GuCUgc 
      Bord.para.  ---------- ---------- ---------- -----UcGGC CAc-CGCUGg 
      Bord.pert.  ---------- ---------- ---------- -----UcGGC CAc-CGCUGg 
   Bord.bron.am.  ---------- ---------- ---------- -----UcGGC CAc-CGCUGn 
      Coma.test.  ---------- ---------- ---------- -----CUgGC UGGAUACCGg 
      Hydr.pall.  ---------- ---------- ---------- -----CUgGU UCUGCGUCGg 
      Vari.para.  ---------- ---------- ---------- -----CUgGC UCCGAUCCGg 
      Burk.pseu.  ---------- ---------- ---------- ----aG-CCU GU---CCGgc 
      Burk.mall.  ---------- ---------- ---------- ----aG-CCU GU---CCGgc 
      Burk.cepa.  ---------- ---------- ---------- ----aG-CCC UG---uCGgc 
      Burk.fung.  ---------- ---------- ---------- ----aG-CCU uG---GUGgu 
      Alca.eutr.  ---------- ---------- ---------- ----aG-CUC CG---Gaagg 
      Rals.eutr.  ---------- ---------- ---------- ----aG-CUC CG---Gaagg 
      Rals.meta.  ---------- ---------- ---------- ----aG-CUU CG---GGagu 
      Rals.sola.  ---------- ---------- ---------- -----GCUUC GG---CCGgu 
      Rals.pick.  ---------- ---------- ---------- ----aG-CUU UA---GGUga 
   Acid.ferr.-1.  ---------- ---------- ---------- -----GUGCG CAU--UCUA- 
   Acid.ferr.-2.  ---------- ---------- ---------- -----GUGCG CAU--UCUA- 
      Fran.tula.  ---------- ---------- ---------- -----U-UuG CU---UUUU- 
      Dich.nodo.  ---------- ---------- ---------- ------GCUG GU--UAACG- 
   Xyle.fast.-1.  ---------- ---------- ---------- ----ccGCUG AGacGUGGc- 
   Xyle.fast.-2.  ---------- ---------- ---------- ----ccGCUG AGacGUGGc- 
   Xyle.fast.-3.  ---------- ---------- ---------- ----ccGCUG AGacGUGGc- 
      Xant.camp.  ---------- ---------- ---------- ----ccGCCG GUa-gUGgc- 
      Xant.axon.  ---------- ---------- ---------- ----ccAUCG GUa-gUGgc- 
      Legi.pneu.  ---------- ---------- ---------- -----GCGUC c---UAAU-- 
      Coxi.burn.  ---------- ---------- ---------- ---caUGACU U--------- 
      Meth.caps.  ---------- ---------- ---------- -----GCGCU g---aaGUC- 
      Uncu.u01a.  ---------- ---------- ---------- -----GUGGu g---aaGCC- 
      Uncu.u01b.  ---------- ---------- ---------- -----GCGGu g---aaGCC- 
      Acin.ADP1.  ---------- ---------- ---------- -----acAAG -UCCGuaUa- 
      Micr.degr.  ---------- ---------- ---------- ------GCaG ug-aaGCCU- 
      Pseu.aeru.  ---------- ---------- ---------- -----GCCGc c---AaGUUc 
      Azot.vine.  ---------- ---------- ---------- -----GCCGc c---AaGUUc 
      Pseu.puti.  ---------- ---------- ---------- ---ucGUCGC gU--aGCaC- 
   Pseu.fluo.-1.  ---------- ---------- ---------- ---ucGCCGU gc--aGUaC- 
   Pseu.fluo.-2.  ---------- ---------- ---------- ---ucGCCGU gc--aGUaC- 
   Pseu.syri.-1.  ---------- ---------- ---------- ---ucGUCGC cU--aGUaC- 
   Pseu.syri.-2.  ---------- ---------- ---------- ---ucGUCGC cU--aGUaC- 
      Mari.hydr.  ---------- ---------- ---------- -----GCUcc GuU-cACCAg 
      Pseu.halo.  ---------- ---------- ---------- -----GCGaC gg--aAACCc 
      Uncu.ww11.  ---------- ---------- ---------- -----GCGaG gg---AaCUc 
      Shew.putr.  ---------- ---------- ---------- -----GCGaG gg---AaCCc 
      Colw.spec.  ---------- ---------- ---------- -----GCGag g--gaAGCac 
      Phot.phos.  ---------- ---------- ---------- -----GCGaG gg-auUCUUu 
      Vibr.chol.  ---------- ---------- ---------- -----GCGUg g--auUCCCc 
      Aero.salm.  ---------- ---------- ---------- -----GUGUg g---aaGUCc 
      Uncu.vlw3.  ---------- ---------- ---------- -----GUGUg g---aaGUCc 
      Uncu.vlw4.  ---------- ---------- ---------- -----GUGUg g---aaGUCc 
   Uncu.vls1.-3.  ---------- ---------- ---------- -----GUGUg g---aaGUCc 
      Uncu.rca3.  ---------- ---------- ---------- -----GUGUg g---aaGUCc 
   Uncu.vls1.-4.  ---------- ---------- ---------- -----GUGUg g---aaGUCc 
      Uncu.ww-9.  ---------- ---------- ---------- -----GUGUg g---aaGUCc 
      Uncu.ww10.  ---------- ---------- ---------- -----GUGUg g---aaGUCc 
      Uncu.vlw5.  ---------- ---------- ---------- -----GUGUg g---aaGUCc 
      Uncu.vlw6.  ---------- ---------- ---------- -----GUGUg g---aaGUCc 
      Uncu.rca4.  ---------- ---------- ---------- -----GCGUg g---aaACCu 
      Uncu.rca7.  ---------- ---------- ---------- -----GCGUg g---aaACCu 
      Uncu.rca8.  ---------- ---------- ---------- -----GCGUg g---aaGCCu 
      Uncu.lem1.  ---------- ---------- ---------- -----GCGUg g---aaGCCu 
      Uncu.lem2.  ---------- ---------- ---------- -----GCGUg g---aaGCCc 
      Past.mult.  ---------- ---------- ---------- -----GCGUg g---acgCCu 
      Mann.haem.  ---------- ---------- ---------- -----GUGUg g---acgCCg 
      Haem.somn.  ---------- ---------- ---------- -----GUGUu g---aagCCg 
      Haem.infl.  ---------- ---------- ---------- -----GUGUg g---aAgCCa 
      Haem.ducr.  ---------- ---------- ---------- -----GUGUg g---acgCUu 
      Acti.pleu.  ---------- ---------- ---------- -----GUGUg g---acgCCg 
      Acti.acti.  ---------- ---------- ---------- -----GUGUg g---aAgCCa 
      Buch.aphi.  ---------- ---------- ---------- -----aUGUG ag--CACUA- 
      Buch.APS-.  ---------- ---------- ---------- -----aCGUG g--aUAUCa- 
   Esch.coli.-1.  ---------- ---------- ---------- -----GCGUg g---aAGCCc 
   Esch.coli.-2.  ---------- ---------- ---------- -----GCGUg g---aAGCCc 
   Esch.coli.-3.  ---------- ---------- ---------- -----GCGUg g---aAGCCc 
      Prov.rett.  ---------- ---------- ---------- -----GCGUg g---auGCCu 
   Salm.typh.-1.  ---------- ---------- ---------- -----GCGCg g---auGCCc 
   Salm.typh.-2.  ---------- ---------- ---------- -----GCGCg g---auGCCc 
   Salm.ente.-1.  ---------- ---------- ---------- -----GCGUg g---auGCCc 
   Salm.ente.-2.  ---------- ---------- ---------- -----GCGUg g---auGCCc 
      Shig.flex.  ---------- ---------- ---------- -----GCGUg g---aAGCCc 
      Shig.dyse.  ---------- ---------- ---------- -----GCGUg g---aAGCCc 
      Salm.para.  ---------- ---------- ---------- -----GCGCg g---auGCCc 
      Erwi.caro.  ---------- ---------- ---------- -----GCgUg g---auGCCc 
      Erwi.chry.  ---------- ---------- ---------- -----GCGUg g---auGCCc 
      Kleb.pneu.  ---------- ---------- ---------- -----GCGUg g---auGCCc 
      Uncu.rca1.  ---------- ---------- ---------- -----GCAUg g---aAGUCc 
   Uncu.vls1.-1.  ---------- ---------- ---------- -----GCGUg a---auACCu 
      Uncu.vls3.  ---------- ---------- ---------- -----GCGUg a---auACCu 
      Uncu.vls4.  ---------- ---------- ---------- -----GCGUg a---auACCu 
      Uncu.ww-1.  ---------- ---------- ---------- -----GCGCg g---auGUCc 
      Uncu.rca2.  ---------- ---------- ---------- -----GCGCg g---auGUCc 
      Uncu.ww-2.  ---------- ---------- ---------- -----GCGCg g---auGUCc 
      Uncu.ww-3.  ---------- ---------- ---------- -----GCGCg g---auGUCc 
      Uncu.ql-1.  ---------- ---------- ---------- -----GCGCg g---auGUCc 
      Uncu.ww-4.  ---------- ---------- ---------- -----GCGCg g---auGUCc 
Uncu.vls1.-2.pa.  ---------- ---------- ---------- ---------- ---------- 
      Uncu.vls5.  ---------- ---------- ---------- -----GCGCg g---auGCCc 
      Uncu.fs-1.  ---------- ---------- ---------- -----GCGCg g---auGCCc 
      Uncu.vls6.  ---------- ---------- ---------- -----GCGUg g---aGGCCc 
      Uncu.fs-2.  ---------- ---------- ---------- -----GCGUg g---aGGCCc 
      Uncu.ww-5.  ---------- ---------- ---------- -----GCGUg g---aGGCCc 
      Uncu.ww-6.  ---------- ---------- ---------- -----GCGUg g---aGGCCc 
      Uncu.vlw1.  ---------- ---------- ---------- -----GCGUg g---auGCCc 
      Uncu.vls7.  ---------- ---------- ---------- -----GCGUg g---auGCCc 
      Uncu.vls8.  ---------- ---------- ---------- -----GCGUg g---aAGCCc 
      Uncu.vls9.  ---------- ---------- ---------- -----GCGUg g---auGUCc 
      Uncu.vlw2.  ---------- ---------- ---------- -----GUGUg g---auGUCu 
      Uncu.ww-7.  ---------- ---------- ---------- -----GCGUg g---aAGCCc 
      Uncu.ww-8.  ---------- ---------- ---------- -----GCGUg g---aGGCCc 
      Yers.ente.  ---------- ---------- ---------- -----GCGUg g---aCACCu 
      Yers.pest.  ---------- ---------- ---------- -----GUGUg g---aaACCu 
      Desu.vulg.  ---------- ---------- ---------- ---ugGCAUC Uga-CGgc-- 
      Desu.desu.  ---------- ---------- ---------- ---ugGCGAA AAc-Cggc-- 
      Geob.sulf.  ---------- ---------- ---------- ---uaGUUgc GGGG---a-- 
      Geob.meta.  ---------- ---------- ---------- ---uaGUCaa GGGG---a-- 
      Heli.pylo.  ---------- ---------- ---------- ---cuUUUAA A----AGGU- 
      Camp.jeju.  ---------- ---------- ---------- ----aGCCUU Gc---GUuU- 
   Fuso.nucl.-1.  ---------- ---------- ---------- ----uCUAag ---------- 
   Fuso.nucl.-2.  ---------- ---------- ---------- ----uCUAag ---------- 
   Fuso.nucl.-3.  ---------- ---------- ---------- ----uCUAag ---------- 
      Stre.coel.  ---------- ---------- ---------- ---aaCCUUg -----AUCCc 
      Ther.fusc.  ---------- ---------- ---------- ----gCCGGU CA---GAUCa 
      Trop.whip.  ---------- ---------- ---------- ----gCCGcG UG--UUUGC- 
      Myco.lepr.  ---------- ---------- ---------- ---uaCCGAU GG---GUUCg 
      Myco.aviu.  ---------- ---------- ---------- ---caCCGAu GA---GUCCg 
      Myco.tube.  ---------- ---------- ---------- ---caCCGAu GA---GUCCg 
      Myco.bovi.  ---------- ---------- ---------- ---caCCGAu GA---GUCCg 
      Myco.mari.  ---------- ---------- ---------- ---aaCCGAU GA---GUUCg 
      Myco.smeg.  ---------- ---------- ---------- ---caCCCAC GG---GUUCg 
      Cory.diph.  ---------- ---------- ---------- ----gCUGGU UU---GUUgu 
      Cory.glut.  ---------- ---------- ---------- ----gCUGUU CA---AUCgc 
      Desu.hafn.  ---------- ---------- ---------- ---------- ---------- 
      Deha.ethe.  ---------- ---------- ---------- ---------- ---------- 
      Heli.mobi.  ---------- ---------- ---------- ---ugGCUUc -----GACCa 
      Baci.halo.  ---------- ---------- ---------- ---cgCCUcU c----ACCCu 
      Baci.stea.  ---------- ---------- ---------- ---cgCCCaa -----AUCCg 
      Baci.mega.  ---------- ---------- ---------- ---cgCCgga -----GUUCg 
      Baci.subt.  ---------- ---------- ---------- ---cgCUUGC -----GUUCc 
      Stap.sapr.  ---------- ---------- ---------- ---cgCUAGG C----ACUgc 
      Stap.epid.  ---------- ---------- ---------- ---ugCUAAA C----ACUgc 
   Stap.aure.-1.  ---------- ---------- ---------- ---ugCUAAA C----ACUgc 
   Stap.aure.-2.  ---------- ---------- ---------- ---ugCUAAA C----ACUgc 
   Stap.aure.-3.  ---------- ---------- ---------- ---ugCUAAA C----ACUgc 
   Stap.aure.-4.  ---------- ---------- ---------- ---ugCUAAA C----ACUgc 
   Stap.aure.-5.  ---------- ---------- ---------- ---ugCUAAA C----ACUgc 
      Stap.xylo.  ---------- ---------- ---------- ---cgCUAGG C----ACUgc 
      Baci.anth.  ---------- ---------- ---------- ---cgCCgga G----UUCgc 
      List.inno.  ---------- ---------- ---------- ---caCUAgU Ua---AuCUc 
      List.mono.  ---------- ---------- ---------- ---caCUAgU Ua---AuCUc 
   List.gray.-1.  ---------- ---------- ---------- ---caCUAgU Ua---AuCUc 
   List.gray.-2.  ---------- ---------- ---------- ---cgCUgGc UU---auCUc 
      List.ivan.  ---------- ---------- ---------- ---caCUAAa Ua---AuCUc 
      List.seel.  ---------- ---------- ---------- ---caCUAAa Ua---AuCUc 
      List.wels.  ---------- ---------- ---------- ---caCUGGC Ua---AuCUc 
      Leuc.mese.  ---------- ---------- ---------- ---guAcUGC U----uCUUa 
      Leuc.pseu.  ---------- ---------- ---------- ---gcAuUGU U----GUUua 
      Leuc.lact.  ---------- ---------- ---------- ---gcGuCGU U----GCUua 
      Lact.delb.  ---------- ---------- ---------- ---cgUUAAA C----UUUuc 
      Lact.gass.  ---------- ---------- ---------- ---cgUUUAA C----UAcuu 
      Lact.sake.  ---------- ---------- ---------- ---cgUUAAA U----GCcgc 
      Lact.helv.  ---------- ---------- ---------- ---cgUUUAA C----UAUcu 
      Lact.gall.  ---------- ---------- ---------- ---cgUUUAA C----UAccu 
   Lact.plan.-1.  ---------- ---------- ---------- ---cgCUCaa A----GCUuc 
   Carn.pisc.pa.  ---------- ---------- ---------- ---cgCUAAA U----UUUuc 
   Ente.faec.-1.  ---------- ---------- ---------- ---cgCUAAA U----UUUuc 
   Ente.faec.-2.  ---------- ---------- ---------- ---cgUUUCA A----CUUuc 
      Ente.dura.  ---------- ---------- ---------- ---cgUUAAA c----UUUUc 
      Oeno.oeni.  ---------- ---------- ---------- ---gcUGCUG gca-UUUAU- 
   Lact.lact.-1.  ---------- ---------- ---------- ---cgUUGU- -----UGUGg 
   Lact.lact.-2.  ---------- ---------- ---------- ---cgUUGU- -----UGUGg 
   Lact.lact.-3.  ---------- ---------- ---------- ---cgUUGU- -----UGUGg 
   Lact.lact.-4.  ---------- ---------- ---------- ---cgUUGU- -----UGUGg 
      Lact.garv.  ---------- ---------- ---------- ---cgUUUU- -----UAUGg 
   Lact.plan.-2.  ---------- ---------- ---------- ---cgCUUU- -----UGUGg 
      Pedi.pent.  ---------- ---------- ---------- ---cgCUUAa ----GUACUg 
      Lact.raff.  ---------- ---------- ---------- ---cgaUUU- -----GACGg 
      Stre.equi.  ---------- ---------- ---------- ---cgUUUAG -----GUGAu 
      Stre.uber.  ---------- ---------- ---------- ---cgACUAA -----aGCcu 
      Stre.pyog.  ---------- ---------- ---------- ---cgGUUAC -----GAAAu 
   Stre.suis.pa.  ---------- ---------- ---------- ---cgUUGGG -----AUUGa 
      Stre.ther.  ---------- ---------- ---------- ---cgUUCGA -----UCAuu 
      Stre.gord.  ---------- ---------- ---------- ---cgGUAGA -----AUCuu 
      Stre.miti.  ---------- ---------- ---------- ---cgAUCAA -----GCCuu 
      Stre.pneu.  ---------- ---------- ---------- ---cgAUUAA -----GCCuu 
      Stre.muta.  ---------- ---------- ---------- ---cgUUAGA -----ACuGa 
      Myco.capr.  ---------- ---------- ---------- -----GAAUA UAUgA----- 
      Urea.urea.  ---------- ---------- ---------- -----uuAUU UGUUGuu--- 
      Spir.kunk.  ---------- ---------- ---------- -----GAAAU UCUAAUu--- 
      Myco.geni.  ---------- ---------- ---------- ------GAGG UUAAAuc--- 
      Myco.pneu.  ---------- ---------- ---------- ------GGGG UUAAcuG--- 
      Myco.pulm.  gaa------- ---------- ---------- -----cUUaG UGAA-GUUGc 
      Clos.ther.  gaa------- ---------- ---------- -----CUGUC ACAG---Ug- 
      Ther.teng.  gaa------- ---------- ---------- -----CUGGU UUUG-CCU-- 
      Clos.perf.  ---------- ---------- ---------- -----CCGag CCUA-GCa-- 
      Clos.botu.  ---------- ---------- ---------- -----CCGag UCUU-ACa-- 
      Clos.diff.  ---------- ---------- ---------- ------CUAC UUUA-GGg-- 
Clos.acet.-1.pa.  ---------- ---------- ---------- -----aCGag CCUU-ACa-- 
   Clos.acet.-2.  ---------- ---------- ---------- -----CCGag CCUU-ACa-- 
      Rumi.albu.  ---------- ---------- -cuuc----- -gccaGCcgA UG---CGGU- 
      Carb.hydr.  ---------- ---------- ---------- -----GCUUA UGA-AGGGU- 
         support  ---------- ---------- ---------- -----SSSS- -----SSS-- 

                  501                                                550 
           p-pre  ---sssssss srrrrr-qqq qqqqqq---- ------ssss ssss----tt 
          psknts  ((((((-pse udoknot-II I-)))))))) )))))))))) ))))----(( 
          hel-10  ---------- ---------- ---------- ---------- --------11 
           hel-1  ---9999999 988888-888 888888---- ------9999 9999----00 
           hel-x  ---------- -bbbbb-aaa aaaaaa---- ---------- --------aa 
      Aqui.aeol.  ---GCACGGG --GCUG---A GUAGCUgaca cc--uaaCCC GUGC----Ua 
      Ther.mari.  ---GCCUUCC --GGcC--UG AAUCGGgaaa ac--ucaGGA AGGCug---U 
   Chlo.aura.-1.  ---GUU--AU CgGCU--aAG a--------- ------GAUc aGGC-----U 
Chlo.aura.-2.pa.  ---GUU--AU CgGCU--aAG a--------- ------GAUc aGGC-----U 
      Ther.ther.  ---GCCCUC- --UaaC---C CCGGGCgaag cu--ugaaGG GGGCuc---g 
      Dein.radi.  -uuCUCCAUA ---GCC---- gacGGCgaaa cu----uUAU GGAGcuacGG 
      Porp.ging.  -ugCUUCC-U -gCCUG---- --UGGUcaga uc---gaAcG GAAGaua-ag 
      Bact.frag.  -ggCCUUgc- -GCUUC---- --UGAUgaaa c-----uuua AAGGaua-ag 
      Bact.fors.  --gUCCC--- -GUaCG---- gCAAGUgaaa a-----uuca GGGAaua-ag 
      Tann.fors.  --gUCCC--- -GUaCG---- gCAAGUgaaa a-----uuca GGGAaua-ag 
      Prev.inte.  --gCCUC--- -GcUGC---- CCAAAUgaaa ------uuua GAGGaua-aG 
      Cyto.hutc.  --ugcGggU- -GCUUc---- ----GCgaaa ------uuAa gUaacua-aG 
      Chlo.tepi.  ---gCCCGA- -GgGGG--UG UGCGGGuaac c-----aaUC GGG-aua-ag 
      Chla.psit.  cuaAUUCUCA -AGGAG--GU uuAUUCgaga u---uauUGA GAGU----CG 
      Chla.pneu.  cuaAUUCUCA -AGGAA--GU ucGUUCgaga u---uuuUGA GAGU----CA 
      Chla.abor.  cuaAUUCUCA -AGGGG--GU uuAUUCgaga u---uauUGA GAAU----CG 
      Chla.trac.  uuaAUUCUCG -AGGAa--aU GAGUUUgaaa u--uuaaUGA GAGU----CG 
      Chla.muri.  uuaACUCUCA -AGGGa--aC UAAUUUgaau u--uuaaUGA GAGU----CG 
      Osci.spec.  u--CUCuGGU U-AC-----U UGCUAGuuaa ga-cucAACC uGAGu----- 
      Anab.spec.  ---CUCUGGU UGGC-----U UGCUAGcuaa ga-uuuAAUC AGAGc----- 
      Chro.spec.  ac-UUUCGGU uGAC-----U AAuuGcguaa agacuucACC GAAAc----- 
      Nost.punc.  ---CUCUGGU UGGC-----U UGCUAGcuaa ga-uuaAAUC AGAGa----- 
      Frem.dipl.  ---CUCUGGU UGA-----CU UGCUAGcuaa ga-cuuAAUC AGAGc----- 
      Plec.bory.  ----UUUGGU cGGC-----A UUCUAGcuaa ga-caauACC AAAgc----- 
      Tric.eryt.  ----ucuggu uaccu----- -GCUAGuuaa ga-uuuaacc agagc----- 
   Syne.spec.-1.  cuuCUCUAGU UAGCUA---- -AACAAucaa gacucaGACU AGAGc----- 
   Syne.spec.-2.  --cCUCAGGU -CCGUC-c-- -uCUCGcuaa g-caaaaACC UGAGc----- 
   Syne.spec.-3.  ---------- ---------- ---------- ---------- ---------- 
   Syne.spec.-4.  ---------- ---------- ---------- ---------- ---------- 
   Proc.mari.-2.  ---------- ---------- ---------- ---------- ---------- 
   Proc.mari.-1.  ---------- ---------- ---------- ---------- ---------- 
   Syne.spec.-5.  ---------- ---------- ---------- ---------- ---------- 
   Syne.spec.-6.  ---------- ---------- ---------- ---------- ---------- 
   Cyan.para.cy.  ---------- ---------- ---------- -----uaaaa aaagc----- 
   Porp.purp.cl.  ---------- ---------- ---------- ----guaaaa aaaua--caa 
   Odon.sine.cl.  ---------- ---------- ---------- -----uuuau cauuu--caa 
Pavl.luth.cl.pa.  ---------- ---------- ---------- ---------- ---------- 
   Boli.spec.pl.  ---------- ---------- ---------u uuuaaguuaa auuauuacuu 
   Guil.thet.cl.  ---------- ---------- ---------u uuuaaagaug gua------- 
   Thal.weis.cl.  ---------- ---------- ---------- uuuaaauuuu gcaaa----- 
   Meso.viri.cl.  ---------- ---------- ---------- uuuagcuuuu caag------ 
   Recl.amer.mt.  ---------- ---------- ---------- ---------- ---------- 
      Fibb.succ.  ---CUGG--g GGCAU----- CUcCCg--ag auuuacUagg CUGG-ucaaa 
      Trep.dent.  ----UGUA-A ACGUU----A AAAGGg---a cuuuu-UU-U ACAc-uaaGG 
      Trep.pall.  ----UGCAcG GCGGa--CGU AGGGGg---a cuuuugUC-U GUGc-uaaGA 
      Borr.burg.  ----UCAAGU -uGAU---UU UUAGGg---a cuuuuauACU UGA---gaGC 
      Rhod.palu.  ---GGAGGC- --ACCU-gGC aacagaa--- --------GC CUCCa----- 
   Magn.magn.-1.  ---GGAGGU- --ACCU-gGC aacagaa--- --------AC CUCCa----- 
   Magn.magn.-2.  ---GGGGGGA --ACCG-gGC aacagaac-- -------UCC CCCCa----- 
      Rhod.rubr.  ---GGGGGGG c-ACCG-gGC aacagaag-- -------CCC CCCCa----- 
   Meth.exto.pa.  ---------- ---------- ---------- ---------- ---------- 
      Brad.japo.  ---GGAGGC- --ACCU-gGC aacagaa--- --------GC CUCCa----- 
      Meso.loti.  ---GGAGGU- --ACCU-gGC aacagaa--- --------AC CUCCa----- 
      Bruc.meli.  ---GGAGGC- --ACCU-gGC aacagaa--- --------GC CUCCa----- 
      Sino.meli.  ---GAAGGC- --ACCU-gGC aacagaa--- --------GC CUUCa----- 
      Rhiz.legu.  ---GAAGGC- --ACCU-gGC aacagaa--- --------GC CUUCa----- 
      Agro.tume.  ---GGAGGU- --ACCU-gGC aacagaa--- --------AC CUCCa----- 
      Caul.cres.  ---GGAGGGA --GCCU-gcC aacagaa--- -------UCC CUCCa----- 
      Sili.pome.  ---GCAGGU- --ACCU-gGC aacagaa--- --------AC CUGCa----- 
      Rhod.spha.  ---GCAGGU- --ACCU-gGC aacagaa--- --------AC CUGCa----- 
      Rick.prow.  ---GGGAUUU --GCCG-gGc aacagaa--- -------AAA UCCCa----- 
      Rick.typh.  ---GGGAUUU --GCCG-gGc aacagaa--- -------AAA UCCCaug--- 
      Rick.cono.  g-aGGGuGU- --GCCG-gGc aacagaac-- -------aAC cCUCa----- 
      Sphi.arom.  g--gaCCGA- --ACCG-gGU aacagaa--- --------UC GGaaa----- 
      Ehrl.chaf.  uuuuAAGGGu uuuCCG-gGC aacagaaa-- ------aaCC CUUu------ 
      Wolb.spec.  a---GGGAA- -cGCCG-gGU aacagaag-- --------UU CCCca----- 
      Chro.viol.  ---GUUACU- -UGGuu-cAG U-GCGaaau- ----aauaGG UAACuc--GC 
      Neis.gono.  ---GUUACU- -UGGC----a GGAAAU--aa ga-cuuaaGG UAACug--GU 
   Neis.meni.-1.  ---GUUAUU- -UGGC----A GGAAAU--ga ga-uuuaaGG UAACug--GU 
   Neis.meni.-2.  ---GUUACU- -UGGc----A GGAAAU--aa ga-cuuaaGG UAACug--GU 
      Uncu.u02-.  g--GUUGCGA -UGCAa---G UGGCuaaauc aagcgacUCG CGGUu---GU 
      Nitr.euro.  g--GUUACUU -UGCA---GA GCGCuaaaaa a-----uAGG UAACuc--GC 
      Meth.glyc.  g--GUUACUU -AAUA---UC GUAUuAaauc c-----aAGG UAACuc--GC 
      Nitr.cryo.  g--GUCACUU -UACA---GA ACGUuAaaca a-----uAGG UGACuc--GC 
   Uncu.u04-.pa.  ---------- ---------- ---------- ---------- ---------- 
      Alca.faec.  ---gCCACg- -aAGuC--CG GUUCuAaaa- ----cuua-G UGGauc--GC 
      Bord.para.  g--gUCACa- -CGGCG--uU GGUUuAaa-- -----uuacG UGAauc--GC 
      Bord.pert.  g--gUCACa- -CGGCG--uU GGUUuAaa-- -----uuacG UGAauc--GC 
   Bord.bron.am.  g--gUCACa- -CGGCG--uU GGUUuAaa-- -----uuacG UGAauc--GC 
      Coma.test.  ---GCUUCU- -UGGUA-UUU GGCgAGauu- -----uuaGG AAGCug--GC 
      Hydr.pall.  ---GCAcCU- -UGGCG-CAG GAUgAGauu- -----caaGG aUGCug--GC 
      Vari.para.  ---GUACCU- -UGGGU-CGG GGCgAGaaa- -----auaGG GUACug--GC 
      Burk.pseu.  ---gUCACg- -aCGG----A CAGGuCgaaa ----aucaaG UGAauc--GC 
      Burk.mall.  ---gUCACg- -aCGG----A CAGGuCgaaa ----aucaaG UGAauc--GC 
      Burk.cepa.  ---gUCGCg- -aCGc----C AGGGuCgaaa ----aucuaG CGAauc--GC 
      Burk.fung.  ---gUCACg- -aCAU----C cGGGuCgaaa ----aucuaG UGAauc--GC 
      Alca.eutr.  ---GUCACg- -aagC----C GGGGaCgaaa ----accuaG UGACuc--GC 
      Rals.eutr.  ---GUCACg- -aagC----C GGGGaCgaaa ----accuaG UGACuc--GC 
      Rals.meta.  ---GUCACg- -ggCC----C GAGGaCgaaa ----accuaG UGACuc--GC 
      Rals.sola.  ---GUCACg- -aCGG----C CGGGGUuaac ----uccaaG UGACuc--GU 
      Rals.pick.  ---gUCACg- -gGCC----U AGAGaCgaaa ----acuuaG UGAauc--GC 
   Acid.ferr.-1.  ---gUCUG-- -UGGG---AU GCGCGCuaaa ---uuaaagC AGAauc--GC 
   Acid.ferr.-2.  ---gUCUG-- -UGGG---AU GCGUGCuaaa ---uuaaagC AGAauc--GC 
      Fran.tula.  ---GUCUG-- -GGAGuuaaG GCuGuAu--- ---uuaa--C AGACuc--GC 
      Dich.nodo.  --cgUCCGC- -UGUUA---A UCGGUuaaa- ---uuaa-GC GGAauc--GC 
   Xyle.fast.-1.  --cGUCUGC- --CCAUc--C UCGGUuaaau cua-----GC AGACug--GU 
   Xyle.fast.-2.  --uGUCUGC- --CCACa--C UUGGUuaaau cua-----GC AGACug--GU 
   Xyle.fast.-3.  --cGUCUGC- --CCACc--C UUGGUuaaau cua-----GC AGACug--GU 
      Xant.camp.  --uGCCUGU- ---CAgcu-A UCGGUuagau caa-----GC AGGCug--GU 
      Xant.axon.  --uGCCUGU- ---CAgcu-A CCGGUcagau aaa-----GC AGGCug--GU 
      Legi.pneu.  -cuaUCCCgG --GUUAu--- -GGCGCgaaa -----cuCaG GGAauc--GC 
      Coxi.burn.  ---------- --------ga AGGUUAaa-- -----cagaa gagcuc--GC 
      Meth.caps.  --ugUCCGg- -GGCcg---- aAGCGCuaaa ac---ccaaC GGAauc--GC 
      Uncu.u01a.  --cgCCCUU- -GGCcg---- auCUGCuaaa ac--ucuaAG GGGauaa-GC 
      Uncu.u01b.  --cgCCCUU- -GGCcg---- auCUGCuaaa ac--ccuaAG GGGauaa-GC 
      Acin.ADP1.  ---gag-UCa A-GccUcGGG gCUUuauacc aaa-cuUaGA -ggauc--GC 
      Micr.degr.  ---gCCUG-- -GGGUgg--a uCaGCuaaac ---uuuua-C AGGauc--GC 
      Pseu.aeru.  ---GCUGUA- -GACgU---- aaCGGCuaaa a---cucaUA CAGCuc--GC 
      Azot.vine.  ---GCUGUA- -GACgU---- aaCGGCuaaa a---cucaUA CAGCuc--GC 
      Pseu.puti.  ---GUUGUG- -G-GC---gA aGUGACuaaa acu---uaCA CAACuc--Au 
   Pseu.fluo.-1.  ---GUUGUG- -G-AC---ga aGCGGCuaaa acu---uaCA CAACuc--GC 
   Pseu.fluo.-2.  ---GUUGUG- -G-AC---ga aGCGGCuaaa acu---uaCA CAACuc--GC 
   Pseu.syri.-1.  ---GUUGUG- -G-AC---gA aGCGACuaaa acu---uaCG CAACuc--GC 
   Pseu.syri.-2.  ---GUUGUG- -G-AC---gA aGCGACuaaa acu---uaCA CAACuc--GC 
      Mari.hydr.  a--GCUCac- -UGGU---Gu U-cGGCuaag a----uuaaa GAGCuc--GC 
      Pseu.halo.  u--GGCCGg- -GGUU---ga aG-CGUuaaa a---cuaagC GGCCuc--GC 
      Uncu.ww11.  c--GUCCGG- -GGgU---ga aC-CGCgaaa u---aguaCC GGACuc--GC 
      Shew.putr.  u--GUCUGG- -GGgU---ga aC-CGCgaaa c---aguaCC GGACuc--AC 
      Colw.spec.  ---GCUUGA- -gGCU---ga a-cCGCgaaa u---aguaUC AAGCuca-cC 
      Phot.phos.  g--ACUAGA- -GAGAu--ga aC-CGCgaaa u--agaauUC UGGUau--GU 
      Vibr.chol.  c--ACCUGA- -GGGAu--ga a-GCGCgaga u--cuaauUC AGGUua--GC 
      Aero.salm.  u--GCUCGG- -GGCg---ga a-GCAUuaaa a---ccaaUC GAGCua--GU 
      Uncu.vlw3.  u--GCUCGG- -GGCg---ga a-GCAUuaaa a---ccaaUC GAGCua--GU 
      Uncu.vlw4.  u--GCUCGG- -GGCg---ga a-GCAUuaaa a---ccaaUC GAGCua--GU 
   Uncu.vls1.-3.  u--GCUCGG- -GGCg---ga a-GCAUuaaa a---ccaaUC GAGCua--GU 
      Uncu.rca3.  u--GCUCGG- -GGCg---ga a-GCAUuaaa a---ccaaUC GAGCua--GU 
   Uncu.vls1.-4.  u--GCUCGG- -GGCg---ga a-GCAUuaaa a---ccaaUC GAGCua--GU 
      Uncu.ww-9.  u--GCUCGG- -GGCg---ga a-GCAUuaaa a---ccaaUC GAGCua--GU 
      Uncu.ww10.  u--GCUCGG- -GGCg---ga a-GCAUuaaa a---ccaaUC GAGCua--GU 
      Uncu.vlw5.  u--GCUCGG- -GGCg---ga a-GCAUuaaa a---ccaaUC GAGCua--GU 
      Uncu.vlw6.  u--GCUCGG- -GGCg---ga a-GCAUuaaa a---ccauUC GAGCua--GU 
      Uncu.rca4.  u--GUCUGG- -GGUg---ga a-GCGUuaaa a---cuaaUC AGACua--GU 
      Uncu.rca7.  u--GUCUGG- -GGUg---ga a-GCGUuaaa a---cuaaUC AGACua--GU 
      Uncu.rca8.  u--GUCUGG- -GGUg---ga a-GCGUuaaa a---cuaaUC AGACua--GU 
      Uncu.lem1.  u--GUCUGG- -GGUg---ga a-GCGUuaaa a---cuaaUC AGACua--GU 
      Uncu.lem2.  u--GUCUGG- -GGUg---ga a-GCGUcaaa a---cuaaUC AGGCaa--GU 
      Past.mult.  cc-GCUUGA- -GGauc--ga a-GCGUuaaa ---uugaaUC AAGCua--GU 
      Mann.haem.  cc-GCUUUA- -GGauc--ga a-ACACuaaa ---uuaaaUA AAGCua--GU 
      Haem.somn.  cc-GCUUUA- -GGauc--ga a-GCAUuaaa ---uugaaUA AAGCua--GU 
      Haem.infl.  cc-GUUUGA- -GGaUc--ga a-GCACuaaa ---uugaaUC AAACua--GC 
      Haem.ducr.  cg-GCUUGu- -AGauc--ga a-ACACcaaa ---uugaauC AAGCua--GU 
      Acti.pleu.  cc-GUUUGA- -GGauc--ga a-ACACuaaa ---uugaaUC AAACua--GC 
      Acti.acti.  cc-gUUUGA- -GGaUc--ga a-GCAUuaaa ---uuaaaUC AAAgua--GC 
      Buch.aphi.  -u-GCUUGA- -UAGUG---- aCACAaaauu a--auuuuUC AAGCua--ua 
      Buch.APS-.  -a-GCUUGA- -cGAUA---- aCACGaagua g--uuuuuUC AAGCua--ua 
   Esch.coli.-1.  u--GCCUGG- -GGUU---ga a-GCGUuaaa a--cuuaaUC AGGCua--GU 
   Esch.coli.-2.  u--GCCUGG- -GGUU---ga a-GCGUuaaa a--cuuaaUC AGGCua--GU 
   Esch.coli.-3.  u--GCCUGG- -GGUU---ga a-GCGUuaaa a--cuuaaUC AGGCua--GU 
      Prov.rett.  u--gCCUGG- -GGUu---ga a-GCGUuaaa ---cuuaaUC AGGaua--GU 
   Salm.typh.-1.  u--GCCUGG- -GGUu---ga a-GCGUuaaa a---cgaaUC AGGCua--GU 
   Salm.typh.-2.  u--GCCUGG- -GGUu---ga a-GCGUuaaa a---cgaaUC AGGCua--GU 
   Salm.ente.-1.  u--GCCUGG- -GGUu---ga a-GCGUuaaa a---cgaaUC AGGCua--GU 
   Salm.ente.-2.  u--GCCUGG- -GGUu---ga a-GCGUuaaa a---cgaaUC AGGCua--GU 
      Shig.flex.  u--GCCUGG- -GGUU---ga a-GCGUuaaa a--cuuaaUC AGGCua--GU 
      Shig.dyse.  u--GCCUGG- -GGUU---ga a-GCGUuaaa a--cuuaaUC AGGCua--GU 
      Salm.para.  u--GCCUGG- -GGUu---ga g-GCGUuaaa a---cgaaUC AGGCua--GU 
      Erwi.caro.  u--GCCUGG- -GGUu---ga a-GgGCuaaa u---cuaaUC AGGCua--GU 
      Erwi.chry.  u--GCCUGG- -GGUu---ga a-GCGUuaaa u---ccaaUC AGGCua--GU 
      Kleb.pneu.  u--GCCUGG- -GGUu---ga a-GCGUuaaa u---cuaaUC AGGCua--GU 
      Uncu.rca1.  u--GCCUGG- -GGCU---aa a-GUGCuaaa u---cuaaUC AGGCua--GU 
   Uncu.vls1.-1.  u--GCCUGG- -GGUu---ga a-GCGCuaaa au--cuaaUC AGGCua--GU 
      Uncu.vls3.  u--GCCUGG- -GGUu---ga a-GCGCuaaa au--cuaaUC AGGCua--GU 
      Uncu.vls4.  u--GCCUGG- -GGUu---ga a-GCGCuaaa au--cuaaUC AGGCua--GU 
      Uncu.ww-1.  u--GCCUGG- -GGCu---ga a-GUGCuaaa a---cuaaUC AGGCua--GU 
      Uncu.rca2.  u--GCCUGG- -GGCu---ga a-GUGCuaaa a---cuaaUC AGGCua--GU 
      Uncu.ww-2.  u--GCCUGG- -GGCu---ga a-GUGCuaaa a---cuaaUC AGGCua--GU 
      Uncu.ww-3.  u--GCCUGG- -GGCu---ga a-GUGCuaaa a---cuaaUC AGGCua--GU 
      Uncu.ql-1.  u--GCCUGG- -GGCu---ga a-GUGCuaaa a---cuaaUC AGGCua--GU 
      Uncu.ww-4.  u--GCCUGG- -GGCu---ga a-GUGCuaaa a---cuaaUC AGGCua--GU 
Uncu.vls1.-2.pa.  ---------- ---------- ---------- ----nnnnnn nnnnnn--nn 
      Uncu.vls5.  u--GCCUGG- -GGUu---ga a-GCGUuaaa a---cgaaUC AGGCua--GU 
      Uncu.fs-1.  u--GCCUGG- -GGUu---ga a-GCGUuaaa a---cgaaUC AGGCua--GU 
      Uncu.vls6.  u--GCCUGG- -GGUU---ga a-GCGUuaaa u---cuaaUC AGGCua--GU 
      Uncu.fs-2.  u--GCCUGG- -GGUU---ga a-GCGUuaaa u---cuaaUC AGGCua--GU 
      Uncu.ww-5.  u--GCCUGG- -GGUU---ga a-GCGUuaaa a---cuaaUC AGGCua--GU 
      Uncu.ww-6.  u--GCCUGG- -GGUU---ga a-GCGUuaaa a---cuaaUC AGGCua--GU 
      Uncu.vlw1.  u--GCCUGG- -GGUu---ga a-GCGUuaaa a---cuaaUC AGGCua--GU 
      Uncu.vls7.  u--GCCUGG- -GGUu---ga a-GCGUuaaa a---cgaaUC AGGCua--GU 
      Uncu.vls8.  u--GCCUGG- -GGUU---ga a-GCGUuaaa a--cuuaaUC AGGCua--GU 
      Uncu.vls9.  u--GCCUGG- -GGCu---ga a-GCGUuaaa c---ucaaUC AGGCua--GU 
      Uncu.vlw2.  u--gCCUGG- -GGCu---ga a-GCACuaaa a---cuaaUC AGGaua--GU 
      Uncu.ww-7.  u--GCCUGG- -GGUU---ga a-GCGUuaaa a---cuaaUC AGGCua--GU 
      Uncu.ww-8.  u--GCCUGG- -GGUU---ga a-GCGUuaaa u---cuaaUC AGGCua--GU 
      Yers.ente.  u--gCCUGG- -GGUG---aa a-GCGUuaaa c---ccaaUC AGGaua--GU 
      Yers.pest.  u--gCCUGG- -GGUg---ga a-GCAUuaaa a---cuaaUC AGGaua--GU 
      Desu.vulg.  ---GCUCGCC ---gCG--aa GGGUGCgaga a-aaacaGGU GAGC----Ug 
      Desu.desu.  --uCUCGCCG G----G-guU UUUCGCgagg aguuuaCCGG CGGGa--uUG 
      Geob.sulf.  ---GGgUCCA C--gg--CCC CaaGGCgaaa cc-uuaGUGG AaUCgc-uuc 
      Geob.meta.  ---GugCC-- Cgcgg--CCC CaaGGCgaaa cu-uuaGcaG GauCgc-uuc 
      Heli.pylo.  ----GGUUC- -GCCU----- UUUAAAcuaa ga-aacaaGA ACUcuu-gAA 
      Camp.jeju.  ----GACaa- -GcGU----- UGAGGUgaaa u------aaa GUCuua--GC 
   Fuso.nucl.-1.  ------UUUA ---------- ---UGGgaca u----uuUAG Ag------GA 
   Fuso.nucl.-2.  ------UUUA ---------- ---UGGgaca u----uuUAG Ag------GA 
   Fuso.nucl.-3.  ------UUUA ---------- ---UGGgaca u----uuUAG Ag------AA 
      Stre.coel.  g--GUCAC-G -GGGU----g aaGAGGgaaa c--caaaCaG UGACug--GG 
      Ther.fusc.  g--GCCACAG -GAUC----U GACUGGgaca ---ugcuCUG UGGCug--GG 
      Trop.whip.  -c-GCUUGC- -GUGAA---C AC-CGGgacu ---uuauuGC AAGCug--GG 
      Myco.lepr.  ---GUCGCG- -GGAC----U CGUCGGgaca c---caacCG CGACug--GG 
      Myco.aviu.  ---GUCGCg- -GGAC----U CcUCGGgaca a---ccacaG CGACug--GG 
      Myco.tube.  ---GUCGCg- -GGAC----U CcUCGGgaca a---ccacaG CGACug--GG 
      Myco.bovi.  ---GUCGCg- -GGAC----U CcUCGGgaca a---ccacaG CGACug--GG 
      Myco.mari.  ---GUCGCg- -GGGC----U CAUCGGgaca u---caacaG CGACug--GG 
      Myco.smeg.  ---GUCGCg- -GGAC----C UGUGGGgaca u--caaacaG CGACug--GG 
      Cory.diph.  ---GUCAaCG G-GGC----A AACUGGgacu uu--caCCGa UGACug--GG 
      Cory.glut.  ---GUCAGCG G-GGU----U GAACAGgacu uu--uaCCGU UGACug--GG 
      Desu.hafn.  -c-GCCuGCC -agcuc--cc guucaaccua ua--gcaGGC uGGUccuuGg 
      Deha.ethe.  ---------- ---------- --gaaagaaa u---aucggc ugguuu--Gg 
      Heli.mobi.  a--UUCucGg aGGUC----- -cAAGCgag- ---auuuaUc -GAAua--GC 
      Baci.halo.  cc-GUCUGu- -GGGU----- -GaAGGaaga g--auuuauC AGACua--GC 
      Baci.stea.  cc-GCCUGa- -GGAU----- -gaGGGaaga g--augaacC AGGCua--GC 
      Baci.mega.  cc-GUCUGA- -GGAC----- -gaaGGaaga g--aauaaUC AGACua--GC 
      Baci.subt.  c--GUCUGa- -GAAC----- -GUAAGaaga ---gaugaaC AGACua--GC 
      Stap.sapr.  c--GUUUGA- --AGUc---u GCCUAGaaga --gauuaaUC AAACua--GC 
      Stap.epid.  c--GCUUGA- --AGUc---u GUUUAGauga a-auauaaUC AAGCua--GU 
   Stap.aure.-1.  c--GUUUGA- --AGUc---u GUUUAGaaga a-acuuaaUC AAACua--GC 
   Stap.aure.-2.  c--GUUUGA- --AGUc---u GUUUAGaaga a-acuuaaUC AAGCua--GC 
   Stap.aure.-3.  c--GUUUGA- --AGUc---u GUUUAGaaga a-acuuaaUC AAGCua--GC 
   Stap.aure.-4.  c--GUUUGA- --AGUc---u GUUUAGaaga a-acuuaaUC AAGCua--GC 
   Stap.aure.-5.  c--GUUUGA- --AGUc---u GUUUAGaaga a-acuuaaUC AAGCua--GC 
      Stap.xylo.  c--GUUUGA- --AGUc---u GCCUAGaaga --gauuaaUC AAACua--GC 
      Baci.anth.  c--GUCUGa- --GGA----- CaaaGGaaga --gaacaacC AGACua--GC 
      List.inno.  c--GUCUGA- -GGuU----- AAaUAGaaga --gcuuaaUC AGACua--GC 
      List.mono.  c--GUCUGG- -GGuU----- AAaUAGaaga --gcuuaaUC AGACua--GC 
   List.gray.-1.  c--GUCUgA- -GGuU----- AAaUAGaaga --gcuuaaUg AGACua--GC 
   List.gray.-2.  c--GUCUGG- -GGca----A A-CgAGaaga --gcauaaUC AGACua--GC 
      List.ivan.  c--GUCUGG- -GGuU----- AgUUAGaaga --gcuuaaUC AGACua--GC 
      List.seel.  c--GUCUGG- -GGuU----- AgUUAGaaga --gcuuaaUC AGACua--GC 
      List.wels.  c--GUCUGA- -GGuU----- AGUUGGaaga --gcuuaaUC AGACua--GC 
      Leuc.mese.  c--AUCUGGa aAAGc----- AGUAuUaaa- ----ucaaUC AGGUua--GU 
      Leuc.pseu.  c--AUCUGGa auGGC----- AAUGuUaaa- ----uuuaUC AGAUua--GU 
      Leuc.lact.  g--AUUCGGa acAGC----- GGCGuUaaa- ----ugaaUC GAGUua--GU 
      Lact.delb.  c--GUCUGu- --AAA----- GUUUAAaaga ---gaucauC AGACua--GC 
      Lact.gass.  a--cCUUAA- ---UA----- GUUAGAaaua a--gauucUU AGGuua--GU 
      Lact.sake.  c--GUUUGA- --aGU----- GUUUAAaaga ---gauuuUC AAGCua--GU 
      Lact.helv.  c--ACCUGa- --AUA----- GUUGAAaaga --gucuuaaC AGGUua--GC 
      Lact.gall.  c--ACCUGa- --aUA----- GUUGAAaaga --gucuuaaC AGGUua--GC 
   Lact.plan.-1.  c--ACCUGG- --AGU----- UgcGAGaaga --gacuaaUC AGGUua--GU 
   Carn.pisc.pa.  c--GUCUGu- --AAA----- GUUUAGaaga ---gauuauC AGACua--GC 
   Ente.faec.-1.  c--GUCUGu- --AAA----- AUUUAGagga ---gcuuacC AGACua--GC 
   Ente.faec.-2.  c--GUCUGu- --AAG----- UUGAAAaaga ---gaacauC AGACua--GC 
      Ente.dura.  c--GUCUGu- -AAAG----- -UUUAAaaga ---gaucauC AGACua--GC 
      Oeno.oeni.  ---GUUCGGa -AUAAA---a gCAGUGaaac ---aagaaUC GAACua--GC 
   Lact.lact.-1.  a--GGCUUgA -CGCA----- --GCAAaaga ---gauuUaA AGCCccg-CA 
   Lact.lact.-2.  a--GGCUUgA -CGCA----- --GCAAaaga ---gauuUaA AGCCccg-CA 
   Lact.lact.-3.  a--GACUUgA -CGCA----- --GCAAaaga ---gauuUaA AGUCccg-CA 
   Lact.lact.-4.  a--GGCUUgA -CGCA----- --GCAAaaga ---gauuUaA AGUCccg-CA 
      Lact.garv.  u--gGCUUUA -CAUA----- --AAAAaaga g--auuuUAA AGCaccg-CA 
   Lact.plan.-2.  u--GUCUUg- ACAUG----- --AAAGaaga ---gauUaaG AGACucg-CC 
      Pedi.pent.  ---GcCUG-- -GGUGC---- -uUAAGaaga g--gauuuaC AGaCuag-CG 
      Lact.raff.  u--GUCUUg- ACGUC----- --AGAgaaga ---gauUaaG AGACucg-CA 
      Stre.equi.  u--GUCUAG- -UCAC----- -CUAAAaaga ---gaaccCU AGACucg-CA 
      Stre.uber.  u--GUCUAg- -aGCc----- -UUAGUaaga ---gauuuaU AGACucg-CU 
      Stre.pyog.  u--GUCUAg- -UUUC----- -GUGACaaga ---gauugaU AGACucg-CA 
   Stre.suis.pa.  ---GUCAGg- -CAGU----- -UCCAAaaga ---gauuuaC UGACucg-CU 
      Stre.ther.  ---GCCUAg- -cUGG----- -UCGAAaaga ---gauuuaU AGGCucg-CA 
      Stre.gord.  ---GUCUAg- -uGAU----- -UUUACaaga ---gauugaU AGACucg-CU 
      Stre.miti.  ---GUCUAg- -cGGC----- -UUGAUaaga ---gauugaU AGACucg-CG 
      Stre.pneu.  ---GUCUAg- -cGGU----- -UUGAUaaga ---gauugaU AGACucg-CA 
      Stre.muta.  ---GUCAGg- -CuGU----- -UCUAAaaga ---guucuaC UGACucg-CA 
      Myco.capr.  ---UUGCAA- -----UaaAU AUAUUUgaaa ---ucuaaUU GCAAaug-AU 
      Urea.urea.  ---UaAAUU- -----UaAAU AGAUuuaaca -----aauAG UUaGu---ua 
      Spir.kunk.  ---GAUAAU- ----GU-UAG AAUUUUgaaa ---gucuuAU UAUCua--AU 
      Myco.geni.  ---GUUCaA- -----U-UUA ACCUUua--- ----aaaaUa GAACuug-UU 
      Myco.pneu.  ---GUUCAa- ---C---UUA AUCCUua--- ----aauuaU GAACuua-UC 
      Myco.pulm.  u--CUAGCgu -CAAU--UUC AUgAA----- ----auuuaG CUAGuug-AU 
      Clos.ther.  ---GUAGCCU UgAg---CUG UGAUGGauu- ---uuaAAGG CUAC----Ug 
      Ther.teng.  ----gcGCCU CgGGG--CAA AACCGGaau- ---aauGAGG Cua-----CC 
      Clos.perf.  ----aAGCUU UgaGC--UAG GaaCGGaau- --uuauGAAG CU------Ua 
      Clos.botu.  ----aAGCUU UgaGU--AAG GaaCGGaau- --uaauGAAG CUa-----CU 
      Clos.diff.  ----guGUCU CgaCU--UGA AGUAGa-uu- --aauuGGGA Cug----gCU 
Clos.acet.-1.pa.  ----aAGCUU UgaGU--AAG GaaCGgaau- --uuauGAAG CUa----cUg 
   Clos.acet.-2.  ----aAGCUU UgaGU--AAG GaaCGGaau- --uuauGAAG CUa----cUg 
      Rumi.albu.  -----ugccc GGUCGu---U GUauGCcau- --uuuaCcaa a------gCg 
      Carb.hydr.  -----GUCCC GGCUCU--UC AUAAGCgag- auuuuaCGGG AUa----gCC 
         support  ---SSSSSS- --SSS----- --SSSS---- --------SS SSSS----SS 

                  551                                                600 
           p-pre  tttuuuuu-- --vvv----w www-xxxvvv ---uuuuu-t tttt---zzz 
          psknts  (((((((((( (((((((((( (((((((((( (((((((((( (((((((((- 
          hel-10  11111111-- --111----1 111-111111 ---1111111 1111---111 
           hel-1  00000000-- --000----1 111-111000 ---0000000 0000---333 
           hel-x  aaabbbbb-- --ccc----a aaa-bbbccc ---bbbbb-a aaaa------ 
      Aqui.aeol.  CCCUCGGG-- gaGCUu---G CCC-GUGGGC ga-CCCGA-G GGgAaau--- 
      Ther.mari.  GGGAGaGGa- cacCCu---G CCC-GUGGGa gg-UCcCU-C CCGagagcg- 
   Chlo.aura.-1.  gGCccaacg- guCGCuuu-G CCa-CUCGUG ---cgacu-G CgGgugaga- 
Chlo.aura.-2.pa.  gGCccaacg- guCGCuuu-G CCa-CUCGUG ---cgacu-G CgGgugaga- 
      Ther.ther.  CUCCUGGC-- -cGCCc---G UCC-GCGGGC caaGCCAG-G AGgacac--- 
      Dein.radi.  CCu-GCGa-- gaACCu---g CCC-ACUGGU ga-gCGC--c GGCCcgacaa 
      Porp.ging.  GAuCGuGCa- uuGGGuc-gU UUC-AGcCUC c--GCuCG-c UCacgaaaa- 
      Bact.frag.  GCAGGAaUu- gauGG----C UUU-GgUUCu ---GcUCC-U GCacgaaaaa 
      Bact.fors.  GUUGCGGUg- gguGG----C UUC-GgUCUu ---GCCGC-A GCacgaaaa- 
      Tann.fors.  GUUGCGGUg- gguGG----C UUC-GgUCUu ---GCCGC-A GCacgaaaa- 
      Prev.inte.  GCAUUGGUu- gguGG----U UCA-GgUCUu ---GCCAA-U GCUcgaaaa- 
      Cyto.hutc.  GUUaUAGUu- g-GGU----G CCG-GUGACC u--GCUAc-A GCUcgaaaa- 
      Chlo.tepi.  GGgaCGAa-- -cgcUg---C UGGcGGUGua a---UCGg-a CCacgaaaaa 
      Chla.psit.  UUGGCUUC-- caUAGau-gU UCU-UAGCUG a-gGAAGUuC AAUGuaug-- 
      Chla.pneu.  UUGGCUgC-- uaUAGag-gC UUC-UAGCUA a-gGgAGUcC AAUGuaaac- 
      Chla.abor.  UUGGUUUC-- caUAGau-gU UCU-UAGCUG a-gGAAAUgC AACGuuaga- 
      Chla.trac.  UUAGUCUC-- uaUAGgg-gU UUC-UAGCUG a-gGAGACaU AACGuauag- 
      Chla.muri.  UUGGUCUC-- uaUAGag-gU UUC-UAGCUG a-gGAGAUaU AACGuaaaa- 
      Osci.spec.  ---------- ---------- ---------- ---------- -------AUC 
      Anab.spec.  ---------- ---------- ---------- ---------- -------AUC 
      Chro.spec.  ---------- ---------- ---------- ---------- -------AUC 
      Nost.punc.  ---------- ---------- ---------- ---------- -------AUC 
      Frem.dipl.  ---------- ---------- ---------- ---------- -------AUC 
      Plec.bory.  ---------- ---------- ---------- ---------- -------aUC 
      Tric.eryt.  ---------- ---------- ---------- ---------- -------AUC 
   Syne.spec.-1.  ---------- ---------- ---------- ---------- -------AUC 
   Syne.spec.-2.  ---------- ---------- ---------- ---------- -------AUC 
   Syne.spec.-3.  ---------- ---------- ---------- ---------- ---------- 
   Syne.spec.-4.  ---------- ---------- ---------- ---------- ---------- 
   Proc.mari.-2.  ---------- ---------- ---------- ---------- ---------- 
   Proc.mari.-1.  ---------- ---------- ---------- ---------- ---------- 
   Syne.spec.-5.  ---------- ---------- ---------- ---------- ---------- 
   Syne.spec.-6.  ---------- ---------- ---------- ---------- ---------- 
   Cyan.para.cy.  ---------- ---------- ---------- ---------- ---------- 
   Porp.purp.cl.  a--------- --uucuuauG uUU-UUUacc u--------- ---------- 
   Odon.sine.cl.  a--------- --ccuc---G UUCcAUc--u ---------- ---------- 
Pavl.luth.cl.pa.  ---------- ---------- ---------- ---------- ---------- 
   Boli.spec.pl.  aauuccuuu- --UAAuu-uG UUC-AUUUUA ---------- ---------- 
   Guil.thet.cl.  ---------- --aAA----A GGU-G-AUUc aucauu---- ---------- 
   Thal.weis.cl.  ---------- --AcUc---G UUC-GAAAaU u--------- ---------- 
   Meso.viri.cl.  ---------- ---CUcc-aG CUU-UGUGGa uua------- ---------- 
   Recl.amer.mt.  ---------- ---------- ---------- ---------- ---------- 
      Fibb.succ.  cUCCGCGC-- --Cga-cc-U UCU--UG--G ---GCGUG-G Auaaga-cga 
      Trep.dent.  AUUCGacG-- --cUu----U CGG-UGCuGc ---UacCG-G AUCCcuacaa 
      Trep.pall.  CUCUGgcG-- --CgU----G CGG-UGCAgG cc-UagCA-G AGUCcgacaa 
      Borr.burg.  AAUuUGGU-- --GGuuu-gC UAG-UAUuUC caaACCAu-A UUGCuu---- 
      Rhod.palu.  ---------- -cUc-----G UCG-GGg-cA ---------- ---------- 
   Magn.magn.-1.  ---------- -cUc-----G CCG-GUCgcA a--------- ---------- 
   Magn.magn.-2.  ---------- -cUU-----G CCG-Ggc-AA ---------- ---------- 
      Rhod.rubr.  ---------- -cuU-----G CCG-GcuuGu ---------- ---------- 
   Meth.exto.pa.  ---------- ---------G CCG-GUCgca a--------- ---------- 
      Brad.japo.  ---------- -cuu-----G CCG-GUuc-- ---------- ---------- 
      Meso.loti.  ---------- -cuu-----G UCG-GcUu-- ---------- ---------- 
      Bruc.meli.  ---------- -cUU-----G UCG-GCgcAA ---------- ---------- 
      Sino.meli.  ---------- -ccu-----G CCG-UCUuc- ---------- ---------- 
      Rhiz.legu.  ---------- -ccu-----G CCG-GCUuuc g--------- ---------- 
      Agro.tume.  ---------- -ccU-----G CCG-GGgcAa ---------- ---------- 
      Caul.cres.  ---------- -ccu-----G UcC-GGCuuc g--------- ---------- 
      Sili.pome.  ---------- -uuu-----G UUC-CCu--- ---------- ---------- 
      Rhod.spha.  ---------- --cuU----G UCC-GGGGca a--------- ---------- 
      Rick.prow.  ---------- --UAc----G CUA----aUA ---------- ---------- 
      Rick.typh.  ---------- --------cG CUA----aua ---------- ---------- 
      Rick.cono.  ---------- --cuU----G CUA----Aua ---------- ---------- 
      Sphi.arom.  ---------- --ccGg---G CCG-GUUCa- ---------- ---------- 
      Ehrl.chaf.  ---------- --uuu----G UGC--u-uuu --a------- ---------- 
      Wolb.spec.  ---------- --AAA----G UAC-au-UUU --gu------ ---------- 
      Chro.viol.  CaaaGUCca- --GCCu---G UCc-GUCGGC --guGGCa-g aGGUuaaa-- 
      Neis.gono.  UUCCAaaA-- -gGCCu---G UUG-GUCGGC --aUgaUG-G AAAUaaga-- 
   Neis.meni.-1.  UUCCAaaA-- -gGCCu---G UUG-GUCGGC --aUgaUG-G AAAUaaga-- 
   Neis.meni.-2.  UUCCAaaA-- -gGCCu---G UUG-GUCGGC --aUgaUG-G AAAUaaga-- 
      Uncu.u02-.  CGUa------ --GGGu---G UCc-CcUCCC -----gacaA UGAUcguuaa 
      Nitr.euro.  CUGUcaUC-- -aGCCu---G CCG-GUUGGC ---GGauGcC AGGUcaaa-- 
      Meth.glyc.  CUGcUGUUu- --GCUu---G CUc-GUUGGU --gAGCAu-C AGGUuaaa-- 
      Nitr.cryo.  CUGcCAuCa- --GCCc---G CCA-GCUGGC --gGuUGu-C AGGUuaaa-- 
   Uncu.u04-.pa.  ---------- ---------- ---------- ---------- ---------- 
      Alca.faec.  CaaGGAaag- --GCCu---G UCA-AUUGGC -auagUCC-a aGGUuaaa-- 
      Bord.para.  CCUGGuCcg- --GCCc---G UCG-AUCGGC -uaaGuCC-A GGGUuaaa-- 
      Bord.pert.  CCUGGuCcg- --GCCc---G UCG-AUCGGC -uaaGuCC-A GGGUuaaa-- 
   Bord.bron.am.  CCUGGuCcg- --GCCc---G UCG-AUCGGC -uaaGuCC-A GGGUuaaa-- 
      Coma.test.  UACCCAAGc- a-gCGu---G UGC-CUGCGg -ggUUUGG-G UGGUgagau- 
      Hydr.pall.  UuCCCGuuu- a-GCGu---G CCa-CUGCGC -gacuCGG-G cGGUgagac- 
      Vari.para.  gUCCGGuuu- a-GCGu---G UGA-CUGCGC -gacuCCG-G AaGUgagac- 
      Burk.pseu.  CGUaACGga- --GCGu---G UUC-GUCCGC --gaCGUc-A CGGUuaaa-- 
      Burk.mall.  CGUaACGga- --GCGu---G UUC-GUCCGC --gaCGUc-A CGGUuaaa-- 
      Burk.cepa.  CGUAGUGca- --GCGu---G UUC-GUCCGC --guCGCU-G CGGUuaaa-- 
      Burk.fung.  CGUAGUGca- --GCGu---G UUC-GUCCGC --guCGCU-A CGGUuaaa-- 
      Alca.eutr.  CGuCGUAg-- -agCGu---G UUC-GUCCGa ----UGCG-c CGGUuaaa-- 
      Rals.eutr.  CGuCGUAga- --GCGu---G UUC-GUCCGC --gaUGCG-c CGGUuaaa-- 
      Rals.meta.  CGuCGUAga- --GCGu---G UUC-GUCCGC --gaUGCG-c CGGUuaaa-- 
      Rals.sola.  CGuCGCGca- --GCGu---G UUC-GUCCGC --guCGCG-c CGGUuaaa-- 
      Rals.pick.  CGUCGUAga- --GCGu---G UUC-GUCCGC --gaUGCG-G CGGUuaaa-- 
   Acid.ferr.-1.  CaUGUCGUc- -aUCCu---G UcU-GUCGGA -ggGCGGU-G cGGUuaaa-- 
   Acid.ferr.-2.  CaUGUCGUc- -aUCCu---G UcU-GUCGGA -ggGCGGU-G cGGUuaaa-- 
      Fran.tula.  UaaCUAUU-- -aCCCu---G GCUaAUUGGG --gAAUAGuc aAGCuaaa-- 
      Dich.nodo.  UUGcAAAa-- -uGCCu---G AGC-GUUGGC --ugUUUa-U GAGUuaaa-- 
   Xyle.fast.-1.  UuCCGGGU-- -gCGCu-uug CCU-GUCGUG -cuGCCCG-G cGACgag--- 
   Xyle.fast.-2.  UuCCGGGU-- -gCGCu-uug CCU-GUCGUG -cuGCCCG-G cGACgag--- 
   Xyle.fast.-3.  UuCUGGGU-- -gCGCu-uug CCU-GUCGUG -cuGCCCG-G cGACgag--- 
      Xant.camp.  UUUCAGGU-- -gCGCu-uug CCC-gCCGUG -cuGCCUG-G GAACgag--- 
      Xant.axon.  UUCCAGGU-- -gCGCu-uuG CCa-aCCGUG -cuGCCUG-G GAACgag--- 
      Legi.pneu.  UGUGUaUC-- -aUCCu---G CCc-GUCGGA ---GGaGCcA CAGUuaaa-- 
      Coxi.burn.  AGUCAAUUuc --CCCu---G CAc-GUCGGG --cGAUUG-A CUGUuaaa-- 
      Meth.caps.  CGucCGUcuu c-CCU----g CCA-CUCGGG --uaGCGu-c CGGCuaaa-- 
      Uncu.u01a.  GUUGGagau- --CCGu---G CCU-GUCCGG ---gagCC-A ACGUcgaaaa 
      Uncu.u01b.  GUUGGagau- --CCGu---G CCU-GUCCGG ---gaaCC-A ACGUcgaaaa 
      Acin.ADP1.  AUCUuGU--- -aCCCu---G uUc-GUCGGG --ucACuG-G GUGUuaaa-- 
      Micr.degr.  GCUUUuCG-- -uCCC----G cCC-GCUGGG --cUGuAA-A GCGUuaaa-- 
      Pseu.aeru.  UCCaaGC--- -aCCCu---G CCA-CUCGGG --cgGCgc-G GAGUuaac-- 
      Azot.vine.  CCAaaGC--- -aCCCu---G CCC-GUCGGG --ccGCaa-U GGGUuaac-- 
      Pseu.puti.  cCaaaGc--- -aCCCu---G CCc-GUCGGG c-ggcUgc-g Ga-Uuaaa-- 
   Pseu.fluo.-1.  CCaaAGC--- -aCCCu---G CCc-GUCGGG --ucGCUg-a GGGUuaac-- 
   Pseu.fluo.-2.  CCaaAGC--- -aCCCu---G CCc-UUCGGG --ucGCUg-a GGGUuaac-- 
   Pseu.syri.-1.  CCaauGC--- -aCCCu---G CCc-GUCGGG --ucGCug-a GGGUuaac-- 
   Pseu.syri.-2.  CCaaAGC--- -aCCCu---G CCc-GUCGGG --ucGCUg-a GGGUuaac-- 
      Mari.hydr.  CUCuuGC--- -aCCCu---G acc-UUcGGG --ucGCuu-G AGGUuaaa-- 
      Pseu.halo.  CUUUAucU-- -aCCGu---G UuU-GUCCGG --gAuuUA-A AGGUuaa--- 
      Uncu.ww11.  CCGAugAA-- -aUCCu---G UCU-UUCGGA -guUUauU-C GGGUuaau-- 
      Shew.putr.  CGUgUGGG-- -aUCCu---G UCU-UUCGGA --gUUCAa-A CGGUuaaa-- 
      Colw.spec.  auGacGaA-- --GCCu---G UCG-CUUGGC --gUcUaa-U ugGuuaa--- 
      Phot.phos.  AUUagCAU-- -aGCGu---G UCA-AUUCGC --aGUGac-G AUACgaga-- 
      Vibr.chol.  CAUUcGUU-- -aGCGu---G UCG-GUUCGC --aGGC-G-G UGGUgaaa-- 
      Aero.salm.  CAAUUCGU-- -gGCGu---G UCu-CUCCGC --aGCGGG-U UGGCgaau-- 
      Uncu.vlw3.  CAAUUCGU-- -gGCGu---G UCu-CUCCGC --aGCGGG-U UGGCgaau-- 
      Uncu.vlw4.  CAAUUCGU-- -gGCGu---G UCu-CUCCGC --aGCGGG-U UGGCgaau-- 
   Uncu.vls1.-3.  CAAUUCGU-- -gGCGu---G UCu-CUCCGC --aGCGGG-U UGGCgaau-- 
      Uncu.rca3.  CAAUUCGU-- -gGCGu---G UCu-CUCCGC --aGCGGG-U UGGCgaau-- 
   Uncu.vls1.-4.  CAAUUCGU-- -gGCGu---G UCu-CUCCGC --aGCGGG-U UGGCgaau-- 
      Uncu.ww-9.  CAAUGCGU-- -gGCGu---G UCu-CUCCGC --aGCGUG-U UGGCgaau-- 
      Uncu.ww10.  CAAUGCGU-- -gGCGu---G UCu-CUCCGC --aGCGUG-U UGGCgaau-- 
      Uncu.vlw5.  -AAUGCGU-- -gGCGu---G UCu-CUCCGC --aGCGUG-U UgGCgaau-- 
      Uncu.vlw6.  CAAUGCGU-- -gGCGu---G UCu-CUCCGC --aGCGUG-U UGGCgaau-- 
      Uncu.rca4.  UAUUCAGU-- -gGCGu---G UCG-GUCCGC --aGCUGG-A UGGUgaau-- 
      Uncu.rca7.  UAUUCAGU-- -gGCGu---G UCG-GUCCGC --aGCUGG-A UGGUgaau-- 
      Uncu.rca8.  UAUUCAGU-- -gGCGu---G UCG-GUCCGC --aGCUGG-G UGGCgaau-- 
      Uncu.lem1.  UAUUCAGU-- -gGCGu---G UCG-GUCCGC --aGCUGG-G UGGCgaau-- 
      Uncu.lem2.  UAUgCAaU-- -ggCGu---G gCG-GaCCGg --aGcUGg-G UGGCgaau-- 
      Past.mult.  UUAUCUAU-- -cGCGu---G UCU-GUCCGC --aGUGGG-U AAAUgaaa-- 
      Mann.haem.  UUAUUCAU-- -uGCGu---G UCU-GUCCGC --uGUGAA-U AAGCgaaa-- 
      Haem.somn.  uuuUUGAU-- -gGCGu---G UCU-GUCCGC --aGUCAA-u uuACgaaa-- 
      Haem.infl.  UUAAGUuU-- -aGCGu---G UCU-GUCCGC ---AuGCU-U AAGUgaaa-- 
      Haem.ducr.  UUAUUUCU-- -uGCGu---G UCU-GUCCGC --uGGAGA-U AAGCgaaa-- 
      Acti.pleu.  UUAUUUCU-- -uGCGu---G UCU-GUCCGC --uGGAGG-U AAGUgaaa-- 
      Acti.acti.  UUAAUUgU-- -cGCgu---G UCC-GUCaGC ---AgGAU-U AAGUgaau-- 
      Buch.aphi.  aGCUUAAa-- --aUGa---G UUU-UUCCAa ---aUUAA-G Caaugaaaaa 
      Buch.APS-.  UACCUAAU-- --aUGu---G UUU-UUCCAa ---AUUAG-G UAaugaau-- 
   Esch.coli.-1.  UUGUUAGU-- -gGCGu---G UCc-GUCCGC --aGCUGG-C AAGCgaau-- 
   Esch.coli.-2.  UUGUUAGU-- -gGcGu---G Ucc-GUCCaC --aGCUGG-C AAGCgaau-- 
   Esch.coli.-3.  UUGUUAGU-- -gGCGu---G UCc-GUCCGC --aGCUGG-C AAGCgaau-- 
      Prov.rett.  UUGUUGGU-- -gGCGu---G UCU-GUCCGC --aGCUGG-C AAAUgaau-- 
   Salm.typh.-1.  CUGGUAgU-- -gGCGu---G UCc-GUCCGC --aGgUGC-C AGGCgaau-- 
   Salm.typh.-2.  CUGGUAgU-- -gGCGu---G UCc-GUCCGC --aGgUGC-C AGGCgaau-- 
   Salm.ente.-1.  CUGGUAgU-- -gGCGu---G UCc-GUCCGC --aGgUGC-C AGGCgaau-- 
   Salm.ente.-2.  CUGGUAgU-- -gGCGu---G UCc-GUCCGC --aGgUGC-C AGGCgaau-- 
      Shig.flex.  UUGUUAGU-- -gGCGu---G UCc-GUCCGC --aGCUGG-C AAGCgaau-- 
      Shig.dyse.  UUGUUAGU-- -gGCGu---G UCc-GUCCGC --aGCUGG-C AAGCgaau-- 
      Salm.para.  CUGGUAgU-- -gGCGu---G UCc-GUCCGC --aGgUGC-C AGGCgaau-- 
      Erwi.caro.  UUGUUAGU-- -gGCGu---G UCu-GUCCGC --aGCUGG-C AAGCgaau-- 
      Erwi.chry.  UUGUUAGU-- -gGCGu---G UCU-GUCCGC --aGCUGG-C AAGCgaau-- 
      Kleb.pneu.  UUGUUAGU-- -gGCGu---G UCu-GUCCGC --aGCUGG-C AAGCgaau-- 
      Uncu.rca1.  UuGUUAGU-- -gGCGu---G UCC-AUCCGC --aGCUGA-C cGGCgaau-- 
   Uncu.vls1.-1.  UuGUCAGU-- -gGCGu---G UCC-GUUCGC --aGCUGA-C cGGCgaau-- 
      Uncu.vls3.  UuGUCAGU-- -gGCGu---G UCC-GUUCGC --aGCUGA-C cGGCgaau-- 
      Uncu.vls4.  uuGUcaGU-- -gGCGu---G UCc-CUCCGC --aGCguG-U -uGCgaau-- 
      Uncu.ww-1.  uCGUUAGU-- -gGCGu---G UCu-G-CCGC --aGCUGG-C GuGCgaau-- 
      Uncu.rca2.  uCGUUAGU-- -gGCGu---G UCu-GUCCGC --aGCUGG-C GuGCgaau-- 
      Uncu.ww-2.  uCGUUAGU-- -gGCGu---G UCu-GU-CGC --aGCUGG-C GuGCgaau-- 
      Uncu.ww-3.  uCGUUAGU-- -gGCGu---G UCu-GUCCGC --aGCUGG-C GuGCgaau-- 
      Uncu.ql-1.  uCGUUAGU-- -gGCGu---G UCu-GUCCGC --aGCUGG-C GuGCgaau-- 
      Uncu.ww-4.  uCGUUAGU-- -gGCGu---G UCu-GUCCGC --aGCUGG-C GuGCgaau-- 
Uncu.vls1.-2.pa.  nnnnnAGU-- -gGCGu---G UCu-G-CCGC --aGCUgg-c gugcgaau-- 
      Uncu.vls5.  CUGGUAgU-- -gGCGu---G UCc-GUCCGC --aGgUGC-C AGGCgaau-- 
      Uncu.fs-1.  CUGGUAgU-- -gGCGu---G UCc-GUCCGC --aGgUGC-C AGGCgaau-- 
      Uncu.vls6.  CUGGUAgU-- -gGCGu---G UCu-GUCCGC --aGgUGC-C AGGCgaau-- 
      Uncu.fs-2.  CUGGUAgU-- -gGCGu---G UCu-GUCCGC --aGgUGC-C AGGCgaau-- 
      Uncu.ww-5.  CUGGUAgU-- -gGCGu---G UCu-GUCCGC --aGgUGC-C AGGCgaau-- 
      Uncu.ww-6.  CUGGUAgU-- -gGCGu---G UCu-GUCCGC --aGgUGC-C AGGCgaau-- 
      Uncu.vlw1.  CUGGUAgU-- -gGCGu---G UCc-GUCCGC --aGgUGC-C AGGCgaau-- 
      Uncu.vls7.  CUGGUAgU-- -gGCGu---G UCc-GcCCGC --aGgUGC-C AGGCgaau-- 
      Uncu.vls8.  UUGUUAGU-- -gGCGu---G UCc-GUCCGC --aGCUGG-C AAGCgaau-- 
      Uncu.vls9.  CuGUCAGU-- -aGCGu---G UCc-AUCCGC --aGCUGG-C cGGCgaau-- 
      Uncu.vlw2.  UuGGUAAU-- -gGCGu---G UCu-AUCCGC --aGUUGC-C cGGCgaau-- 
      Uncu.ww-7.  UuGUCAGU-- -gGCGu---- UCC--UCCGC --aGCUGG-C cAGCgaau-- 
      Uncu.ww-8.  CUGGUAgU-- -gGCGu---G UCu-GUCCGC --aGgUGC-C AGGCgaau-- 
      Yers.ente.  UuGUUAGU-- -gGCGu---G UCC-GUCCGC --aGCUAA-C cGGCgaau-- 
      Yers.pest.  UuGUCAGU-- -aGCGu---G UCC-AUCCGC --aGCUGG-C cGGCgaau-- 
      Desu.vulg.  GUCgaAGGuu --gcCu--gG UCG-GgGGcg aaaCCUga-G AUgAcgau-- 
      Desu.desu.  CUGCGUUGu- --GcCu--gG UCA-GgGGcC aa-CAGCG-C GGUGaaaua- 
      Geob.sulf.  CCGgaaAU-- --CcC---uG CCA-GGGGaG --aGUcgggC GGcuaaauca 
      Geob.meta.  CCGgaaAU-- --CcC---uG CCA-GGGGaG --aGUcgggC GGcuaaauca 
      Heli.pylo.  ACUAuCUCa- agGUUuu-aG AAAgUUGGAC -caGAGcU-A GUUUuaaggc 
      Camp.jeju.  CUUGCUUUu- gaGUUuu-gG aAG-AUGAGC ---GAAGU-A GGGUgaag-- 
   Fuso.nucl.-1.  UAGUUuUag- uuagCcc-uG UUU-AC-Ggg ---aGuAA-U UAUUacgaaa 
   Fuso.nucl.-2.  UAGUUuUag- uuagCcc-uG UUU-AC-Ggg ---aGuAA-U UAUUacgaaa 
   Fuso.nucl.-3.  UAGUUuUag- uuagCcc-uG UUU-AC-Ggg ---aGuAA-U UAUUacgaaa 
      Stre.coel.  CCCgucGG-- ---aGacuuG UCC-GCgUga u--CUccg-G GGCCgagaaa 
      Ther.fusc.  CCUgucgG-- ---CGacuuG UCU-GCgUGa g--Cgccg-G GGCCgaggag 
      Trop.whip.  CCUGuUga-- --UUuagauU CCG-CUGcAA a--gaAuCaG GGCUgaguau 
      Myco.lepr.  AUCgUCau-- -ccUGgcuaG UUC-GCgUGa u--caGGa-G AUCCgaguag 
      Myco.aviu.  AUCgUCau-- -cUCGgcuaG UUC-GCgUGA c--cgGGa-G AUCCgagcag 
      Myco.tube.  AUCgUCau-- -cUCGgcuaG UUC-GCgUGA c--cgGGa-G AUCCgagcag 
      Myco.bovi.  AUCgUCau-- -cUCGgcuaG UUC-GCgUGA c--cgGGa-G AUCCgagcag 
      Myco.mari.  AUCgUCau-- -ccUGgcuaG UUC-GCgUGa c--caGGa-G AUCCgagcag 
      Myco.smeg.  AUCgUCau-- -cUCGgcuuG UUC-GUgUGA c--cgGGa-G AUCCgaguag 
      Cory.diph.  CUCaUCau-- -ccgGguguG UUC-GUcCaa g--ccGGa-G AGCCgaguag 
      Cory.glut.  CUCaUCau-- -ccGGaaguG UUC-GUcCUa g--ccGGa-G GGCCaagcag 
      Desu.hafn.  aUgcGcUu-- --CGC----G CG---CCGUG c--uGuCccg GgaCgagauc 
      Deha.ethe.  CUaaaUUA-- -gGCc----- GgC-aaaaGC ---UAGcc-- AGaCaagauu 
      Heli.mobi.  CUgaCcaa-- -cCuCu---G UCU-GcCGuG c-ggaaG-ga AGGCgaaauc 
      Baci.halo.  CuUACgga-- -aGCCu---G UCG-CUGGGC --ugaaGUaA cGGCgaaa-- 
      Baci.stea.  CGccGgga-- -gGCCu---G UCG-GUAGGC --ggaaCgga CGGCgaa--- 
      Baci.mega.  GAcUGgga-- -cGCCu---G UUG-GUAGGC --agaaCAgc UCGCgaa-u- 
      Baci.subt.  UCuCggaa-- -gGCCc---G CCc-GCAGGC --aagaaGau GAGUgaaac- 
      Stap.sapr.  AUAAUGa--- -cGGau---G UCU-AUCaCC --uccCAU-U AUGCgaaa-- 
      Stap.epid.  AUCAUGUU-- --GGUu---G UUU-AUUGCU --uAGCAU-G AUGCgaaaa- 
   Stap.aure.-1.  AUCAUGuu-- --GGUu---G UUU-AUCACU --uuuCAU-G AUGCgaaac- 
   Stap.aure.-2.  AUCAUGuu-- --GGUu---G UUU-AUCACU --uuuCAU-G AUGCgaaac- 
   Stap.aure.-3.  AUCAUGuu-- --GGUu---G UUU-AUCACU --uuuCAU-G AUGCgaaac- 
   Stap.aure.-4.  AUCAUGuu-- --GGUu---G UUU-AUCACU --uuuCAU-G AUGCgaaac- 
   Stap.aure.-5.  AUCAUGuu-- --GGUu---G UUU-AUCACU --uuuCAU-G AUGCgaaac- 
      Stap.xylo.  AUAAUGa--- -cGGau---G UCU-AUCaCC --uccCAU-U AUGCgaaa-- 
      Baci.anth.  aAcUUgga-- -aGCCu---G UCG-AUAGGC --cgaaGAgu UcGCgaaa-- 
      List.inno.  ugAAUGga-- -aGCCu---G UUA-CCGGGC --ugaUGUuU auGCgaaa-- 
      List.mono.  ugAAUGga-- -aGCCu---G UUA-CCGGGC --cgaUGUuU auGCgaaa-- 
   List.gray.-1.  ugAAUGga-- -aGCCu---G UUA-CCGGGC --ugaUGUuU auGCgaaa-- 
   List.gray.-2.  uaGAUaga-- --GCCcu--G acG-CCGGGC --agacAUcU auGCgaaa-- 
      List.ivan.  ugAAUGga-- -aGCCu---G UUA-CCGGGC --ugaUGUuU auGCgaaa-- 
      List.seel.  ugAAUGga-- -aGCCu---G UUA-CCGGGC --ugaUGUuU auGCgaaa-- 
      List.wels.  ugAAUGga-- -aGCCu---G UUA-CCGGGC --cgaUGUuU auGCgaaa-- 
      Leuc.mese.  UAUAUUGaa- gaGCCuu--G aGC-UAUGGC -agaCAAU-A UAAUgaac-- 
      Leuc.pseu.  UAAUUUGau- uaGCCgu--G UGU-UAUGGC -guaCAAA-U UGAUgaaa-- 
      Leuc.lact.  GAUUGAUgu- uaGCCuc--G UGU-UGUGGC -ggaAUCA-A UCAUgaaa-- 
      Lact.delb.  gaUACAGaa- -uGCCu---G UCA-cUcGGC -aagCUGU-A aaGCgaaac- 
      Lact.gass.  UUUGAUAGuu uaGCCcu--G UUA-UAUGGC guuUUAUC-A AAGCgaag-- 
      Lact.sake.  UAGUCCAucc gaGCCuc-uG UUG-AACGGC guuuUGGG-C UAGCgaauu- 
      Lact.helv.  UAGCUCAucc uaGCCcu--G UUA-UAUGGC guuuUGAG-C UAGUgaag-- 
      Lact.gall.  UAGCUCAucc uaGCCcu--G UUA-UAUGGC guuuUGGG-C UAGUgaag-- 
   Lact.plan.-1.  CAUUGCuGg- guGCCcu--g UCA-UACGGC g-uUuGCA-A UGAUgaaa-- 
   Carn.pisc.pa.  gauGCAUg-- auGCCu---G UUA-gGCGGC --uaAUGU-u caGCgaaa-- 
   Ente.faec.-1.  aaUACAGa-- auGCCu---G uCA-CUCGGC a-cgCUGU-A aaGCgaacc- 
   Ente.faec.-2.  gaUACAGa-- auGCCu---G UCA-CUCGGC a-agCUGU-A aaGUgaauc- 
      Ente.dura.  aaUACAGa-- auGCCu---G UCA-CUCGGC a-agCUGU-A aaGCgaaac- 
      Oeno.oeni.  UCucGAU--- uuGGaa---G UUA-GCAaCC --uaAUCu-u GAGCgaa--- 
   Lact.lact.-1.  AAAUGUCG-- cuGUUu---G aG--acUGGC u-uUGGCA-U UUUGuu---- 
   Lact.lact.-2.  AAAUGUCG-- cuGUUu---G aG--acUGGC u-uUGGCA-U UUUGuu---- 
   Lact.lact.-3.  AAAUGUCG-- cuGUUu---G aG--acUGGC u-uUGGCA-U UUUGuu---- 
   Lact.lact.-4.  AAAUGUCG-- cuGUUu---G aG--acUGGC u-uUGGCA-U UUUGuu---- 
      Lact.garv.  AAUUUCUG-- cuGUUu---G aG--acUGGC u-uUGGAA-A UUUGuu---- 
   Lact.plan.-2.  AGCUGACu-- uuGuUc---G aGg-auUGuC u--uGUCA-G UUGGgu---- 
      Pedi.pent.  uuuUAAuGaa --GCCcc--g aCA-UACGGC --gUcUUA-u uuCGcgaaa- 
      Lact.raff.  AGUUAACu-- uuGuUc---G aGg-auUGuC u--cGUUA-G CUUGuu---- 
      Stre.equi.  GGCUGAu--- --GGCuugaG UUA-UGUGUC ----cUUG-G UCUGuu---- 
      Stre.uber.  AAGUAAu--- --GGCuugaG UUA-UGUGUC ----cUUA-C UUAGuc---- 
      Stre.pyog.  AACUAAu--- --GGCuugaG UUA-UGUGUC ----uUUA-G UUUGuu---- 
   Stre.suis.pa.  UGGuCUa--- --GGUuugag uua-ug-AUC ----gAGu-U CAAGuu---- 
      Stre.ther.  uAUAGaa--- --GGCuugaG UUA-UGUGUC ----gcCU-A UcUGuu---- 
      Stre.gord.  UGAUUUg--- --GGCuugaG UUA-UGUGUC ----aAAA-U CAAGuu---- 
      Stre.miti.  GUUUCUa--- --GGCuugaG UUA-UGUGUC ----gAGG-G ACUGuu---- 
      Stre.pneu.  GUUUCUa--- --GACuugaG UUA-UGUGUC ----gAGG-G GCUGuu---- 
      Stre.muta.  UCGUUAg--- --AGUuugaG UUA-UGUAUU ----gUAA-C GGUGuu---- 
      Myco.capr.  AUUUAACc-- -uUuA----G UUA-AUUUuA ----GUUA-A AUAUuuu--- 
      Urea.urea.  aUuUUAAa-- --uUU----G UUUuAUUAGu --uaUUAAcu Acacua---- 
      Spir.kunk.  UAUUUAAU-- --UAGuu--G UCUaAUCCUA -uuAUUAA-A UAAU-gaa-- 
      Myco.geni.  GUUUCCAu-- --GAUu---G UUUuGUGAUC -aauUGGA-A ACAAcaaga- 
      Myco.pneu.  GUUUACUU-- --GuUu---G UCUuAUGAuC -uaAAGUA-A GCGAga---- 
      Myco.pulm.  UUAAUAGAa- --uuuu---g UUC-AAUuuu --uUCUAU-U AAAUcaac-- 
      Clos.ther.  aU-AUCCAaa --gcCu--gC CCA-UggGcg --uUGGGU-u GagGg----- 
      Ther.teng.  gaAGCGGUua --UcCug--U CGC-UggGaG a--ACCGC-U gaGGg----- 
      Clos.perf.  cCAaAGAGga a-GUuu---G UCU-GUGgAC --gUUCUc-U GagGgaa--- 
      Clos.botu.  gaaUCUAGga --GCCu---G UUU-AUCGGC -gcUUAGA-g gaGGgaa--- 
      Clos.diff.  aaGCAUAGa- --GCCu---G CCA-CUUGGC --gCUAUG-U gaGGugaga- 
Clos.acet.-1.pa.  aaGUGAAAa- --GCUu---G UUU-GUAGGC --gUUUCA-U ggaGggaa-- 
   Clos.acet.-2.  aaGUGAAAa- --GCUu---G UUU-GUAGGC --gUUUCA-U ggaGggaa-- 
      Rumi.albu.  agG--GgGc- --GUG----G UCu-GUUUGC ---C-CgugC ggaGggaaac 
      Carb.hydr.  CGAUUGuG-- --GCCu---G CCG-GUAGGC --aC-CAA-U CGGGugaa-- 
         support  SSSSSS---- --SSS----S SSS-SSSSSS -----SSS-S SSSS------ 

                  601                                                650 
           p-pre  -zz--AAAAA zzzzz---AA AAABBBB--C CCCC--BBBB -----CCCCC 
          psknts  -pseudokno t-IV-))))) )))))))))) )))))))))) -))))))))) 
          hel-10  -11--11111 11111---11 1111111--1 1111--1111 -----11111 
           hel-1  -33--44444 33333---44 4445555--6 6666--5555 -----66666 
           hel-x  ---------- ---------- ---------- ---------- ---------- 
      Aqui.aeol.  ---------- ---------- ---------- ---------- ------ccug 
      Ther.mari.  ---------- ---------- ---------- ---------- --------aa 
   Chlo.aura.-1.  ---------- ---------- ---------- ---------- ------ugaa 
Chlo.aura.-2.pa.  ---------- ---------- ---------- ---------- ------ugaa 
      Ther.ther.  ---------- ---------- ---------- ---------- ------gcga 
      Dein.radi.  -u-------- ---------- ---------- ---------- -------caa 
      Porp.ging.  ---------- ---------- ---------- ---------- -------uuc 
      Bact.frag.  ---------- ---------- ---------- ---------- -------cuu 
      Bact.fors.  ---------- ---------- ---------- ---------- --------ug 
      Tann.fors.  ---------- ---------- ---------- ---------- --------ug 
      Prev.inte.  ---------- ---------- ---------- ---------- -------cca 
      Cyto.hutc.  ---------- ---------- ---------- ---------- --------ug 
      Chlo.tepi.  ---------- ---------- ---------- ---------- ---------c 
      Chla.psit.  ---------- ---------- ---------- ---------- --------au 
      Chla.pneu.  ---------- ---------- ---------- ---------- --------aa 
      Chla.abor.  ---------- ---------- ---------- ---------- ---------c 
      Chla.trac.  ---------- ---------- ---------- ---------- ---------u 
      Chla.muri.  ---------- ---------- ---------- ---------- --------ua 
      Osci.spec.  -CUguCAUCC GGGAUaauGG AUGGUCCccG CCCAgaGGGU -uaaaUGGGC 
      Anab.spec.  -CUa-CGUUC GGGAUaauGA ACGAUUCccG CCUUgaGGGU -cagaAAGGC 
      Chro.spec.  -CUacUAUCA GGGAUaauUG AUAGUUCcaG UUCUugGGAU -uauaAGAAC 
      Nost.punc.  -CUa-CGUUC GGGAUaauGA ACGAUUCccG CCUUgaGGGU -cagaAAGGC 
      Frem.dipl.  -CUa-CGUUC GGGAUaauGA ACGAUUCccG CCUugaGGGU -cagauAGGC 
      Plec.bory.  -CUauUGUCC GGGAcaaaGG ACAGUUCccG CUUCgaGGAU -uagaGAAGC 
      Tric.eryt.  -CCacUAUCC GGGAUaauGG AUAGUCCcaG CUCUgaGGGU uaagaAGGGC 
   Syne.spec.-1.  -CCacCAUCa GGGAUaaucG AUGGuCCccG UCCUagGGcU --agaAGGAC 
   Syne.spec.-2.  -CCgcCAACG GGGAUaauCG UUGGCUCccG CACaguGGGU -caaccGUGC 
   Syne.spec.-3.  ---------- ---------- ---------- ---------- ---------- 
   Syne.spec.-4.  ---------- ---------- ---------- ---------- ---------- 
   Proc.mari.-2.  ---------- ---------- ---------- ---------- ---------- 
   Proc.mari.-1.  ---------- ---------- ---------- ---------- ---------- 
   Syne.spec.-5.  ---------- ---------- ---------- ---------- ---------- 
   Syne.spec.-6.  ---------- ---------- ---------- ---------- ---------- 
   Cyan.para.cy.  ---------- ---------- ---------- ---------- ---------- 
   Porp.purp.cl.  ---------- ---------- ---------- ---------- ---------- 
   Odon.sine.cl.  ---------- ---------- ---------- ---------- ---------- 
Pavl.luth.cl.pa.  ---------- ---------- ---------- ---------- ---------- 
   Boli.spec.pl.  ---------- ---------- ---------- ---------- ---------- 
   Guil.thet.cl.  ---------- ---------- ---------- ---------- ---------- 
   Thal.weis.cl.  ---------- ---------- ---------- ---------- ---------- 
   Meso.viri.cl.  ---------- ---------- ---------- ---------- ---------- 
   Recl.amer.mt.  ---------- ---------- ---------- ---------- ---------- 
      Fibb.succ.  gauc------ ---------- ---------- ---------- -----uuaaa 
      Trep.dent.  ---------- ---------- ---------- ---------- -----ccacc 
      Trep.pall.  a--------- ---------- ---------- ---------- ----cgcagu 
      Borr.burg.  ---------- ---------- ---------- ---------- ------aaua 
      Rhod.palu.  ---------- ---------- ---------- ---------- ---------- 
   Magn.magn.-1.  ---------- ---------- ---------- ---------- ---------- 
   Magn.magn.-2.  ---------- ---------- ---------- ---------- ---------- 
      Rhod.rubr.  ---------- ---------- ---------- ---------- ---------- 
   Meth.exto.pa.  ---------- ---------- ---------- ---------- ---------- 
      Brad.japo.  ---------- ---------- ---------- ---------- ---------- 
      Meso.loti.  ---------- ---------- ---------- ---------- ---------- 
      Bruc.meli.  ---------- ---------- ---------- ---------- ---------- 
      Sino.meli.  ---------- ---------- ---------- ---------- ---------- 
      Rhiz.legu.  ---------- ---------- ---------- ---------- ---------- 
      Agro.tume.  ---------- ---------- ---------- ---------- ---------- 
      Caul.cres.  ---------- ---------- ---------- ---------- ---------- 
      Sili.pome.  ---------- ---------- ---------- ---------- ---------- 
      Rhod.spha.  ---------- ---------- ---------- ---------- ---------- 
      Rick.prow.  ---------- ---------- ---------- ---------- ---------- 
      Rick.typh.  ---------- ---------- ---------- ---------- ---------- 
      Rick.cono.  ---------- ---------- ---------- ---------- ---------- 
      Sphi.arom.  ---------- ---------- ---------- ---------- ---------- 
      Ehrl.chaf.  ---------- ---------- ---------- ---------- ---------- 
      Wolb.spec.  ---------- ---------- ---------- ---------- ---------- 
      Chro.viol.  ---------- ---------- ---------- ---------- -----uccaa 
      Neis.gono.  ---------- ---------- ---------- ---------- --uuuucaaa 
   Neis.meni.-1.  ---------- ---------- ---------- ---------- --uuuucaaa 
   Neis.meni.-2.  ---------- ---------- ---------- ---------- --uuuucaaa 
      Uncu.u02-.  aa-------- ---------- ---------- ---------- ------ccaa 
      Nitr.euro.  ---------- ---------- ---------- ---------- ------uuaa 
      Meth.glyc.  ---------- ---------- ---------- ---------- ------ucaa 
      Nitr.cryo.  ---------- ---------- ---------- ---------- ------uuaa 
   Uncu.u04-.pa.  ---------- ---------- ---------- ---------- ---------- 
      Alca.faec.  ---------- ---------- ---------- ---------- --acuuaaaa 
      Bord.para.  ---------- ---------- ---------- ---------- ----uccaaa 
      Bord.pert.  ---------- ---------- ---------- ---------- ----uccaaa 
   Bord.bron.am.  ---------- ---------- ---------- ---------- ----uccaaa 
      Coma.test.  ---------- ---------- ---------- ---------- ------uuaa 
      Hydr.pall.  ---------- ---------- ---------- ---------- ------ccaa 
      Vari.para.  ---------- ---------- ---------- ---------- ------ucaa 
      Burk.pseu.  ---------- ---------- ---------- ---------- ------ucaa 
      Burk.mall.  ---------- ---------- ---------- ---------- ------ucaa 
      Burk.cepa.  ---------- ---------- ---------- ---------- ------ucaa 
      Burk.fung.  ---------- ---------- ---------- ---------- ------ucaa 
      Alca.eutr.  ---------- ---------- ---------- ---------- ------ucaa 
      Rals.eutr.  ---------- ---------- ---------- ---------- ------ucaa 
      Rals.meta.  ---------- ---------- ---------- ---------- ------ucaa 
      Rals.sola.  ---------- ---------- ---------- ---------- ------ucaa 
      Rals.pick.  ---------- ---------- ---------- ---------- ------ucaa 
   Acid.ferr.-1.  ---------- ---------- ---------- ---------- -----gccaa 
   Acid.ferr.-2.  ---------- ---------- ---------- ---------- -----gccaa 
      Fran.tula.  ---------- ---------- ---------- ---------- ----cucaaa 
      Dich.nodo.  ---------- ---------- ---------- ---------- -----ccuaa 
   Xyle.fast.-1.  ---------- ---------- ---------- ---------- -----accua 
   Xyle.fast.-2.  ---------- ---------- ---------- ---------- -----accua 
   Xyle.fast.-3.  ---------- ---------- ---------- ---------- -----accua 
      Xant.camp.  ---------- ---------- ---------- ---------- -----aucua 
      Xant.axon.  ---------- ---------- ---------- ---------- -----aucua 
      Legi.pneu.  ---------- ---------- ---------- ---------- -----uucaa 
      Coxi.burn.  ---------- ---------- ---------- ---------- -------uca 
      Meth.caps.  ---------- ---------- ---------- ---------- ------ucaa 
      Uncu.u01a.  ---------- ---------- ---------- ---------- -------cca 
      Uncu.u01b.  ---------- ---------- ---------- ---------- -------cca 
      Acin.ADP1.  ---------- ---------- ---------- ---------- ------acaa 
      Micr.degr.  ---------- ---------- ---------- ---------- ------ucaa 
      Pseu.aeru.  ---------- ---------- ---------- ---------- ------ucag 
      Azot.vine.  ---------- ---------- ---------- ---------- ------ucaa 
      Pseu.puti.  ---------- ---------- ---------- ---------- ------ucag 
   Pseu.fluo.-1.  ---------- ---------- ---------- ---------- ------uuaa 
   Pseu.fluo.-2.  ---------- ---------- ---------- ---------- ------uuaa 
   Pseu.syri.-1.  ---------- ---------- ---------- ---------- ------uuaa 
   Pseu.syri.-2.  ---------- ---------- ---------- ---------- ------uuaa 
      Mari.hydr.  ---------- ---------- ---------- ---------- -----ucaau 
      Pseu.halo.  ---------- ---------- ---------- ---------- ------uuaa 
      Uncu.ww11.  ---------- ---------- ---------- ---------- -------uaa 
      Shew.putr.  ---------- ---------- ---------- ---------- -------caa 
      Colw.spec.  ---------- ---------- ---------- ---------- ------auaa 
      Phot.phos.  ---------- ---------- ---------- ---------- -------aua 
      Vibr.chol.  ---------- ---------- ---------- ---------- -------uua 
      Aero.salm.  ---------- ---------- ---------- ---------- -------gua 
      Uncu.vlw3.  ---------- ---------- ---------- ---------- -------gua 
      Uncu.vlw4.  ---------- ---------- ---------- ---------- -------gua 
   Uncu.vls1.-3.  ---------- ---------- ---------- ---------- -------gua 
      Uncu.rca3.  ---------- ---------- ---------- ---------- -------gua 
   Uncu.vls1.-4.  ---------- ---------- ---------- ---------- -------gua 
      Uncu.ww-9.  ---------- ---------- ---------- ---------- -------gua 
      Uncu.ww10.  ---------- ---------- ---------- ---------- -------gua 
      Uncu.vlw5.  ---------- ---------- ---------- ---------- -------gua 
      Uncu.vlw6.  ---------- ---------- ---------- ---------- -------gua 
      Uncu.rca4.  ---------- ---------- ---------- ---------- -------gua 
      Uncu.rca7.  ---------- ---------- ---------- ---------- -------gua 
      Uncu.rca8.  ---------- ---------- ---------- ---------- -------gua 
      Uncu.lem1.  ---------- ---------- ---------- ---------- -------gua 
      Uncu.lem2.  ---------- ---------- ---------- ---------- -------gga 
      Past.mult.  ---------- ---------- ---------- ---------- -------uua 
      Mann.haem.  ---------- ---------- ---------- ---------- -------uua 
      Haem.somn.  ---------- ---------- ---------- ---------- -------uua 
      Haem.infl.  ---------- ---------- ---------- ---------- -------uua 
      Haem.ducr.  ---------- ---------- ---------- ---------- -------uua 
      Acti.pleu.  ---------- ---------- ---------- ---------- -------uua 
      Acti.acti.  ---------- ---------- ---------- ---------- -------uua 
      Buch.aphi.  a--------- ---------- ---------- ---------- --------ua 
      Buch.APS-.  ---------- ---------- ---------- ---------- ----ucaaua 
   Esch.coli.-1.  ---------- ---------- ---------- ---------- -------gua 
   Esch.coli.-2.  ---------- ---------- ---------- ---------- -------gua 
   Esch.coli.-3.  ---------- ---------- ---------- ---------- -------gua 
      Prov.rett.  ---------- ---------- ---------- ---------- -------uca 
   Salm.typh.-1.  ---------- ---------- ---------- ---------- -------gua 
   Salm.typh.-2.  ---------- ---------- ---------- ---------- -------gua 
   Salm.ente.-1.  ---------- ---------- ---------- ---------- -------gua 
   Salm.ente.-2.  ---------- ---------- ---------- ---------- -------gua 
      Shig.flex.  ---------- ---------- ---------- ---------- -------gua 
      Shig.dyse.  ---------- ---------- ---------- ---------- -------gua 
      Salm.para.  ---------- ---------- ---------- ---------- -------gua 
      Erwi.caro.  ---------- ---------- ---------- ---------- -------gua 
      Erwi.chry.  ---------- ---------- ---------- ---------- -------gua 
      Kleb.pneu.  ---------- ---------- ---------- ---------- -------gua 
      Uncu.rca1.  ---------- ---------- ---------- ---------- -------gua 
   Uncu.vls1.-1.  ---------- ---------- ---------- ---------- -------gua 
      Uncu.vls3.  ---------- ---------- ---------- ---------- -------gua 
      Uncu.vls4.  ---------- ---------- ---------- ---------- -------gua 
      Uncu.ww-1.  ---------- ---------- ---------- ---------- -------gua 
      Uncu.rca2.  ---------- ---------- ---------- ---------- -------gua 
      Uncu.ww-2.  ---------- ---------- ---------- ---------- -------gua 
      Uncu.ww-3.  ---------- ---------- ---------- ---------- -------gua 
      Uncu.ql-1.  ---------- ---------- ---------- ---------- -------gua 
      Uncu.ww-4.  ---------- ---------- ---------- ---------- -------gua 
Uncu.vls1.-2.pa.  ---------- ---------- ---------- ---------- -------gua 
      Uncu.vls5.  ---------- ---------- ---------- ---------- -------gua 
      Uncu.fs-1.  ---------- ---------- ---------- ---------- -------gua 
      Uncu.vls6.  ---------- ---------- ---------- ---------- -------gua 
      Uncu.fs-2.  ---------- ---------- ---------- ---------- -------gua 
      Uncu.ww-5.  ---------- ---------- ---------- ---------- -------gua 
      Uncu.ww-6.  ---------- ---------- ---------- ---------- -------gua 
      Uncu.vlw1.  ---------- ---------- ---------- ---------- -------gua 
      Uncu.vls7.  ---------- ---------- ---------- ---------- -------gua 
      Uncu.vls8.  ---------- ---------- ---------- ---------- -------gua 
      Uncu.vls9.  ---------- ---------- ---------- ---------- -------gua 
      Uncu.vlw2.  ---------- ---------- ---------- ---------- -------gua 
      Uncu.ww-7.  ---------- ---------- ---------- ---------- -------gua 
      Uncu.ww-8.  ---------- ---------- ---------- ---------- -------gua 
      Yers.ente.  ---------- ---------- ---------- ---------- -------gua 
      Yers.pest.  ---------- ---------- ---------- ---------- -------gua 
      Desu.vulg.  ---------- ---------- ---------- ---------- ---------- 
      Desu.desu.  ---------- ---------- ---------- ---------- ---------- 
      Geob.sulf.  ---------- ---------- ---------- ---------- ---------- 
      Geob.meta.  ---------- ---------- ---------- ---------- ---------- 
      Heli.pylo.  uaa------- ---------- ---------- ---------- ---aaaacca 
      Camp.jeju.  ---------- ---------- ---------- ---------- --------ua 
   Fuso.nucl.-1.  ---------- ---------- ---------- ---------- ------uuua 
   Fuso.nucl.-2.  ---------- ---------- ---------- ---------- ------uuua 
   Fuso.nucl.-3.  ---------- ---------- ---------- ---------- ------ucua 
      Stre.coel.  ---------- ---------- ---------- ---------- -------auc 
      Ther.fusc.  a--------- ---------- ---------- ---------- ------acgc 
      Trop.whip.  ---------- ---------- ---------- ---------- ----aacggu 
      Myco.lepr.  ---------- ---------- ---------- ---------- ------aggc 
      Myco.aviu.  ---------- ---------- ---------- ---------- ------aggc 
      Myco.tube.  ---------- ---------- ---------- ---------- ------aggc 
      Myco.bovi.  ---------- ---------- ---------- ---------- ------aggc 
      Myco.mari.  ---------- ---------- ---------- ---------- ------agac 
      Myco.smeg.  ---------- ---------- ---------- ---------- ------agac 
      Cory.diph.  ---------- ---------- ---------- ---------- ---agaucca 
      Cory.glut.  ---------- ---------- ---------- ---------- ---agaucuu 
      Desu.hafn.  u--------- ---------- ---------- ---------- ---------a 
      Deha.ethe.  a--------- ---------- ---------- ---------- --------aa 
      Heli.mobi.  ua-------- ---------- ---------- ---------- --------aa 
      Baci.halo.  ---------- ---------- ---------- ---------- ----ugcgaa 
      Baci.stea.  ---------- ---------- ---------- ---------- ----gcgaaa 
      Baci.mega.  ---------- ---------- ---------- ---------- ----gaucaa 
      Baci.subt.  ---------- ---------- ---------- ---------- ----cauaaa 
      Stap.sapr.  ---------- ---------- ---------- ---------- ------ccua 
      Stap.epid.  ---------- ---------- ---------- ---------- -------uua 
   Stap.aure.-1.  ---------- ---------- ---------- ---------- -------cua 
   Stap.aure.-2.  ---------- ---------- ---------- ---------- -------uuu 
   Stap.aure.-3.  ---------- ---------- ---------- ---------- -------cuu 
   Stap.aure.-4.  ---------- ---------- ---------- ---------- -------cuu 
   Stap.aure.-5.  ---------- ---------- ---------- ---------- -------cuu 
      Stap.xylo.  ---------- ---------- ---------- ---------- ------ccua 
      Baci.anth.  ---------- ---------- ---------- ---------- ----ugcuaa 
      List.inno.  ---------- ---------- ---------- ---------- ----ugcuaa 
      List.mono.  ---------- ---------- ---------- ---------- ----ugcuaa 
   List.gray.-1.  ---------- ---------- ---------- ---------- ----ugcuaa 
   List.gray.-2.  ---------- ---------- ---------- ---------- ----uccaaa 
      List.ivan.  ---------- ---------- ---------- ---------- ----ugcuaa 
      List.seel.  ---------- ---------- ---------- ---------- ----uacuaa 
      List.wels.  ---------- ---------- ---------- ---------- ----ugcuaa 
      Leuc.mese.  ---------- ---------- ---------- ---------- ----uacaaa 
      Leuc.pseu.  ---------- ---------- ---------- ---------- ----uucaaa 
      Leuc.lact.  ---------- ---------- ---------- ---------- ----cuuaaa 
      Lact.delb.  ---------- ---------- ---------- ---------- ----cucaaa 
      Lact.gass.  ---------- ---------- ---------- ---------- ----uuuaag 
      Lact.sake.  ---------- ---------- ---------- ---------- ----ucuaaa 
      Lact.helv.  ---------- ---------- ---------- ---------- ----uucaag 
      Lact.gall.  ---------- ---------- ---------- ---------- ----uucaag 
   Lact.plan.-1.  ---------- ---------- ---------- ---------- ----uuuaaa 
   Carn.pisc.pa.  ---------- ---------- ---------- ---------- ----ccuuaa 
   Ente.faec.-1.  ---------- ---------- ---------- ---------- -----uuuaa 
   Ente.faec.-2.  ---------- ---------- ---------- ---------- -----cuuaa 
      Ente.dura.  ---------- ---------- ---------- ---------- -----cucaa 
      Oeno.oeni.  ---------- ---------- ---------- ---------- ------auua 
   Lact.lact.-1.  ---------- ---------- ---------- ---------- ---aaauuug 
   Lact.lact.-2.  ---------- ---------- ---------- ---------- ---aaauuug 
   Lact.lact.-3.  ---------- ---------- ---------- ---------- ---aaauuug 
   Lact.lact.-4.  ---------- ---------- ---------- ---------- ---aaauuug 
      Lact.garv.  ---------- ---------- ---------- ---------- ---aaacuag 
   Lact.plan.-2.  ---------- ---------- ---------- ---------- ----aaauuu 
      Pedi.pent.  ---------- ---------- ---------- ---------- ----uuuaag 
      Lact.raff.  ---------- ---------- ---------- ---------- ----aaauuu 
      Stre.equi.  ---------- ---------- ---------- ---------- ----aaagua 
      Stre.uber.  ---------- ---------- ---------- ---------- ----aaaaca 
      Stre.pyog.  ---------- ---------- ---------- ---------- ----aaauga 
   Stre.suis.pa.  ---------- ---------- ---------- ---------- ---------- 
      Stre.ther.  ---------- ---------- ---------- ---------- ---aaaugaa 
      Stre.gord.  ---------- ---------- ---------- ---------- ----aaaaca 
      Stre.miti.  ---------- ---------- ---------- ---------- ----aaacga 
      Stre.pneu.  ---------- ---------- ---------- ---------- ----aaaaua 
      Stre.muta.  ---------- ---------- ---------- ---------- ----aaauaa 
      Myco.capr.  ---------- ---------- ---------- ---------- ----aauuag 
      Urea.urea.  ---------- ---------- ---------- ---------- -------uuu 
      Spir.kunk.  ---------- ---------- ---------- ---------- ----aaaaag 
      Myco.geni.  ---------- ---------- ---------- ---------- ----caaaaa 
      Myco.pneu.  ---------- ---------- ---------- ---------- ----cauuaa 
      Myco.pulm.  ---------- ---------- ---------- ---------- ----aauuaa 
      Clos.ther.  ---------- ---------- ---------- ---------- ----aauuuu 
      Ther.teng.  ---------- ---------- ---------- ---------- -----aaagc 
      Clos.perf.  ---------- ---------- ---------- ---------- ----uuuuaa 
      Clos.botu.  ---------- ---------- ---------- ---------- ----uguaaa 
      Clos.diff.  ---------- ---------- ---------- ---------- ----uauuag 
Clos.acet.-1.pa.  ---------- ---------- ---------- ---------- ----uguuaa 
   Clos.acet.-2.  ---------- ---------- ---------- ---------- ----uguuaa 
      Rumi.albu.  ggcgcaag-- ---------- ---------- ---------- ----ccgaaa 
      Carb.hydr.  ---------- ---------- ---------- ---------- ----agcaaa 
         support  --S--SSSSS S-------SS SSSSSSS--- ------SSSS ---------- 

                  651                                                700 
           p-pre  --xxx--www w----fff-f ff------ee eee---dddd d--------- 
          psknts  )))))))))) )--------- ---------- ---------- ---------- 
          hel-10  --111--111 1--------- ---------- ---------- ---------- 
           hel-1  --111--111 1----22222 22------22 2222222222 2--------- 
           hel-x  --bbb--aaa a----ddd-d dd------cc ccc---bbbb b--------- 
      Aqui.aeol.  aaCAC--GGG C-uaaGCC-U GUagag--CC UC-----GGA Uguggcc-gc 
      Ther.mari.  aaCAC--GGG C-ugcGCU-C Ggagaag-CC CAG----GGG Ccu------c 
   Chlo.aura.-1.  acGAG--gGG C-uaaACC-U GUagau--GU CUG----CGG Ucua------ 
Chlo.aura.-2.pa.  acGAG--gGG C-uaaacc-u guagau--gu cug----cgg ucua------ 
      Ther.ther.  aaCGC--GGA C-uacGCG-C GUaga---GG CC-----CGC Cgua----ga 
      Dein.radi.  acAGU--GGG a-uacACA-C GUagac--GC A------CGC Ugga----cg 
      Porp.ging.  caaCU--GAA AcuaaACA-U GUagaaa-GC AU----AUUG auu------c 
      Bact.frag.  -aGgC--AAA GauaaGCA-U GUagaaa-GC UU----AUgA Uuu------c 
      Bact.fors.  aaGgC--GAA GauaaGCA-U GUagaaa-GC AA----AUUA guu------c 
      Tann.fors.  aaGgC--GAA GauaaGCA-w rUagaaa-GC AA----AUUA guu------c 
      Prev.inte.  aaGgC--UGA AauaaGCA-U GUagaaa-GC GU----AUgG Uuu------c 
      Cyto.hutc.  aaCAUc-CGG C-uaaGCA-U GUagaag-AU uC---gAUaG Ugg------c 
      Chlo.tepi.  caACCa-CCA GagauGAG-U GUgg----uA ACu---GCAU Cgag----ca 
      Chla.psit.  uaCUA--GGG AcuaaGCA-U GUaga---GG UU-----AGC Aggg---agu 
      Chla.pneu.  uuCUA--GAA GauaaGCA-U GUaga---GG UU-----AGC Aggg---ag- 
      Chla.abor.  uaCUA--GGG AcuaaGCA-U GUaga---aG UU-----AGC Aggg---agu 
      Chla.trac.  acCUA--GGA AcuaaGCA-U GUaga---GG UU-----AGC Gggg---agu 
      Chla.muri.  uuCUA--GAA AcuaaGCA-U GUaga---GG UU-----AGC Gggg---agu 
      Osci.spec.  ---------- --uacGCC-U GugaaugaGC GGu----aGG Cgaau---ac 
      Anab.spec.  ---------- --uaaACC-U GugaaugaGC GGG---G-GG Ucaau---ac 
      Chro.spec.  ---------- --uaaACC-U GUgaaugaGC AGA---aU-G Ucauu---au 
      Nost.punc.  ---------- --uaaACC-U GugaaugaGC GGG---G-GG Ucaau---ac 
      Frem.dipl.  ---------- --uaaACC-U GugaaugaGC GGA---G-GG Ucaau---ac 
      Plec.bory.  ---------- --uaaACC-U GUgaaugaUU GAU---aGAG Cuaau---ac 
      Tric.eryt.  ---------- --uaaaCC-U GUgaaugaGU GA----aGGG Ugaau---ag 
   Syne.spec.-1.  ---------- --uaaACC-U GUgaaugaGC GG----aAAG Uuaau---ac 
   Syne.spec.-2.  ---------- --uaaGCC-U GugaacgaGC GG----aAAG uuacu---ag 
   Syne.spec.-3.  ---------- ---------- --------GG UgG---UCCa Cac-----ca 
   Syne.spec.-4.  ---------- ---------- --------GG UgA---UCCa Cac-----ca 
   Proc.mari.-2.  ---------- ---------- --------GG UgA---UCCa Cac-----ca 
   Proc.mari.-1.  ---------- ---------- --------GG UgA---UCUc aac-----cg 
   Syne.spec.-5.  ---------- ---------- --------nn nnn---nnnn ---------- 
   Syne.spec.-6.  ---------- ---------- --------nn nnn---nnnn ---------- 
   Cyan.para.cy.  ---------- --uauACU-U GUg----aAU AAAcgcAUAA Uu------ua 
   Porp.purp.cl.  --GAAuuGAu U-caaUUU-a Agg-uuagUA U-U---uUUU Gau-----uu 
   Odon.sine.cl.  --aGU-uGAA C-uaaACC-U GUgaacgaAU ACU---aUAA Uaaaa---uu 
Pavl.luth.cl.pa.  ---------- ---------- ---------- ---------- ---------- 
   Boli.spec.pl.  --AAU--GAA C-uaaACU-U GUgaacg-AU UA----AUUU Aucac---uu 
   Guil.thet.cl.  --UgUauGUU UcuaaACUuU GUgaaagaAU AGU---GGGc Ucc-----au 
   Thal.weis.cl.  --UUC--GGG C-uaaACC-U Guaa--acGC AaA-uacuAA Gaa-----au 
   Meso.viri.cl.  --GCA--AAG C-uaaACU-U GUgaauacaA AGA-agAGAU ca------aa 
   Recl.amer.mt.  ---------- -uaaaAUU-U AAau--uaUU UUu-uuAUAA G-------aa 
      Fibb.succ.  --UAcgaAGG Gaac-aCU-U GuaggaacGU Ac--auGG-A Cg-------- 
      Trep.dent.  ucGCA--CCG A-uaaGCC-U GUa--gacGC UU--cuGAuU Cc-------- 
      Trep.pall.  acGCA--CCG C-uaaACC-U GUa--ggcGC GC----AGCA Cu------cg 
      Borr.burg.  aaAUA--CUA GauaaGCU-U GUa--gaaGC UUA---UAGU A-------uu 
      Rhod.palu.  --aCC--CGA C-uauGGA-A Aua---aauG GC----cGCC gcaau---aa 
   Magn.magn.-1.  --GGC--CGG C-uauGGC-G Aua---aacG UU----CUUC gcaau---aa 
   Magn.magn.-2.  ----C--CGG C-uauGAC-G Cua---aacG CC----AcAC ggaau---ag 
      Rhod.rubr.  ----C--CGG C-uauGAC-G Cua---aacC CU----UUAU ggaau---aa 
   Meth.exto.pa.  --GGC--CGG C-uauggc-g aua---aacg uu----cuuc gaaau---aa 
      Brad.japo.  ---GC--CGG C-uauGGA-A Aua---aacG GU----CGUC guaau---aa 
      Meso.loti.  --GaC--CGA C-uauGGC-G Aua---aauG Gg----CGAU gaaau---aa 
      Bruc.meli.  ---GC--CGA C-uauGGU-G Aua---aacG GA----CGGU guaau---aa 
      Sino.meli.  --GGG--CGG C-uauGGC-A Aua---aacG GG----CGAU gcaau---aa 
      Rhiz.legu.  --GGU--CGG C-uauGGC-G Aua---aauG AG----CGGU guaau---aa 
      Agro.tume.  ---CC--CGG C-uauGGC-G Aua---aacG GU----CGGU guaau---aa 
      Caul.cres.  --GCC--GaA C-uauGGG-G Aua---aacG CGc---ACGU aau-----aa 
      Sili.pome.  --cGG--GAA C-uauGGA-C Aua---aacG C-----GCUC guaau---aa 
      Rhod.spha.  --CCC--GGA C-uauGGA-C Aua---aacG Cgc---uCgU Cau-----aa 
      Rick.prow.  -------UAG C-uauAGU-A Aua---aacG UA----AUUU agaau---ag 
      Rick.typh.  -------UAG C-uauAGU-A Aua---aacG UA----AUUU agaau---ag 
      Rick.cono.  -------UAG C-uauAGU-A Aua---aacG UA----AUUU agaau---ag 
      Sphi.arom.  --GGC--CGG C-uauGGU-G Aua---aacu GCG---GCGU gcaau---ag 
      Ehrl.chaf.  -------GCA C-uauGGC-A Aua----aAG GCa---UCUU aaaau---ag 
      Wolb.spec.  -------GUA C-uauAGC-A Aua--aaaUU ACC----UUg Uaau----ag 
      Chro.viol.  auGACa-cGA C-uaaGUA-U GUa--gaaCU CA-----CUG Uag-----ag 
      Neis.gono.  uaGACa-CAA C-uaaGUA-U GUa--gaaCG C-----UUUG Uag-----ag 
   Neis.meni.-1.  uaGACa-CAA C-uaaGUA-U GUa--gaaCG C-----UUUG Uag-----ag 
   Neis.meni.-2.  uaGACa-CAA C-uaaGUA-U GUa--gaaCG C-----UUUG Uag-----ag 
      Uncu.u02-.  auAaGa-cGA C-uacACA-C GUa--gaaCU U-----GUAG Ugg-----ag 
      Nitr.euro.  auAACa-UGG C-uaaGUA-U GUa--gaaCU GU-----CUG Uag-----ag 
      Meth.glyc.  acAACa-cAG C-uaaGUA-U GUa--gaaCU GU-----CUG Ugg-----ag 
      Nitr.cryo.  agAGCa-UGG C-uaaGUA-U GUa--gaaCU GU-----CUG Uag-----ag 
   Uncu.u04-.pa.  ---------- ---------- ---------- ---------- ---------- 
      Alca.faec.  uuAAU--UGA C-uacACA-U GUa--gaaCU GU-----CUG Ugg-----ac 
      Bord.para.  uaGAU--CGA C-uaaGCA-U GUa--gaaCU G-----GUUG cgg-----ag 
      Bord.pert.  uaGAU--CGA C-uaaGCA-U GUa--gaaCU G-----GUUG cgg-----ag 
   Bord.bron.am.  uaGAU--CGA C-uaaGCA-U GUa--gaaCU G-----GUUG cgg-----ag 
      Coma.test.  aaCAGa-GCA C-uaaACA-U GUa--gauCU GU----CCGG cg------aa 
      Hydr.pall.  auCAGa-cGG C-uacACA-U GUa--gaaCU GCU----CGa aa------aa 
      Vari.para.  aaCAGa-UCA C-uaaACA-U GUa--gaaCU GC----GCGA Ug------aa 
      Burk.pseu.  auGACa-GAA C-uaaACA-U GUa--gaaCU G-----GUCG Ugg-----ac 
      Burk.mall.  auGACa-GAA C-uaaACA-U GUa--gaaCU G-----GUCG Ugg-----ac 
      Burk.cepa.  aaGACu-GGA C-uaaACA-U GUa--gaaCU A-----GUCG Ugg-----ag 
      Burk.fung.  auGACa-GAA C-uaaACA-U GUa--gaaCU G-----GUCG Uag-----ag 
      Alca.eutr.  auGACa-GAA C-uaaGUA-U GUa--gaaCU Cu-----CUG Ugg-----ag 
      Rals.eutr.  auGACa-GAA C-uaaGUA-U GUa--gaaCU CU-----CUG Ugg-----ag 
      Rals.meta.  auGACa-GAA C-uaaGUA-U GUa--gaaCU CU-----CUG Ugg-----ag 
      Rals.sola.  auGACu-GAA C-uaaGUA-U GUa--gaaCG CU-----CUG Uag-----ag 
      Rals.pick.  auGACa-GAA C-uaaGUA-U GUa--gaaCU CU-----CUG Ugg-----ag 
   Acid.ferr.-1.  aaGAC--AaA C-uacGCA-U GUa----gau CCG---GuGG Ucu-----ag 
   Acid.ferr.-2.  aaGAC--AaA C-uacGCA-U GUa----gau CCG---GuGG Ucu-----ag 
      Fran.tula.  uaGAUu-AGC C-uaaGCA-U GUa----gau CCa---aAGA Ucu-----ag 
      Dich.nodo.  uuAACu-GCU C-uaaACA-U GUa----guA CCa---aaAG uua-----ag 
   Xyle.fast.-1.  acGGCg-AGG a-uaaGCA-U GUa----ggG CCG---GgGA Ugg-----ag 
   Xyle.fast.-2.  acGGCc-AGG a-uaaGCA-U GUa----ggG CCG---GgGA Ugg-----ag 
   Xyle.fast.-3.  acGGCc-AGG a-uaaGCA-U GUa----ggG CCG---GgGA Ugg-----ag 
      Xant.camp.  acGGa--GGG a-uaaGCA-U GUa----guG CUG---GgGA Ugg-----ag 
      Xant.axon.  acGGa--gGG C-uaaGCA-U GUa----guG CUG---GgGA Ugg-----ag 
      Legi.pneu.  aaGACa-aGG C-uauGCA-U GUa----gaG CUa---aaGG cag-----ag 
      Coxi.burn.  uaGACg-aUG C-uaaGCA-U GUa----guG UCa---acGG cgg-----au 
      Meth.caps.  uaGAG--UGG a-uacGCA-U GUa----gaA CCg---auGG cag-----ag 
      Uncu.u01a.  aaGAUc-AGG C-uaaGCA-U GUa----gau CUg---aGGG cuac----ga 
      Uncu.u01b.  aaGAUc-AGG C-uaaGCA-U GUa----gau CUg---aGGG cuac----ga 
      Acin.ADP1.  uaGACgauAu C-uaaGCA-U GUa----guA UUc---ucGA Gugu----ag 
      Micr.degr.  uaAGC--GGu UcuaaGCA-U GUa----gaG CUg---aCGG cgg-----ag 
      Pseu.aeru.  uaGAGc-UGG C-uaaGCA-U GUa----gaa CCg---aUAG cgg-----aa 
      Azot.vine.  uaGACa-GGG C-uaaGCA-U GUa----gaa CCg---aUAG cgg-----ag 
      Pseu.puti.  uaGACa-cGG C-uaaGCA-U GUa----guA CCg---acaG cgg-----ag 
   Pseu.fluo.-1.  uaGACa-cGG C-uacGCA-U GUa----guA CCg---acaG cgg-----ag 
   Pseu.fluo.-2.  uaGAAa-cGG C-uacGCA-U GUa----guA CCg---acAG cgg-----ag 
   Pseu.syri.-1.  uaGACa-cGG C-uacGCA-U GUa----guA CCg---acAG cgg-----ag 
   Pseu.syri.-2.  uaGACa-cGG C-uaaGCA-U GUa----guA CCg---acAG cgg-----ag 
      Mari.hydr.  agaAGg-aca C-uaaGCA-U GUa----g-A CCu---CAAG Gccu----ag 
      Pseu.halo.  auGACa-AuA C-uaaACA-U GUa----guA CCg--aCGGu Cg------ag 
      Uncu.ww11.  aaGAG--AGA C-uaaGCA-U GUa----gug CCu---UGGa ugu-----ag 
      Shew.putr.  uaGAA--AGA C-uaaGCA-U GUa----gcg CCu---UGGa ugu-----ag 
      Colw.spec.  auGAG--CGA C-uaaGCA-U GUa----guA CCg---aGAa cgu-----ag 
      Phot.phos.  aaGAU--UGA C-uaaACA-U GUa----gcg CCA---UcuG Uuag----ac 
      Vibr.chol.  aaGAU--CGA C-uaaGCA-U GUa----guA CCa---aAGA Uga-----au 
      Aero.salm.  aaGAG--uGA C-uaaGCA-U GUa----guA CCg---aGGa Ugu-----ag 
      Uncu.vlw3.  aaGAG--uGA C-uaaGCA-U GUa----guA CCg---aGGa Ugu-----ag 
      Uncu.vlw4.  aaGAG--uGA C-uaaGCA-U GUa----guA CCg---aGGa Ugu-----ag 
   Uncu.vls1.-3.  aaGAG--uGA C-uaaGCA-U GUa----guA CCg---aGGa Ugu-----ag 
      Uncu.rca3.  aaGAG--uGA C-uaaGCA-U GUa----guA CCg---aGGa Ugu-----ag 
   Uncu.vls1.-4.  aaGAG--uGA C-uacGCA-U GUa----guA CCg---aGGa Ugu-----ag 
      Uncu.ww-9.  aaGAG--uGA C-uaaGCA-U GUa----guA CCg---aGGa Ugu-----ag 
      Uncu.ww10.  aaGAG--uGA C-uaaGCA-U GUa----guA CCg---aGGa Ugu-----ag 
      Uncu.vlw5.  aaGAG--uGA C-uaaGCA-U GUa----guA CCg---aGGa Ugu-----ag 
      Uncu.vlw6.  aaGAG--uGA C-uaaGCA-U GUa----guA CCg---aGGa Ugu-----ag 
      Uncu.rca4.  aaGAUu-CGA C-uaaGCA-U GUa----guA CUg---aGGa Ugu-----ag 
      Uncu.rca7.  aaGAUu-CGA C-uaaGCA-U GUa----guA CUg---aGGa Ugu-----ag 
      Uncu.rca8.  aaGAUu-CGA C-uaaGCA-U GUa----guA CUg---aGGa Ugu-----ag 
      Uncu.lem1.  aaGAUu-CGA C-uaaGCA-U GUa----guA CUg---aGGa Ugu-----ag 
      Uncu.lem2.  aaGaUu-CGa C-uaaGcA-U GUa----guA CUg---aGGa Ugu-----ag 
      Past.mult.  aaGACg-AGA C-uaaACG-U GUa----guA CUg---aaGG Uag-----ag 
      Mann.haem.  aaGACu-AGA C-uaaACA-U GUa----guA CUg---aaGG Uag-----ag 
      Haem.somn.  aaGAUu-AGA C-uaaACG-U GUa----ggA CUg---aaGG Uag-----ag 
      Haem.infl.  aaGACg-AGA C-uaaACG-U GUa----guA CUg---aaGG Uag-----ag 
      Haem.ducr.  aaGACc-AGA C-uaaACG-U GUa----guA CUg---aaGA Uag-----ag 
      Acti.pleu.  aaGACc-AGA C-uaaACG-U GUa----guG CUg---aaGA Ugg-----ag 
      Acti.acti.  aaGACc-GGA C-uaaACG-U GUa----guG CUa---acGG Cag-----ag 
      Buch.aphi.  aaGAA--AAA C-uaaGCA-U GUa----guA UcUu--UAUU Uau-----ag 
      Buch.APS-.  aaGAAa-AAA C-uaaGCA-U GUa----ggG CUU---UAUU agu-----ag 
   Esch.coli.-1.  aaGAC--uGA C-uaaGCA-U GUa----guA CCg---aGGa Ugu-----ag 
   Esch.coli.-2.  aaGAC--urA C-uaaGCA-U GUa----guA CCg---aGGa Ugu-----ag 
   Esch.coli.-3.  aaGAC--uGA C-uaaGCA-U GUa----guA CCg---aGGa cgu-----ag 
      Prov.rett.  aaGAC-uAGA C-uaaGCA-U GUa----guA CCg---aGGa Ugu-----ag 
   Salm.typh.-1.  aaGAC--uGA C-uaaGCA-U GUa----guA CCg---aGGa Ugu-----ag 
   Salm.typh.-2.  aaGAC--uGA C-uaaGCA-U GUa----guA CCg---aGGa Ugu-----ag 
   Salm.ente.-1.  aaGAC--uGA C-uaaGCA-U GUa----guA CCg---aGGa Ugu-----ag 
   Salm.ente.-2.  aaGAC--aGA C-uaaGCA-U GUa----guA CCg---aGGa Ugu-----ag 
      Shig.flex.  aaGAC--uGA C-uaaGCA-U GUa----guA CCg---aGGa Ugu-----ag 
      Shig.dyse.  aaGAC--uGA C-uaaGCA-U GUa----guA CCg---aGGa cgu-----ag 
      Salm.para.  aaGAC--uGA C-uaaGCA-U GUa----guA CCg---aGGa Ugu-----ag 
      Erwi.caro.  aaGAC--uGA C-uaaGCA-U GUa----guA CCg---acGG Uag-----ag 
      Erwi.chry.  aaGAC-cAGA C-uaaGCA-U GUa----guA CCg---acGG Ugu-----ag 
      Kleb.pneu.  aaGAC--uGA C-uaaGCA-U GUa----guG CCg---aGGa Ugu-----ag 
      Uncu.rca1.  aaGAUu-GGA C-uaaGCA-U GUa----guG CCg---acGG Ugu-----ag 
   Uncu.vls1.-1.  aaGAU--GGA C-uaaGCA-U GUa----gug CCg---AcGG Ugu-----ag 
      Uncu.vls3.  aaGAU--GGA C-uaaGCA-U GUa----gug CCg---AcGG Ugu-----ag 
      Uncu.vls4.  aaGAG--uGA C-uaaGCA-U GUa----gua CCg---AGGa Ugu-----ag 
      Uncu.ww-1.  aaGaC--uGA C-uaaGCA-U GUa----guA CCg---aGGa Ugu-----ag 
      Uncu.rca2.  aaGAC--uGA C-uaaGCA-U GUa----guG CCg---aGGa Ugu-----ag 
      Uncu.ww-2.  aagAC--uGA C-uaaGCA-U GUa----guA CCg---aGGa Ugu-----ag 
      Uncu.ww-3.  aaGAC--uGA C-uaaGCA-U GUa----guA CCg---aGGa Ugu-----ag 
      Uncu.ql-1.  aaGAC--uGA C-uaaGCA-U GUa----guG CCg---aGGa Ugu-----ag 
      Uncu.ww-4.  aaGAC--uGA C-uaaGCA-U GUa----guG CCg---aGGa Ugu-----ag 
Uncu.vls1.-2.pa.  aaGsC--uGA C-uaagca-u gua----gug gcg---agga ugu-----ag 
      Uncu.vls5.  aaGAC--uGA C-uaaGCA-U GUa----guA CCg---aGGa Ugu-----ag 
      Uncu.fs-1.  aaGAC--uGA C-uaaGCA-U GUa----guA CCg---aGGa Ugu-----ag 
      Uncu.vls6.  aaGAC--uGA C-uaaGCA-U GUa----guA cCg---aGGa Ugu-----ag 
      Uncu.fs-2.  aaGAC--uGA C-uaaGCA-U GUa----guA CCg---aGGa Ugu-----ag 
      Uncu.ww-5.  aaGAC--uGA C-uaaGCA-U GUa----guG CCg---aGGa Ugu-----ag 
      Uncu.ww-6.  aaGAC--uGA C-uaaGCA-U GUa----gcG CCg---aGGa Ugu-----ag 
      Uncu.vlw1.  aaGAC--aGA C-uuaGCA-U GUa----guA CCg---aGGa Ugu-----ag 
      Uncu.vls7.  aaGaC--aGA C-uaaGCA-U GUa----guA CCg---aGGa Ugu-----ag 
      Uncu.vls8.  aaGAC--uGA C-uaaGCA-U GUa----guA CCg---aGGa Ugu-----ag 
      Uncu.vls9.  aaGAU--uGA C-uaaGCA-U GUa----gug CCg---AcGG Ugu-----ag 
      Uncu.vlw2.  aaGAUa-uGA C-uaaGCA-U GUa----gug CCg---AcGG Ugu-----ag 
      Uncu.ww-7.  aaGAcu-GGA c-uaaGCA-U GUa----guG CCg---aGGa Ugu-----ag 
      Uncu.ww-8.  aaGAC--uGA C-uaaGCA-U GUa----guA CCg---aGGa Ugu-----ag 
      Yers.ente.  auGACu-GGA C-uaaGCA-U GUa----guG CCg---acGG cgu-----ag 
      Yers.pest.  auGAUu-GGA C-uaaGCA-U GUa----guG CCg---acGG Ugu-----ag 
      Desu.vulg.  ugUaCu-CGA CcuaaGCC-U GUa---gacG CU----UCG- Ugugg---aa 
      Desu.desu.  caUaCu-UGA CcuaaACC-U GUa---gaUG CU----uCG- Ugugg---aa 
      Geob.sulf.  aaUCC--UGG UauaaGCA-U GUa---gacG CCu---UCGG Ugu-----au 
      Geob.meta.  aaUCC--UGG CauaaGCA-U GUa---gacG CCu---UcuG Ugu-----au 
      Heli.pylo.  acCAAu-UUU C-uaaGCAuU GUa---gaaG UU----UGUG Uuuagggcaa 
      Camp.jeju.  guCAUcuUUg C-uaaGCA-U GUa---gagG UCuuugUGGG a--------u 
   Fuso.nucl.-1.  auaGU--AAA C-uaaACU-U GUa---gaaG CU----UAUG Gucau---ua 
   Fuso.nucl.-2.  auaGU--AAA C-uaaACU-U GUa---gaaG CU----UAUG Gucgu---ua 
   Fuso.nucl.-3.  auaGU--AAA C-uaaACU-U GUa---gaaG CU----UAUA Gucau---ua 
      Stre.coel.  gaaGC--GGA C-ugcACA-C Gga---gaag C-----CCUG auuc----cg 
      Ther.fusc.  ugaGC--AGA C-ugcGCC-C Gga---gaag C-----CCUG Cugc----ag 
      Trop.whip.  uuUAG--CGG A-uacACC-C GUa---gaag U-----CACG Gg---cucca 
      Myco.lepr.  auaGC--GAA C-uacGCA-C Gga---gaag C-----CUUG Aggg---aaa 
      Myco.aviu.  auaGC--GAA C-ugcGCA-C Gga---gaag C-----CUUG Aggg----aa 
      Myco.tube.  auaGC--GAA C-ugcGCA-C Gga---gaag C-----CUUG Aggg----aa 
      Myco.bovi.  auaGC--GAA C-ugcGCA-C Gga---gaag C-----CUUG Aggg----aa 
      Myco.mari.  auaGC--GGA C-ugcGCA-C Gga---gaag C-----CUUG Aggg----aa 
      Myco.smeg.  auaGC--GAA C-ugcGCA-C Gga---gaag C-----CUcG Agga----ca 
      Cory.diph.  cgcGC--GAA C-ugcGCA-C Gga---gaag CC----CUAG Cga-----gg 
      Cory.glut.  ugcGC--GAA C-ugcGCA-C Gga---gaag CC----CUGG Cga-----gg 
      Desu.hafn.  acGGa--gCG C-uaaGCA-U GUa---guGC CG----GG-G Augg----ag 
      Deha.ethe.  uagacg-GaU aauccugU-a GUa-----GA UCCu--gGGU Ca-------c 
      Heli.mobi.  acGaC--AGA C-uacGCu-c GUa---guGu CCUuugugGG Ca-------- 
      Baci.halo.  uaCAG--UGA C-uacGCU-C GUa---gaaG CU----UAAG Uacuc---gu 
      Baci.stea.  uaUAC--CGA C-uacGCU-C GUa---gaUG CU----UAAG Uggc----ga 
      Baci.mega.  uaUGC--CAA C-uacACU-C GUa---gacG CU----UAAG Uggc----ca 
      Baci.subt.  uaUGC--aGG C-uacGCU-C G-a---gacG CU----UAAG Uuaau--cga 
      Stap.sapr.  uuGAU--AGA C-uacGCA-C GUa-----ga AG--ugCUAG Uauc----ag 
      Stap.epid.  ucAAU--AAA C-uacACA-C GUa-----ga AA--gaUuuG Uauc----ag 
   Stap.aure.-1.  ucGAU--AAA C-uacACA-C GUa-----ga AA--gaUGuG Uauc----ag 
   Stap.aure.-2.  ucGAU--AAA C-uacACA-C GUa-----ga AA--gaUGuG Uauc----ag 
   Stap.aure.-3.  ucGAU--AAA C-uacACA-C GUa-----ga AA--gaUGuG Uauc----ag 
   Stap.aure.-4.  ucGAU--AAA C-uacACA-C GUa-----ga AA--gaUGuG Uauc----ag 
   Stap.aure.-5.  ucGAU--AAA C-uacACA-C GUa-----ga AA--gaUGuG Uauc----ag 
      Stap.xylo.  uuGAU--AGA C-uacGCA-C GUa-----ga AG--ugCUAG Uauc----ag 
      Baci.anth.  uaUAU--CGA C-uacACU-C GUa---gaAG CU----UAAG Ugcc----ga 
      List.inno.  uaCGG--UGA C-uacGCU-C GUa---gauA UU----CAAG Ugcc----ga 
      List.mono.  uaCGG--UGA C-uacGCU-C GUa---gauA UU----UAAG Ugcc----ga 
   List.gray.-1.  uaCGG--UGA C-uacGCU-C GUa---gauA UU----CAAG Ugcc----ga 
   List.gray.-2.  uaCGG--Caa C-uacGCU-C GUa---gauG CU----CAAG Ugcc----ga 
      List.ivan.  uaCGG--UGA C-uacGCU-C GUa---gauA UU----UAAG Ugcc----ga 
      List.seel.  uaCGG--UGA C-uacGCU-C GUa---gauA UU----UAAG Ugcc----ca 
      List.wels.  uaCGG--UGA C-uacGCU-C GUa---gauA UU----UAAG Ugcc----ga 
      Leuc.mese.  uaAUA--GCc C-uauAAA-C GUa---gauA UU----GGUG Uauc----gg 
      Leuc.pseu.  ugAUA--GCA C-uauAAG-C GUa---ggcG cC----AAUG Uauc----gg 
      Leuc.lact.  ugACA--ACA C-uauAAG-C GUa---gaGG UU----CAUG Uacc----gg 
      Lact.delb.  ugaGu--UGA C-uauGAA-C GU------AG aUuuu-UAAG Uguc----ga 
      Lact.gass.  uaAUA--UAA C-uauGAU-C GU------AG ag-guuAACG acgg----aa 
      Lact.sake.  uaGUU--CGA C-uauGAG-U GU------AG ag-auugACG Uggc----aa 
      Lact.helv.  uaAUA--UAA C-uauGAU-C GUa---gaGG UC----AGUG acgg----aa 
      Lact.gall.  uaAUA--UAA C-uauGAU-C GUa---gaGu UC----AGUG acgg----aa 
   Lact.plan.-1.  uaGUA--UGA a-uauGAG-C GUa---gauA UC----cGAg gggc----aa 
   Carn.pisc.pa.  uaGCa--UGA C-uaugaa-c gua---gaug uc----uaag ugcc----ga 
   Ente.faec.-1.  auGAG--UGu C-uauGAA-C GUa---gaGA UU----UAAG Uggc----aa 
   Ente.faec.-2.  auGAG-uUGA C-uauGAA-C GUa---gauu UU----UAAG Uggc----ga 
      Ente.dura.  auGAG-uUGA C-uauGAA-C GUa---gauu UU----UAAG Uguc----ga 
      Oeno.oeni.  cuUGU--UAA C-uaugAG-C GUa---gauA UU----UAUG Ugauu---gg 
   Lact.lact.-1.  agAaa--gUc C-uauGGU-U GUa---gacG UU----gAUG Uagc----aa 
   Lact.lact.-2.  agAaa--gUc C-uauGGU-U GUa---gacG UU----gAUG Uagc----aa 
   Lact.lact.-3.  agAaa--gUc C-uauGGU-U GUa---gacG UU----gAUG Uagc----aa 
   Lact.lact.-4.  agAaa--gUc C-uauGGU-U GUa---gacG UU----gAUG Uagc----aa 
      Lact.garv.  agAaa--gUc C-uauGGU-U GUa---gacG UU----gAUG Uagc----aa 
   Lact.plan.-2.  agAca--gUc CcuauGAU-U GUa---gacG CU----gAUA Uagc----aa 
      Pedi.pent.  uaGUA--UGa a-uauGAA-U GUa---gauG UC----AUGG Uggc----ga 
      Lact.raff.  agAca--gUc CcuauGAU-U GUa---gacG CU----gAUA Uagc----aa 
      Stre.equi.  agACA--UAA CcuauGGU-U GUa---gacA AA----UAGG Uuag----ca 
      Stre.uber.  agACA--UAA CcuauGGU-U GUa---gacA AA----UAUG Uugg----ca 
      Stre.pyog.  agACA--UAA CcuauGGA-C GUa---gacA AA----UAUG Uugg----ca 
   Stre.suis.pa.  ---------- ---------- ---------- ---------- ---------- 
      Stre.ther.  agACA--UAA CcuauGGU-C GUa---gacG AA----UAUG Uugg----ca 
      Stre.gord.  auACA--UAG CcuauGGU-U GUa---gacA AA----UGUG Uugg----ca 
      Stre.miti.  auACA--UAA CcuauGGU-U GUa---gacA AA----UAUG Uuag----ca 
      Stre.pneu.  auACA--UAA CcuauGGU-U GUa---gacA AA----UAUG Uugg----ca 
      Stre.muta.  acACA--UAA CcuauAGU-U GUa---gacA AA----UGGG Uuag----ca 
      Myco.capr.  aaAAU--UAA C-uaaAC--U GUa---gaaa GUA---UGUA Uua-----au 
      Urea.urea.  uuAAUa-AAA C-uaaAC--U GUa---gauA UUA---uuAA Uu------au 
      Spir.kunk.  auGAUu-AGA C-uaaAC--U GUa---gaaG AUA---UUAG aau-----gu 
      Myco.geni.  ucCACa-AAA C-uaaAA--U GUa---gaaG CUG---UUUG Uug----ugu 
      Myco.pneu.  aaCAUa-AGA C-uaaAC--U GUa---gaAG CUG---UUUU acc----aau 
      Myco.pulm.  aaAUU--GGA a-uaaAC--U GUa---gauU UAU---AAGc auugu----g 
      Clos.ther.  uaaaAcaUGG GcugcACC-C Gga---gaaG CUcuu-gUGG au-------a 
      Ther.teng.  uaaaAcaGCG AcugcGCU-C Gga---gaaG CUU---UUAC Cggg-----a 
      Clos.perf.  aaCACa-AGA C-uacACU-C GUa--gaaaG UC----UUAc Uggu-----c 
      Clos.botu.  agGAU--AAA C-ugcACU-C Gga---gaUg CC----CAGG Gguu----gc 
      Clos.diff.  ugAAGu-UGG C-uaaGCA-U GUa---gauG Ca---gCAAG gaa-----aa 
Clos.acet.-1.pa.  aaUAC--AAA C-ugcacu-c gga---gaug cuu---aaau gaa-----ac 
   Clos.acet.-2.  aaUAC--AAA C-ugcACU-C Gga---gaUg CUU---AAAU Gaa-----ac 
      Rumi.albu.  auAACc-cGA C-uagACU-C GUa---gaa- AUU--cgCGU Gaa-----ug 
      Carb.hydr.  aaUAC--CGG C-ugcCCU-C Gga---gaaG CUU-ucGGUU C-------uu 
         support  --SSS--SSS S----SSS-S SS-------S SS-----SSS S--------- 

                  701                                       741 
           p-pre  bbbbbbbb-- --DDDDD--- ----DDDDD- aaaaaaa--- - 
          psknts  ---------- ---------- ---------- ---------- - 
          hel-10  ---------- --11111--- ----11111- ---------- - 
           hel-1  22222222-- --22222--- ----22222- 1111111--- - 
           hel-x  aaaaaaaa-- ---------- ---------- ---------- - 
      Aqui.aeol.  cGUCCUCGga c-GCGGGuuc gauuCCCGC- CGCCUCCacc a 
      Ther.mari.  CAUCUUCGga c-GGGGGuuc gaauCCCCC- CGCCUCCacc a 
   Chlo.aura.-1.  GCUUUCUgga c-ggggnnnn nnnnnnnnn- nnnnnnnnnn n 
Chlo.aura.-2.pa.  gcuuucugga c-GGGGGuuc gacuCCCCC- caucuccacc a 
      Ther.ther.  GACCUUCGga c-GGGGGuuc gacuCCCCC- CACCUCCacc a 
      Dein.radi.  gaCCUUUGga c-GGCGGuuc gacuCCGCC- CACCUCCacc a 
      Porp.ging.  CAUGUuUGga c-GAGGGuuc aauuCCCUC- CAGCUCCacc a 
      Bact.frag.  CUCGUuUGga c-GAGGGuuc gaauCCCUC- CAGCUCCacc a 
      Bact.fors.  CUCGUuUGga c-GAGAGuuc gaauCUCUC- CAGCUCCacc a 
      Tann.fors.  CUCGUuUGga c-GAGAGuuc gaauCUCUC- CAGCUCCacc a 
      Prev.inte.  CUUGUgCGga c-CGGAGuuc gacuCUCCG- CAGGUCCacc a 
      Cyto.hutc.  CUUcUCUGga c-GAGAGuuc gaauCUCUC- CGACUCCacc a 
      Chlo.tepi.  gUGUCCUGga c-GCGGGuuc aaguCCCGC- CAUCUCCacc a 
      Chla.psit.  UUaCUAAGga c-GAGAGuuc gaguCUCUC- CACCUCCacc a 
      Chla.pneu.  UUUgUAAGga c-GAGAGuuc gaguCUCUC- CACCUCCacc a 
      Chla.abor.  UUaCUAAGga c-GAGAGuuc gaguCUCUC- CACCUCCacc a 
      Chla.trac.  UUaCUAAGga c-GAGAGuuc gacuCUCUC- CACCUCCacc a 
      Chla.muri.  UUaCUAAGga c-GAGAGuuc gaauCUCUC- CACCUCCacc a 
      Osci.spec.  CUCUGCUaca c-agcannnn nnnnnnnnn- nnnnnnnnnn n 
      Anab.spec.  CCAAUUUGga c-AGCAGuuc gacuCUGCU- C-GAUCCacc a 
      Chro.spec.  CCAGUCUgga c-agcannnn nnnnnnnnn- nnnnnnnnnn n 
      Nost.punc.  CCAAUUUGga c-AGCAGuuc gacuCUGCU- CGGAUCCacc a 
      Frem.dipl.  CCAAUUUgga c-agcannnn nnnnnnnnn- nnnnnnnnnn n 
      Plec.bory.  CCAGUUUgga c-acggnnnn nnnnnnnnn- nnnnnnnnnn n 
      Tric.eryt.  CCAUUUUGga c-AUGGGuuc gacuCCCAU- AUGCUCCacc a 
   Syne.spec.-1.  CCAGUUUGga c-AGCAGuuc aauuCUGCU- CGGCUCCacc a 
   Syne.spec.-2.  UCAAUGCGga c-AGCGGuuc gauuCCGCU- CAGCUCCacc a 
   Syne.spec.-3.  GUGUCUCGga c-AGCGGuuc gauuCCGCU- CAGCUCCacc a 
   Syne.spec.-4.  GUGUUUCGga c-AGCGGuuc gauuCCGCU- CAGCUCCacc a 
   Proc.mari.-2.  GUGUCUCGga c-AGCGGuuc gauuCCGCU- CAGCUCCacc a 
   Proc.mari.-1.  AUGUUUCGga c-AGCGGuuc gauuCCGCU- CAACUCCacc a 
   Syne.spec.-5.  GUGUUUCGga c-AGCGGuuc gauuCCGCU- CAGCUCCacc a 
   Syne.spec.-6.  GUGUCUCGga c-AGCGGuuc gauuCCGCU- CAGCUCCacc a 
   Cyan.para.cy.  AAAAAACGga c-GUGGGuuc aaauCCCAC- CAGCUCCacc a 
   Porp.purp.cl.  UUACAAUGga c-GUGGGuuc aaguCCCAC- CAGCUCCacc a 
   Odon.sine.cl.  UUUAGAUGga c-GUGGGuuc gacuCCCAU- CAGCUCCacc a 
Pavl.luth.cl.pa.  ---------- ---------- ---------- ---------- - 
   Boli.spec.pl.  UUAUAAUgga c-guggnnnn nnnnnnnnn- nnnnnnnnnn n 
   Guil.thet.cl.  UUauaAUGaa c-GUGGGuuc aaauCCCAC- CAGCUCCacc a 
   Thal.weis.cl.  UUUAGAUGga c-AUGGGuuc aauuCCCAU- CAGUUCCacc a 
   Meso.viri.cl.  CUAAAGCGga c-GCGGGuuc aaaaCCCGC- CAGCUCCacc a 
   Recl.amer.mt.  UgACUAUGga a-CCGAGggc ggauCUCGG- CAUCUCCacc a 
      Fibb.succ.  UGAUUUUGga c-AGGGGuuc gacuCCCCU- CACCUCCacc a 
      Trep.dent.  CUUUUCGGga c-GGGGGuuc aauuCCCCC- CAUCUCCacc a 
      Trep.pall.  cUCUUUAGga c-GGGGGuuc gauuCCCCC- CAUCUCCacc a 
      Borr.burg.  AUUUUUAGga c-GCGGGuuc aauuCCCGC- CAUCUCCacc a 
      Rhod.palu.  aCCaUUCGga c-CCGGGggc gguaCCCGG- CGCCUCCacc a 
   Magn.magn.-1.  aCCUaUCGga c-CCGGGggc gguaCCCGG- CGCCUCCacc a 
   Magn.magn.-2.  aCGuUACGga c-CCGGGggc gguaCCCGG- CGCCUCCacc a 
      Rhod.rubr.  GCGuUGUGga c-CCGGGggc gguaCCCGG- CGCCUCCacc a 
   Meth.exto.pa.  accuaucgga c-CCGGGggc gguaCCCGG- CGCCUCCacc a 
      Brad.japo.  aCCaUUCGga c-CCGGGggc gguaCCCGG- CGCCUCCacc a 
      Meso.loti.  GCCgUUCGga c-CCGGGggc gguaCCCGG- CGCCUCCacc a 
      Bruc.meli.  ACCCaUUGga c-CCGGGggc gguaCCCGG- CGCCUCCacc a 
      Sino.meli.  aCCCaUUGaa c-CCGGGggc gguaCCCGG- CGCCUCCacc a 
      Rhiz.legu.  ACCUaUUGga c-CCGGGggc gguaCCCGG- CGCCUCCacc a 
      Agro.tume.  aCCUaUUGga c-CCGGGggc gguaCCCGG- CGCCUCCacc a 
      Caul.cres.  GCGgaCUGga c-CCGGGugc gauuCCCGG- CGGCUCCacc a 
      Sili.pome.  GCGguUCGga c-CCGGGggc gguaCCCGG- CGGCUCCacc a 
      Rhod.spha.  GCGgaUCGga c-CCGGGggc gguaCCCGG- CGGCUCCacc a 
      Rick.prow.  AGGUuGCGga c-UCGGGggc aguaCCCGA- CGCCUCCacc a 
      Rick.typh.  AGGUuGCGga c-ucgggggc aguacccga- CGCCUCCacc a 
      Rick.cono.  AGGUuGCGga c-UCGGGggc aguaCCCGA- CGCCUCCacc a 
      Sphi.arom.  GCACaGCGga c-CCGGGggc gguaCCCGG- CGGCUCCacc a 
      Ehrl.chaf.  AUGUAUuGga c-CCGAGggc agugCUCGG- CAUCUCCacc a 
      Wolb.spec.  GUGUAUuGga c-CCGAGggc aguaCUCGG- CGUCUCCacc a 
      Chro.viol.  GACUUUCGga c-gcGGGuuc aacuCCCnn- nnnnnnnnnn n 
      Neis.gono.  GACUUUCGga c-GGGGGuuc gauuCCCCC- CGCCUCCacc a 
   Neis.meni.-1.  GACUUUCGga c-GGGGGuuc gauuCCCCC- CGCCUCCacc a 
   Neis.meni.-2.  GACUUUCGga c-GGGGGuuc gauuCCCCC- CGCCUCCacc a 
      Uncu.u02-.  GAUUUGCgga c-guggnnnn nnnnnnnnn- nnnnnnnnnn n 
      Nitr.euro.  GACUUGCGga c-GCGGGuuc aauuCCCGC- CGCCUCCacc a 
      Meth.glyc.  GGCUUgCGga c-gggGGuuc gauuCCnnn- nnnnnnnnnn n 
      Nitr.cryo.  GACUUGCGga c-gcGGGuuc aacuCCCnn- nnnnnnnnnn n 
   Uncu.u04-.pa.  ---------- ---------- ---------- ---------- - 
      Alca.faec.  GGCUUgCGga c-ggGGGuuc gauuCCCnn- nnnnnnnnnn n 
      Bord.para.  GGCUUGCGga c-GGGGGuuc aauuCCCCC- CGGCUCCacc a 
      Bord.pert.  GGCUUGCGga c-GGGGGuuc aauuCCCCC- CGGCUCCacc a 
   Bord.bron.am.  GGCUUGCGga c-GGGGGuuc aauuCCCCC- CGGCUCCacc a 
      Coma.test.  GGCUUACGga c-GCGGGuuc aauuCCCGC- CGGCUCCacc a 
      Hydr.pall.  GGCUUGCGga c-ggGGGuuc aacuCCCnn- nnnnnnnnnn n 
      Vari.para.  GGCUUGCGga c-ggGGGuuc aacuCCCnn- nnnnnnnnnn n 
      Burk.pseu.  cGCUUCUGga c-GCGGGuuc gauuCCCGC- CGCCUCCacc a 
      Burk.mall.  cGCUUCUGga c-GCGGGuuc gauuCCCGC- CGCCUCCacc a 
      Burk.cepa.  cGCUUCUGga c-GCGGGuuc gauuCCCGC- CGCCUCCacc a 
      Burk.fung.  uGCUUCUGga c-GCGGGuuc gauuCCCGC- CGCCUCCacc a 
      Alca.eutr.  GGcUUACGga c-GCGGGuuc gauuCCCGC- CGGCUCcacc a 
      Rals.eutr.  GGCUUACGga c-GCGGGuuc gauuCCCGC- cggcuccacc a 
      Rals.meta.  GGCUUGCGga c-GCGGGuuc gauuCCCGC- CGGCUCCacc a 
      Rals.sola.  GACUUGCGga c-GCGGGuuc gauuCCCGC- CGGCUCCacc a 
      Rals.pick.  GGCUUgCGga c-gcGGGuuc gauuCCCnn- nnnnnnnnnn n 
   Acid.ferr.-1.  GuaCUGCGga c-GCGGGuuc aauuCCCGC- CGCCUCCacc a 
   Acid.ferr.-2.  GuaCUGCGga c-GCGGGuuc aauuCCCGC- CGCCUCCacc a 
      Fran.tula.  aGUUUGUGga c-GCGGGuuc aaauCCCGC- CGCCUCCacc a 
      Dich.nodo.  gauucgcgga c-GGGGGuuc aaauCCCCC- cgccuccacc a 
   Xyle.fast.-1.  uACUUUCGga c-GGCGGuuc gauuCCGCC- CACCUCCacc a 
   Xyle.fast.-2.  uACUUUCGga c-GGCGGuuc gauuCCGCC- CACCUCCacc a 
   Xyle.fast.-3.  uACUUUCGga c-GGCGGuuc gauuCCGCC- CACCUCCacc a 
      Xant.camp.  uGCUUCCGga c-GGCGGuuc gauuCCGCC- CACCUCCacc a 
      Xant.axon.  uGCUUCCGga c-GGCGGuuc gauuCCGCC- CACCUCCacc a 
      Legi.pneu.  GACUUGCgga c-gcggnnnn nnnnnnnnn- nnnnnnnnnn n 
      Coxi.burn.  GAUUUACGga c-GCGGGuuc aauuCCCGC- CGCCUCCacc a 
      Meth.caps.  GAUUUGCGga c-GCGGGuuc aauuCCCGC- CGCCUCCacc a 
      Uncu.u01a.  U-CUGGCgga c-gcggnnnn nnnnnnnnn- nnnnnnnnnn n 
      Uncu.u01b.  U-CUGGCgga c-gcggnnnn nnnnnnnnn- nnnnnnnnnn n 
      Acin.ADP1.  UGCUGGCGga c-GCGGGuuc aacuCCCGC- CAUCUCCacc a 
      Micr.degr.  UACUGaCGga c-GGGGGuuc aaauCCCCC- CGCCUCCacc a 
      Pseu.aeru.  aGCUGGCGga c-GGGGGuuc aaauCCCCC- CGGUUCCacc a 
      Azot.vine.  aGCUGGCGga c-GGGGGuuc aaauCCCCC- CGGCUCCacc a 
      Pseu.puti.  UACUGGCGga c-GGGGGuuc aaauCCCCC- CGGCUCCacc a 
   Pseu.fluo.-1.  uACUGGCGga c-GGGGGuuc aaauCCCCC- CGGCUCCacc a 
   Pseu.fluo.-2.  uACUGGCGga c-GGGGGuuc aaauCCCCC- CGGCUCCacc a 
   Pseu.syri.-1.  UACUGGCGga c-GGGGGuuc aaauCCCCC- CGGCUCCacc a 
   Pseu.syri.-2.  UACUGGCGga c-GGGGGuuc aaauCCCCC- CGGCUCCacc a 
      Mari.hydr.  UGCUGGCgga c-gcggnnnn nnnnnnnnn- nnnnnnnnnn n 
      Pseu.halo.  GcuUUUCgga c-ggggnnnn nnnnnnnnn- nnnnnnnnnn n 
      Uncu.ww11.  GuGUUCUGga c-gcgnnnnn nnnnnnnnn- nnnnnnnnnn n 
      Shew.putr.  GuuUUCUGga c-GCGGGuuc aaguCCCGC- CGCCUCCacc a 
      Colw.spec.  GcuUUUUGga c-GGGGGuuc gauuCCCCC- CCGCUCCacc a 
      Phot.phos.  uGaUUUUgga c-gcggnnnn nnnnnnnnn- nnnnnnnnnn n 
      Vibr.chol.  GGUUUUCGga c-GGGGGuuc aacuCCCCC- CAGCUCCacc a 
      Aero.salm.  uAAUUUUgga c-ggggnnnn nnnnnnnnn- nnnnnnnnnn n 
      Uncu.vlw3.  uAAUUUUGga c-gggnnnnn nnnnnnnnn- nnnnnnnnnn n 
      Uncu.vlw4.  uAAUUUUGga c-ggggguun nnnnnnnnn- nnnnnnnnnn n 
   Uncu.vls1.-3.  uAAUUUUGga c-gggnnnnn nnnnnnnnn- nnnnnnnnnn n 
      Uncu.rca3.  uAAUUUUGga c-gggnnnnn nnnnnnnnn- nnnnnnnnnn n 
   Uncu.vls1.-4.  uAAUUUUGga c-gggnnnnn nnnnnnnnn- nnnnnnnnnn n 
      Uncu.ww-9.  uAAUUUUGga c-gggnnnnn nnnnnnnnn- nnnnnnnnnn n 
      Uncu.ww10.  uAAUUUUGga c-gggnnnnn nnnnnnnnn- nnnnnnnnnn n 
      Uncu.vlw5.  uAAUUUUGga c-gggnnnnn nnnnnnnnn- nnnnnnnnnn n 
      Uncu.vlw6.  uAAUUUUGgn n-nnnnnnnn nnnnnnnnn- nnnnnnnnnn n 
      Uncu.rca4.  GUuUUUCGga c-gcgnnnnn nnnnnnnnn- nnnnnnnnnn n 
      Uncu.rca7.  GUuUUUCGga c-gcgnnnnn nnnnnnnnn- nnnnnnnnnn n 
      Uncu.rca8.  GUuUUUCGga c-gcnnnnnn nnnnnnnnn- nnnnnnnnnn n 
      Uncu.lem1.  GUuUUUCGga c-gcgnnnnn nnnnnnnnn- nnnnnnnnnn n 
      Uncu.lem2.  uauUuUCGga c-gcggguuc aannnnnnn- nnnnnnnnnn n 
      Past.mult.  UAAUUUCGga c-GCGGGuuc aacuCCCGC- CAGCUCCacc a 
      Mann.haem.  aAAUUUCGga c-GGGGGuuc aaauCCCCC- CAGCUCCacc a 
      Haem.somn.  UAAUUUCGga c-GGGGGuuc aacuCCCCC- CAGCUCCacc a 
      Haem.infl.  UAAUUUCGga c-GGGGGuuc aacuCCCCC- CAGCUCCacc a 
      Haem.ducr.  UAAUUUCGga c-GGGGGuuc aaauCCCCC- CAGCUCCacc a 
      Acti.pleu.  UAAUUUCGga c-GGGGGuuc aaauCCCCC- CAGCUCCacc a 
      Acti.acti.  gAAUUUCGga c-GGGGGuuc aacuCCCCC- CAGCUCCacc a 
      Buch.aphi.  aAAUUUUGga c-GCGGGuuc aaauCCCGC- CAGCUCCacc a 
      Buch.APS-.  aAAUUUUGga c-GCGGGuuc gaauCCCGC- CAGCUCCacc a 
   Esch.coli.-1.  GAAUUUCGga c-GCGGGuuc aacuCCCGC- CAGCUCCacc a 
   Esch.coli.-2.  AAAUUUCGga c-GCGGGuuc aacuCCCGC- CAGCUCCacc a 
   Esch.coli.-3.  GAAUUUCGga c-GCGGGuuc aacuCCCGC- CAGCUCCacc a 
      Prov.rett.  AAAUUUCnnn n-nnnnnnnn nnnnnnnnn- nnnnnnnnnn n 
   Salm.typh.-1.  GAAUUUCGga c-GCGGGuuc aacuCCCGC- CAGCUCCacc a 
   Salm.typh.-2.  GAAUUUCGga c-GCGGGuuc aacuCCCGC- CAGCUCCacc a 
   Salm.ente.-1.  GAAUUUCGga c-GCGGGuuc aacuCCCGC- CAGCUCCacc a 
   Salm.ente.-2.  GAAUUUCGga c-gcgnnnnn nnnnnnnnn- nnnnnnnnnn n 
      Shig.flex.  GAAUUUCGga c-GCGGGuuc aacuCCCGC- CAGCUCCacc a 
      Shig.dyse.  GAAUUCCGga c-GCGGGuuc aacuCCCGC- CAGCUCCacc a 
      Salm.para.  GAAUUUCGga c-GCGGGuuc aacuCCCGC- CAGCUCCacc a 
      Erwi.caro.  uAGUUCCGga c-GGGGGuuc aaauCCCCC- CAGCUCCacc a 
      Erwi.chry.  GAAUUUCGga c-GCGGGuuc aacuCCCGC- CAGCUCCacc a 
      Kleb.pneu.  GAAUUUCGga c-GCGGGuuc aacuCCCGC- CAGCUCCacc a 
      Uncu.rca1.  cAAUUUcGga c-gggnnnnn nnnnnnnnn- nnnnnnnnnn n 
   Uncu.vls1.-1.  uAAUUCUGga c-gcgnnnnn nnnnnnnnn- nnnnnnnnnn n 
      Uncu.vls3.  uAAUUCUGa- c-gcgnnnnn nnnnnnnnn- nnnnnnnnnn n 
      Uncu.vls4.  uAAUUUUGga c-ggggnnnn nnnnnnnnn- nnnnnnnnnn n 
      Uncu.ww-1.  GAAUUUCGga c-gcgnnnnn nnnnnnnnn- nnnnnnnnnn n 
      Uncu.rca2.  GAAUUUCGga c-gcgnnnnn nnnnnnnnn- nnnnnnnnnn n 
      Uncu.ww-2.  GAAUUUCGga c-gcgnnnnn nnnnnnnnn- nnnnnnnnnn n 
      Uncu.ww-3.  GAAUUUCGga c-gcgnnnnn nnnnnnnnn- nnnnnnnnnn n 
      Uncu.ql-1.  GAAUUUCGga c-gunnnnnn nnnnnnnnn- nnnnnnnnnn n 
      Uncu.ww-4.  GAAUUUCGga c-gcgnnnnn nnnnnnnnn- nnnnnnnnnn n 
Uncu.vls1.-2.pa.  gnnnnnnnnn n-nnnnnnnn nnnnnnnnn- nnnnnnnnnn n 
      Uncu.vls5.  GAAUUUCGga c-gcgnnnnn nnnnnnnnn- nnnnnnnnnn n 
      Uncu.fs-1.  GAAUUUCGga c-gcnnnnnn nnnnnnnnn- nnnnnnnnnn n 
      Uncu.vls6.  GAAUUUCGga c-gcggnnnn nnnnnnnnn- nnnnnnnnnn n 
      Uncu.fs-2.  GAAUUUCGga c-gcgnnnnn nnnnnnnnn- nnnnnnnnnn n 
      Uncu.ww-5.  GAAUUUCGga c-gcggnnnn nnnnnnnnn- nnnnnnnnnn n 
      Uncu.ww-6.  GAAUUUCGga c-gcggnnnn nnnnnnnnn- nnnnnnnnnn n 
      Uncu.vlw1.  GAaUUUCGga c-gcggnnnn nnnnnnnnn- nnnnnnnnnn n 
      Uncu.vls7.  GAAUUUCGga c-gcggguuc annnnnnnn- nnnnnnnnnn n 
      Uncu.vls8.  GAAUUUCGga c-gcgnnnnn nnnnnnnnn- nnnnnnnnnn n 
      Uncu.vls9.  uAAUUUCGga c-ggnnnnnn nnnnnnnnn- nnnnnnnnnn n 
      Uncu.vlw2.  uAaUUUCGga c-gcgggucn nnnnnnnnn- nnnnnnnnnn n 
      Uncu.ww-7.  GAAUUUCGga c-gcgnnnnn nnnnnnnnn- nnnnnnnnnn n 
      Uncu.ww-8.  GAAUUUCGga c-nnnnnnnn nnnnnnnnn- nnnnnnnnnn n 
      Yers.ente.  uAAUUUCGga c-GGGGGuuc aaauCCCCC- CAGCUCCacc a 
      Yers.pest.  uAAUUUCGga c-GGGGGuuc aaauCCCCC- CAGCUCCacc a 
      Desu.vulg.  CaUUCUCGga c-GCGGGuuc gauuCCCGC- CGCCUCCacc a 
      Desu.desu.  UGUUCUCgga c-ggggnnnn nnnnnnnnn- nnnnnnnnnn n 
      Geob.sulf.  gAUCUUCGga c-GCGGGuuc gacuCCCGC- CACCUCCacc a 
      Geob.meta.  gAUCUUCGga c-GCGGGuuc gacuCCCGC- CACCUCCacc a 
      Heli.pylo.  GAuuUUUGga c-UGGGGuuc gauuCCCCA- CAGCUCCacc a 
      Camp.jeju.  UAUUUUUGga c-AGGGGuuc gauuCCCCU- CGCUUCCacc a 
   Fuso.nucl.-1.  UGAUUUCGga c-ACGAGuuc gacuCUCGU- CAUCUCCacc a 
   Fuso.nucl.-2.  UGAUUUCGga c-ACGAGuuc gacuCUCGU- CAUCUCCacc a 
   Fuso.nucl.-3.  UGAUUUCGga c-ACGAGuuc gauuCUCGU- CGUCUCCacc a 
      Stre.coel.  CAcCGUUGga c-GCGGGuuc gauuCCCGC- CAUCUCCacc a 
      Ther.fusc.  CAUCGAAGga c-GCGGGuuc gauuCCCGC- CACCUCCacc a 
      Trop.whip.  uGCcG-CGga c-GGGGGuuc gauuCCCCC- CAUCUCCacc a 
      Myco.lepr.  UGCCGuAGga c-CCGGGuuc gauuCCCGG- CAGCUCCacc a 
      Myco.aviu.  UGCCGuAGga c-CCGGGuuc gauuCCCGG- CAGCUCCacc a 
      Myco.tube.  UGCCGuAGga c-CCGGGuuc gauuCCCGG- CAGCUCCacc a 
      Myco.bovi.  UGCCGuAGga c-CCGGGuuc gauuCCCGG- CAGCUCCacc a 
      Myco.mari.  UGCCGuAGga c-CCGGGuuc gauuCCCGG- CAGCUCCacc a 
      Myco.smeg.  UGCCGuAGga c-CCGGGuuc aauuCCCGG- CAGCUCCacc a 
      Cory.diph.  UGaCGUAGga c-CCGGGuuc aauuCCCGG- CAGCUCCacc a 
      Cory.glut.  UGACGUAGga c-CCGGGuuc aauuCCCGG- CAGCUCCacc a 
      Desu.hafn.  UGcCUUCGga c-GGCGGuuc gauuCCGCC- CACCUCCacc a 
      Deha.ethe.  CUUUUCUGga cgGGGAGuuc gaccCUCCCc CGUCUCCacc a 
      Heli.mobi.  UuUCUUcGga c-gcggnnnn nnnnnnnnn- nnnnnnnnnn n 
      Baci.halo.  UAUUUCUGga c-GUGGGuuc gauuCCCAC- CGUCUCCacc a 
      Baci.stea.  UGCCUCUGga c-GUGGGuuc gacuCCCAC- CGUCUCCacc a 
      Baci.mega.  UAuUUCUgga c-guggnnnn nnnnnnnnn- nnnnnnnnnn n 
      Baci.subt.  UGUUUCUGga c-GUGGGuuc gacuCCCAC- CGUCUCCacc a 
      Stap.sapr.  AACCucugga c-gcnnnnnn nnnnnnnnn- nnnnnnnnnn n 
      Stap.epid.  GACCUCUGga c-GCGGGuuc gaauCCCGC- CGUCUCCacc a 
   Stap.aure.-1.  GACCUUUGga c-GCGGGuuc aaauCCCGC- CGUCUCCacc a 
   Stap.aure.-2.  GACCUCUGga c-GCGGGuuc aaauCCCGC- CGUCUCCacc a 
   Stap.aure.-3.  gACCUCUGga c-GCGGGuuc aaauCCCGC- CGUCUCCacc a 
   Stap.aure.-4.  GACCUCUGga c-GCGGGuuc aaauCCCGC- CGUCUCCacc a 
   Stap.aure.-5.  GACCUCUGga c-GCGGGuuc aaauCCCGC- CGUCUCCacc a 
      Stap.xylo.  AACCucugga c-gcnnnnnn nnnnnnnnn- nnnnnnnnnn n 
      Baci.anth.  UAUUUUUGga c-GUGGGuuc gacuCCCAC- CGUCUCCacc a 
      List.inno.  UAUUUCUGga c-GUGGGuuc gacuCCCAC- CAUCUCCacc a 
      List.mono.  UAUUUCUGga c-GUGGGuuc gacuCCCAC- CAUCUCCacc a 
   List.gray.-1.  UAUUUCUGgn n-nnnnnnnn nnnnnnnnn- nnnnnnnnnn n 
   List.gray.-2.  UAUUUCUGgn n-nnnnnnnn nnnnnnnnn- nnnnnnnnnn n 
      List.ivan.  UAUUUCUGgn n-nnnnnnnn nnnnnnnnn- nnnnnnnnnn n 
      List.seel.  UAUUUCUGgn n-nnnnnnnn nnnnnnnnn- nnnnnnnnnn n 
      List.wels.  UAUUUCUGgn n-nnnnnnnn nnnnnnnnn- nnnnnnnnnn n 
      Leuc.mese.  GCGAuuugga c-agnnnnnn nnnnnnnnn- nnnnnnnnnn n 
      Leuc.pseu.  ACGGuuugga c-agnnnnnn nnnnnnnnn- nnnnnnnnnn n 
      Leuc.lact.  GCAGuuugga c-annnnnnn nnnnnnnnn- nnnnnnnnnn n 
      Lact.delb.  UGUGUUUnnn n-nnnnnnnn nnnnnnnnn- nnnnnnnnnn n 
      Lact.gass.  UACGUUUGga c-AGGGGuuc aauuCCCCU- CAUCUCCacc a 
      Lact.sake.  UGCGCAUGga c-GCGGGuuc aaccCCCGC- CGGCUCCacc a 
      Lact.helv.  UGCGucugga c-agnnnnnn nnnnnnnnn- nnnnnnnnnn n 
      Lact.gall.  UGCGuuugga c-acnnnnnn nnnnnnnnn- nnnnnnnnnn n 
   Lact.plan.-1.  UAUGcuuaga c-gcnnnnnn nnnnnnnnn- nnnnnnnnnn n 
   Carn.pisc.pa.  uaugcuugga c-AGGGGuuc gacuCCCCU- cgucuccacc a 
   Ente.faec.-1.  UAUGUUUGga c-GCGGGuuc gacuCCCGC- CGUCUCCacc a 
   Ente.faec.-2.  UGUGUUUGga c-GCGGGuuc gacuCCCGC- CGUCUCCacc a 
      Ente.dura.  UGUGuuugga c-gcnnnnnn nnnnnnnnn- nnnnnnnnnn n 
      Oeno.oeni.  AUAAUUUGga c-auggguuc gacucccau- CUACUCCacc a 
   Lact.lact.-1.  GGUGuuugga c-agnnnnnn nnnnnnnnn- nnnnnnnnnn n 
   Lact.lact.-2.  GGUGuuugga c-agnnnnnn nnnnnnnnn- nnnnnnnnnn n 
   Lact.lact.-3.  GGUGuuugga c-agnnnnnn nnnnnnnnn- nnnnnnnnnn n 
   Lact.lact.-4.  GGUGuuugga c-agnnnnnn nnnnnnnnn- nnnnnnnnnn n 
      Lact.garv.  GGUGucugga c-agnnnnnn nnnnnnnnn- nnnnnnnnnn n 
   Lact.plan.-2.  GGCAuuugga c-agnnnnnn nnnnnnnnn- nnnnnnnnnn n 
      Pedi.pent.  caugcuugga c-GCGGGuuc gacuCCCGC- CGACUCCacc a 
      Lact.raff.  GGCAuuugga c-agnnnnnn nnnnnnnnn- nnnnnnnnnn n 
      Stre.equi.  GGUGUUUGga c-GUGGGuuc gacuCCCAC- CAGCUCCacc a 
      Stre.uber.  GGUGUUUGga c-GUGGGuuc gacuCCCAC- CAGCUCCacc a 
      Stre.pyog.  GGUGUUUGga c-GUGGGuuc gacuCCCAC- CAGCUCCacc a 
   Stre.suis.pa.  ---------- ---------- ---------- ---------- - 
      Stre.ther.  GAUGcuugga c-gunnnnnn nnnnnnnnn- nnnnnnnnnn n 
      Stre.gord.  GAUGUUUGga c-GUGGGuuc gacuCCCAC- CGGCUCCacc a 
      Stre.miti.  GAUGUUUGga c-GUGGGuuc gacuCCCAC- CGGCUCCacc a 
      Stre.pneu.  GGUGUUUGga c-GUGGGuuc gacuCCCAC- CGGCUCCacc a 
      Stre.muta.  GAUGUUUGga c-GUGGGuuc gacuCCCAC- CGGCUCCacc a 
      Myco.capr.  AUAUCUUGga c-GCGAGuuc gauuCUCGC- CAUCUCCacc a 
      Urea.urea.  GUGUUGCGga a-AGGGGuuc gacuCCCCU- CAUCUCCacc a 
      Spir.kunk.  UAUUUgUGga c-GCGGGuuc aauuCCCGC- CAUCUCCacc a 
      Myco.geni.  cCuUUAUGga a-ACGGGuuc gauuCCCGU- CAUCUCCacc a 
      Myco.pneu.  cCuUUAUGga a-ACGGGuuc gauuCCCGU- CAUCUCCacc a 
      Myco.pulm.  AAUGUgUGga c-CCGGGuuc gacuCCCGG- CAUUUCCacc a 
      Clos.ther.  CGAUUUCGga c-AGGGGuuc gacuCCCCU- CGCCUCCacc a 
      Ther.teng.  CGCCUUCGga c-CGGGGuuc gaauCCCCG- CACCUCCacc a 
      Clos.perf.  UGCUUUCGga c-ACGGGuuc gacaCCCGU- CGCCUCCacc a 
      Clos.botu.  UGCUUUCGga c-AGGGGuuc gauuCCCCU- CGCCUCCacc a 
      Clos.diff.  GAUUUGCGga c-AGGGGuuc gacuCCCCU- CGuCUCCacc a 
Clos.acet.-1.pa.  cauuuucgga c-AGGGGuuc gauuCCCCU- cgccuccacc a 
   Clos.acet.-2.  CAUUUUCGga c-AGGGGuuc gauuCCCCU- CGCCUCCacc a 
      Rumi.albu.  GGCUUUCGga c-AGGAGuuc gauuCUCCU- CAUCUCCacc a 
      Carb.hydr.  GUcCUCCGga cgGuGGGuuc gauuCCCcC- CGCCUCCacc a 
         support  SSSSSSSS-- --S-SSS--- ----SSS-S- ---------- - 
