# Supplementary material for: Comparative 3-D Modeling of tmRNA
Source: BMC Mol Biol. 2005 Jun 15;6:14. doi: 10.1186/1471-2199-6-14 (PMC1168896; doi:10.1186/1471-2199-6-14)
Supplement: Additional File 7 — PDB coordinates of the closed form of Escherichia coli tmRNA. 3-D model of the closed form of Escherichia coli tmRNA. [file 1471-2199-6-14-S7.pdb]

REMARK   2                                                            
REMARK   2 RESOLUTION. NOT APPLICABLE                                 
REMARK   3                                                            
REMARK   3 REFINEMENT.                                                
REMARK   3   PROGRAM     : ERNA-3D                                    
REMARK   3   AUTHOR      : MUELLER                                    
REMARK   4      COMPLIES WITH FORMAT V. 2.2, 16-DEC-1996              
USER       BACKGROUND: 1.000 1.000 0.572
SEQRES   1 A  363    G   G   G   G   C   U   G   A   U   U   C   U   G
SEQRES   2 A  363    G   A   U   U   C   G   A   C   G   G   G   A   U
SEQRES   3 A  363    U   U   G   C   G   A   A   A   C   C   C   A   A
SEQRES   4 A  363    G   G   U   G   C   A   U   G   C   C   G   A   G
SEQRES   5 A  363    G   G   G   C   G   G   U   U   G   G   C   C   U
SEQRES   6 A  363    C   G   U   A   A   A   A   A   G   C   C   G   C
SEQRES   7 A  363    A   A   A   A   A   A   U   A   G   U   C   G   C
SEQRES   8 A  363    A   A   A   C   G   A   C   G   A   A   A   A   C
SEQRES   9 A  363    U   A   C   G   C   U   U   U   A   G   C   A   G
SEQRES  10 A  363    C   U   U   A   A   U   A   A   C   C   U   G   C
SEQRES  11 A  363    U   U   A   G   A   G   C   C   C   U   C   U   C
SEQRES  12 A  363    U   C   C   C   U   A   G   C   C   U   C   C   G
SEQRES  13 A  363    C   U   C   U   U   A   G   G   A   C   G   G   G
SEQRES  14 A  363    G   A   U   C   A   A   G   A   G   A   G   G   U
SEQRES  15 A  363    C   A   A   A   C   C   C   A   A   A   A   G   A
SEQRES  16 A  363    G   A   U   C   G   C   G   U   G   G   A   A   G
SEQRES  17 A  363    C   C   C   U   G   C   C   U   G   G   G   G   U
SEQRES  18 A  363    U   G   A   A   G   C   G   U   U   A   A   A   A
SEQRES  19 A  363    C   U   U   A   A   U   C   A   G   G   C   U   A
SEQRES  20 A  363    G   U   U   U   G   U   U   A   G   U   G   G   C
SEQRES  21 A  363    G   U   G   U   C   C   G   U   C   C   G   C   A
SEQRES  22 A  363    G   C   U   G   G   C   A   A   G   C   G   A   A
SEQRES  23 A  363    U   G   U   A   A   A   G   A   C   U   G   A   C
SEQRES  24 A  363    U   A   A   G   C   A   U   G   U   A   G   U   A
SEQRES  25 A  363    C   C   G   A   G   G   A   U   G   U   A   G   G
SEQRES  26 A  363    A   A   U   U   U   C   G   G   A   C   G   C   G
SEQRES  27 A  363    G   G   U   U   C   A   A   C   U   C   C   C   G
SEQRES  28 A  363    C   C   A   G   C   U   C   C   A   C   C   A    
HYDBND       O6    G A    1                 N4    C A  359              
HYDBND       N1    G A    1                 N3    C A  359              
HYDBND       N2    G A    1                 O2    C A  359              
HYDBND       O6    G A    2                 N4    C A  358              
HYDBND       N1    G A    2                 N3    C A  358              
HYDBND       N2    G A    2                 O2    C A  358              
HYDBND       N2    G A    2                 O2    C A  359              
HYDBND       O6    G A    3                 N3    U A  357              
HYDBND       O6    G A    4                 N3    U A  357              
HYDBND       O6    G A    4                 N4    C A  356              
HYDBND       N1    G A    4                 N3    C A  356              
HYDBND       N2    G A    4                 O2    C A  356              
HYDBND       O2    C A    5                 N2    G A  355              
HYDBND       N3    C A    5                 N1    G A  355              
HYDBND       N4    C A    5                 O6    G A  355              
HYDBND       N3    U A    6                 N1    A A  354              
HYDBND       O4    U A    6                 N6    A A  354              
HYDBND       O6    G A    7                 N6    A A  354              
HYDBND       O6    G A    7                 N4    C A  353              
HYDBND       N1    G A    7                 N3    C A  353              
HYDBND       N2    G A    7                 O2    C A  353              
HYDBND       N3    U A   10                 N3    C A  346              
HYDBND       O4    U A   10                 N4    C A  346              
HYDBND       N2    G A   14                 O2    C A  343              
HYDBND       O2    C A   21                 N2    G A  332              
HYDBND       N3    C A   21                 N2    G A  333              
HYDBND       N1    A A   25                 N3    U A  329              
HYDBND       N3    U A   26                 N1    A A  327              
HYDBND       O4    U A   26                 N6    A A  327              
HYDBND       O4    U A   27                 N6    A A  327              
HYDBND       N6    A A   34                 O4    U A  320              
HYDBND       N1    A A   34                 N3    U A  320              
HYDBND       O2    C A   36                 N2    G A  318              
HYDBND       N3    C A   36                 N1    G A  318              
HYDBND       N4    C A   36                 O6    G A  318              
HYDBND       O2    C A   37                 N2    G A  317              
HYDBND       N6    A A   38                 O6    G A  315              
HYDBND       O6    G A   40                 N4    C A  314              
HYDBND       O6    G A   40                 N1    G A  315              
HYDBND       N1    G A   40                 N3    C A  314              
HYDBND       N2    G A   40                 O2    C A  314              
HYDBND       O6    G A   41                 N4    C A  313              
HYDBND       N1    G A   41                 N3    C A  313              
HYDBND       N2    G A   41                 O2    C A  313              
HYDBND       N3    U A   42                 N1    A A  312              
HYDBND       O4    U A   42                 N6    A A  312              
HYDBND       O2    C A   44                 N2    G A  307              
HYDBND       N3    C A   44                 N1    G A  307              
HYDBND       N4    C A   44                 O6    G A  307              
HYDBND       N6    A A   45                 O4    U A  306              
HYDBND       N1    A A   45                 N3    U A  306              
HYDBND       N3    U A   46                 N1    A A  305              
HYDBND       O4    U A   46                 N6    A A  305              
HYDBND       O6    G A   47                 N4    C A  304              
HYDBND       N1    G A   47                 N3    C A  304              
HYDBND       N4    C A   48                 O6    G A  303              
HYDBND       N4    C A   48                 O6    G A   67              
HYDBND       N3    C A   49                 N1    G A   67              
HYDBND       N4    C A   49                 O6    G A   67              
HYDBND       O6    G A   50                 N4    C A   66              
HYDBND       N1    G A   50                 N3    C A   66              
HYDBND       N2    G A   50                 O2    C A   66              
HYDBND       N6    A A   51                 O4    U A   65              
HYDBND       N1    A A   51                 N3    U A   65              
HYDBND       O6    G A   52                 N4    C A   64              
HYDBND       N1    G A   52                 N3    C A   64              
HYDBND       N2    G A   52                 O2    C A   64              
HYDBND       N2    G A   52                 N1    A A   72              
HYDBND       O6    G A   53                 N4    C A   63              
HYDBND       N1    G A   53                 N3    C A   63              
HYDBND       N1    G A   53                 N3    C A   64              
HYDBND       N1    G A   53                 O2    C A   64              
HYDBND       N2    G A   53                 O2    C A   63              
HYDBND       N2    G A   53                 O2    C A   64              
HYDBND       O6    G A   55                 N4    C A   78              
HYDBND       N1    G A   55                 N3    C A   78              
HYDBND       O2    C A   56                 N2    G A   77              
HYDBND       N3    C A   56                 N1    G A   77              
HYDBND       N4    C A   56                 O6    G A   77              
HYDBND       O6    G A   57                 N4    C A   76              
HYDBND       N1    G A   57                 N3    C A   76              
HYDBND       N2    G A   57                 O2    C A   76              
HYDBND       O6    G A   58                 N4    C A   75              
HYDBND       N1    G A   58                 N3    C A   75              
HYDBND       N2    G A   58                 O2    C A   75              
HYDBND       N2    G A   61                 O2    C A   63              
HYDBND       O2    C A   63                 N2    G A   53              
HYDBND       O2    C A   63                 N2    G A   61              
HYDBND       N3    C A   63                 N1    G A   53              
HYDBND       N4    C A   63                 O6    G A   53              
HYDBND       O2    C A   64                 N2    G A   52              
HYDBND       O2    C A   64                 N1    G A   53              
HYDBND       O2    C A   64                 N2    G A   53              
HYDBND       N3    C A   64                 N1    G A   52              
HYDBND       N3    C A   64                 N1    G A   53              
HYDBND       N4    C A   64                 O6    G A   52              
HYDBND       N3    U A   65                 N1    A A   51              
HYDBND       O4    U A   65                 N6    A A   51              
HYDBND       O2    C A   66                 N2    G A   50              
HYDBND       N3    C A   66                 N1    G A   50              
HYDBND       N4    C A   66                 O6    G A   50              
HYDBND       O6    G A   67                 N4    C A   48              
HYDBND       O6    G A   67                 N4    C A   49              
HYDBND       N1    G A   67                 N3    C A   49              
HYDBND       N1    G A   67                 O6    G A  303              
HYDBND       N1    A A   72                 N2    G A   52              
HYDBND       O2    C A   75                 N2    G A   58              
HYDBND       N3    C A   75                 N1    G A   58              
HYDBND       N4    C A   75                 O6    G A   58              
HYDBND       O2    C A   76                 N2    G A   57              
HYDBND       N3    C A   76                 N1    G A   57              
HYDBND       N4    C A   76                 O6    G A   57              
HYDBND       O6    G A   77                 N4    C A   56              
HYDBND       N1    G A   77                 N3    C A   56              
HYDBND       N2    G A   77                 O2    C A   56              
HYDBND       N3    C A   78                 N1    G A   55              
HYDBND       N4    C A   78                 O6    G A   55              
HYDBND       O6    G A   87                 N4    C A   98              
HYDBND       N1    G A   87                 N3    C A   98              
HYDBND       N2    G A   87                 O2    C A   98              
HYDBND       N3    U A   88                 N1    A A   97              
HYDBND       O4    U A   88                 N6    A A   97              
HYDBND       O2    C A   89                 N2    G A   96              
HYDBND       N3    C A   89                 N1    G A   96              
HYDBND       N4    C A   89                 O6    G A   96              
HYDBND       O6    G A   90                 N4    C A   95              
HYDBND       N1    G A   90                 O6    G A   96              
HYDBND       N1    G A   90                 N3    C A   95              
HYDBND       N2    G A   90                 O2    C A   95              
HYDBND       O2    C A   95                 N2    G A   90              
HYDBND       N3    C A   95                 N1    G A   90              
HYDBND       N4    C A   95                 O6    G A   90              
HYDBND       O6    G A   96                 N4    C A   89              
HYDBND       O6    G A   96                 N1    G A   90              
HYDBND       N1    G A   96                 N3    C A   89              
HYDBND       N2    G A   96                 O2    C A   89              
HYDBND       N6    A A   97                 O4    U A   88              
HYDBND       N1    A A   97                 N3    U A   88              
HYDBND       O2    C A   98                 N2    G A   87              
HYDBND       N3    C A   98                 N1    G A   87              
HYDBND       N4    C A   98                 O6    G A   87              
HYDBND       N2    G A  108                 O2    C A  137              
HYDBND       N2    G A  108                 N3    C A  137              
HYDBND       O2    C A  109                 N2    G A  136              
HYDBND       O2    C A  109                 N1    G A  136              
HYDBND       N3    C A  109                 N1    G A  136              
HYDBND       N4    C A  109                 O6    G A  136              
HYDBND       N3    U A  110                 N1    A A  135              
HYDBND       O4    U A  110                 N6    A A  135              
HYDBND       N3    U A  111                 O6    G A  134              
HYDBND       O4    U A  111                 N6    A A  135              
HYDBND       N3    U A  112                 N1    A A  133              
HYDBND       O4    U A  112                 N6    A A  133              
HYDBND       N6    A A  113                 O4    U A  132              
HYDBND       N1    A A  113                 N3    U A  132              
HYDBND       N1    G A  114                 O4    U A  132              
HYDBND       N1    G A  114                 N3    C A  130              
HYDBND       N2    G A  114                 O2    C A  130              
HYDBND       O2    C A  115                 N2    G A  129              
HYDBND       N3    C A  115                 N1    G A  129              
HYDBND       N4    C A  115                 O6    G A  129              
HYDBND       N6    A A  116                 O4    U A  128              
HYDBND       N1    A A  116                 N3    U A  128              
HYDBND       O6    G A  117                 N4    C A  127              
HYDBND       N1    G A  117                 N3    C A  127              
HYDBND       N2    G A  117                 O2    C A  127              
HYDBND       O4    U A  119                 N6    A A  125              
HYDBND       N6    A A  125                 O4    U A  119              
HYDBND       O2    C A  127                 N2    G A  117              
HYDBND       N3    C A  127                 N1    G A  117              
HYDBND       N4    C A  127                 O6    G A  117              
HYDBND       N3    U A  128                 N1    A A  116              
HYDBND       O4    U A  128                 N6    A A  116              
HYDBND       O6    G A  129                 N4    C A  115              
HYDBND       N1    G A  129                 N3    C A  115              
HYDBND       N2    G A  129                 O2    C A  115              
HYDBND       O2    C A  130                 N2    G A  114              
HYDBND       N3    C A  130                 N1    G A  114              
HYDBND       N3    U A  131                 O6    G A  176              
HYDBND       N3    U A  132                 N1    A A  113              
HYDBND       O4    U A  132                 N6    A A  113              
HYDBND       O4    U A  132                 N1    G A  114              
HYDBND       N6    A A  133                 O4    U A  112              
HYDBND       N1    A A  133                 N3    U A  112              
HYDBND       O6    G A  134                 N3    U A  111              
HYDBND       N6    A A  135                 O4    U A  110              
HYDBND       N6    A A  135                 O4    U A  111              
HYDBND       N1    A A  135                 N3    U A  110              
HYDBND       O6    G A  136                 N4    C A  109              
HYDBND       N1    G A  136                 O2    C A  109              
HYDBND       N1    G A  136                 N3    C A  109              
HYDBND       N2    G A  136                 O2    C A  109              
HYDBND       O2    C A  137                 N2    G A  108              
HYDBND       N3    C A  137                 N2    G A  108              
HYDBND       O2    C A  138                 N2    G A  181              
HYDBND       N3    C A  138                 N1    G A  181              
HYDBND       N4    C A  138                 O6    G A  181              
HYDBND       O2    C A  139                 N2    G A  181              
HYDBND       O2    C A  139                 N2    G A  180              
HYDBND       N3    C A  139                 N1    G A  180              
HYDBND       N4    C A  139                 O6    G A  180              
HYDBND       N3    U A  140                 N1    A A  179              
HYDBND       O4    U A  140                 N6    A A  179              
HYDBND       O2    C A  141                 N2    G A  178              
HYDBND       N3    C A  141                 N1    G A  178              
HYDBND       N4    C A  141                 O6    G A  178              
HYDBND       N3    U A  142                 N1    A A  177              
HYDBND       O4    U A  142                 N6    A A  177              
HYDBND       O2    C A  143                 N2    G A  176              
HYDBND       N3    C A  143                 N1    G A  176              
HYDBND       N4    C A  143                 O6    G A  176              
HYDBND       O2    C A  145                 N2    G A  170              
HYDBND       N3    C A  145                 N1    G A  170              
HYDBND       N4    C A  145                 O4    U A  172              
HYDBND       N4    C A  145                 O6    G A  170              
HYDBND       O2    C A  146                 N2    G A  169              
HYDBND       N3    C A  146                 N1    G A  169              
HYDBND       N4    C A  146                 O6    G A  169              
HYDBND       O2    C A  147                 N2    G A  168              
HYDBND       N3    C A  147                 N1    G A  168              
HYDBND       N4    C A  147                 O6    G A  168              
HYDBND       N1    G A  150                 N1    A A  165              
HYDBND       N2    G A  150                 O2    C A  166              
HYDBND       O2    C A  151                 N2    G A  164              
HYDBND       N3    C A  151                 N1    G A  164              
HYDBND       N4    C A  151                 O6    G A  164              
HYDBND       O2    C A  152                 N2    G A  164              
HYDBND       O2    C A  152                 N2    G A  163              
HYDBND       N3    C A  152                 N1    G A  163              
HYDBND       N4    C A  152                 O6    G A  163              
HYDBND       N3    U A  153                 N1    A A  162              
HYDBND       O4    U A  153                 N6    A A  162              
HYDBND       O2    C A  157                 N2    G A  196              
HYDBND       N3    C A  157                 N1    G A  196              
HYDBND       N4    C A  157                 O6    G A  196              
HYDBND       N3    U A  158                 N1    A A  195              
HYDBND       O4    U A  158                 N6    A A  195              
HYDBND       N3    C A  159                 N1    G A  194              
HYDBND       N4    C A  159                 O6    G A  194              
HYDBND       N3    U A  160                 N1    A A  193              
HYDBND       O4    U A  160                 N6    A A  193              
HYDBND       N6    A A  162                 O4    U A  153              
HYDBND       N1    A A  162                 N3    U A  153              
HYDBND       O6    G A  163                 N4    C A  152              
HYDBND       N1    G A  163                 N3    C A  152              
HYDBND       N2    G A  163                 O2    C A  152              
HYDBND       O6    G A  164                 N4    C A  151              
HYDBND       N1    G A  164                 N3    C A  151              
HYDBND       N2    G A  164                 O2    C A  151              
HYDBND       N2    G A  164                 O2    C A  152              
HYDBND       N1    A A  165                 N1    G A  150              
HYDBND       O2    C A  166                 N2    G A  150              
HYDBND       O6    G A  168                 N4    C A  147              
HYDBND       N1    G A  168                 N3    C A  147              
HYDBND       N2    G A  168                 O2    C A  147              
HYDBND       O6    G A  169                 N4    C A  146              
HYDBND       N1    G A  169                 N3    C A  146              
HYDBND       N2    G A  169                 O2    C A  146              
HYDBND       O6    G A  170                 N4    C A  145              
HYDBND       N1    G A  170                 N3    C A  145              
HYDBND       N2    G A  170                 O2    C A  145              
HYDBND       O4    U A  172                 N4    C A  145              
HYDBND       O6    G A  176                 N3    U A  131              
HYDBND       O6    G A  176                 N4    C A  143              
HYDBND       N1    G A  176                 N3    C A  143              
HYDBND       N2    G A  176                 O2    C A  143              
HYDBND       N6    A A  177                 O4    U A  142              
HYDBND       N1    A A  177                 N3    U A  142              
HYDBND       O6    G A  178                 N4    C A  141              
HYDBND       N1    G A  178                 N3    C A  141              
HYDBND       N2    G A  178                 O2    C A  141              
HYDBND       N6    A A  179                 O4    U A  140              
HYDBND       N1    A A  179                 N3    U A  140              
HYDBND       O6    G A  180                 N4    C A  139              
HYDBND       N1    G A  180                 N3    C A  139              
HYDBND       N2    G A  180                 O2    C A  139              
HYDBND       O6    G A  181                 N4    C A  138              
HYDBND       N1    G A  181                 N3    C A  138              
HYDBND       N2    G A  181                 O2    C A  138              
HYDBND       N2    G A  181                 O2    C A  139              
HYDBND       N6    A A  193                 O4    U A  160              
HYDBND       N1    A A  193                 N3    U A  160              
HYDBND       O6    G A  194                 N4    C A  159              
HYDBND       N1    G A  194                 N3    C A  159              
HYDBND       N6    A A  195                 O4    U A  158              
HYDBND       N1    A A  195                 N3    U A  158              
HYDBND       O6    G A  196                 N4    C A  157              
HYDBND       N1    G A  196                 N3    C A  157              
HYDBND       N2    G A  196                 O2    C A  157              
HYDBND       O2    C A  201                 N2    G A  228              
HYDBND       N3    C A  201                 N1    G A  228              
HYDBND       N4    C A  201                 O6    G A  228              
HYDBND       O6    G A  202                 N4    C A  227              
HYDBND       N1    G A  202                 N3    C A  227              
HYDBND       N2    G A  202                 O2    C A  227              
HYDBND       N6    A A  207                 O4    U A  222              
HYDBND       N1    A A  207                 N3    U A  222              
HYDBND       O2    C A  209                 N2    G A  220              
HYDBND       N3    C A  209                 N1    G A  220              
HYDBND       N4    C A  209                 O6    G A  220              
HYDBND       O2    C A  210                 N2    G A  220              
HYDBND       O2    C A  210                 N2    G A  219              
HYDBND       N3    C A  210                 N1    G A  220              
HYDBND       N3    C A  210                 N1    G A  219              
HYDBND       N3    C A  210                 N2    G A  220              
HYDBND       N4    C A  210                 O6    G A  219              
HYDBND       O6    G A  213                 N4    C A  245              
HYDBND       N1    G A  213                 N3    C A  245              
HYDBND       O2    C A  214                 N2    G A  244              
HYDBND       N3    C A  214                 N1    G A  244              
HYDBND       N4    C A  214                 O6    G A  244              
HYDBND       O2    C A  215                 N2    G A  244              
HYDBND       O2    C A  215                 N2    G A  243              
HYDBND       N3    C A  215                 N1    G A  243              
HYDBND       N4    C A  215                 O6    G A  243              
HYDBND       N3    U A  216                 N1    A A  242              
HYDBND       O4    U A  216                 N6    A A  242              
HYDBND       O6    G A  217                 N4    C A  241              
HYDBND       N1    G A  217                 N3    C A  241              
HYDBND       N1    G A  218                 O4    U A  240              
HYDBND       O6    G A  219                 N4    C A  210              
HYDBND       N1    G A  219                 N3    C A  210              
HYDBND       N2    G A  219                 O2    C A  210              
HYDBND       O6    G A  220                 N4    C A  209              
HYDBND       N1    G A  220                 N3    C A  209              
HYDBND       N1    G A  220                 N3    C A  210              
HYDBND       N2    G A  220                 O2    C A  209              
HYDBND       N2    G A  220                 O2    C A  210              
HYDBND       N2    G A  220                 N3    C A  210              
HYDBND       N3    U A  222                 N1    A A  207              
HYDBND       O4    U A  222                 N6    A A  207              
HYDBND       O2    C A  227                 N2    G A  202              
HYDBND       N3    C A  227                 N1    G A  202              
HYDBND       N4    C A  227                 O6    G A  202              
HYDBND       O6    G A  228                 N4    C A  201              
HYDBND       N1    G A  228                 N3    C A  201              
HYDBND       N2    G A  228                 O2    C A  201              
HYDBND       O4    U A  240                 N1    G A  218              
HYDBND       N3    C A  241                 N1    G A  217              
HYDBND       N4    C A  241                 O6    G A  217              
HYDBND       N6    A A  242                 O4    U A  216              
HYDBND       N1    A A  242                 N3    U A  216              
HYDBND       O6    G A  243                 N4    C A  215              
HYDBND       N1    G A  243                 N3    C A  215              
HYDBND       N2    G A  243                 O2    C A  215              
HYDBND       O6    G A  244                 N4    C A  214              
HYDBND       N1    G A  244                 N3    C A  214              
HYDBND       N2    G A  244                 O2    C A  214              
HYDBND       N2    G A  244                 O2    C A  215              
HYDBND       N3    C A  245                 N1    G A  213              
HYDBND       N4    C A  245                 O6    G A  213              
HYDBND       O6    G A  248                 N4    C A  283              
HYDBND       N1    G A  248                 N3    C A  283              
HYDBND       N3    U A  250                 N1    A A  281              
HYDBND       O4    U A  250                 N6    A A  281              
HYDBND       N3    U A  251                 N1    A A  280              
HYDBND       O4    U A  251                 N6    A A  280              
HYDBND       O6    G A  252                 N4    C A  279              
HYDBND       N1    G A  252                 N3    C A  279              
HYDBND       N2    G A  252                 O2    C A  279              
HYDBND       N3    U A  253                 O6    G A  278              
HYDBND       N6    A A  255                 O4    U A  276              
HYDBND       N1    A A  255                 N3    U A  276              
HYDBND       O6    G A  256                 N4    C A  275              
HYDBND       N1    G A  256                 N3    C A  275              
HYDBND       N2    G A  256                 O2    C A  275              
HYDBND       O6    G A  258                 N6    A A  273              
HYDBND       O6    G A  259                 N4    C A  272              
HYDBND       N1    G A  259                 N3    C A  272              
HYDBND       N2    G A  259                 O2    C A  272              
HYDBND       O2    C A  260                 N2    G A  271              
HYDBND       N3    C A  260                 N1    G A  271              
HYDBND       N4    C A  260                 O6    G A  271              
HYDBND       O6    G A  261                 N4    C A  270              
HYDBND       O6    G A  261                 N1    G A  271              
HYDBND       N1    G A  261                 N3    C A  270              
HYDBND       N2    G A  261                 O2    C A  270              
HYDBND       O6    G A  263                 N4    C A  299              
HYDBND       N1    G A  263                 N3    C A  299              
HYDBND       N3    U A  264                 N1    A A  298              
HYDBND       O4    U A  264                 N6    A A  298              
HYDBND       O2    C A  265                 N2    G A  297              
HYDBND       N3    C A  265                 N1    G A  297              
HYDBND       N4    C A  265                 O6    G A  297              
HYDBND       O2    C A  266                 N2    G A  297              
HYDBND       O6    G A  267                 N4    C A  295              
HYDBND       N1    G A  267                 N3    C A  295              
HYDBND       N2    G A  267                 O2    C A  295              
HYDBND       N3    U A  268                 N1    A A  294              
HYDBND       O4    U A  268                 N6    A A  294              
HYDBND       O2    C A  269                 N1    G A  293              
HYDBND       O2    C A  270                 N2    G A  261              
HYDBND       N3    C A  270                 N1    G A  261              
HYDBND       N4    C A  270                 O6    G A  261              
HYDBND       O6    G A  271                 N4    C A  260              
HYDBND       N1    G A  271                 N3    C A  260              
HYDBND       N1    G A  271                 O6    G A  261              
HYDBND       N2    G A  271                 O2    C A  260              
HYDBND       O2    C A  272                 N2    G A  259              
HYDBND       N3    C A  272                 N1    G A  259              
HYDBND       N4    C A  272                 O6    G A  259              
HYDBND       N6    A A  273                 O6    G A  258              
HYDBND       O2    C A  275                 N2    G A  256              
HYDBND       N3    C A  275                 N1    G A  256              
HYDBND       N4    C A  275                 O6    G A  256              
HYDBND       N3    U A  276                 N1    A A  255              
HYDBND       O4    U A  276                 N6    A A  255              
HYDBND       O6    G A  278                 N3    U A  253              
HYDBND       O2    C A  279                 N2    G A  252              
HYDBND       N3    C A  279                 N1    G A  252              
HYDBND       N4    C A  279                 O6    G A  252              
HYDBND       N6    A A  280                 O4    U A  251              
HYDBND       N1    A A  280                 N3    U A  251              
HYDBND       N6    A A  281                 O4    U A  250              
HYDBND       N1    A A  281                 N3    U A  250              
HYDBND       N3    C A  283                 N1    G A  248              
HYDBND       N4    C A  283                 O6    G A  248              
HYDBND       N1    G A  293                 O2    C A  269              
HYDBND       N6    A A  294                 O4    U A  268              
HYDBND       N1    A A  294                 N3    U A  268              
HYDBND       O2    C A  295                 N2    G A  267              
HYDBND       N3    C A  295                 N1    G A  267              
HYDBND       N4    C A  295                 O6    G A  267              
HYDBND       O6    G A  297                 N4    C A  265              
HYDBND       N1    G A  297                 N3    C A  265              
HYDBND       N2    G A  297                 O2    C A  265              
HYDBND       N2    G A  297                 O2    C A  266              
HYDBND       N6    A A  298                 O4    U A  264              
HYDBND       N1    A A  298                 N3    U A  264              
HYDBND       N3    C A  299                 N1    G A  263              
HYDBND       N4    C A  299                 O6    G A  263              
HYDBND       O6    G A  303                 N4    C A   48              
HYDBND       O6    G A  303                 N1    G A   67              
HYDBND       N3    C A  304                 N1    G A   47              
HYDBND       N4    C A  304                 O6    G A   47              
HYDBND       N6    A A  305                 O4    U A   46              
HYDBND       N1    A A  305                 N3    U A   46              
HYDBND       N3    U A  306                 N1    A A   45              
HYDBND       O4    U A  306                 N6    A A   45              
HYDBND       O6    G A  307                 N4    C A   44              
HYDBND       N1    G A  307                 N3    C A   44              
HYDBND       N2    G A  307                 O2    C A   44              
HYDBND       N6    A A  312                 O4    U A   42              
HYDBND       N1    A A  312                 N3    U A   42              
HYDBND       O2    C A  313                 N2    G A   41              
HYDBND       N3    C A  313                 N1    G A   41              
HYDBND       N4    C A  313                 O6    G A   41              
HYDBND       O2    C A  314                 N2    G A   40              
HYDBND       N3    C A  314                 N1    G A   40              
HYDBND       N4    C A  314                 O6    G A   40              
HYDBND       O6    G A  315                 N6    A A   38              
HYDBND       N1    G A  315                 O6    G A   40              
HYDBND       N2    G A  317                 O2    C A   37              
HYDBND       O6    G A  318                 N4    C A   36              
HYDBND       N1    G A  318                 N3    C A   36              
HYDBND       N2    G A  318                 O2    C A   36              
HYDBND       N3    U A  320                 N1    A A   34              
HYDBND       O4    U A  320                 N6    A A   34              
HYDBND       N6    A A  327                 O4    U A   26              
HYDBND       N6    A A  327                 O4    U A   27              
HYDBND       N1    A A  327                 N3    U A   26              
HYDBND       N3    U A  329                 N1    A A   25              
HYDBND       N2    G A  332                 O2    C A   21              
HYDBND       N2    G A  333                 N3    C A   21              
HYDBND       O6    G A  336                 N4    C A  352              
HYDBND       O2    C A  337                 N2    G A  351              
HYDBND       N3    C A  337                 N1    G A  351              
HYDBND       N4    C A  337                 O6    G A  351              
HYDBND       O6    G A  338                 N4    C A  350              
HYDBND       N1    G A  338                 N3    C A  350              
HYDBND       N2    G A  338                 N3    C A  350              
HYDBND       N2    G A  338                 O2    C A  350              
HYDBND       O6    G A  339                 N4    C A  349              
HYDBND       N1    G A  339                 N3    C A  349              
HYDBND       O6    G A  340                 N4    C A  348              
HYDBND       N1    G A  340                 N3    C A  348              
HYDBND       N2    G A  340                 O2    C A  348              
HYDBND       O2    C A  343                 N2    G A   14              
HYDBND       N3    C A  346                 N3    U A   10              
HYDBND       N4    C A  346                 O4    U A   10              
HYDBND       O2    C A  348                 N2    G A  340              
HYDBND       N3    C A  348                 N1    G A  340              
HYDBND       N4    C A  348                 O6    G A  340              
HYDBND       N3    C A  349                 N1    G A  339              
HYDBND       N4    C A  349                 O6    G A  339              
HYDBND       O2    C A  350                 N2    G A  338              
HYDBND       N3    C A  350                 N1    G A  338              
HYDBND       N3    C A  350                 N2    G A  338              
HYDBND       N4    C A  350                 O6    G A  338              
HYDBND       O6    G A  351                 N4    C A  337              
HYDBND       N1    G A  351                 N3    C A  337              
HYDBND       N2    G A  351                 O2    C A  337              
HYDBND       N4    C A  352                 O6    G A  336              
HYDBND       O2    C A  353                 N2    G A    7              
HYDBND       N3    C A  353                 N1    G A    7              
HYDBND       N4    C A  353                 O6    G A    7              
HYDBND       N6    A A  354                 O4    U A    6              
HYDBND       N6    A A  354                 O6    G A    7              
HYDBND       N1    A A  354                 N3    U A    6              
HYDBND       O6    G A  355                 N4    C A    5              
HYDBND       N1    G A  355                 N3    C A    5              
HYDBND       N2    G A  355                 O2    C A    5              
HYDBND       O2    C A  356                 N2    G A    4              
HYDBND       N3    C A  356                 N1    G A    4              
HYDBND       N4    C A  356                 O6    G A    4              
HYDBND       N3    U A  357                 O6    G A    3              
HYDBND       N3    U A  357                 O6    G A    4              
HYDBND       O2    C A  358                 N2    G A    2              
HYDBND       N3    C A  358                 N1    G A    2              
HYDBND       N4    C A  358                 O6    G A    2              
HYDBND       O2    C A  359                 N2    G A    1              
HYDBND       O2    C A  359                 N2    G A    2              
HYDBND       N3    C A  359                 N1    G A    1              
HYDBND       N4    C A  359                 O6    G A    1              
CRYST1    1.000    1.000    1.000  90.00  90.00  90.00 P 1           1
ORIGX1      1.000000  0.000000  0.000000        0.00000
ORIGX2      0.000000  1.000000  0.000000        0.00000
ORIGX3      0.000000  0.000000  1.000000        0.00000
SCALE1      1.000000  0.000000  0.000000        0.00000
SCALE2      0.000000  1.000000  0.000000        0.00000
SCALE3      0.000000  0.000000  1.000000        0.00000
ATOM      1  O3P   G A   1      84.457  49.059 -58.487  1.00  0.00           O  
ATOM      2  P     G A   1      84.821  47.827 -57.532  1.00  0.00           P  
ATOM      3  O1P   G A   1      83.947  47.849 -56.338  1.00  0.00           O  
ATOM      4  O2P   G A   1      84.878  46.616 -58.381  1.00  0.00           O  
ATOM      5  O5*   G A   1      86.319  48.186 -57.066  1.00  0.00           O  
ATOM      6  C5*   G A   1      87.364  48.329 -58.029  1.00  0.00           C  
ATOM      7  C4*   G A   1      88.638  48.892 -57.402  1.00  0.00           C  
ATOM      8  O4*   G A   1      88.466  50.268 -57.030  1.00  0.00           O  
ATOM      9  C3*   G A   1      88.996  48.149 -56.120  1.00  0.00           C  
ATOM     10  O3*   G A   1      89.978  47.155 -56.426  1.00  0.00           O  
ATOM     11  C2*   G A   1      89.646  49.227 -55.270  1.00  0.00           C  
ATOM     12  O2*   G A   1      91.033  49.391 -55.588  1.00  0.00           O  
ATOM     13  C1*   G A   1      88.836  50.456 -55.655  1.00  0.00           C  
ATOM     14  N9    G A   1      87.632  50.596 -54.789  1.00  0.00           N  
ATOM     15  C8    G A   1      86.304  50.409 -55.107  1.00  0.00           C  
ATOM     16  N7    G A   1      85.482  50.614 -54.106  1.00  0.00           N  
ATOM     17  C5    G A   1      86.325  50.962 -53.051  1.00  0.00           C  
ATOM     18  C6    G A   1      86.016  51.299 -51.708  1.00  0.00           C  
ATOM     19  O6    G A   1      84.917  51.361 -51.163  1.00  0.00           O  
ATOM     20  N1    G A   1      87.174  51.585 -50.973  1.00  0.00           N  
ATOM     21  C2    G A   1      88.462  51.550 -51.470  1.00  0.00           C  
ATOM     22  N2    G A   1      89.433  51.856 -50.606  1.00  0.00           N  
ATOM     23  N3    G A   1      88.751  51.233 -52.730  1.00  0.00           N  
ATOM     24  C4    G A   1      87.638  50.954 -53.458  1.00  0.00           C  
ATOM     25  P     G A   2      90.079  45.808 -55.547  1.00  0.00           P  
ATOM     26  O1P   G A   2      88.713  45.268 -55.367  1.00  0.00           O  
ATOM     27  O2P   G A   2      91.139  44.953 -56.130  1.00  0.00           O  
ATOM     28  O5*   G A   2      90.597  46.355 -54.123  1.00  0.00           O  
ATOM     29  C5*   G A   2      91.920  46.879 -53.982  1.00  0.00           C  
ATOM     30  C4*   G A   2      92.130  47.538 -52.619  1.00  0.00           C  
ATOM     31  O4*   G A   2      91.196  48.595 -52.400  1.00  0.00           O  
ATOM     32  C3*   G A   2      91.898  46.552 -51.488  1.00  0.00           C  
ATOM     33  O3*   G A   2      93.148  45.930 -51.173  1.00  0.00           O  
ATOM     34  C2*   G A   2      91.492  47.449 -50.326  1.00  0.00           C  
ATOM     35  O2*   G A   2      92.633  47.908 -49.591  1.00  0.00           O  
ATOM     36  C1*   G A   2      90.778  48.608 -51.023  1.00  0.00           C  
ATOM     37  N9    G A   2      89.298  48.471 -50.917  1.00  0.00           N  
ATOM     38  C8    G A   2      88.411  47.901 -51.804  1.00  0.00           C  
ATOM     39  N7    G A   2      87.161  47.942 -51.408  1.00  0.00           N  
ATOM     40  C5    G A   2      87.225  48.585 -50.172  1.00  0.00           C  
ATOM     41  C6    G A   2      86.191  48.918 -49.261  1.00  0.00           C  
ATOM     42  O6    G A   2      84.984  48.713 -49.358  1.00  0.00           O  
ATOM     43  N1    G A   2      86.698  49.567 -48.127  1.00  0.00           N  
ATOM     44  C2    G A   2      88.030  49.854 -47.901  1.00  0.00           C  
ATOM     45  N2    G A   2      88.310  50.478 -46.755  1.00  0.00           N  
ATOM     46  N3    G A   2      89.000  49.540 -48.757  1.00  0.00           N  
ATOM     47  C4    G A   2      88.525  48.911 -49.864  1.00  0.00           C  
ATOM     48  P     G A   3      93.194  44.438 -50.567  1.00  0.00           P  
ATOM     49  O1P   G A   3      92.058  43.671 -51.131  1.00  0.00           O  
ATOM     50  O2P   G A   3      94.574  43.923 -50.711  1.00  0.00           O  
ATOM     51  O5*   G A   3      92.912  44.691 -49.001  1.00  0.00           O  
ATOM     52  C5*   G A   3      91.631  44.410 -48.431  1.00  0.00           C  
ATOM     53  C4*   G A   3      91.517  44.970 -47.016  1.00  0.00           C  
ATOM     54  O4*   G A   3      90.887  46.257 -47.009  1.00  0.00           O  
ATOM     55  C3*   G A   3      90.641  44.088 -46.142  1.00  0.00           C  
ATOM     56  O3*   G A   3      91.476  43.128 -45.488  1.00  0.00           O  
ATOM     57  C2*   G A   3      90.116  45.064 -45.107  1.00  0.00           C  
ATOM     58  O2*   G A   3      91.052  45.259 -44.039  1.00  0.00           O  
ATOM     59  C1*   G A   3      89.938  46.337 -45.931  1.00  0.00           C  
ATOM     60  N9    G A   3      88.545  46.447 -46.447  1.00  0.00           N  
ATOM     61  C8    G A   3      88.071  46.236 -47.724  1.00  0.00           C  
ATOM     62  N7    G A   3      86.777  46.418 -47.849  1.00  0.00           N  
ATOM     63  C5    G A   3      86.367  46.775 -46.564  1.00  0.00           C  
ATOM     64  C6    G A   3      85.075  47.095 -46.075  1.00  0.00           C  
ATOM     65  O6    G A   3      84.008  47.132 -46.682  1.00  0.00           O  
ATOM     66  N1    G A   3      85.108  47.399 -44.707  1.00  0.00           N  
ATOM     67  C2    G A   3      86.240  47.393 -43.915  1.00  0.00           C  
ATOM     68  N2    G A   3      86.061  47.712 -42.632  1.00  0.00           N  
ATOM     69  N3    G A   3      87.452  47.091 -44.376  1.00  0.00           N  
ATOM     70  C4    G A   3      87.438  46.795 -45.703  1.00  0.00           C  
ATOM     71  P     G A   4      90.911  41.664 -45.123  1.00  0.00           P  
ATOM     72  O1P   G A   4      90.101  41.181 -46.265  1.00  0.00           O  
ATOM     73  O2P   G A   4      92.036  40.844 -44.616  1.00  0.00           O  
ATOM     74  O5*   G A   4      89.917  41.971 -43.895  1.00  0.00           O  
ATOM     75  C5*   G A   4      90.431  42.453 -42.650  1.00  0.00           C  
ATOM     76  C4*   G A   4      89.326  42.629 -41.609  1.00  0.00           C  
ATOM     77  O4*   G A   4      88.547  43.799 -41.861  1.00  0.00           O  
ATOM     78  C3*   G A   4      88.337  41.479 -41.655  1.00  0.00           C  
ATOM     79  O3*   G A   4      88.801  40.447 -40.778  1.00  0.00           O  
ATOM     80  C2*   G A   4      87.079  42.094 -41.067  1.00  0.00           C  
ATOM     81  O2*   G A   4      87.069  42.019 -39.636  1.00  0.00           O  
ATOM     82  C1*   G A   4      87.165  43.545 -41.547  1.00  0.00           C  
ATOM     83  N9    G A   4      86.292  43.755 -42.736  1.00  0.00           N  
ATOM     84  C8    G A   4      86.617  43.703 -44.074  1.00  0.00           C  
ATOM     85  N7    G A   4      85.606  43.937 -44.877  1.00  0.00           N  
ATOM     86  C5    G A   4      84.537  44.160 -44.009  1.00  0.00           C  
ATOM     87  C6    G A   4      83.181  44.464 -44.290  1.00  0.00           C  
ATOM     88  O6    G A   4      82.632  44.601 -45.380  1.00  0.00           O  
ATOM     89  N1    G A   4      82.435  44.611 -43.112  1.00  0.00           N  
ATOM     90  C2    G A   4      82.935  44.482 -41.831  1.00  0.00           C  
ATOM     91  N2    G A   4      82.060  44.659 -40.839  1.00  0.00           N  
ATOM     92  N3    G A   4      84.208  44.196 -41.569  1.00  0.00           N  
ATOM     93  C4    G A   4      84.947  44.051 -42.701  1.00  0.00           C  
ATOM     94  P     C A   5      88.542  38.896 -41.132  1.00  0.00           P  
ATOM     95  O1P   C A   5      88.511  38.752 -42.605  1.00  0.00           O  
ATOM     96  O2P   C A   5      89.479  38.077 -40.329  1.00  0.00           O  
ATOM     97  O5*   C A   5      87.054  38.657 -40.570  1.00  0.00           O  
ATOM     98  C5*   C A   5      86.773  38.799 -39.174  1.00  0.00           C  
ATOM     99  C4*   C A   5      85.273  38.850 -38.906  1.00  0.00           C  
ATOM    100  O4*   C A   5      84.660  39.948 -39.586  1.00  0.00           O  
ATOM    101  C3*   C A   5      84.582  37.609 -39.440  1.00  0.00           C  
ATOM    102  O3*   C A   5      84.557  36.624 -38.404  1.00  0.00           O  
ATOM    103  C2*   C A   5      83.163  38.094 -39.688  1.00  0.00           C  
ATOM    104  O2*   C A   5      82.359  38.000 -38.506  1.00  0.00           O  
ATOM    105  C1*   C A   5      83.377  39.550 -40.101  1.00  0.00           C  
ATOM    106  N1    C A   5      83.321  39.694 -41.583  1.00  0.00           N  
ATOM    107  C2    C A   5      82.071  39.864 -42.172  1.00  0.00           C  
ATOM    108  O2    C A   5      81.069  39.888 -41.448  1.00  0.00           O  
ATOM    109  N3    C A   5      81.999  39.997 -43.521  1.00  0.00           N  
ATOM    110  C4    C A   5      83.108  39.965 -44.270  1.00  0.00           C  
ATOM    111  N4    C A   5      82.983  40.099 -45.582  1.00  0.00           N  
ATOM    112  C5    C A   5      84.403  39.791 -43.684  1.00  0.00           C  
ATOM    113  C6    C A   5      84.454  39.660 -42.335  1.00  0.00           C  
ATOM    114  P     U A   6      84.469  35.058 -38.767  1.00  0.00           P  
ATOM    115  O1P   U A   6      85.143  34.841 -40.066  1.00  0.00           O  
ATOM    116  O2P   U A   6      84.891  34.283 -37.577  1.00  0.00           O  
ATOM    117  O5*   U A   6      82.889  34.838 -38.975  1.00  0.00           O  
ATOM    118  C5*   U A   6      82.021  34.697 -37.847  1.00  0.00           C  
ATOM    119  C4*   U A   6      80.555  34.702 -38.263  1.00  0.00           C  
ATOM    120  O4*   U A   6      80.213  35.905 -38.957  1.00  0.00           O  
ATOM    121  C3*   U A   6      80.256  33.573 -39.235  1.00  0.00           C  
ATOM    122  O3*   U A   6      79.828  32.431 -38.486  1.00  0.00           O  
ATOM    123  C2*   U A   6      79.076  34.109 -40.027  1.00  0.00           C  
ATOM    124  O2*   U A   6      77.832  33.839 -39.370  1.00  0.00           O  
ATOM    125  C1*   U A   6      79.367  35.606 -40.080  1.00  0.00           C  
ATOM    126  N1    U A   6      80.026  35.968 -41.366  1.00  0.00           N  
ATOM    127  C2    U A   6      79.242  36.558 -42.327  1.00  0.00           C  
ATOM    128  O2    U A   6      78.055  36.788 -42.165  1.00  0.00           O  
ATOM    129  N3    U A   6      79.887  36.879 -43.505  1.00  0.00           N  
ATOM    130  C4    U A   6      81.219  36.664 -43.794  1.00  0.00           C  
ATOM    131  O4    U A   6      81.686  36.995 -44.887  1.00  0.00           O  
ATOM    132  C5    U A   6      81.961  36.040 -42.724  1.00  0.00           C  
ATOM    133  C6    U A   6      81.358  35.717 -41.568  1.00  0.00           C  
ATOM    134  P     G A   7      80.203  30.947 -38.938  1.00  0.00           P  
ATOM    135  O1P   G A   7      81.452  31.140 -39.705  1.00  0.00           O  
ATOM    136  O2P   G A   7      80.253  29.919 -37.874  1.00  0.00           O  
ATOM    137  O5*   G A   7      78.994  30.631 -39.938  1.00  0.00           O  
ATOM    138  C5*   G A   7      77.664  30.496 -39.405  1.00  0.00           C  
ATOM    139  C4*   G A   7      76.667  30.325 -40.536  1.00  0.00           C  
ATOM    140  O4*   G A   7      76.595  31.570 -41.289  1.00  0.00           O  
ATOM    141  C3*   G A   7      77.027  29.276 -41.588  1.00  0.00           C  
ATOM    142  O3*   G A   7      76.637  27.999 -41.190  1.00  0.00           O  
ATOM    143  C2*   G A   7      76.258  29.775 -42.809  1.00  0.00           C  
ATOM    144  O2*   G A   7      74.878  29.475 -42.692  1.00  0.00           O  
ATOM    145  C1*   G A   7      76.398  31.287 -42.665  1.00  0.00           C  
ATOM    146  N9    G A   7      77.548  31.856 -43.421  1.00  0.00           N  
ATOM    147  C8    G A   7      78.757  32.320 -42.949  1.00  0.00           C  
ATOM    148  N7    G A   7      79.562  32.761 -43.886  1.00  0.00           N  
ATOM    149  C5    G A   7      78.835  32.576 -45.062  1.00  0.00           C  
ATOM    150  C6    G A   7      79.183  32.866 -46.405  1.00  0.00           C  
ATOM    151  O6    G A   7      80.221  33.355 -46.844  1.00  0.00           O  
ATOM    152  N1    G A   7      78.150  32.520 -47.287  1.00  0.00           N  
ATOM    153  C2    G A   7      76.940  31.966 -46.919  1.00  0.00           C  
ATOM    154  N2    G A   7      76.086  31.707 -47.912  1.00  0.00           N  
ATOM    155  N3    G A   7      76.614  31.694 -45.658  1.00  0.00           N  
ATOM    156  C4    G A   7      77.606  32.025 -44.788  1.00  0.00           C  
ATOM    157  P     A A   8      77.261  27.776 -39.712  1.00  0.00           P  
ATOM    158  O1P   A A   8      77.503  29.241 -39.028  1.00  0.00           O  
ATOM    159  O2P   A A   8      76.489  26.359 -39.226  1.00  0.00           O  
ATOM    160  O5*   A A   8      78.897  27.866 -39.680  1.00  0.00           O  
ATOM    161  C5*   A A   8      80.119  26.953 -39.075  1.00  0.00           C  
ATOM    162  C4*   A A   8      80.724  26.081 -39.745  1.00  0.00           C  
ATOM    163  O4*   A A   8      80.274  24.703 -39.615  1.00  0.00           O  
ATOM    164  C3*   A A   8      82.084  25.962 -40.433  1.00  0.00           C  
ATOM    165  O3*   A A   8      82.887  27.072 -40.177  1.00  0.00           O  
ATOM    166  C2*   A A   8      82.641  24.678 -39.820  1.00  0.00           C  
ATOM    167  O2*   A A   8      83.107  24.911 -38.501  1.00  0.00           O  
ATOM    168  C1*   A A   8      81.383  23.822 -39.705  1.00  0.00           C  
ATOM    169  N9    A A   8      81.071  22.933 -40.859  1.00  0.00           N  
ATOM    170  C8    A A   8      80.094  23.069 -41.819  1.00  0.00           C  
ATOM    171  N7    A A   8      80.083  22.116 -42.699  1.00  0.00           N  
ATOM    172  C5    A A   8      81.121  21.284 -42.305  1.00  0.00           C  
ATOM    173  C6    A A   8      81.630  20.087 -42.834  1.00  0.00           C  
ATOM    174  N6    A A   8      81.131  19.492 -43.927  1.00  0.00           N  
ATOM    175  N1    A A   8      82.670  19.520 -42.196  1.00  0.00           N  
ATOM    176  C2    A A   8      83.160  20.116 -41.111  1.00  0.00           C  
ATOM    177  N3    A A   8      82.772  21.230 -40.528  1.00  0.00           N  
ATOM    178  C4    A A   8      81.729  21.776 -41.186  1.00  0.00           C  
ATOM    179  P     U A   9      84.407  26.457 -40.553  1.00  0.00           P  
ATOM    180  O1P   U A   9      84.836  25.056 -40.764  1.00  0.00           O  
ATOM    181  O2P   U A   9      84.238  27.270 -41.780  1.00  0.00           O  
ATOM    182  O5*   U A   9      85.930  26.247 -39.978  1.00  0.00           O  
ATOM    183  C5*   U A   9      85.649  27.598 -39.565  1.00  0.00           C  
ATOM    184  C4*   U A   9      86.659  28.046 -38.528  1.00  0.00           C  
ATOM    185  O4*   U A   9      86.452  27.279 -37.308  1.00  0.00           O  
ATOM    186  C3*   U A   9      88.127  27.793 -38.876  1.00  0.00           C  
ATOM    187  O3*   U A   9      88.645  28.814 -39.671  1.00  0.00           O  
ATOM    188  C2*   U A   9      88.777  27.732 -37.498  1.00  0.00           C  
ATOM    189  O2*   U A   9      88.921  29.033 -36.953  1.00  0.00           O  
ATOM    190  C1*   U A   9      87.699  27.026 -36.681  1.00  0.00           C  
ATOM    191  N1    U A   9      87.883  25.550 -36.597  1.00  0.00           N  
ATOM    192  C2    U A   9      86.994  24.768 -37.295  1.00  0.00           C  
ATOM    193  O2    U A   9      86.085  25.232 -37.962  1.00  0.00           O  
ATOM    194  N3    U A   9      87.197  23.406 -37.193  1.00  0.00           N  
ATOM    195  C4    U A   9      88.188  22.776 -36.469  1.00  0.00           C  
ATOM    196  O4    U A   9      88.269  21.546 -36.454  1.00  0.00           O  
ATOM    197  C5    U A   9      89.071  23.680 -35.771  1.00  0.00           C  
ATOM    198  C6    U A   9      88.898  25.009 -35.852  1.00  0.00           C  
ATOM    199  P     U A  10      89.509  28.496 -40.803  1.00  0.00           P  
ATOM    200  O1P   U A  10      89.859  27.307 -41.299  1.00  0.00           O  
ATOM    201  O2P   U A  10      88.831  29.085 -42.112  1.00  0.00           O  
ATOM    202  O5*   U A  10      90.147  29.256 -41.590  1.00  0.00           O  
ATOM    203  C5*   U A  10      90.986  28.065 -41.162  1.00  0.00           C  
ATOM    204  C4*   U A  10      91.798  28.818 -40.126  1.00  0.00           C  
ATOM    205  O4*   U A  10      91.441  28.331 -38.801  1.00  0.00           O  
ATOM    206  C3*   U A  10      93.313  28.619 -40.196  1.00  0.00           C  
ATOM    207  O3*   U A  10      93.900  29.474 -41.128  1.00  0.00           O  
ATOM    208  C2*   U A  10      93.740  28.924 -38.762  1.00  0.00           C  
ATOM    209  O2*   U A  10      93.735  30.323 -38.523  1.00  0.00           O  
ATOM    210  C1*   U A  10      92.584  28.333 -37.964  1.00  0.00           C  
ATOM    211  N1    U A  10      92.823  26.935 -37.508  1.00  0.00           N  
ATOM    212  C2    U A  10      92.075  25.947 -38.101  1.00  0.00           C  
ATOM    213  O2    U A  10      91.245  26.172 -38.965  1.00  0.00           O  
ATOM    214  N3    U A  10      92.325  24.665 -37.653  1.00  0.00           N  
ATOM    215  C4    U A  10      93.237  24.298 -36.684  1.00  0.00           C  
ATOM    216  O4    U A  10      93.372  23.114 -36.366  1.00  0.00           O  
ATOM    217  C5    U A  10      93.973  25.404 -36.120  1.00  0.00           C  
ATOM    218  C6    U A  10      93.751  26.661 -36.538  1.00  0.00           C  
ATOM    219  P     C A  11      93.736  28.862 -42.523  1.00  0.00           P  
ATOM    220  O1P   C A  11      92.866  28.211 -41.521  1.00  0.00           O  
ATOM    221  O2P   C A  11      93.073  29.114 -43.168  1.00  0.00           O  
ATOM    222  O5*   C A  11      95.270  28.534 -42.204  1.00  0.00           O  
ATOM    223  C5*   C A  11      96.297  29.145 -43.008  1.00  0.00           C  
ATOM    224  C4*   C A  11      97.664  28.796 -42.454  1.00  0.00           C  
ATOM    225  O4*   C A  11      97.828  29.446 -41.162  1.00  0.00           O  
ATOM    226  C3*   C A  11      97.905  27.314 -42.156  1.00  0.00           C  
ATOM    227  O3*   C A  11      98.303  26.620 -43.294  1.00  0.00           O  
ATOM    228  C2*   C A  11      98.996  27.376 -41.089  1.00  0.00           C  
ATOM    229  O2*   C A  11     100.254  27.667 -41.676  1.00  0.00           O  
ATOM    230  C1*   C A  11      98.581  28.611 -40.295  1.00  0.00           C  
ATOM    231  N1    C A  11      97.737  28.301 -39.108  1.00  0.00           N  
ATOM    232  C2    C A  11      97.110  27.059 -39.063  1.00  0.00           C  
ATOM    233  O2    C A  11      97.278  26.272 -40.002  1.00  0.00           O  
ATOM    234  N3    C A  11      96.335  26.757 -37.990  1.00  0.00           N  
ATOM    235  C4    C A  11      96.178  27.637 -36.993  1.00  0.00           C  
ATOM    236  N4    C A  11      95.413  27.294 -35.968  1.00  0.00           N  
ATOM    237  C5    C A  11      96.815  28.919 -37.019  1.00  0.00           C  
ATOM    238  C6    C A  11      97.583  29.202 -38.100  1.00  0.00           C  
ATOM    239  P     U A  12      97.319  25.247 -42.893  1.00  0.00           P  
ATOM    240  O1P   U A  12      96.397  26.306 -42.424  1.00  0.00           O  
ATOM    241  O2P   U A  12      98.186  25.607 -44.038  1.00  0.00           O  
ATOM    242  O5*   U A  12      98.054  24.500 -41.875  1.00  0.00           O  
ATOM    243  C5*   U A  12      97.405  24.012 -40.685  1.00  0.00           C  
ATOM    244  C4*   U A  12      98.435  23.464 -39.719  1.00  0.00           C  
ATOM    245  O4*   U A  12      99.023  22.258 -40.290  1.00  0.00           O  
ATOM    246  C3*   U A  12      99.637  24.366 -39.445  1.00  0.00           C  
ATOM    247  O3*   U A  12      99.360  25.304 -38.454  1.00  0.00           O  
ATOM    248  C2*   U A  12     100.704  23.358 -39.021  1.00  0.00           C  
ATOM    249  O2*   U A  12     100.478  22.918 -37.691  1.00  0.00           O  
ATOM    250  C1*   U A  12     100.394  22.177 -39.937  1.00  0.00           C  
ATOM    251  N1    U A  12     101.194  22.173 -41.194  1.00  0.00           N  
ATOM    252  C2    U A  12     102.517  21.816 -41.092  1.00  0.00           C  
ATOM    253  O2    U A  12     103.042  21.511 -40.034  1.00  0.00           O  
ATOM    254  N3    U A  12     103.226  21.823 -42.277  1.00  0.00           N  
ATOM    255  C4    U A  12     102.735  22.151 -43.524  1.00  0.00           C  
ATOM    256  O4    U A  12     103.468  22.121 -44.515  1.00  0.00           O  
ATOM    257  C5    U A  12     101.337  22.513 -43.530  1.00  0.00           C  
ATOM    258  C6    U A  12     100.623  22.514 -42.391  1.00  0.00           C  
ATOM    259  P     G A  13      98.039  24.795 -37.708  1.00  0.00           P  
ATOM    260  O1P   G A  13      97.924  24.292 -36.317  1.00  0.00           O  
ATOM    261  O2P   G A  13      97.539  26.158 -38.018  1.00  0.00           O  
ATOM    262  O5*   G A  13      97.183  23.668 -38.099  1.00  0.00           O  
ATOM    263  C5*   G A  13      95.965  22.912 -37.999  1.00  0.00           C  
ATOM    264  C4*   G A  13      96.210  21.583 -38.727  1.00  0.00           C  
ATOM    265  O4*   G A  13      96.602  21.557 -40.124  1.00  0.00           O  
ATOM    266  C3*   G A  13      97.305  20.822 -38.002  1.00  0.00           C  
ATOM    267  O3*   G A  13      96.791  19.618 -37.448  1.00  0.00           O  
ATOM    268  C2*   G A  13      98.328  20.521 -39.054  1.00  0.00           C  
ATOM    269  O2*   G A  13      99.221  19.460 -38.704  1.00  0.00           O  
ATOM    270  C1*   G A  13      97.449  20.390 -40.285  1.00  0.00           C  
ATOM    271  N9    G A  13      98.178  20.388 -41.584  1.00  0.00           N  
ATOM    272  C8    G A  13      99.453  20.828 -41.867  1.00  0.00           C  
ATOM    273  N7    G A  13      99.800  20.684 -43.124  1.00  0.00           N  
ATOM    274  C5    G A  13      98.675  20.108 -43.714  1.00  0.00           C  
ATOM    275  C6    G A  13      98.449  19.717 -45.059  1.00  0.00           C  
ATOM    276  O6    G A  13      99.205  19.801 -46.023  1.00  0.00           O  
ATOM    277  N1    G A  13      97.168  19.174 -45.225  1.00  0.00           N  
ATOM    278  C2    G A  13      96.228  19.026 -44.222  1.00  0.00           C  
ATOM    279  N2    G A  13      95.064  18.484 -44.584  1.00  0.00           N  
ATOM    280  N3    G A  13      96.443  19.392 -42.961  1.00  0.00           N  
ATOM    281  C4    G A  13      97.681  19.923 -42.783  1.00  0.00           C  
ATOM    282  P     G A  14      96.314  19.621 -35.930  1.00  0.00           P  
ATOM    283  O1P   G A  14      97.523  19.824 -35.107  1.00  0.00           O  
ATOM    284  O2P   G A  14      95.148  20.512 -35.752  1.00  0.00           O  
ATOM    285  O5*   G A  14      95.834  18.099 -35.825  1.00  0.00           O  
ATOM    286  C5*   G A  14      94.716  17.652 -36.609  1.00  0.00           C  
ATOM    287  C4*   G A  14      94.750  16.148 -36.797  1.00  0.00           C  
ATOM    288  O4*   G A  14      95.964  15.778 -37.460  1.00  0.00           O  
ATOM    289  C3*   G A  14      94.723  15.385 -35.476  1.00  0.00           C  
ATOM    290  O3*   G A  14      93.882  14.213 -35.540  1.00  0.00           O  
ATOM    291  C2*   G A  14      96.173  15.043 -35.216  1.00  0.00           C  
ATOM    292  O2*   G A  14      96.381  13.861 -34.437  1.00  0.00           O  
ATOM    293  C1*   G A  14      96.652  14.826 -36.636  1.00  0.00           C  
ATOM    294  N9    G A  14      98.099  15.122 -36.827  1.00  0.00           N  
ATOM    295  C8    G A  14      98.890  16.050 -36.185  1.00  0.00           C  
ATOM    296  N7    G A  14     100.138  16.058 -36.590  1.00  0.00           N  
ATOM    297  C5    G A  14     100.176  15.066 -37.569  1.00  0.00           C  
ATOM    298  C6    G A  14     101.256  14.612 -38.368  1.00  0.00           C  
ATOM    299  O6    G A  14     102.422  14.998 -38.378  1.00  0.00           O  
ATOM    300  N1    G A  14     100.855  13.586 -39.234  1.00  0.00           N  
ATOM    301  C2    G A  14      99.578  13.065 -39.317  1.00  0.00           C  
ATOM    302  N2    G A  14      99.399  12.088 -40.209  1.00  0.00           N  
ATOM    303  N3    G A  14      98.566  13.492 -38.566  1.00  0.00           N  
ATOM    304  C4    G A  14      98.937  14.489 -37.720  1.00  0.00           C  
ATOM    305  P     A A  15      94.152  12.444 -35.541  1.00  0.00           P  
ATOM    306  O1P   A A  15      95.511  12.118 -35.058  1.00  0.00           O  
ATOM    307  O2P   A A  15      93.088  12.462 -34.513  1.00  0.00           O  
ATOM    308  O5*   A A  15      93.824  11.080 -36.468  1.00  0.00           O  
ATOM    309  C5*   A A  15      92.570  11.276 -37.145  1.00  0.00           C  
ATOM    310  C4*   A A  15      92.446  10.306 -38.301  1.00  0.00           C  
ATOM    311  O4*   A A  15      93.431  10.657 -39.318  1.00  0.00           O  
ATOM    312  C3*   A A  15      92.758   8.844 -37.981  1.00  0.00           C  
ATOM    313  O3*   A A  15      91.275   8.827 -38.252  1.00  0.00           O  
ATOM    314  C2*   A A  15      93.166   8.297 -39.347  1.00  0.00           C  
ATOM    315  O2*   A A  15      93.673   6.807 -40.241  1.00  0.00           O  
ATOM    316  C1*   A A  15      93.922   9.481 -39.939  1.00  0.00           C  
ATOM    317  N9    A A  15      95.393   9.426 -39.713  1.00  0.00           N  
ATOM    318  C8    A A  15      96.165  10.162 -38.842  1.00  0.00           C  
ATOM    319  N7    A A  15      97.429   9.874 -38.886  1.00  0.00           N  
ATOM    320  C5    A A  15      97.513   8.878 -39.849  1.00  0.00           C  
ATOM    321  C6    A A  15      98.595   8.145 -40.363  1.00  0.00           C  
ATOM    322  N6    A A  15      99.861   8.314 -39.956  1.00  0.00           N  
ATOM    323  N1    A A  15      98.329   7.231 -41.313  1.00  0.00           N  
ATOM    324  C2    A A  15      97.068   7.068 -41.712  1.00  0.00           C  
ATOM    325  N3    A A  15      95.982   7.690 -41.307  1.00  0.00           N  
ATOM    326  C4    A A  15      96.277   8.600 -40.356  1.00  0.00           C  
ATOM    327  P     U A  16      90.001   8.902 -38.252  1.00  0.00           P  
ATOM    328  O1P   U A  16      89.436   9.979 -37.903  1.00  0.00           O  
ATOM    329  O2P   U A  16      90.226   9.431 -39.457  1.00  0.00           O  
ATOM    330  O5*   U A  16      89.947   8.052 -39.822  1.00  0.00           O  
ATOM    331  C5*   U A  16      89.791   8.833 -40.976  1.00  0.00           C  
ATOM    332  C4*   U A  16      90.400  10.218 -40.867  1.00  0.00           C  
ATOM    333  O4*   U A  16      91.776  10.091 -40.406  1.00  0.00           O  
ATOM    334  C3*   U A  16      90.522  10.996 -42.179  1.00  0.00           C  
ATOM    335  O3*   U A  16      89.337  11.659 -42.494  1.00  0.00           O  
ATOM    336  C2*   U A  16      91.668  11.958 -41.873  1.00  0.00           C  
ATOM    337  O2*   U A  16      91.228  13.021 -41.051  1.00  0.00           O  
ATOM    338  C1*   U A  16      92.582  11.084 -41.020  1.00  0.00           C  
ATOM    339  N1    U A  16      93.651  10.394 -41.795  1.00  0.00           N  
ATOM    340  C2    U A  16      94.702  11.163 -42.232  1.00  0.00           C  
ATOM    341  O2    U A  16      94.785  12.359 -42.012  1.00  0.00           O  
ATOM    342  N3    U A  16      95.673  10.489 -42.947  1.00  0.00           N  
ATOM    343  C4    U A  16      95.679   9.143 -43.253  1.00  0.00           C  
ATOM    344  O4    U A  16      96.606   8.652 -43.901  1.00  0.00           O  
ATOM    345  C5    U A  16      94.534   8.420 -42.752  1.00  0.00           C  
ATOM    346  C6    U A  16      93.575   9.051 -42.054  1.00  0.00           C  
ATOM    347  P     U A  17      88.076  11.598 -41.959  1.00  0.00           P  
ATOM    348  O1P   U A  17      87.339  11.657 -43.060  1.00  0.00           O  
ATOM    349  O2P   U A  17      88.136   9.509 -42.591  1.00  0.00           O  
ATOM    350  O5*   U A  17      87.924  11.852 -40.250  1.00  0.00           O  
ATOM    351  C5*   U A  17      89.163  11.480 -39.622  1.00  0.00           C  
ATOM    352  C4*   U A  17      89.635  12.593 -38.708  1.00  0.00           C  
ATOM    353  O4*   U A  17      90.012  13.741 -39.522  1.00  0.00           O  
ATOM    354  C3*   U A  17      88.589  13.155 -37.745  1.00  0.00           C  
ATOM    355  O3*   U A  17      87.506  12.336 -36.727  1.00  0.00           O  
ATOM    356  C2*   U A  17      89.121  14.561 -37.478  1.00  0.00           C  
ATOM    357  O2*   U A  17      90.217  14.521 -36.580  1.00  0.00           O  
ATOM    358  C1*   U A  17      89.678  14.943 -38.844  1.00  0.00           C  
ATOM    359  N1    U A  17      88.717  15.698 -39.695  1.00  0.00           N  
ATOM    360  C2    U A  17      88.484  17.011 -39.363  1.00  0.00           C  
ATOM    361  O2    U A  17      89.025  17.562 -38.419  1.00  0.00           O  
ATOM    362  N3    U A  17      87.588  17.678 -40.174  1.00  0.00           N  
ATOM    363  C4    U A  17      86.921  17.155 -41.263  1.00  0.00           C  
ATOM    364  O4    U A  17      86.141  17.852 -41.915  1.00  0.00           O  
ATOM    365  C5    U A  17      87.230  15.771 -41.533  1.00  0.00           C  
ATOM    366  C6    U A  17      88.098  15.098 -40.759  1.00  0.00           C  
ATOM    367  P     C A  18      86.272  12.936 -37.843  1.00  0.00           P  
ATOM    368  O1P   C A  18      85.867  11.545 -37.520  1.00  0.00           O  
ATOM    369  O2P   C A  18      87.346  13.570 -37.048  1.00  0.00           O  
ATOM    370  O5*   C A  18      85.138  14.030 -37.453  1.00  0.00           O  
ATOM    371  C5*   C A  18      85.508  15.361 -37.325  1.00  0.00           C  
ATOM    372  C4*   C A  18      84.358  16.254 -37.785  1.00  0.00           C  
ATOM    373  O4*   C A  18      84.225  16.110 -39.212  1.00  0.00           O  
ATOM    374  C3*   C A  18      83.029  15.818 -37.229  1.00  0.00           C  
ATOM    375  O3*   C A  18      82.857  16.488 -36.040  1.00  0.00           O  
ATOM    376  C2*   C A  18      82.065  16.303 -38.295  1.00  0.00           C  
ATOM    377  O2*   C A  18      81.875  17.704 -38.214  1.00  0.00           O  
ATOM    378  C1*   C A  18      82.862  15.975 -39.551  1.00  0.00           C  
ATOM    379  N1    C A  18      82.654  14.594 -40.070  1.00  0.00           N  
ATOM    380  C2    C A  18      81.431  14.302 -40.666  1.00  0.00           C  
ATOM    381  O2    C A  18      80.575  15.192 -40.739  1.00  0.00           O  
ATOM    382  N3    C A  18      81.221  13.049 -41.144  1.00  0.00           N  
ATOM    383  C4    C A  18      82.173  12.112 -41.045  1.00  0.00           C  
ATOM    384  N4    C A  18      81.920  10.906 -41.528  1.00  0.00           N  
ATOM    385  C5    C A  18      83.439  12.393 -40.436  1.00  0.00           C  
ATOM    386  C6    C A  18      83.628  13.650 -39.964  1.00  0.00           C  
ATOM    387  P     G A  19      82.362  15.585 -34.755  1.00  0.00           P  
ATOM    388  O1P   G A  19      82.762  14.165 -34.993  1.00  0.00           O  
ATOM    389  O2P   G A  19      82.820  16.297 -33.537  1.00  0.00           O  
ATOM    390  O5*   G A  19      80.734  15.733 -34.904  1.00  0.00           O  
ATOM    391  C5*   G A  19      80.152  16.996 -34.770  1.00  0.00           C  
ATOM    392  C4*   G A  19      78.684  16.821 -35.111  1.00  0.00           C  
ATOM    393  O4*   G A  19      78.580  16.603 -36.535  1.00  0.00           O  
ATOM    394  C3*   G A  19      78.120  15.570 -34.452  1.00  0.00           C  
ATOM    395  O3*   G A  19      77.637  15.891 -33.139  1.00  0.00           O  
ATOM    396  C2*   G A  19      77.137  14.990 -35.475  1.00  0.00           C  
ATOM    397  O2*   G A  19      75.763  15.262 -35.281  1.00  0.00           O  
ATOM    398  C1*   G A  19      77.597  15.635 -36.794  1.00  0.00           C  
ATOM    399  N9    G A  19      78.136  14.670 -37.792  1.00  0.00           N  
ATOM    400  C8    G A  19      79.094  13.693 -37.629  1.00  0.00           C  
ATOM    401  N7    G A  19      79.345  13.005 -38.718  1.00  0.00           N  
ATOM    402  C5    G A  19      78.493  13.566 -39.669  1.00  0.00           C  
ATOM    403  C6    G A  19      78.311  13.241 -41.037  1.00  0.00           C  
ATOM    404  O6    G A  19      78.873  12.377 -41.705  1.00  0.00           O  
ATOM    405  N1    G A  19      77.344  14.062 -41.633  1.00  0.00           N  
ATOM    406  C2    G A  19      76.643  15.065 -40.991  1.00  0.00           C  
ATOM    407  N2    G A  19      75.762  15.735 -41.736  1.00  0.00           N  
ATOM    408  N3    G A  19      76.815  15.369 -39.707  1.00  0.00           N  
ATOM    409  C4    G A  19      77.751  14.582 -39.113  1.00  0.00           C  
ATOM    410  P     A A  20      76.163  16.664 -33.058  1.00  0.00           P  
ATOM    411  O1P   A A  20      76.000  17.465 -34.286  1.00  0.00           O  
ATOM    412  O2P   A A  20      75.138  15.648 -32.691  1.00  0.00           O  
ATOM    413  O5*   A A  20      76.335  17.734 -31.815  1.00  0.00           O  
ATOM    414  C5*   A A  20      75.150  18.326 -31.342  1.00  0.00           C  
ATOM    415  C4*   A A  20      74.915  19.665 -32.034  1.00  0.00           C  
ATOM    416  O4*   A A  20      75.398  19.642 -33.399  1.00  0.00           O  
ATOM    417  C3*   A A  20      73.442  19.994 -32.176  1.00  0.00           C  
ATOM    418  O3*   A A  20      72.894  20.044 -30.636  1.00  0.00           O  
ATOM    419  C2*   A A  20      73.396  20.949 -33.359  1.00  0.00           C  
ATOM    420  O2*   A A  20      73.644  22.290 -32.984  1.00  0.00           O  
ATOM    421  C1*   A A  20      74.549  20.429 -34.215  1.00  0.00           C  
ATOM    422  N9    A A  20      74.126  19.606 -35.382  1.00  0.00           N  
ATOM    423  C8    A A  20      74.514  18.331 -35.730  1.00  0.00           C  
ATOM    424  N7    A A  20      73.959  17.890 -36.817  1.00  0.00           N  
ATOM    425  C5    A A  20      73.144  18.936 -37.226  1.00  0.00           C  
ATOM    426  C6    A A  20      72.281  19.092 -38.322  1.00  0.00           C  
ATOM    427  N6    A A  20      72.089  18.145 -39.252  1.00  0.00           N  
ATOM    428  N1    A A  20      71.621  20.259 -38.430  1.00  0.00           N  
ATOM    429  C2    A A  20      71.815  21.195 -37.503  1.00  0.00           C  
ATOM    430  N3    A A  20      72.591  21.163 -36.440  1.00  0.00           N  
ATOM    431  C4    A A  20      73.240  19.984 -36.356  1.00  0.00           C  
ATOM    432  P     C A  21      72.492  18.641 -29.943  1.00  0.00           P  
ATOM    433  O1P   C A  21      73.224  17.378 -30.177  1.00  0.00           O  
ATOM    434  O2P   C A  21      72.006  18.859 -28.562  1.00  0.00           O  
ATOM    435  O5*   C A  21      71.552  18.143 -30.847  1.00  0.00           O  
ATOM    436  C5*   C A  21      71.041  19.434 -31.169  1.00  0.00           C  
ATOM    437  C4*   C A  21      70.110  19.381 -32.343  1.00  0.00           C  
ATOM    438  O4*   C A  21      70.944  19.058 -33.496  1.00  0.00           O  
ATOM    439  C3*   C A  21      69.109  18.227 -32.281  1.00  0.00           C  
ATOM    440  O3*   C A  21      67.941  18.631 -31.629  1.00  0.00           O  
ATOM    441  C2*   C A  21      68.870  17.931 -33.759  1.00  0.00           C  
ATOM    442  O2*   C A  21      68.015  18.903 -34.335  1.00  0.00           O  
ATOM    443  C1*   C A  21      70.258  18.156 -34.346  1.00  0.00           C  
ATOM    444  N1    C A  21      71.089  16.924 -34.456  1.00  0.00           N  
ATOM    445  C2    C A  21      70.811  16.045 -35.499  1.00  0.00           C  
ATOM    446  O2    C A  21      69.896  16.320 -36.283  1.00  0.00           O  
ATOM    447  N3    C A  21      71.557  14.916 -35.616  1.00  0.00           N  
ATOM    448  C4    C A  21      72.540  14.654 -34.746  1.00  0.00           C  
ATOM    449  N4    C A  21      73.238  13.541 -34.905  1.00  0.00           N  
ATOM    450  C5    C A  21      72.842  15.546 -33.667  1.00  0.00           C  
ATOM    451  C6    C A  21      72.085  16.668 -33.566  1.00  0.00           C  
ATOM    452  P     G A  22      67.120  17.523 -30.694  1.00  0.00           P  
ATOM    453  O1P   G A  22      68.075  16.588 -30.056  1.00  0.00           O  
ATOM    454  O2P   G A  22      66.193  18.219 -29.775  1.00  0.00           O  
ATOM    455  O5*   G A  22      66.270  16.748 -31.871  1.00  0.00           O  
ATOM    456  C5*   G A  22      65.354  17.516 -32.643  1.00  0.00           C  
ATOM    457  C4*   G A  22      64.541  16.717 -33.721  1.00  0.00           C  
ATOM    458  O4*   G A  22      65.627  16.461 -34.659  1.00  0.00           O  
ATOM    459  C3*   G A  22      64.162  15.327 -33.209  1.00  0.00           C  
ATOM    460  O3*   G A  22      62.932  15.369 -32.808  1.00  0.00           O  
ATOM    461  C2*   G A  22      64.356  14.464 -34.452  1.00  0.00           C  
ATOM    462  O2*   G A  22      63.281  14.641 -35.361  1.00  0.00           O  
ATOM    463  C1*   G A  22      65.585  15.108 -35.087  1.00  0.00           C  
ATOM    464  N9    G A  22      66.812  14.342 -34.729  1.00  0.00           N  
ATOM    465  C8    G A  22      67.814  14.669 -33.842  1.00  0.00           C  
ATOM    466  N7    G A  22      68.764  13.769 -33.756  1.00  0.00           N  
ATOM    467  C5    G A  22      68.363  12.776 -34.649  1.00  0.00           C  
ATOM    468  C6    G A  22      68.986  11.549 -34.991  1.00  0.00           C  
ATOM    469  O6    G A  22      70.038  11.075 -34.570  1.00  0.00           O  
ATOM    470  N1    G A  22      68.237  10.843 -35.943  1.00  0.00           N  
ATOM    471  C2    G A  22      67.042  11.267 -36.492  1.00  0.00           C  
ATOM    472  N2    G A  22      66.483  10.447 -37.384  1.00  0.00           N  
ATOM    473  N3    G A  22      66.459  12.419 -36.169  1.00  0.00           N  
ATOM    474  C4    G A  22      67.173  13.117 -35.248  1.00  0.00           C  
ATOM    475  P     G A  23      62.475  14.393 -31.543  1.00  0.00           P  
ATOM    476  O1P   G A  23      63.602  14.214 -30.602  1.00  0.00           O  
ATOM    477  O2P   G A  23      61.211  14.886 -30.948  1.00  0.00           O  
ATOM    478  O5*   G A  23      62.200  12.993 -32.367  1.00  0.00           O  
ATOM    479  C5*   G A  23      61.194  13.001 -33.372  1.00  0.00           C  
ATOM    480  C4*   G A  23      60.873  11.539 -34.107  1.00  0.00           C  
ATOM    481  O4*   G A  23      62.097  11.504 -34.897  1.00  0.00           O  
ATOM    482  C3*   G A  23      61.032  10.372 -33.131  1.00  0.00           C  
ATOM    483  O3*   G A  23      59.868  10.108 -32.767  1.00  0.00           O  
ATOM    484  C2*   G A  23      61.757   9.337 -33.986  1.00  0.00           C  
ATOM    485  O2*   G A  23      60.861   8.715 -34.891  1.00  0.00           O  
ATOM    486  C1*   G A  23      62.685  10.216 -34.817  1.00  0.00           C  
ATOM    487  N9    G A  23      64.040  10.228 -34.199  1.00  0.00           N  
ATOM    488  C8    G A  23      64.673  11.238 -33.508  1.00  0.00           C  
ATOM    489  N7    G A  23      65.876  10.926 -33.089  1.00  0.00           N  
ATOM    490  C5    G A  23      66.052   9.615 -33.534  1.00  0.00           C  
ATOM    491  C6    G A  23      67.158   8.741 -33.384  1.00  0.00           C  
ATOM    492  O6    G A  23      68.230   8.944 -32.818  1.00  0.00           O  
ATOM    493  N1    G A  23      66.916   7.500 -33.990  1.00  0.00           N  
ATOM    494  C2    G A  23      65.756   7.151 -34.654  1.00  0.00           C  
ATOM    495  N2    G A  23      65.720   5.918 -35.163  1.00  0.00           N  
ATOM    496  N3    G A  23      64.718   7.973 -34.794  1.00  0.00           N  
ATOM    497  C4    G A  23      64.937   9.182 -34.212  1.00  0.00           C  
ATOM    498  P     G A  24      59.635   9.501 -31.238  1.00  0.00           P  
ATOM    499  O1P   G A  24      60.575  10.133 -30.287  1.00  0.00           O  
ATOM    500  O2P   G A  24      58.203   9.574 -30.875  1.00  0.00           O  
ATOM    501  O5*   G A  24      60.068   7.932 -31.502  1.00  0.00           O  
ATOM    502  C5*   G A  24      59.319   7.185 -32.450  1.00  0.00           C  
ATOM    503  C4*   G A  24      59.770   5.596 -32.596  1.00  0.00           C  
ATOM    504  O4*   G A  24      61.028   5.809 -33.297  1.00  0.00           O  
ATOM    505  C3*   G A  24      60.189   4.966 -31.267  1.00  0.00           C  
ATOM    506  O3*   G A  24      59.155   4.374 -30.848  1.00  0.00           O  
ATOM    507  C2*   G A  24      61.372   4.099 -31.684  1.00  0.00           C  
ATOM    508  O2*   G A  24      60.928   2.916 -32.329  1.00  0.00           O  
ATOM    509  C1*   G A  24      62.032   4.965 -32.753  1.00  0.00           C  
ATOM    510  N9    G A  24      63.103   5.753 -32.080  1.00  0.00           N  
ATOM    511  C8    G A  24      63.072   7.054 -31.628  1.00  0.00           C  
ATOM    512  N7    G A  24      64.193   7.452 -31.075  1.00  0.00           N  
ATOM    513  C5    G A  24      65.024   6.336 -31.168  1.00  0.00           C  
ATOM    514  C6    G A  24      66.364   6.157 -30.741  1.00  0.00           C  
ATOM    515  O6    G A  24      67.109   6.960 -30.183  1.00  0.00           O  
ATOM    516  N1    G A  24      66.826   4.867 -31.032  1.00  0.00           N  
ATOM    517  C2    G A  24      66.089   3.878 -31.654  1.00  0.00           C  
ATOM    518  N2    G A  24      66.711   2.712 -31.840  1.00  0.00           N  
ATOM    519  N3    G A  24      64.831   4.046 -32.054  1.00  0.00           N  
ATOM    520  C4    G A  24      64.367   5.295 -31.780  1.00  0.00           C  
ATOM    521  P     A A  25      58.936   4.257 -29.203  1.00  0.00           P  
ATOM    522  O1P   A A  25      59.384   5.502 -28.540  1.00  0.00           O  
ATOM    523  O2P   A A  25      57.549   3.831 -28.905  1.00  0.00           O  
ATOM    524  O5*   A A  25      59.984   3.031 -28.876  1.00  0.00           O  
ATOM    525  C5*   A A  25      59.753   1.773 -29.500  1.00  0.00           C  
ATOM    526  C4*   A A  25      60.787   0.559 -29.089  1.00  0.00           C  
ATOM    527  O4*   A A  25      61.945   1.135 -29.760  1.00  0.00           O  
ATOM    528  C3*   A A  25      61.154   0.620 -27.605  1.00  0.00           C  
ATOM    529  O3*   A A  25      60.364  -0.030 -26.410  1.00  0.00           O  
ATOM    530  C2*   A A  25      62.656   0.343 -27.636  1.00  0.00           C  
ATOM    531  O2*   A A  25      62.908  -1.035 -27.847  1.00  0.00           O  
ATOM    532  C1*   A A  25      63.076   1.073 -28.907  1.00  0.00           C  
ATOM    533  N9    A A  25      63.609   2.428 -28.592  1.00  0.00           N  
ATOM    534  C8    A A  25      62.923   3.606 -28.399  1.00  0.00           C  
ATOM    535  N7    A A  25      63.686   4.623 -28.137  1.00  0.00           N  
ATOM    536  C5    A A  25      64.968   4.093 -28.155  1.00  0.00           C  
ATOM    537  C6    A A  25      66.233   4.667 -27.948  1.00  0.00           C  
ATOM    538  N6    A A  25      66.419   5.965 -27.669  1.00  0.00           N  
ATOM    539  N1    A A  25      67.303   3.856 -28.039  1.00  0.00           N  
ATOM    540  C2    A A  25      67.111   2.568 -28.316  1.00  0.00           C  
ATOM    541  N3    A A  25      65.985   1.923 -28.528  1.00  0.00           N  
ATOM    542  C4    A A  25      64.929   2.757 -28.431  1.00  0.00           C  
ATOM    543  P     U A  26      60.193   1.112 -25.175  1.00  0.00           P  
ATOM    544  O1P   U A  26      60.526   2.455 -24.647  1.00  0.00           O  
ATOM    545  O2P   U A  26      58.909   0.540 -24.714  1.00  0.00           O  
ATOM    546  O5*   U A  26      61.638   0.763 -24.338  1.00  0.00           O  
ATOM    547  C5*   U A  26      61.544  -0.566 -24.840  1.00  0.00           C  
ATOM    548  C4*   U A  26      62.903  -1.538 -24.499  1.00  0.00           C  
ATOM    549  O4*   U A  26      64.003  -1.011 -25.297  1.00  0.00           O  
ATOM    550  C3*   U A  26      63.311  -1.228 -23.059  1.00  0.00           C  
ATOM    551  O3*   U A  26      62.658  -2.137 -22.212  1.00  0.00           O  
ATOM    552  C2*   U A  26      64.822  -1.426 -23.106  1.00  0.00           C  
ATOM    553  O2*   U A  26      65.152  -2.805 -23.113  1.00  0.00           O  
ATOM    554  C1*   U A  26      65.161  -0.882 -24.490  1.00  0.00           C  
ATOM    555  N1    U A  26      65.385   0.586 -24.370  1.00  0.00           N  
ATOM    556  C2    U A  26      66.660   1.002 -24.073  1.00  0.00           C  
ATOM    557  O2    U A  26      67.589   0.228 -23.909  1.00  0.00           O  
ATOM    558  N3    U A  26      66.829   2.369 -23.970  1.00  0.00           N  
ATOM    559  C4    U A  26      65.853   3.330 -24.135  1.00  0.00           C  
ATOM    560  O4    U A  26      66.125   4.527 -24.018  1.00  0.00           O  
ATOM    561  C5    U A  26      64.548   2.796 -24.444  1.00  0.00           C  
ATOM    562  C6    U A  26      64.355   1.471 -24.550  1.00  0.00           C  
ATOM    563  P     U A  27      62.255  -1.681 -20.672  1.00  0.00           P  
ATOM    564  O1P   U A  27      61.487  -0.469 -21.031  1.00  0.00           O  
ATOM    565  O2P   U A  27      61.496  -2.741 -19.969  1.00  0.00           O  
ATOM    566  O5*   U A  27      63.320  -1.127 -19.501  1.00  0.00           O  
ATOM    567  C5*   U A  27      64.223  -2.155 -19.120  1.00  0.00           C  
ATOM    568  C4*   U A  27      65.448  -1.604 -18.316  1.00  0.00           C  
ATOM    569  O4*   U A  27      66.262  -0.853 -19.262  1.00  0.00           O  
ATOM    570  C3*   U A  27      65.023  -0.555 -17.288  1.00  0.00           C  
ATOM    571  O3*   U A  27      64.827  -1.185 -16.096  1.00  0.00           O  
ATOM    572  C2*   U A  27      66.261   0.335 -17.203  1.00  0.00           C  
ATOM    573  O2*   U A  27      67.278  -0.293 -16.443  1.00  0.00           O  
ATOM    574  C1*   U A  27      66.732   0.340 -18.657  1.00  0.00           C  
ATOM    575  N1    U A  27      66.202   1.490 -19.441  1.00  0.00           N  
ATOM    576  C2    U A  27      66.878   2.682 -19.339  1.00  0.00           C  
ATOM    577  O2    U A  27      67.871   2.823 -18.646  1.00  0.00           O  
ATOM    578  N3    U A  27      66.358   3.725 -20.080  1.00  0.00           N  
ATOM    579  C4    U A  27      65.245   3.676 -20.894  1.00  0.00           C  
ATOM    580  O4    U A  27      64.874   4.678 -21.510  1.00  0.00           O  
ATOM    581  C5    U A  27      64.602   2.384 -20.936  1.00  0.00           C  
ATOM    582  C6    U A  27      65.087   1.352 -20.225  1.00  0.00           C  
ATOM    583  P     U A  28      64.843  -0.872 -15.392  1.00  0.00           P  
ATOM    584  O1P   U A  28      64.215  -0.322 -16.607  1.00  0.00           O  
ATOM    585  O2P   U A  28      64.180  -1.989 -14.658  1.00  0.00           O  
ATOM    586  O5*   U A  28      64.991   0.383 -14.414  1.00  0.00           O  
ATOM    587  C5*   U A  28      65.915   0.399 -13.330  1.00  0.00           C  
ATOM    588  C4*   U A  28      66.550   1.767 -13.223  1.00  0.00           C  
ATOM    589  O4*   U A  28      66.750   2.282 -14.575  1.00  0.00           O  
ATOM    590  C3*   U A  28      65.769   2.899 -12.561  1.00  0.00           C  
ATOM    591  O3*   U A  28      65.805   2.862 -11.132  1.00  0.00           O  
ATOM    592  C2*   U A  28      66.529   4.110 -13.084  1.00  0.00           C  
ATOM    593  O2*   U A  28      67.790   4.269 -12.467  1.00  0.00           O  
ATOM    594  C1*   U A  28      66.777   3.703 -14.538  1.00  0.00           C  
ATOM    595  N1    U A  28      65.719   4.246 -15.435  1.00  0.00           N  
ATOM    596  C2    U A  28      65.756   5.593 -15.704  1.00  0.00           C  
ATOM    597  O2    U A  28      66.606   6.337 -15.244  1.00  0.00           O  
ATOM    598  N3    U A  28      64.761   6.059 -16.539  1.00  0.00           N  
ATOM    599  C4    U A  28      63.755   5.309 -17.113  1.00  0.00           C  
ATOM    600  O4    U A  28      62.917   5.839 -17.846  1.00  0.00           O  
ATOM    601  C5    U A  28      63.798   3.906 -16.772  1.00  0.00           C  
ATOM    602  C6    U A  28      64.756   3.426 -15.962  1.00  0.00           C  
ATOM    603  P     G A  29      64.513   3.329 -10.280  1.00  0.00           P  
ATOM    604  O1P   G A  29      63.341   2.552 -10.761  1.00  0.00           O  
ATOM    605  O2P   G A  29      64.861   3.276  -8.839  1.00  0.00           O  
ATOM    606  O5*   G A  29      64.296   4.855 -10.694  1.00  0.00           O  
ATOM    607  C5*   G A  29      65.211   5.891 -10.262  1.00  0.00           C  
ATOM    608  C4*   G A  29      64.851   7.224 -10.892  1.00  0.00           C  
ATOM    609  O4*   G A  29      64.943   7.121 -12.338  1.00  0.00           O  
ATOM    610  C3*   G A  29      63.436   7.722 -10.652  1.00  0.00           C  
ATOM    611  O3*   G A  29      63.308   8.389  -9.410  1.00  0.00           O  
ATOM    612  C2*   G A  29      63.218   8.663 -11.827  1.00  0.00           C  
ATOM    613  O2*   G A  29      63.823   9.928 -11.660  1.00  0.00           O  
ATOM    614  C1*   G A  29      63.924   7.901 -12.944  1.00  0.00           C  
ATOM    615  N9    G A  29      62.991   6.980 -13.650  1.00  0.00           N  
ATOM    616  C8    G A  29      62.875   5.610 -13.547  1.00  0.00           C  
ATOM    617  N7    G A  29      61.943   5.095 -14.313  1.00  0.00           N  
ATOM    618  C5    G A  29      61.404   6.201 -14.970  1.00  0.00           C  
ATOM    619  C6    G A  29      60.361   6.275 -15.928  1.00  0.00           C  
ATOM    620  O6    G A  29      59.685   5.366 -16.403  1.00  0.00           O  
ATOM    621  N1    G A  29      60.134   7.597 -16.335  1.00  0.00           N  
ATOM    622  C2    G A  29      60.824   8.702 -15.877  1.00  0.00           C  
ATOM    623  N2    G A  29      60.456   9.878 -16.389  1.00  0.00           N  
ATOM    624  N3    G A  29      61.803   8.631 -14.977  1.00  0.00           N  
ATOM    625  C4    G A  29      62.037   7.355 -14.572  1.00  0.00           C  
ATOM    626  P     C A  30      61.861   8.547  -8.747  1.00  0.00           P  
ATOM    627  O1P   C A  30      62.050   8.987  -7.338  1.00  0.00           O  
ATOM    628  O2P   C A  30      61.047   9.379  -9.662  1.00  0.00           O  
ATOM    629  O5*   C A  30      61.284   7.062  -8.758  1.00  0.00           O  
ATOM    630  C5*   C A  30      60.447   6.561  -7.689  1.00  0.00           C  
ATOM    631  C4*   C A  30      59.811   5.252  -8.105  1.00  0.00           C  
ATOM    632  O4*   C A  30      58.785   5.522  -9.098  1.00  0.00           O  
ATOM    633  C3*   C A  30      60.769   4.249  -8.744  1.00  0.00           C  
ATOM    634  O3*   C A  30      60.336   2.905  -8.526  1.00  0.00           O  
ATOM    635  C2*   C A  30      60.644   4.604 -10.228  1.00  0.00           C  
ATOM    636  O2*   C A  30      60.971   3.535 -11.084  1.00  0.00           O  
ATOM    637  C1*   C A  30      59.160   4.960 -10.342  1.00  0.00           C  
ATOM    638  N1    C A  30      58.857   5.966 -11.399  1.00  0.00           N  
ATOM    639  C2    C A  30      58.026   5.577 -12.446  1.00  0.00           C  
ATOM    640  O2    C A  30      57.578   4.424 -12.455  1.00  0.00           O  
ATOM    641  N3    C A  30      57.738   6.479 -13.419  1.00  0.00           N  
ATOM    642  C4    C A  30      58.244   7.718 -13.372  1.00  0.00           C  
ATOM    643  N4    C A  30      57.932   8.560 -14.346  1.00  0.00           N  
ATOM    644  C5    C A  30      59.100   8.138 -12.304  1.00  0.00           C  
ATOM    645  C6    C A  30      59.376   7.222 -11.342  1.00  0.00           C  
ATOM    646  P     G A  31      60.461   2.242  -7.066  1.00  0.00           P  
ATOM    647  O1P   G A  31      60.940   0.857  -7.262  1.00  0.00           O  
ATOM    648  O2P   G A  31      61.196   3.151  -6.154  1.00  0.00           O  
ATOM    649  O5*   G A  31      58.956   2.164  -6.554  1.00  0.00           O  
ATOM    650  C5*   G A  31      57.991   1.334  -7.237  1.00  0.00           C  
ATOM    651  C4*   G A  31      56.593   1.883  -7.054  1.00  0.00           C  
ATOM    652  O4*   G A  31      56.201   1.751  -5.667  1.00  0.00           O  
ATOM    653  C3*   G A  31      56.371   3.348  -7.411  1.00  0.00           C  
ATOM    654  O3*   G A  31      55.015   3.461  -7.847  1.00  0.00           O  
ATOM    655  C2*   G A  31      56.568   4.034  -6.061  1.00  0.00           C  
ATOM    656  O2*   G A  31      55.940   5.295  -5.961  1.00  0.00           O  
ATOM    657  C1*   G A  31      55.901   3.024  -5.132  1.00  0.00           C  
ATOM    658  N9    G A  31      56.340   3.024  -3.709  1.00  0.00           N  
ATOM    659  C8    G A  31      57.618   3.016  -3.192  1.00  0.00           C  
ATOM    660  N7    G A  31      57.663   3.019  -1.881  1.00  0.00           N  
ATOM    661  C5    G A  31      56.320   3.030  -1.503  1.00  0.00           C  
ATOM    662  C6    G A  31      55.735   3.037  -0.211  1.00  0.00           C  
ATOM    663  O6    G A  31      56.289   3.035   0.885  1.00  0.00           O  
ATOM    664  N1    G A  31      54.336   3.047  -0.284  1.00  0.00           N  
ATOM    665  C2    G A  31      53.598   3.051  -1.451  1.00  0.00           C  
ATOM    666  N2    G A  31      52.271   3.061  -1.307  1.00  0.00           N  
ATOM    667  N3    G A  31      54.148   3.044  -2.663  1.00  0.00           N  
ATOM    668  C4    G A  31      55.507   3.033  -2.611  1.00  0.00           C  
ATOM    669  P     A A  32      54.667   4.189  -9.241  1.00  0.00           P  
ATOM    670  O1P   A A  32      55.637   3.743 -10.267  1.00  0.00           O  
ATOM    671  O2P   A A  32      53.227   3.978  -9.471  1.00  0.00           O  
ATOM    672  O5*   A A  32      54.890   5.729  -8.891  1.00  0.00           O  
ATOM    673  C5*   A A  32      55.710   6.567  -9.707  1.00  0.00           C  
ATOM    674  C4*   A A  32      56.514   7.531  -8.859  1.00  0.00           C  
ATOM    675  O4*   A A  32      57.304   8.330  -9.775  1.00  0.00           O  
ATOM    676  C3*   A A  32      55.760   8.548  -8.002  1.00  0.00           C  
ATOM    677  O3*   A A  32      55.508   8.063  -6.679  1.00  0.00           O  
ATOM    678  C2*   A A  32      56.758   9.692  -7.929  1.00  0.00           C  
ATOM    679  O2*   A A  32      57.801   9.409  -7.023  1.00  0.00           O  
ATOM    680  C1*   A A  32      57.347   9.671  -9.337  1.00  0.00           C  
ATOM    681  N9    A A  32      56.569  10.496 -10.302  1.00  0.00           N  
ATOM    682  C8    A A  32      55.525  10.122 -11.119  1.00  0.00           C  
ATOM    683  N7    A A  32      55.057  11.086 -11.851  1.00  0.00           N  
ATOM    684  C5    A A  32      55.837  12.180 -11.503  1.00  0.00           C  
ATOM    685  C6    A A  32      55.838  13.517 -11.932  1.00  0.00           C  
ATOM    686  N6    A A  32      54.989  13.999 -12.850  1.00  0.00           N  
ATOM    687  N1    A A  32      56.747  14.343 -11.382  1.00  0.00           N  
ATOM    688  C2    A A  32      57.587  13.857 -10.470  1.00  0.00           C  
ATOM    689  N3    A A  32      57.680  12.635  -9.993  1.00  0.00           N  
ATOM    690  C4    A A  32      56.759  11.828 -10.560  1.00  0.00           C  
ATOM    691  P     A A  33      54.166   8.490  -5.888  1.00  0.00           P  
ATOM    692  O1P   A A  33      53.139   7.477  -6.228  1.00  0.00           O  
ATOM    693  O2P   A A  33      54.504   8.729  -4.467  1.00  0.00           O  
ATOM    694  O5*   A A  33      53.711   9.880  -6.517  1.00  0.00           O  
ATOM    695  C5*   A A  33      54.335  11.121  -6.149  1.00  0.00           C  
ATOM    696  C4*   A A  33      53.759  12.256  -6.972  1.00  0.00           C  
ATOM    697  O4*   A A  33      53.960  11.973  -8.385  1.00  0.00           O  
ATOM    698  C3*   A A  33      52.255  12.451  -6.856  1.00  0.00           C  
ATOM    699  O3*   A A  33      51.903  13.219  -5.715  1.00  0.00           O  
ATOM    700  C2*   A A  33      51.921  13.170  -8.156  1.00  0.00           C  
ATOM    701  O2*   A A  33      52.226  14.553  -8.142  1.00  0.00           O  
ATOM    702  C1*   A A  33      52.854  12.455  -9.134  1.00  0.00           C  
ATOM    703  N9    A A  33      52.184  11.302  -9.797  1.00  0.00           N  
ATOM    704  C8    A A  33      52.130   9.985  -9.400  1.00  0.00           C  
ATOM    705  N7    A A  33      51.460   9.219 -10.205  1.00  0.00           N  
ATOM    706  C5    A A  33      51.036  10.077 -11.209  1.00  0.00           C  
ATOM    707  C6    A A  33      50.273   9.873 -12.370  1.00  0.00           C  
ATOM    708  N6    A A  33      49.781   8.679 -12.731  1.00  0.00           N  
ATOM    709  N1    A A  33      50.035  10.942 -13.151  1.00  0.00           N  
ATOM    710  C2    A A  33      50.527  12.125 -12.787  1.00  0.00           C  
ATOM    711  N3    A A  33      51.248  12.436 -11.732  1.00  0.00           N  
ATOM    712  C4    A A  33      51.472  11.347 -10.967  1.00  0.00           C  
ATOM    713  P     A A  34      50.666  12.786  -4.886  1.00  0.00           P  
ATOM    714  O1P   A A  34      51.052  11.413  -4.490  1.00  0.00           O  
ATOM    715  O2P   A A  34      50.485  13.748  -3.777  1.00  0.00           O  
ATOM    716  O5*   A A  34      49.343  12.741  -5.785  1.00  0.00           O  
ATOM    717  C5*   A A  34      48.840  13.964  -6.351  1.00  0.00           C  
ATOM    718  C4*   A A  34      47.663  13.671  -7.258  1.00  0.00           C  
ATOM    719  O4*   A A  34      48.137  12.938  -8.423  1.00  0.00           O  
ATOM    720  C3*   A A  34      46.579  12.766  -6.673  1.00  0.00           C  
ATOM    721  O3*   A A  34      45.671  13.489  -5.902  1.00  0.00           O  
ATOM    722  C2*   A A  34      45.945  12.171  -7.928  1.00  0.00           C  
ATOM    723  O2*   A A  34      45.095  13.117  -8.557  1.00  0.00           O  
ATOM    724  C1*   A A  34      47.160  11.997  -8.832  1.00  0.00           C  
ATOM    725  N9    A A  34      47.769  10.640  -8.757  1.00  0.00           N  
ATOM    726  C8    A A  34      48.938  10.246  -8.146  1.00  0.00           C  
ATOM    727  N7    A A  34      49.193   8.979  -8.262  1.00  0.00           N  
ATOM    728  C5    A A  34      48.125   8.489  -8.999  1.00  0.00           C  
ATOM    729  C6    A A  34      47.803   7.202  -9.460  1.00  0.00           C  
ATOM    730  N6    A A  34      48.567   6.123  -9.234  1.00  0.00           N  
ATOM    731  N1    A A  34      46.665   7.063 -10.164  1.00  0.00           N  
ATOM    732  C2    A A  34      45.910   8.138 -10.385  1.00  0.00           C  
ATOM    733  N3    A A  34      46.107   9.382 -10.006  1.00  0.00           N  
ATOM    734  C4    A A  34      47.253   9.494  -9.303  1.00  0.00           C  
ATOM    735  P     C A  35      45.007  12.773  -4.593  1.00  0.00           P  
ATOM    736  O1P   C A  35      46.011  11.898  -3.947  1.00  0.00           O  
ATOM    737  O2P   C A  35      44.378  13.787  -3.718  1.00  0.00           O  
ATOM    738  O5*   C A  35      43.874  11.877  -5.284  1.00  0.00           O  
ATOM    739  C5*   C A  35      42.841  12.526  -6.049  1.00  0.00           C  
ATOM    740  C4*   C A  35      41.956  11.489  -6.711  1.00  0.00           C  
ATOM    741  O4*   C A  35      42.731  10.791  -7.730  1.00  0.00           O  
ATOM    742  C3*   C A  35      41.449  10.367  -5.803  1.00  0.00           C  
ATOM    743  O3*   C A  35      40.303  10.751  -5.110  1.00  0.00           O  
ATOM    744  C2*   C A  35      41.186   9.242  -6.801  1.00  0.00           C  
ATOM    745  O2*   C A  35      39.986   9.476  -7.518  1.00  0.00           O  
ATOM    746  C1*   C A  35      42.334   9.429  -7.786  1.00  0.00           C  
ATOM    747  N1    C A  35      43.527   8.592  -7.479  1.00  0.00           N  
ATOM    748  C2    C A  35      43.452   7.229  -7.753  1.00  0.00           C  
ATOM    749  O2    C A  35      42.409   6.775  -8.236  1.00  0.00           O  
ATOM    750  N3    C A  35      44.529   6.449  -7.480  1.00  0.00           N  
ATOM    751  C4    C A  35      45.642   6.979  -6.957  1.00  0.00           C  
ATOM    752  N4    C A  35      46.665   6.175  -6.710  1.00  0.00           N  
ATOM    753  C5    C A  35      45.739   8.379  -6.668  1.00  0.00           C  
ATOM    754  C6    C A  35      44.652   9.141  -6.947  1.00  0.00           C  
ATOM    755  P     C A  36      40.068  10.175  -3.601  1.00  0.00           P  
ATOM    756  O1P   C A  36      41.370  10.078  -2.903  1.00  0.00           O  
ATOM    757  O2P   C A  36      39.023  10.962  -2.908  1.00  0.00           O  
ATOM    758  O5*   C A  36      39.515   8.707  -3.923  1.00  0.00           O  
ATOM    759  C5*   C A  36      38.299   8.569  -4.678  1.00  0.00           C  
ATOM    760  C4*   C A  36      38.032   7.106  -4.972  1.00  0.00           C  
ATOM    761  O4*   C A  36      39.049   6.617  -5.893  1.00  0.00           O  
ATOM    762  C3*   C A  36      38.133   6.158  -3.776  1.00  0.00           C  
ATOM    763  O3*   C A  36      36.944   6.122  -3.051  1.00  0.00           O  
ATOM    764  C2*   C A  36      38.454   4.826  -4.449  1.00  0.00           C  
ATOM    765  O2*   C A  36      37.292   4.273  -5.045  1.00  0.00           O  
ATOM    766  C1*   C A  36      39.367   5.269  -5.588  1.00  0.00           C  
ATOM    767  N1    C A  36      40.816   5.203  -5.250  1.00  0.00           N  
ATOM    768  C2    C A  36      41.413   3.947  -5.194  1.00  0.00           C  
ATOM    769  O2    C A  36      40.723   2.948  -5.425  1.00  0.00           O  
ATOM    770  N3    C A  36      42.733   3.865  -4.887  1.00  0.00           N  
ATOM    771  C4    C A  36      43.447   4.972  -4.644  1.00  0.00           C  
ATOM    772  N4    C A  36      44.731   4.838  -4.350  1.00  0.00           N  
ATOM    773  C5    C A  36      42.852   6.273  -4.697  1.00  0.00           C  
ATOM    774  C6    C A  36      41.532   6.333  -5.004  1.00  0.00           C  
ATOM    775  P     C A  37      36.791   6.026  -1.470  1.00  0.00           P  
ATOM    776  O1P   C A  37      37.990   6.824  -1.098  1.00  0.00           O  
ATOM    777  O2P   C A  37      35.526   6.216  -0.720  1.00  0.00           O  
ATOM    778  O5*   C A  37      37.174   4.480  -1.390  1.00  0.00           O  
ATOM    779  C5*   C A  37      36.217   3.461  -1.742  1.00  0.00           C  
ATOM    780  C4*   C A  37      36.881   2.104  -1.770  1.00  0.00           C  
ATOM    781  O4*   C A  37      37.983   2.134  -2.715  1.00  0.00           O  
ATOM    782  C3*   C A  37      37.531   1.653  -0.473  1.00  0.00           C  
ATOM    783  O3*   C A  37      36.596   1.074   0.429  1.00  0.00           O  
ATOM    784  C2*   C A  37      38.540   0.632  -0.968  1.00  0.00           C  
ATOM    785  O2*   C A  37      37.943  -0.606  -1.299  1.00  0.00           O  
ATOM    786  C1*   C A  37      39.037   1.308  -2.247  1.00  0.00           C  
ATOM    787  N1    C A  37      40.251   2.142  -2.026  1.00  0.00           N  
ATOM    788  C2    C A  37      41.445   1.488  -1.735  1.00  0.00           C  
ATOM    789  O2    C A  37      41.448   0.253  -1.673  1.00  0.00           O  
ATOM    790  N3    C A  37      42.563   2.230  -1.530  1.00  0.00           N  
ATOM    791  C4    C A  37      42.518   3.567  -1.607  1.00  0.00           C  
ATOM    792  N4    C A  37      43.636   4.245  -1.399  1.00  0.00           N  
ATOM    793  C5    C A  37      41.301   4.259  -1.905  1.00  0.00           C  
ATOM    794  C6    C A  37      40.195   3.499  -2.106  1.00  0.00           C  
ATOM    795  P     A A  38      36.838   1.199   2.015  1.00  0.00           P  
ATOM    796  O1P   A A  38      37.002   2.639   2.361  1.00  0.00           O  
ATOM    797  O2P   A A  38      35.788   0.390   2.696  1.00  0.00           O  
ATOM    798  O5*   A A  38      38.240   0.482   2.258  1.00  0.00           O  
ATOM    799  C5*   A A  38      38.399  -0.942   2.070  1.00  0.00           C  
ATOM    800  C4*   A A  38      39.830  -1.343   2.352  1.00  0.00           C  
ATOM    801  O4*   A A  38      40.711  -0.694   1.398  1.00  0.00           O  
ATOM    802  C3*   A A  38      40.366  -0.920   3.711  1.00  0.00           C  
ATOM    803  O3*   A A  38      40.041  -1.885   4.706  1.00  0.00           O  
ATOM    804  C2*   A A  38      41.868  -0.879   3.470  1.00  0.00           C  
ATOM    805  O2*   A A  38      42.428  -2.179   3.513  1.00  0.00           O  
ATOM    806  C1*   A A  38      41.931  -0.350   2.034  1.00  0.00           C  
ATOM    807  N9    A A  38      42.129   1.120   1.901  1.00  0.00           N  
ATOM    808  C8    A A  38      41.189   2.107   1.702  1.00  0.00           C  
ATOM    809  N7    A A  38      41.689   3.303   1.629  1.00  0.00           N  
ATOM    810  C5    A A  38      43.053   3.107   1.789  1.00  0.00           C  
ATOM    811  C6    A A  38      44.142   3.993   1.809  1.00  0.00           C  
ATOM    812  N6    A A  38      44.017   5.320   1.658  1.00  0.00           N  
ATOM    813  N1    A A  38      45.366   3.466   1.989  1.00  0.00           N  
ATOM    814  C2    A A  38      45.483   2.148   2.138  1.00  0.00           C  
ATOM    815  N3    A A  38      44.545   1.226   2.138  1.00  0.00           N  
ATOM    816  C4    A A  38      43.328   1.780   1.956  1.00  0.00           C  
ATOM    817  P     A A  39      38.936  -1.547   5.820  1.00  0.00           P  
ATOM    818  O1P   A A  39      39.008  -0.100   6.149  1.00  0.00           O  
ATOM    819  O2P   A A  39      37.662  -2.130   5.328  1.00  0.00           O  
ATOM    820  O5*   A A  39      39.417  -2.372   7.097  1.00  0.00           O  
ATOM    821  C5*   A A  39      39.283  -3.808   7.164  1.00  0.00           C  
ATOM    822  C4*   A A  39      40.437  -4.397   7.944  1.00  0.00           C  
ATOM    823  O4*   A A  39      41.654  -4.248   7.169  1.00  0.00           O  
ATOM    824  C3*   A A  39      40.731  -3.710   9.272  1.00  0.00           C  
ATOM    825  O3*   A A  39      39.940  -4.260  10.330  1.00  0.00           O  
ATOM    826  C2*   A A  39      42.219  -3.990   9.477  1.00  0.00           C  
ATOM    827  O2*   A A  39      42.475  -5.259  10.045  1.00  0.00           O  
ATOM    828  C1*   A A  39      42.741  -3.975   8.036  1.00  0.00           C  
ATOM    829  N9    A A  39      43.379  -2.703   7.595  1.00  0.00           N  
ATOM    830  C8    A A  39      42.792  -1.488   7.321  1.00  0.00           C  
ATOM    831  N7    A A  39      43.631  -0.568   6.956  1.00  0.00           N  
ATOM    832  C5    A A  39      44.863  -1.207   6.986  1.00  0.00           C  
ATOM    833  C6    A A  39      46.165  -0.767   6.701  1.00  0.00           C  
ATOM    834  N6    A A  39      46.454   0.483   6.310  1.00  0.00           N  
ATOM    835  N1    A A  39      47.163  -1.659   6.832  1.00  0.00           N  
ATOM    836  C2    A A  39      46.870  -2.898   7.222  1.00  0.00           C  
ATOM    837  N3    A A  39      45.699  -3.421   7.515  1.00  0.00           N  
ATOM    838  C4    A A  39      44.717  -2.507   7.376  1.00  0.00           C  
ATOM    839  P     G A  40      38.556  -3.552  10.756  1.00  0.00           P  
ATOM    840  O1P   G A  40      37.530  -3.874   9.729  1.00  0.00           O  
ATOM    841  O2P   G A  40      38.314  -3.912  12.177  1.00  0.00           O  
ATOM    842  O5*   G A  40      38.868  -1.993  10.678  1.00  0.00           O  
ATOM    843  C5*   G A  40      39.087  -1.212  11.867  1.00  0.00           C  
ATOM    844  C4*   G A  40      40.561  -1.161  12.199  1.00  0.00           C  
ATOM    845  O4*   G A  40      41.355  -1.095  10.986  1.00  0.00           O  
ATOM    846  C3*   G A  40      40.974   0.061  13.001  1.00  0.00           C  
ATOM    847  O3*   G A  40      40.734  -0.126  14.393  1.00  0.00           O  
ATOM    848  C2*   G A  40      42.450   0.191  12.657  1.00  0.00           C  
ATOM    849  O2*   G A  40      43.250  -0.721  13.382  1.00  0.00           O  
ATOM    850  C1*   G A  40      42.454  -0.217  11.178  1.00  0.00           C  
ATOM    851  N9    G A  40      42.306   0.918  10.224  1.00  0.00           N  
ATOM    852  C8    G A  40      41.275   1.193   9.352  1.00  0.00           C  
ATOM    853  N7    G A  40      41.453   2.282   8.643  1.00  0.00           N  
ATOM    854  C5    G A  40      42.689   2.762   9.077  1.00  0.00           C  
ATOM    855  C6    G A  40      43.414   3.913   8.675  1.00  0.00           C  
ATOM    856  O6    G A  40      43.112   4.760   7.839  1.00  0.00           O  
ATOM    857  N1    G A  40      44.625   4.024   9.372  1.00  0.00           N  
ATOM    858  C2    G A  40      45.076   3.139  10.332  1.00  0.00           C  
ATOM    859  N2    G A  40      46.259   3.422  10.882  1.00  0.00           N  
ATOM    860  N3    G A  40      44.394   2.060  10.709  1.00  0.00           N  
ATOM    861  C4    G A  40      43.216   1.936  10.042  1.00  0.00           C  
ATOM    862  P     G A  41      38.564   0.950  14.434  1.00  0.00           P  
ATOM    863  O1P   G A  41      37.633   1.623  13.500  1.00  0.00           O  
ATOM    864  O2P   G A  41      37.966   0.442  15.688  1.00  0.00           O  
ATOM    865  O5*   G A  41      39.788   1.925  14.774  1.00  0.00           O  
ATOM    866  C5*   G A  41      40.861   1.436  15.598  1.00  0.00           C  
ATOM    867  C4*   G A  41      41.961   2.474  15.685  1.00  0.00           C  
ATOM    868  O4*   G A  41      42.586   2.609  14.377  1.00  0.00           O  
ATOM    869  C3*   G A  41      41.512   3.894  16.026  1.00  0.00           C  
ATOM    870  O3*   G A  41      41.379   4.073  17.402  1.00  0.00           O  
ATOM    871  C2*   G A  41      42.636   4.739  15.431  1.00  0.00           C  
ATOM    872  O2*   G A  41      43.790   4.692  16.254  1.00  0.00           O  
ATOM    873  C1*   G A  41      42.965   3.960  14.161  1.00  0.00           C  
ATOM    874  N9    G A  41      42.245   4.452  12.954  1.00  0.00           N  
ATOM    875  C8    G A  41      41.180   3.888  12.284  1.00  0.00           C  
ATOM    876  N7    G A  41      40.775   4.581  11.247  1.00  0.00           N  
ATOM    877  C5    G A  41      41.632   5.681  11.228  1.00  0.00           C  
ATOM    878  C6    G A  41      41.685   6.782  10.335  1.00  0.00           C  
ATOM    879  O6    G A  41      40.975   7.018   9.360  1.00  0.00           O  
ATOM    880  N1    G A  41      42.710   7.672  10.681  1.00  0.00           N  
ATOM    881  C2    G A  41      43.572   7.520  11.750  1.00  0.00           C  
ATOM    882  N2    G A  41      44.483   8.481  11.911  1.00  0.00           N  
ATOM    883  N3    G A  41      43.521   6.486  12.587  1.00  0.00           N  
ATOM    884  C4    G A  41      42.531   5.611  12.265  1.00  0.00           C  
ATOM    885  P     U A  42      40.398   5.037  17.979  1.00  0.00           P  
ATOM    886  O1P   U A  42      39.203   4.907  17.114  1.00  0.00           O  
ATOM    887  O2P   U A  42      40.171   4.812  19.425  1.00  0.00           O  
ATOM    888  O5*   U A  42      41.076   6.469  17.756  1.00  0.00           O  
ATOM    889  C5*   U A  42      42.306   6.774  18.437  1.00  0.00           C  
ATOM    890  C4*   U A  42      42.830   8.121  17.986  1.00  0.00           C  
ATOM    891  O4*   U A  42      43.242   8.023  16.591  1.00  0.00           O  
ATOM    892  C3*   U A  42      41.818   9.266  17.989  1.00  0.00           C  
ATOM    893  O3*   U A  42      41.709   9.848  19.251  1.00  0.00           O  
ATOM    894  C2*   U A  42      42.405  10.218  16.951  1.00  0.00           C  
ATOM    895  O2*   U A  42      43.510  10.928  17.485  1.00  0.00           O  
ATOM    896  C1*   U A  42      42.962   9.241  15.920  1.00  0.00           C  
ATOM    897  N1    U A  42      42.019   8.945  14.805  1.00  0.00           N  
ATOM    898  C2    U A  42      41.840   9.926  13.860  1.00  0.00           C  
ATOM    899  O2    U A  42      42.414  11.001  13.904  1.00  0.00           O  
ATOM    900  N3    U A  42      40.960   9.616  12.842  1.00  0.00           N  
ATOM    901  C4    U A  42      40.260   8.435  12.696  1.00  0.00           C  
ATOM    902  O4    U A  42      39.498   8.273  11.740  1.00  0.00           O  
ATOM    903  C5    U A  42      40.513   7.468  13.737  1.00  0.00           C  
ATOM    904  C6    U A  42      41.365   7.744  14.738  1.00  0.00           C  
ATOM    905  P     G A  43      43.057   9.587  19.969  1.00  0.00           P  
ATOM    906  O1P   G A  43      42.771  10.498  21.101  1.00  0.00           O  
ATOM    907  O2P   G A  43      42.828   8.147  20.227  1.00  0.00           O  
ATOM    908  O5*   G A  43      44.557   9.813  19.459  1.00  0.00           O  
ATOM    909  C5*   G A  43      45.018   9.086  18.303  1.00  0.00           C  
ATOM    910  C4*   G A  43      46.412   9.543  17.926  1.00  0.00           C  
ATOM    911  O4*   G A  43      46.345  10.917  17.445  1.00  0.00           O  
ATOM    912  C3*   G A  43      47.425   9.602  19.068  1.00  0.00           C  
ATOM    913  O3*   G A  43      48.010   8.359  19.300  1.00  0.00           O  
ATOM    914  C2*   G A  43      48.427  10.635  18.556  1.00  0.00           C  
ATOM    915  O2*   G A  43      49.273  10.070  17.568  1.00  0.00           O  
ATOM    916  C1*   G A  43      47.510  11.623  17.842  1.00  0.00           C  
ATOM    917  N9    G A  43      47.086  12.770  18.693  1.00  0.00           N  
ATOM    918  C8    G A  43      45.863  13.013  19.280  1.00  0.00           C  
ATOM    919  N7    G A  43      45.817  14.125  19.974  1.00  0.00           N  
ATOM    920  C5    G A  43      47.100  14.655  19.837  1.00  0.00           C  
ATOM    921  C6    G A  43      47.656  15.848  20.365  1.00  0.00           C  
ATOM    922  O6    G A  43      47.123  16.699  21.074  1.00  0.00           O  
ATOM    923  N1    G A  43      48.994  16.003  19.979  1.00  0.00           N  
ATOM    924  C2    G A  43      49.703  15.121  19.188  1.00  0.00           C  
ATOM    925  N2    G A  43      50.971  15.449  18.933  1.00  0.00           N  
ATOM    926  N3    G A  43      49.180  14.001  18.693  1.00  0.00           N  
ATOM    927  C4    G A  43      47.881  13.835  19.057  1.00  0.00           C  
ATOM    928  P     C A  44      48.416   7.953  20.828  1.00  0.00           P  
ATOM    929  O1P   C A  44      47.408   8.496  21.766  1.00  0.00           O  
ATOM    930  O2P   C A  44      48.667   6.498  20.922  1.00  0.00           O  
ATOM    931  O5*   C A  44      49.794   8.752  20.994  1.00  0.00           O  
ATOM    932  C5*   C A  44      50.889   8.443  20.112  1.00  0.00           C  
ATOM    933  C4*   C A  44      52.040   9.397  20.361  1.00  0.00           C  
ATOM    934  O4*   C A  44      51.644  10.733  19.940  1.00  0.00           O  
ATOM    935  C3*   C A  44      52.450   9.579  21.824  1.00  0.00           C  
ATOM    936  O3*   C A  44      53.326   8.576  22.237  1.00  0.00           O  
ATOM    937  C2*   C A  44      53.101  10.959  21.805  1.00  0.00           C  
ATOM    938  O2*   C A  44      54.398  10.895  21.241  1.00  0.00           O  
ATOM    939  C1*   C A  44      52.218  11.701  20.805  1.00  0.00           C  
ATOM    940  N1    C A  44      51.108  12.467  21.438  1.00  0.00           N  
ATOM    941  C2    C A  44      51.430  13.648  22.102  1.00  0.00           C  
ATOM    942  O2    C A  44      52.613  14.008  22.138  1.00  0.00           O  
ATOM    943  N3    C A  44      50.433  14.361  22.686  1.00  0.00           N  
ATOM    944  C4    C A  44      49.165  13.936  22.624  1.00  0.00           C  
ATOM    945  N4    C A  44      48.229  14.668  23.209  1.00  0.00           N  
ATOM    946  C5    C A  44      48.812  12.725  21.946  1.00  0.00           C  
ATOM    947  C6    C A  44      49.823  12.027  21.370  1.00  0.00           C  
ATOM    948  P     A A  45      53.250   8.057  23.783  1.00  0.00           P  
ATOM    949  O1P   A A  45      51.841   8.055  24.234  1.00  0.00           O  
ATOM    950  O2P   A A  45      53.975   6.775  23.928  1.00  0.00           O  
ATOM    951  O5*   A A  45      54.057   9.221  24.531  1.00  0.00           O  
ATOM    952  C5*   A A  45      55.431   9.459  24.174  1.00  0.00           C  
ATOM    953  C4*   A A  45      55.954  10.677  24.909  1.00  0.00           C  
ATOM    954  O4*   A A  45      55.273  11.862  24.401  1.00  0.00           O  
ATOM    955  C3*   A A  45      55.685  10.713  26.413  1.00  0.00           C  
ATOM    956  O3*   A A  45      56.650  10.001  27.123  1.00  0.00           O  
ATOM    957  C2*   A A  45      55.724  12.212  26.709  1.00  0.00           C  
ATOM    958  O2*   A A  45      57.060  12.684  26.733  1.00  0.00           O  
ATOM    959  C1*   A A  45      55.073  12.788  25.456  1.00  0.00           C  
ATOM    960  N9    A A  45      53.607  13.015  25.596  1.00  0.00           N  
ATOM    961  C8    A A  45      52.564  12.295  25.059  1.00  0.00           C  
ATOM    962  N7    A A  45      51.391  12.754  25.372  1.00  0.00           N  
ATOM    963  C5    A A  45      51.664  13.855  26.171  1.00  0.00           C  
ATOM    964  C6    A A  45      50.835  14.780  26.826  1.00  0.00           C  
ATOM    965  N6    A A  45      49.496  14.738  26.774  1.00  0.00           N  
ATOM    966  N1    A A  45      51.433  15.753  27.537  1.00  0.00           N  
ATOM    967  C2    A A  45      52.764  15.788  27.585  1.00  0.00           C  
ATOM    968  N3    A A  45      53.637  14.984  27.019  1.00  0.00           N  
ATOM    969  C4    A A  45      53.012  14.019  26.312  1.00  0.00           C  
ATOM    970  P     U A  46      56.202   9.213  28.481  1.00  0.00           P  
ATOM    971  O1P   U A  46      54.840   8.664  28.305  1.00  0.00           O  
ATOM    972  O2P   U A  46      57.246   8.240  28.876  1.00  0.00           O  
ATOM    973  O5*   U A  46      56.166  10.421  29.531  1.00  0.00           O  
ATOM    974  C5*   U A  46      57.376  11.161  29.784  1.00  0.00           C  
ATOM    975  C4*   U A  46      57.085  12.329  30.708  1.00  0.00           C  
ATOM    976  O4*   U A  46      56.253  13.293  29.999  1.00  0.00           O  
ATOM    977  C3*   U A  46      56.280  12.000  31.965  1.00  0.00           C  
ATOM    978  O3*   U A  46      57.100  11.530  32.988  1.00  0.00           O  
ATOM    979  C2*   U A  46      55.638  13.345  32.294  1.00  0.00           C  
ATOM    980  O2*   U A  46      56.582  14.222  32.886  1.00  0.00           O  
ATOM    981  C1*   U A  46      55.337  13.892  30.903  1.00  0.00           C  
ATOM    982  N1    U A  46      53.958  13.592  30.427  1.00  0.00           N  
ATOM    983  C2    U A  46      52.931  14.310  30.992  1.00  0.00           C  
ATOM    984  O2    U A  46      53.109  15.161  31.847  1.00  0.00           O  
ATOM    985  N3    U A  46      51.668  14.005  30.526  1.00  0.00           N  
ATOM    986  C4    U A  46      51.353  13.064  29.566  1.00  0.00           C  
ATOM    987  O4    U A  46      50.181  12.879  29.230  1.00  0.00           O  
ATOM    988  C5    U A  46      52.496  12.362  29.033  1.00  0.00           C  
ATOM    989  C6    U A  46      53.736  12.639  29.468  1.00  0.00           C  
ATOM    990  P     G A  47      56.509  10.404  34.013  1.00  0.00           P  
ATOM    991  O1P   G A  47      55.628   9.477  33.271  1.00  0.00           O  
ATOM    992  O2P   G A  47      57.611   9.776  34.774  1.00  0.00           O  
ATOM    993  O5*   G A  47      55.631  11.321  34.990  1.00  0.00           O  
ATOM    994  C5*   G A  47      56.280  12.358  35.745  1.00  0.00           C  
ATOM    995  C4*   G A  47      55.251  13.176  36.498  1.00  0.00           C  
ATOM    996  O4*   G A  47      54.447  13.921  35.540  1.00  0.00           O  
ATOM    997  C3*   G A  47      54.221  12.375  37.297  1.00  0.00           C  
ATOM    998  O3*   G A  47      54.711  12.024  38.554  1.00  0.00           O  
ATOM    999  C2*   G A  47      53.048  13.348  37.372  1.00  0.00           C  
ATOM   1000  O2*   G A  47      53.297  14.364  38.329  1.00  0.00           O  
ATOM   1001  C1*   G A  47      53.108  14.009  35.998  1.00  0.00           C  
ATOM   1002  N9    G A  47      52.229  13.362  34.985  1.00  0.00           N  
ATOM   1003  C8    G A  47      52.572  12.550  33.925  1.00  0.00           C  
ATOM   1004  N7    G A  47      51.549  12.139  33.215  1.00  0.00           N  
ATOM   1005  C5    G A  47      50.451  12.720  33.848  1.00  0.00           C  
ATOM   1006  C6    G A  47      49.069  12.640  33.537  1.00  0.00           C  
ATOM   1007  O6    G A  47      48.519  12.031  32.623  1.00  0.00           O  
ATOM   1008  N1    G A  47      48.298  13.384  34.441  1.00  0.00           N  
ATOM   1009  C2    G A  47      48.795  14.109  35.506  1.00  0.00           C  
ATOM   1010  N2    G A  47      47.893  14.750  36.252  1.00  0.00           N  
ATOM   1011  N3    G A  47      50.092  14.183  35.797  1.00  0.00           N  
ATOM   1012  C4    G A  47      50.856  13.468  34.929  1.00  0.00           C  
ATOM   1013  P     C A  48      54.288  10.612  39.328  1.00  0.00           P  
ATOM   1014  O1P   C A  48      54.179   9.581  38.273  1.00  0.00           O  
ATOM   1015  O2P   C A  48      55.166  10.274  40.473  1.00  0.00           O  
ATOM   1016  O5*   C A  48      52.830  10.999  39.859  1.00  0.00           O  
ATOM   1017  C5*   C A  48      52.697  12.053  40.832  1.00  0.00           C  
ATOM   1018  C4*   C A  48      51.233  12.334  41.096  1.00  0.00           C  
ATOM   1019  O4*   C A  48      50.640  12.916  39.899  1.00  0.00           O  
ATOM   1020  C3*   C A  48      50.360  11.111  41.381  1.00  0.00           C  
ATOM   1021  O3*   C A  48      50.424  10.739  42.723  1.00  0.00           O  
ATOM   1022  C2*   C A  48      48.974  11.605  40.972  1.00  0.00           C  
ATOM   1023  O2*   C A  48      48.435  12.467  41.958  1.00  0.00           O  
ATOM   1024  C1*   C A  48      49.301  12.468  39.758  1.00  0.00           C  
ATOM   1025  N1    C A  48      49.193  11.742  38.462  1.00  0.00           N  
ATOM   1026  C2    C A  48      47.918  11.463  37.978  1.00  0.00           C  
ATOM   1027  O2    C A  48      46.937  11.826  38.638  1.00  0.00           O  
ATOM   1028  N3    C A  48      47.798  10.802  36.798  1.00  0.00           N  
ATOM   1029  C4    C A  48      48.885  10.426  36.113  1.00  0.00           C  
ATOM   1030  N4    C A  48      48.714   9.785  34.967  1.00  0.00           N  
ATOM   1031  C5    C A  48      50.206  10.704  36.593  1.00  0.00           C  
ATOM   1032  C6    C A  48      50.304  11.365  37.774  1.00  0.00           C  
ATOM   1033  P     C A  49      51.142   9.252  42.206  1.00  0.00           P  
ATOM   1034  O1P   C A  49      52.041   9.012  41.055  1.00  0.00           O  
ATOM   1035  O2P   C A  49      51.626   8.758  43.514  1.00  0.00           O  
ATOM   1036  O5*   C A  49      49.695   8.643  41.900  1.00  0.00           O  
ATOM   1037  C5*   C A  49      48.734   8.570  42.958  1.00  0.00           C  
ATOM   1038  C4*   C A  49      47.381   8.069  42.459  1.00  0.00           C  
ATOM   1039  O4*   C A  49      46.912   8.920  41.401  1.00  0.00           O  
ATOM   1040  C3*   C A  49      47.399   6.695  41.817  1.00  0.00           C  
ATOM   1041  O3*   C A  49      47.226   5.729  42.864  1.00  0.00           O  
ATOM   1042  C2*   C A  49      46.122   6.726  40.994  1.00  0.00           C  
ATOM   1043  O2*   C A  49      44.972   6.558  41.831  1.00  0.00           O  
ATOM   1044  C1*   C A  49      46.177   8.148  40.430  1.00  0.00           C  
ATOM   1045  N1    C A  49      46.895   8.217  39.126  1.00  0.00           N  
ATOM   1046  C2    C A  49      46.301   7.607  38.025  1.00  0.00           C  
ATOM   1047  O2    C A  49      45.213   7.039  38.173  1.00  0.00           O  
ATOM   1048  N3    C A  49      46.939   7.658  36.828  1.00  0.00           N  
ATOM   1049  C4    C A  49      48.117   8.284  36.709  1.00  0.00           C  
ATOM   1050  N4    C A  49      48.698   8.306  35.519  1.00  0.00           N  
ATOM   1051  C5    C A  49      48.745   8.918  37.829  1.00  0.00           C  
ATOM   1052  C6    C A  49      48.091   8.855  39.017  1.00  0.00           C  
ATOM   1053  P     G A  50      47.960   4.294  42.793  1.00  0.00           P  
ATOM   1054  O1P   G A  50      49.309   4.489  42.215  1.00  0.00           O  
ATOM   1055  O2P   G A  50      47.810   3.634  44.109  1.00  0.00           O  
ATOM   1056  O5*   G A  50      47.062   3.493  41.719  1.00  0.00           O  
ATOM   1057  C5*   G A  50      45.714   3.113  42.029  1.00  0.00           C  
ATOM   1058  C4*   G A  50      44.902   2.831  40.769  1.00  0.00           C  
ATOM   1059  O4*   G A  50      44.996   3.959  39.886  1.00  0.00           O  
ATOM   1060  C3*   G A  50      45.401   1.675  39.921  1.00  0.00           C  
ATOM   1061  O3*   G A  50      44.757   0.481  40.392  1.00  0.00           O  
ATOM   1062  C2*   G A  50      44.807   2.010  38.564  1.00  0.00           C  
ATOM   1063  O2*   G A  50      43.409   1.696  38.533  1.00  0.00           O  
ATOM   1064  C1*   G A  50      45.019   3.521  38.515  1.00  0.00           C  
ATOM   1065  N9    G A  50      46.328   3.899  37.912  1.00  0.00           N  
ATOM   1066  C8    G A  50      47.468   4.366  38.528  1.00  0.00           C  
ATOM   1067  N7    G A  50      48.459   4.607  37.703  1.00  0.00           N  
ATOM   1068  C5    G A  50      47.938   4.276  36.453  1.00  0.00           C  
ATOM   1069  C6    G A  50      48.540   4.328  35.170  1.00  0.00           C  
ATOM   1070  O6    G A  50      49.676   4.683  34.866  1.00  0.00           O  
ATOM   1071  N1    G A  50      47.654   3.902  34.171  1.00  0.00           N  
ATOM   1072  C2    G A  50      46.356   3.480  34.384  1.00  0.00           C  
ATOM   1073  N2    G A  50      45.672   3.113  33.299  1.00  0.00           N  
ATOM   1074  N3    G A  50      45.792   3.432  35.589  1.00  0.00           N  
ATOM   1075  C4    G A  50      46.639   3.843  36.570  1.00  0.00           C  
ATOM   1076  P     A A  51      45.318  -0.975  39.986  1.00  0.00           P  
ATOM   1077  O1P   A A  51      46.761  -1.022  40.309  1.00  0.00           O  
ATOM   1078  O2P   A A  51      44.403  -1.997  40.548  1.00  0.00           O  
ATOM   1079  O5*   A A  51      45.161  -0.982  38.382  1.00  0.00           O  
ATOM   1080  C5*   A A  51      43.949  -1.428  37.758  1.00  0.00           C  
ATOM   1081  C4*   A A  51      44.129  -1.627  36.255  1.00  0.00           C  
ATOM   1082  O4*   A A  51      44.478  -0.376  35.645  1.00  0.00           O  
ATOM   1083  C3*   A A  51      45.274  -2.544  35.866  1.00  0.00           C  
ATOM   1084  O3*   A A  51      44.760  -3.884  35.819  1.00  0.00           O  
ATOM   1085  C2*   A A  51      45.558  -2.103  34.438  1.00  0.00           C  
ATOM   1086  O2*   A A  51      44.575  -2.622  33.535  1.00  0.00           O  
ATOM   1087  C1*   A A  51      45.417  -0.585  34.570  1.00  0.00           C  
ATOM   1088  N9    A A  51      46.704   0.077  34.923  1.00  0.00           N  
ATOM   1089  C8    A A  51      47.186   0.430  36.164  1.00  0.00           C  
ATOM   1090  N7    A A  51      48.353   0.996  36.134  1.00  0.00           N  
ATOM   1091  C5    A A  51      48.677   1.026  34.786  1.00  0.00           C  
ATOM   1092  C6    A A  51      49.799   1.506  34.091  1.00  0.00           C  
ATOM   1093  N6    A A  51      50.852   2.077  34.693  1.00  0.00           N  
ATOM   1094  N1    A A  51      49.799   1.379  32.752  1.00  0.00           N  
ATOM   1095  C2    A A  51      48.750   0.810  32.160  1.00  0.00           C  
ATOM   1096  N3    A A  51      47.653   0.327  32.701  1.00  0.00           N  
ATOM   1097  C4    A A  51      47.678   0.467  34.042  1.00  0.00           C  
ATOM   1098  P     G A  52      45.762  -5.146  35.785  1.00  0.00           P  
ATOM   1099  O1P   G A  52      46.767  -4.971  36.857  1.00  0.00           O  
ATOM   1100  O2P   G A  52      44.951  -6.384  35.730  1.00  0.00           O  
ATOM   1101  O5*   G A  52      46.505  -4.971  34.367  1.00  0.00           O  
ATOM   1102  C5*   G A  52      45.777  -5.100  33.140  1.00  0.00           C  
ATOM   1103  C4*   G A  52      46.622  -4.701  31.935  1.00  0.00           C  
ATOM   1104  O4*   G A  52      47.065  -3.344  32.078  1.00  0.00           O  
ATOM   1105  C3*   G A  52      47.917  -5.470  31.782  1.00  0.00           C  
ATOM   1106  O3*   G A  52      47.617  -6.673  31.061  1.00  0.00           O  
ATOM   1107  C2*   G A  52      48.707  -4.552  30.865  1.00  0.00           C  
ATOM   1108  O2*   G A  52      48.229  -4.649  29.519  1.00  0.00           O  
ATOM   1109  C1*   G A  52      48.364  -3.184  31.465  1.00  0.00           C  
ATOM   1110  N9    G A  52      49.339  -2.752  32.505  1.00  0.00           N  
ATOM   1111  C8    G A  52      49.283  -2.914  33.872  1.00  0.00           C  
ATOM   1112  N7    G A  52      50.313  -2.413  34.512  1.00  0.00           N  
ATOM   1113  C5    G A  52      51.107  -1.882  33.496  1.00  0.00           C  
ATOM   1114  C6    G A  52      52.353  -1.208  33.568  1.00  0.00           C  
ATOM   1115  O6    G A  52      53.025  -0.936  34.560  1.00  0.00           O  
ATOM   1116  N1    G A  52      52.809  -0.837  32.296  1.00  0.00           N  
ATOM   1117  C2    G A  52      52.148  -1.084  31.109  1.00  0.00           C  
ATOM   1118  N2    G A  52      52.750  -0.649  30.000  1.00  0.00           N  
ATOM   1119  N3    G A  52      50.979  -1.717  31.042  1.00  0.00           N  
ATOM   1120  C4    G A  52      50.521  -2.083  32.268  1.00  0.00           C  
ATOM   1121  P     G A  53      48.182  -8.094  31.569  1.00  0.00           P  
ATOM   1122  O1P   G A  53      48.487  -7.975  33.012  1.00  0.00           O  
ATOM   1123  O2P   G A  53      47.261  -9.155  31.097  1.00  0.00           O  
ATOM   1124  O5*   G A  53      49.574  -8.230  30.768  1.00  0.00           O  
ATOM   1125  C5*   G A  53      49.599  -8.298  29.335  1.00  0.00           C  
ATOM   1126  C4*   G A  53      50.838  -7.618  28.762  1.00  0.00           C  
ATOM   1127  O4*   G A  53      50.920  -6.289  29.272  1.00  0.00           O  
ATOM   1128  C3*   G A  53      52.163  -8.223  29.181  1.00  0.00           C  
ATOM   1129  O3*   G A  53      52.476  -9.270  28.250  1.00  0.00           O  
ATOM   1130  C2*   G A  53      53.141  -7.079  28.935  1.00  0.00           C  
ATOM   1131  O2*   G A  53      53.556  -7.052  27.565  1.00  0.00           O  
ATOM   1132  C1*   G A  53      52.289  -5.841  29.259  1.00  0.00           C  
ATOM   1133  N9    G A  53      52.614  -5.278  30.599  1.00  0.00           N  
ATOM   1134  C8    G A  53      52.043  -5.556  31.822  1.00  0.00           C  
ATOM   1135  N7    G A  53      52.564  -4.882  32.820  1.00  0.00           N  
ATOM   1136  C5    G A  53      53.550  -4.103  32.214  1.00  0.00           C  
ATOM   1137  C6    G A  53      54.452  -3.168  32.783  1.00  0.00           C  
ATOM   1138  O6    G A  53      54.570  -2.827  33.957  1.00  0.00           O  
ATOM   1139  N1    G A  53      55.285  -2.603  31.807  1.00  0.00           N  
ATOM   1140  C2    G A  53      55.251  -2.902  30.459  1.00  0.00           C  
ATOM   1141  N2    G A  53      56.130  -2.254  29.692  1.00  0.00           N  
ATOM   1142  N3    G A  53      54.405  -3.781  29.927  1.00  0.00           N  
ATOM   1143  C4    G A  53      53.588  -4.338  30.860  1.00  0.00           C  
ATOM   1144  P     G A  54      50.487 -10.392  28.671  1.00  0.00           P  
ATOM   1145  O1P   G A  54      49.950  -9.781  30.082  1.00  0.00           O  
ATOM   1146  O2P   G A  54      49.509  -9.656  27.560  1.00  0.00           O  
ATOM   1147  O5*   G A  54      48.968 -11.793  27.833  1.00  0.00           O  
ATOM   1148  C5*   G A  54      47.750 -13.002  29.045  1.00  0.00           C  
ATOM   1149  C4*   G A  54      47.465 -14.497  29.167  1.00  0.00           C  
ATOM   1150  O4*   G A  54      47.891 -15.154  27.961  1.00  0.00           O  
ATOM   1151  C3*   G A  54      48.224 -15.202  30.290  1.00  0.00           C  
ATOM   1152  O3*   G A  54      47.730 -16.439  31.202  1.00  0.00           O  
ATOM   1153  C2*   G A  54      49.488 -15.673  29.592  1.00  0.00           C  
ATOM   1154  O2*   G A  54      50.082 -16.771  30.291  1.00  0.00           O  
ATOM   1155  C1*   G A  54      48.905 -16.120  28.258  1.00  0.00           C  
ATOM   1156  N9    G A  54      49.912 -16.117  27.160  1.00  0.00           N  
ATOM   1157  C8    G A  54      50.576 -15.052  26.591  1.00  0.00           C  
ATOM   1158  N7    G A  54      51.408 -15.392  25.635  1.00  0.00           N  
ATOM   1159  C5    G A  54      51.285 -16.779  25.566  1.00  0.00           C  
ATOM   1160  C6    G A  54      51.936 -17.713  24.721  1.00  0.00           C  
ATOM   1161  O6    G A  54      52.769 -17.506  23.842  1.00  0.00           O  
ATOM   1162  N1    G A  54      51.517 -19.024  24.987  1.00  0.00           N  
ATOM   1163  C2    G A  54      50.591 -19.385  25.945  1.00  0.00           C  
ATOM   1164  N2    G A  54      50.327 -20.690  26.044  1.00  0.00           N  
ATOM   1165  N3    G A  54      49.981 -18.508  26.739  1.00  0.00           N  
ATOM   1166  C4    G A  54      50.375 -17.231  26.493  1.00  0.00           C  
ATOM   1167  P     G A  55      47.503 -18.073  31.258  1.00  0.00           P  
ATOM   1168  O1P   G A  55      47.805 -18.350  29.299  1.00  0.00           O  
ATOM   1169  O2P   G A  55      48.908 -18.231  31.998  1.00  0.00           O  
ATOM   1170  O5*   G A  55      46.025 -19.540  30.930  1.00  0.00           O  
ATOM   1171  C5*   G A  55      45.150 -20.822  32.305  1.00  0.00           C  
ATOM   1172  C4*   G A  55      46.082 -21.570  33.254  1.00  0.00           C  
ATOM   1173  O4*   G A  55      46.281 -22.901  32.782  1.00  0.00           O  
ATOM   1174  C3*   G A  55      47.493 -21.028  33.322  1.00  0.00           C  
ATOM   1175  O3*   G A  55      47.748 -19.731  33.883  1.00  0.00           O  
ATOM   1176  C2*   G A  55      48.267 -22.211  33.902  1.00  0.00           C  
ATOM   1177  O2*   G A  55      48.173 -22.232  35.328  1.00  0.00           O  
ATOM   1178  C1*   G A  55      47.525 -23.413  33.297  1.00  0.00           C  
ATOM   1179  N9    G A  55      48.287 -24.030  32.176  1.00  0.00           N  
ATOM   1180  C8    G A  55      48.147 -23.839  30.819  1.00  0.00           C  
ATOM   1181  N7    G A  55      48.984 -24.542  30.092  1.00  0.00           N  
ATOM   1182  C5    G A  55      49.730 -25.247  31.035  1.00  0.00           C  
ATOM   1183  C6    G A  55      50.789 -26.173  30.854  1.00  0.00           C  
ATOM   1184  O6    G A  55      51.296 -26.569  29.808  1.00  0.00           O  
ATOM   1185  N1    G A  55      51.264 -26.653  32.082  1.00  0.00           N  
ATOM   1186  C2    G A  55      50.780 -26.286  33.323  1.00  0.00           C  
ATOM   1187  N2    G A  55      51.369 -26.858  34.375  1.00  0.00           N  
ATOM   1188  N3    G A  55      49.786 -25.417  33.491  1.00  0.00           N  
ATOM   1189  C4    G A  55      49.313 -24.942  32.309  1.00  0.00           C  
ATOM   1190  P     C A  56      48.754 -18.951  34.371  1.00  0.00           P  
ATOM   1191  O1P   C A  56      49.243 -18.711  32.996  1.00  0.00           O  
ATOM   1192  O2P   C A  56      48.362 -17.809  35.226  1.00  0.00           O  
ATOM   1193  O5*   C A  56      49.868 -19.812  35.157  1.00  0.00           O  
ATOM   1194  C5*   C A  56      49.682 -20.160  36.535  1.00  0.00           C  
ATOM   1195  C4*   C A  56      50.752 -21.132  37.029  1.00  0.00           C  
ATOM   1196  O4*   C A  56      50.798 -22.276  36.167  1.00  0.00           O  
ATOM   1197  C3*   C A  56      52.173 -20.609  36.983  1.00  0.00           C  
ATOM   1198  O3*   C A  56      52.417 -19.890  38.200  1.00  0.00           O  
ATOM   1199  C2*   C A  56      52.970 -21.903  37.038  1.00  0.00           C  
ATOM   1200  O2*   C A  56      52.968 -22.448  38.364  1.00  0.00           O  
ATOM   1201  C1*   C A  56      52.150 -22.781  36.091  1.00  0.00           C  
ATOM   1202  N1    C A  56      52.622 -22.686  34.681  1.00  0.00           N  
ATOM   1203  C2    C A  56      53.803 -23.342  34.346  1.00  0.00           C  
ATOM   1204  O2    C A  56      54.405 -23.971  35.224  1.00  0.00           O  
ATOM   1205  N3    C A  56      54.250 -23.268  33.067  1.00  0.00           N  
ATOM   1206  C4    C A  56      53.569 -22.576  32.144  1.00  0.00           C  
ATOM   1207  N4    C A  56      54.047 -22.535  30.910  1.00  0.00           N  
ATOM   1208  C5    C A  56      52.352 -21.895  32.468  1.00  0.00           C  
ATOM   1209  C6    C A  56      51.922 -21.981  33.752  1.00  0.00           C  
ATOM   1210  P     G A  57      53.573 -18.767  38.276  1.00  0.00           P  
ATOM   1211  O1P   G A  57      53.399 -17.845  37.130  1.00  0.00           O  
ATOM   1212  O2P   G A  57      53.607 -18.230  39.655  1.00  0.00           O  
ATOM   1213  O5*   G A  57      54.921 -19.622  38.033  1.00  0.00           O  
ATOM   1214  C5*   G A  57      55.410 -20.516  39.040  1.00  0.00           C  
ATOM   1215  C4*   G A  57      56.509 -21.430  38.506  1.00  0.00           C  
ATOM   1216  O4*   G A  57      56.035 -22.125  37.346  1.00  0.00           O  
ATOM   1217  C3*   G A  57      57.755 -20.726  37.998  1.00  0.00           C  
ATOM   1218  O3*   G A  57      58.627 -20.518  39.115  1.00  0.00           O  
ATOM   1219  C2*   G A  57      58.371 -21.807  37.128  1.00  0.00           C  
ATOM   1220  O2*   G A  57      58.999 -22.811  37.936  1.00  0.00           O  
ATOM   1221  C1*   G A  57      57.128 -22.370  36.437  1.00  0.00           C  
ATOM   1222  N9    G A  57      56.849 -21.699  35.136  1.00  0.00           N  
ATOM   1223  C8    G A  57      55.819 -20.848  34.799  1.00  0.00           C  
ATOM   1224  N7    G A  57      55.861 -20.426  33.558  1.00  0.00           N  
ATOM   1225  C5    G A  57      57.000 -21.040  33.037  1.00  0.00           C  
ATOM   1226  C6    G A  57      57.564 -20.966  31.738  1.00  0.00           C  
ATOM   1227  O6    G A  57      57.171 -20.332  30.762  1.00  0.00           O  
ATOM   1228  N1    G A  57      58.723 -21.748  31.638  1.00  0.00           N  
ATOM   1229  C2    G A  57      59.266 -22.503  32.660  1.00  0.00           C  
ATOM   1230  N2    G A  57      60.377 -23.179  32.364  1.00  0.00           N  
ATOM   1231  N3    G A  57      58.735 -22.571  33.879  1.00  0.00           N  
ATOM   1232  C4    G A  57      57.609 -21.819  33.993  1.00  0.00           C  
ATOM   1233  P     G A  58      59.791 -19.404  39.051  1.00  0.00           P  
ATOM   1234  O1P   G A  58      59.185 -18.121  38.631  1.00  0.00           O  
ATOM   1235  O2P   G A  58      60.570 -19.474  40.308  1.00  0.00           O  
ATOM   1236  O5*   G A  58      60.725 -19.937  37.847  1.00  0.00           O  
ATOM   1237  C5*   G A  58      61.777 -20.879  38.095  1.00  0.00           C  
ATOM   1238  C4*   G A  58      62.730 -20.986  36.907  1.00  0.00           C  
ATOM   1239  O4*   G A  58      62.033 -21.506  35.770  1.00  0.00           O  
ATOM   1240  C3*   G A  58      63.276 -19.664  36.405  1.00  0.00           C  
ATOM   1241  O3*   G A  58      64.449 -19.356  37.167  1.00  0.00           O  
ATOM   1242  C2*   G A  58      63.722 -20.031  35.001  1.00  0.00           C  
ATOM   1243  O2*   G A  58      64.952 -20.762  35.036  1.00  0.00           O  
ATOM   1244  C1*   G A  58      62.566 -20.931  34.558  1.00  0.00           C  
ATOM   1245  N9    G A  58      61.482 -20.174  33.873  1.00  0.00           N  
ATOM   1246  C8    G A  58      60.298 -19.691  34.387  1.00  0.00           C  
ATOM   1247  N7    G A  58      59.554 -19.060  33.510  1.00  0.00           N  
ATOM   1248  C5    G A  58      60.298 -19.130  32.332  1.00  0.00           C  
ATOM   1249  C6    G A  58      60.010 -18.625  31.038  1.00  0.00           C  
ATOM   1250  O6    G A  58      59.022 -18.002  30.657  1.00  0.00           O  
ATOM   1251  N1    G A  58      61.038 -18.919  30.134  1.00  0.00           N  
ATOM   1252  C2    G A  58      62.195 -19.610  30.438  1.00  0.00           C  
ATOM   1253  N2    G A  58      63.055 -19.788  29.434  1.00  0.00           N  
ATOM   1254  N3    G A  58      62.465 -20.083  31.653  1.00  0.00           N  
ATOM   1255  C4    G A  58      61.475 -19.807  32.544  1.00  0.00           C  
ATOM   1256  P     U A  59      64.834 -17.825  37.484  1.00  0.00           P  
ATOM   1257  O1P   U A  59      63.660 -17.172  38.105  1.00  0.00           O  
ATOM   1258  O2P   U A  59      66.143 -17.810  38.174  1.00  0.00           O  
ATOM   1259  O5*   U A  59      65.028 -17.205  36.008  1.00  0.00           O  
ATOM   1260  C5*   U A  59      66.326 -17.140  35.403  1.00  0.00           C  
ATOM   1261  C4*   U A  59      66.369 -16.107  34.280  1.00  0.00           C  
ATOM   1262  O4*   U A  59      65.563 -16.546  33.182  1.00  0.00           O  
ATOM   1263  C3*   U A  59      65.769 -14.763  34.632  1.00  0.00           C  
ATOM   1264  O3*   U A  59      66.799 -13.990  35.264  1.00  0.00           O  
ATOM   1265  C2*   U A  59      65.513 -14.171  33.255  1.00  0.00           C  
ATOM   1266  O2*   U A  59      66.728 -13.674  32.685  1.00  0.00           O  
ATOM   1267  C1*   U A  59      65.022 -15.406  32.485  1.00  0.00           C  
ATOM   1268  N1    U A  59      63.537 -15.520  32.461  1.00  0.00           N  
ATOM   1269  C2    U A  59      62.876 -14.875  31.444  1.00  0.00           C  
ATOM   1270  O2    U A  59      63.452 -14.229  30.584  1.00  0.00           O  
ATOM   1271  N3    U A  59      61.501 -15.003  31.454  1.00  0.00           N  
ATOM   1272  C4    U A  59      60.751 -15.705  32.375  1.00  0.00           C  
ATOM   1273  O4    U A  59      59.522 -15.749  32.281  1.00  0.00           O  
ATOM   1274  C5    U A  59      61.533 -16.348  33.404  1.00  0.00           C  
ATOM   1275  C6    U A  59      62.872 -16.239  33.418  1.00  0.00           C  
ATOM   1276  P     U A  60      66.500 -13.181  36.626  1.00  0.00           P  
ATOM   1277  O1P   U A  60      65.528 -13.962  37.423  1.00  0.00           O  
ATOM   1278  O2P   U A  60      67.795 -12.783  37.220  1.00  0.00           O  
ATOM   1279  O5*   U A  60      65.759 -11.854  36.089  1.00  0.00           O  
ATOM   1280  C5*   U A  60      66.511 -10.764  35.540  1.00  0.00           C  
ATOM   1281  C4*   U A  60      65.639  -9.849  34.686  1.00  0.00           C  
ATOM   1282  O4*   U A  60      65.026 -10.615  33.641  1.00  0.00           O  
ATOM   1283  C3*   U A  60      64.455  -9.231  35.407  1.00  0.00           C  
ATOM   1284  O3*   U A  60      64.896  -8.007  36.006  1.00  0.00           O  
ATOM   1285  C2*   U A  60      63.540  -8.876  34.249  1.00  0.00           C  
ATOM   1286  O2*   U A  60      64.006  -7.705  33.570  1.00  0.00           O  
ATOM   1287  C1*   U A  60      63.706 -10.110  33.361  1.00  0.00           C  
ATOM   1288  N1    U A  60      62.706 -11.167  33.678  1.00  0.00           N  
ATOM   1289  C2    U A  60      61.490 -11.089  33.042  1.00  0.00           C  
ATOM   1290  O2    U A  60      61.212 -10.206  32.249  1.00  0.00           O  
ATOM   1291  N3    U A  60      60.589 -12.086  33.361  1.00  0.00           N  
ATOM   1292  C4    U A  60      60.797 -13.129  34.240  1.00  0.00           C  
ATOM   1293  O4    U A  60      59.913 -13.963  34.445  1.00  0.00           O  
ATOM   1294  C5    U A  60      62.102 -13.126  34.858  1.00  0.00           C  
ATOM   1295  C6    U A  60      62.998 -12.168  34.567  1.00  0.00           C  
ATOM   1296  P     G A  61      64.331  -7.544  37.444  1.00  0.00           P  
ATOM   1297  O1P   G A  61      62.982  -8.129  37.622  1.00  0.00           O  
ATOM   1298  O2P   G A  61      65.380  -7.793  38.457  1.00  0.00           O  
ATOM   1299  O5*   G A  61      64.168  -5.949  37.267  1.00  0.00           O  
ATOM   1300  C5*   G A  61      65.283  -5.136  36.880  1.00  0.00           C  
ATOM   1301  C4*   G A  61      65.019  -4.404  35.566  1.00  0.00           C  
ATOM   1302  O4*   G A  61      64.540  -5.339  34.589  1.00  0.00           O  
ATOM   1303  C3*   G A  61      63.917  -3.359  35.615  1.00  0.00           C  
ATOM   1304  O3*   G A  61      64.513  -2.117  36.023  1.00  0.00           O  
ATOM   1305  C2*   G A  61      63.551  -3.237  34.146  1.00  0.00           C  
ATOM   1306  O2*   G A  61      64.533  -2.478  33.433  1.00  0.00           O  
ATOM   1307  C1*   G A  61      63.591  -4.702  33.711  1.00  0.00           C  
ATOM   1308  N9    G A  61      62.268  -5.370  33.859  1.00  0.00           N  
ATOM   1309  C8    G A  61      61.810  -6.179  34.876  1.00  0.00           C  
ATOM   1310  N7    G A  61      60.583  -6.611  34.702  1.00  0.00           N  
ATOM   1311  C5    G A  61      60.203  -6.048  33.484  1.00  0.00           C  
ATOM   1312  C6    G A  61      58.982  -6.155  32.771  1.00  0.00           C  
ATOM   1313  O6    G A  61      57.967  -6.779  33.070  1.00  0.00           O  
ATOM   1314  N1    G A  61      59.021  -5.422  31.577  1.00  0.00           N  
ATOM   1315  C2    G A  61      60.099  -4.683  31.131  1.00  0.00           C  
ATOM   1316  N2    G A  61      59.937  -4.054  29.965  1.00  0.00           N  
ATOM   1317  N3    G A  61      61.244  -4.583  31.801  1.00  0.00           N  
ATOM   1318  C4    G A  61      61.224  -5.289  32.963  1.00  0.00           C  
ATOM   1319  P     G A  62      66.389  -2.509  33.855  1.00  0.00           P  
ATOM   1320  O1P   G A  62      65.550  -3.513  33.167  1.00  0.00           O  
ATOM   1321  O2P   G A  62      66.820  -1.291  33.133  1.00  0.00           O  
ATOM   1322  O5*   G A  62      67.704  -3.252  34.418  1.00  0.00           O  
ATOM   1323  C5*   G A  62      68.251  -2.892  35.688  1.00  0.00           C  
ATOM   1324  C4*   G A  62      67.571  -1.646  36.263  1.00  0.00           C  
ATOM   1325  O4*   G A  62      68.404  -0.490  36.109  1.00  0.00           O  
ATOM   1326  C3*   G A  62      66.273  -1.331  35.525  1.00  0.00           C  
ATOM   1327  O3*   G A  62      65.392  -0.657  36.431  1.00  0.00           O  
ATOM   1328  C2*   G A  62      66.710  -0.333  34.468  1.00  0.00           C  
ATOM   1329  O2*   G A  62      65.628   0.512  34.076  1.00  0.00           O  
ATOM   1330  C1*   G A  62      67.794   0.441  35.203  1.00  0.00           C  
ATOM   1331  N9    G A  62      68.797   0.987  34.246  1.00  0.00           N  
ATOM   1332  C8    G A  62      70.135   0.683  34.119  1.00  0.00           C  
ATOM   1333  N7    G A  62      70.745   1.348  33.167  1.00  0.00           N  
ATOM   1334  C5    G A  62      69.739   2.149  32.625  1.00  0.00           C  
ATOM   1335  C6    G A  62      69.792   3.087  31.563  1.00  0.00           C  
ATOM   1336  O6    G A  62      70.752   3.411  30.869  1.00  0.00           O  
ATOM   1337  N1    G A  62      68.541   3.678  31.340  1.00  0.00           N  
ATOM   1338  C2    G A  62      67.390   3.399  32.050  1.00  0.00           C  
ATOM   1339  N2    G A  62      66.296   4.070  31.683  1.00  0.00           N  
ATOM   1340  N3    G A  62      67.341   2.518  33.047  1.00  0.00           N  
ATOM   1341  C4    G A  62      68.548   1.935  33.277  1.00  0.00           C  
ATOM   1342  P     C A  63      63.596  -0.853  36.433  1.00  0.00           P  
ATOM   1343  O1P   C A  63      62.469  -1.345  37.257  1.00  0.00           O  
ATOM   1344  O2P   C A  63      64.482   0.210  36.959  1.00  0.00           O  
ATOM   1345  O5*   C A  63      63.002  -0.359  35.016  1.00  0.00           O  
ATOM   1346  C5*   C A  63      63.874   0.119  33.981  1.00  0.00           C  
ATOM   1347  C4*   C A  63      63.183   0.132  32.617  1.00  0.00           C  
ATOM   1348  O4*   C A  63      62.593  -1.154  32.375  1.00  0.00           O  
ATOM   1349  C3*   C A  63      62.012   1.087  32.494  1.00  0.00           C  
ATOM   1350  O3*   C A  63      62.526   2.356  32.066  1.00  0.00           O  
ATOM   1351  C2*   C A  63      61.247   0.481  31.329  1.00  0.00           C  
ATOM   1352  O2*   C A  63      61.912   0.760  30.092  1.00  0.00           O  
ATOM   1353  C1*   C A  63      61.345  -1.007  31.665  1.00  0.00           C  
ATOM   1354  N1    C A  63      60.239  -1.458  32.555  1.00  0.00           N  
ATOM   1355  C2    C A  63      59.069  -1.916  31.956  1.00  0.00           C  
ATOM   1356  O2    C A  63      58.997  -1.929  30.721  1.00  0.00           O  
ATOM   1357  N3    C A  63      58.049  -2.331  32.749  1.00  0.00           N  
ATOM   1358  C4    C A  63      58.166  -2.301  34.083  1.00  0.00           C  
ATOM   1359  N4    C A  63      57.142  -2.718  34.813  1.00  0.00           N  
ATOM   1360  C5    C A  63      59.361  -1.834  34.719  1.00  0.00           C  
ATOM   1361  C6    C A  63      60.368  -1.423  33.909  1.00  0.00           C  
ATOM   1362  P     C A  64      61.724   3.720  32.383  1.00  0.00           P  
ATOM   1363  O1P   C A  64      61.285   3.682  33.796  1.00  0.00           O  
ATOM   1364  O2P   C A  64      62.534   4.857  31.892  1.00  0.00           O  
ATOM   1365  O5*   C A  64      60.416   3.587  31.447  1.00  0.00           O  
ATOM   1366  C5*   C A  64      60.529   3.659  30.020  1.00  0.00           C  
ATOM   1367  C4*   C A  64      59.325   3.034  29.321  1.00  0.00           C  
ATOM   1368  O4*   C A  64      59.099   1.719  29.838  1.00  0.00           O  
ATOM   1369  C3*   C A  64      58.000   3.730  29.566  1.00  0.00           C  
ATOM   1370  O3*   C A  64      57.889   4.784  28.597  1.00  0.00           O  
ATOM   1371  C2*   C A  64      57.010   2.636  29.188  1.00  0.00           C  
ATOM   1372  O2*   C A  64      56.881   2.532  27.766  1.00  0.00           O  
ATOM   1373  C1*   C A  64      57.697   1.393  29.762  1.00  0.00           C  
ATOM   1374  N1    C A  64      57.202   1.043  31.123  1.00  0.00           N  
ATOM   1375  C2    C A  64      56.028   0.301  31.215  1.00  0.00           C  
ATOM   1376  O2    C A  64      55.451  -0.034  30.174  1.00  0.00           O  
ATOM   1377  N3    C A  64      55.559  -0.029  32.446  1.00  0.00           N  
ATOM   1378  C4    C A  64      56.214   0.353  33.550  1.00  0.00           C  
ATOM   1379  N4    C A  64      55.716   0.006  34.727  1.00  0.00           N  
ATOM   1380  C5    C A  64      57.424   1.117  33.477  1.00  0.00           C  
ATOM   1381  C6    C A  64      57.875   1.436  32.237  1.00  0.00           C  
ATOM   1382  P     U A  65      56.761   5.930  28.740  1.00  0.00           P  
ATOM   1383  O1P   U A  65      56.498   6.145  30.184  1.00  0.00           O  
ATOM   1384  O2P   U A  65      57.146   7.073  27.883  1.00  0.00           O  
ATOM   1385  O5*   U A  65      55.458   5.232  28.093  1.00  0.00           O  
ATOM   1386  C5*   U A  65      55.443   4.837  26.716  1.00  0.00           C  
ATOM   1387  C4*   U A  65      54.274   3.905  26.414  1.00  0.00           C  
ATOM   1388  O4*   U A  65      54.306   2.802  27.328  1.00  0.00           O  
ATOM   1389  C3*   U A  65      52.898   4.512  26.634  1.00  0.00           C  
ATOM   1390  O3*   U A  65      52.487   5.109  25.395  1.00  0.00           O  
ATOM   1391  C2*   U A  65      52.039   3.279  26.853  1.00  0.00           C  
ATOM   1392  O2*   U A  65      51.767   2.623  25.611  1.00  0.00           O  
ATOM   1393  C1*   U A  65      52.970   2.430  27.720  1.00  0.00           C  
ATOM   1394  N1    U A  65      52.810   2.716  29.173  1.00  0.00           N  
ATOM   1395  C2    U A  65      51.759   2.110  29.818  1.00  0.00           C  
ATOM   1396  O2    U A  65      50.975   1.365  29.254  1.00  0.00           O  
ATOM   1397  N3    U A  65      51.643   2.398  31.164  1.00  0.00           N  
ATOM   1398  C4    U A  65      52.470   3.222  31.899  1.00  0.00           C  
ATOM   1399  O4    U A  65      52.266   3.404  33.102  1.00  0.00           O  
ATOM   1400  C5    U A  65      53.543   3.813  31.136  1.00  0.00           C  
ATOM   1401  C6    U A  65      53.680   3.550  29.825  1.00  0.00           C  
ATOM   1402  P     C A  66      51.408   6.307  25.382  1.00  0.00           P  
ATOM   1403  O1P   C A  66      51.869   7.358  26.315  1.00  0.00           O  
ATOM   1404  O2P   C A  66      51.112   6.646  23.972  1.00  0.00           O  
ATOM   1405  O5*   C A  66      50.102   5.609  26.019  1.00  0.00           O  
ATOM   1406  C5*   C A  66      49.265   4.755  25.229  1.00  0.00           C  
ATOM   1407  C4*   C A  66      48.123   4.164  26.053  1.00  0.00           C  
ATOM   1408  O4*   C A  66      48.659   3.370  27.119  1.00  0.00           O  
ATOM   1409  C3*   C A  66      47.261   5.183  26.775  1.00  0.00           C  
ATOM   1410  O3*   C A  66      46.225   5.597  25.874  1.00  0.00           O  
ATOM   1411  C2*   C A  66      46.623   4.328  27.855  1.00  0.00           C  
ATOM   1412  O2*   C A  66      45.572   3.522  27.316  1.00  0.00           O  
ATOM   1413  C1*   C A  66      47.810   3.464  28.282  1.00  0.00           C  
ATOM   1414  N1    C A  66      48.583   4.078  29.398  1.00  0.00           N  
ATOM   1415  C2    C A  66      48.213   3.753  30.700  1.00  0.00           C  
ATOM   1416  O2    C A  66      47.267   2.976  30.874  1.00  0.00           O  
ATOM   1417  N3    C A  66      48.904   4.302  31.731  1.00  0.00           N  
ATOM   1418  C4    C A  66      49.923   5.140  31.500  1.00  0.00           C  
ATOM   1419  N4    C A  66      50.566   5.649  32.540  1.00  0.00           N  
ATOM   1420  C5    C A  66      50.320   5.487  30.168  1.00  0.00           C  
ATOM   1421  C6    C A  66      49.616   4.928  29.152  1.00  0.00           C  
ATOM   1422  P     G A  67      45.367   6.928  26.167  1.00  0.00           P  
ATOM   1423  O1P   G A  67      46.264   7.923  26.801  1.00  0.00           O  
ATOM   1424  O2P   G A  67      44.621   7.287  24.941  1.00  0.00           O  
ATOM   1425  O5*   G A  67      44.308   6.439  27.283  1.00  0.00           O  
ATOM   1426  C5*   G A  67      43.395   5.362  27.022  1.00  0.00           C  
ATOM   1427  C4*   G A  67      42.832   4.778  28.315  1.00  0.00           C  
ATOM   1428  O4*   G A  67      43.922   4.390  29.166  1.00  0.00           O  
ATOM   1429  C3*   G A  67      42.048   5.760  29.172  1.00  0.00           C  
ATOM   1430  O3*   G A  67      40.671   5.702  28.772  1.00  0.00           O  
ATOM   1431  C2*   G A  67      42.157   5.123  30.549  1.00  0.00           C  
ATOM   1432  O2*   G A  67      41.287   3.992  30.660  1.00  0.00           O  
ATOM   1433  C1*   G A  67      43.615   4.678  30.544  1.00  0.00           C  
ATOM   1434  N9    G A  67      44.534   5.749  31.019  1.00  0.00           N  
ATOM   1435  C8    G A  67      45.239   6.680  30.287  1.00  0.00           C  
ATOM   1436  N7    G A  67      45.966   7.493  31.016  1.00  0.00           N  
ATOM   1437  C5    G A  67      45.726   7.070  32.323  1.00  0.00           C  
ATOM   1438  C6    G A  67      46.234   7.566  33.551  1.00  0.00           C  
ATOM   1439  O6    G A  67      47.014   8.495  33.743  1.00  0.00           O  
ATOM   1440  N1    G A  67      45.731   6.844  34.641  1.00  0.00           N  
ATOM   1441  C2    G A  67      44.851   5.782  34.557  1.00  0.00           C  
ATOM   1442  N2    G A  67      44.489   5.226  35.715  1.00  0.00           N  
ATOM   1443  N3    G A  67      44.375   5.318  33.404  1.00  0.00           N  
ATOM   1444  C4    G A  67      44.854   6.007  32.335  1.00  0.00           C  
ATOM   1445  P     U A  68      39.335   5.693  30.040  1.00  0.00           P  
ATOM   1446  O1P   U A  68      40.383   4.756  29.574  1.00  0.00           O  
ATOM   1447  O2P   U A  68      38.205   5.190  30.851  1.00  0.00           O  
ATOM   1448  O5*   U A  68      38.736   6.461  28.754  1.00  0.00           O  
ATOM   1449  C5*   U A  68      37.920   5.783  27.789  1.00  0.00           C  
ATOM   1450  C4*   U A  68      36.478   5.642  28.270  1.00  0.00           C  
ATOM   1451  O4*   U A  68      35.997   6.923  28.693  1.00  0.00           O  
ATOM   1452  C3*   U A  68      35.486   5.204  27.202  1.00  0.00           C  
ATOM   1453  O3*   U A  68      34.313   4.734  27.879  1.00  0.00           O  
ATOM   1454  C2*   U A  68      35.130   6.520  26.526  1.00  0.00           C  
ATOM   1455  O2*   U A  68      33.839   6.442  25.910  1.00  0.00           O  
ATOM   1456  C1*   U A  68      35.104   7.483  27.715  1.00  0.00           C  
ATOM   1457  N1    U A  68      35.590   8.842  27.347  1.00  0.00           N  
ATOM   1458  C2    U A  68      34.674   9.708  26.799  1.00  0.00           C  
ATOM   1459  O2    U A  68      33.508   9.406  26.611  1.00  0.00           O  
ATOM   1460  N3    U A  68      35.161  10.957  26.471  1.00  0.00           N  
ATOM   1461  C4    U A  68      36.457  11.402  26.640  1.00  0.00           C  
ATOM   1462  O4    U A  68      36.775  12.546  26.307  1.00  0.00           O  
ATOM   1463  C5    U A  68      37.344  10.423  27.221  1.00  0.00           C  
ATOM   1464  C6    U A  68      36.897   9.200  27.550  1.00  0.00           C  
ATOM   1465  P     A A  69      33.017   5.082  26.848  1.00  0.00           P  
ATOM   1466  O1P   A A  69      33.024   4.248  28.072  1.00  0.00           O  
ATOM   1467  O2P   A A  69      31.755   5.270  26.097  1.00  0.00           O  
ATOM   1468  O5*   A A  69      34.125   4.501  25.829  1.00  0.00           O  
ATOM   1469  C5*   A A  69      35.081   3.521  26.250  1.00  0.00           C  
ATOM   1470  C4*   A A  69      35.884   2.981  25.069  1.00  0.00           C  
ATOM   1471  O4*   A A  69      36.676   4.047  24.517  1.00  0.00           O  
ATOM   1472  C3*   A A  69      36.892   1.887  25.417  1.00  0.00           C  
ATOM   1473  O3*   A A  69      37.109   1.134  24.211  1.00  0.00           O  
ATOM   1474  C2*   A A  69      38.160   2.676  25.710  1.00  0.00           C  
ATOM   1475  O2*   A A  69      39.327   1.866  25.538  1.00  0.00           O  
ATOM   1476  C1*   A A  69      38.074   3.753  24.636  1.00  0.00           C  
ATOM   1477  N9    A A  69      38.795   5.001  25.013  1.00  0.00           N  
ATOM   1478  C8    A A  69      38.435   5.969  25.924  1.00  0.00           C  
ATOM   1479  N7    A A  69      39.287   6.942  26.022  1.00  0.00           N  
ATOM   1480  C5    A A  69      40.286   6.607  25.119  1.00  0.00           C  
ATOM   1481  C6    A A  69      41.484   7.240  24.753  1.00  0.00           C  
ATOM   1482  N6    A A  69      41.896   8.403  25.278  1.00  0.00           N  
ATOM   1483  N1    A A  69      42.245   6.635  23.822  1.00  0.00           N  
ATOM   1484  C2    A A  69      41.831   5.481  23.305  1.00  0.00           C  
ATOM   1485  N3    A A  69      40.737   4.798  23.568  1.00  0.00           N  
ATOM   1486  C4    A A  69      39.993   5.425  24.502  1.00  0.00           C  
ATOM   1487  P     A A  70      37.820  -0.313  24.237  1.00  0.00           P  
ATOM   1488  O1P   A A  70      37.835  -0.803  25.634  1.00  0.00           O  
ATOM   1489  O2P   A A  70      37.214  -1.143  23.172  1.00  0.00           O  
ATOM   1490  O5*   A A  70      39.335   0.033  23.806  1.00  0.00           O  
ATOM   1491  C5*   A A  70      39.609   0.757  22.597  1.00  0.00           C  
ATOM   1492  C4*   A A  70      41.107   0.983  22.400  1.00  0.00           C  
ATOM   1493  O4*   A A  70      41.644   1.638  23.563  1.00  0.00           O  
ATOM   1494  C3*   A A  70      41.933  -0.299  22.248  1.00  0.00           C  
ATOM   1495  O3*   A A  70      43.018   0.000  21.359  1.00  0.00           O  
ATOM   1496  C2*   A A  70      42.532  -0.507  23.628  1.00  0.00           C  
ATOM   1497  O2*   A A  70      43.753  -1.246  23.544  1.00  0.00           O  
ATOM   1498  C1*   A A  70      42.791   0.930  24.038  1.00  0.00           C  
ATOM   1499  N9    A A  70      42.896   1.092  25.515  1.00  0.00           N  
ATOM   1500  C8    A A  70      41.905   1.373  26.429  1.00  0.00           C  
ATOM   1501  N7    A A  70      42.326   1.450  27.654  1.00  0.00           N  
ATOM   1502  C5    A A  70      43.688   1.204  27.558  1.00  0.00           C  
ATOM   1503  C6    A A  70      44.710   1.144  28.518  1.00  0.00           C  
ATOM   1504  N6    A A  70      44.505   1.339  29.829  1.00  0.00           N  
ATOM   1505  N1    A A  70      45.955   0.877  28.082  1.00  0.00           N  
ATOM   1506  C2    A A  70      46.151   0.684  26.779  1.00  0.00           C  
ATOM   1507  N3    A A  70      45.280   0.715  25.795  1.00  0.00           N  
ATOM   1508  C4    A A  70      44.042   0.984  26.258  1.00  0.00           C  
ATOM   1509  P     A A  71      42.879  -0.232  19.771  1.00  0.00           P  
ATOM   1510  O1P   A A  71      41.969  -1.380  19.546  1.00  0.00           O  
ATOM   1511  O2P   A A  71      42.583   1.073  19.138  1.00  0.00           O  
ATOM   1512  O5*   A A  71      44.369  -0.674  19.346  1.00  0.00           O  
ATOM   1513  C5*   A A  71      44.849  -2.003  19.593  1.00  0.00           C  
ATOM   1514  C4*   A A  71      46.135  -1.994  20.415  1.00  0.00           C  
ATOM   1515  O4*   A A  71      45.845  -1.613  21.758  1.00  0.00           O  
ATOM   1516  C3*   A A  71      46.797  -3.344  20.592  1.00  0.00           C  
ATOM   1517  O3*   A A  71      47.645  -3.553  19.453  1.00  0.00           O  
ATOM   1518  C2*   A A  71      47.692  -3.115  21.809  1.00  0.00           C  
ATOM   1519  O2*   A A  71      48.952  -2.566  21.412  1.00  0.00           O  
ATOM   1520  C1*   A A  71      46.888  -2.087  22.626  1.00  0.00           C  
ATOM   1521  N9    A A  71      46.270  -2.689  23.840  1.00  0.00           N  
ATOM   1522  C8    A A  71      45.129  -3.454  23.943  1.00  0.00           C  
ATOM   1523  N7    A A  71      44.855  -3.830  25.155  1.00  0.00           N  
ATOM   1524  C5    A A  71      45.879  -3.282  25.915  1.00  0.00           C  
ATOM   1525  C6    A A  71      46.162  -3.321  27.290  1.00  0.00           C  
ATOM   1526  N6    A A  71      45.399  -3.966  28.184  1.00  0.00           N  
ATOM   1527  N1    A A  71      47.260  -2.669  27.714  1.00  0.00           N  
ATOM   1528  C2    A A  71      48.014  -2.031  26.821  1.00  0.00           C  
ATOM   1529  N3    A A  71      47.850  -1.926  25.520  1.00  0.00           N  
ATOM   1530  C4    A A  71      46.744  -2.587  25.121  1.00  0.00           C  
ATOM   1531  P     A A  72      48.301  -4.997  19.155  1.00  0.00           P  
ATOM   1532  O1P   A A  72      47.427  -6.036  19.748  1.00  0.00           O  
ATOM   1533  O2P   A A  72      48.647  -5.058  17.717  1.00  0.00           O  
ATOM   1534  O5*   A A  72      49.675  -4.942  20.000  1.00  0.00           O  
ATOM   1535  C5*   A A  72      49.870  -5.775  21.153  1.00  0.00           C  
ATOM   1536  C4*   A A  72      51.294  -5.671  21.689  1.00  0.00           C  
ATOM   1537  O4*   A A  72      51.549  -4.312  22.086  1.00  0.00           O  
ATOM   1538  C3*   A A  72      51.571  -6.511  22.940  1.00  0.00           C  
ATOM   1539  O3*   A A  72      52.959  -6.878  22.898  1.00  0.00           O  
ATOM   1540  C2*   A A  72      51.402  -5.516  24.079  1.00  0.00           C  
ATOM   1541  O2*   A A  72      52.160  -5.922  25.224  1.00  0.00           O  
ATOM   1542  C1*   A A  72      51.988  -4.263  23.447  1.00  0.00           C  
ATOM   1543  N9    A A  72      51.483  -3.007  24.069  1.00  0.00           N  
ATOM   1544  C8    A A  72      50.662  -2.042  23.531  1.00  0.00           C  
ATOM   1545  N7    A A  72      50.403  -1.060  24.339  1.00  0.00           N  
ATOM   1546  C5    A A  72      51.096  -1.386  25.496  1.00  0.00           C  
ATOM   1547  C6    A A  72      51.226  -0.741  26.736  1.00  0.00           C  
ATOM   1548  N6    A A  72      50.635   0.426  27.027  1.00  0.00           N  
ATOM   1549  N1    A A  72      51.990  -1.339  27.668  1.00  0.00           N  
ATOM   1550  C2    A A  72      52.575  -2.498  27.373  1.00  0.00           C  
ATOM   1551  N3    A A  72      52.526  -3.192  26.256  1.00  0.00           N  
ATOM   1552  C4    A A  72      51.755  -2.572  25.339  1.00  0.00           C  
ATOM   1553  P     A A  73      53.415  -8.334  22.377  1.00  0.00           P  
ATOM   1554  O1P   A A  73      52.447  -8.781  21.349  1.00  0.00           O  
ATOM   1555  O2P   A A  73      54.859  -8.276  22.054  1.00  0.00           O  
ATOM   1556  O5*   A A  73      53.218  -9.252  23.689  1.00  0.00           O  
ATOM   1557  C5*   A A  73      54.115  -9.143  24.803  1.00  0.00           C  
ATOM   1558  C4*   A A  73      55.433  -9.869  24.542  1.00  0.00           C  
ATOM   1559  O4*   A A  73      56.279  -9.751  25.682  1.00  0.00           O  
ATOM   1560  C3*   A A  73      55.320 -11.369  24.371  1.00  0.00           C  
ATOM   1561  O3*   A A  73      55.015 -11.629  22.994  1.00  0.00           O  
ATOM   1562  C2*   A A  73      56.752 -11.834  24.630  1.00  0.00           C  
ATOM   1563  O2*   A A  73      57.540 -11.733  23.437  1.00  0.00           O  
ATOM   1564  C1*   A A  73      57.240 -10.821  25.680  1.00  0.00           C  
ATOM   1565  N9    A A  73      57.298 -11.406  27.049  1.00  0.00           N  
ATOM   1566  C8    A A  73      56.534 -12.413  27.594  1.00  0.00           C  
ATOM   1567  N7    A A  73      56.835 -12.695  28.824  1.00  0.00           N  
ATOM   1568  C5    A A  73      57.868 -11.820  29.126  1.00  0.00           C  
ATOM   1569  C6    A A  73      58.631 -11.618  30.288  1.00  0.00           C  
ATOM   1570  N6    A A  73      58.456 -12.320  31.417  1.00  0.00           N  
ATOM   1571  N1    A A  73      59.580 -10.666  30.248  1.00  0.00           N  
ATOM   1572  C2    A A  73      59.748  -9.973  29.123  1.00  0.00           C  
ATOM   1573  N3    A A  73      59.102 -10.073  27.982  1.00  0.00           N  
ATOM   1574  C4    A A  73      58.157 -11.033  28.049  1.00  0.00           C  
ATOM   1575  P     G A  74      54.506 -13.087  22.527  1.00  0.00           P  
ATOM   1576  O1P   G A  74      53.594 -13.616  23.566  1.00  0.00           O  
ATOM   1577  O2P   G A  74      54.047 -12.993  21.123  1.00  0.00           O  
ATOM   1578  O5*   G A  74      55.860 -13.963  22.559  1.00  0.00           O  
ATOM   1579  C5*   G A  74      56.805 -13.890  21.484  1.00  0.00           C  
ATOM   1580  C4*   G A  74      58.121 -14.576  21.837  1.00  0.00           C  
ATOM   1581  O4*   G A  74      58.693 -13.955  22.996  1.00  0.00           O  
ATOM   1582  C3*   G A  74      58.003 -16.028  22.253  1.00  0.00           C  
ATOM   1583  O3*   G A  74      58.020 -16.828  21.062  1.00  0.00           O  
ATOM   1584  C2*   G A  74      59.323 -16.241  22.978  1.00  0.00           C  
ATOM   1585  O2*   G A  74      60.397 -16.403  22.045  1.00  0.00           O  
ATOM   1586  C1*   G A  74      59.463 -14.919  23.742  1.00  0.00           C  
ATOM   1587  N9    G A  74      58.927 -15.001  25.129  1.00  0.00           N  
ATOM   1588  C8    G A  74      57.630 -15.200  25.551  1.00  0.00           C  
ATOM   1589  N7    G A  74      57.491 -15.221  26.855  1.00  0.00           N  
ATOM   1590  C5    G A  74      58.787 -15.023  27.331  1.00  0.00           C  
ATOM   1591  C6    G A  74      59.271 -14.949  28.662  1.00  0.00           C  
ATOM   1592  O6    G A  74      58.646 -15.044  29.715  1.00  0.00           O  
ATOM   1593  N1    G A  74      60.656 -14.737  28.692  1.00  0.00           N  
ATOM   1594  C2    G A  74      61.468 -14.613  27.581  1.00  0.00           C  
ATOM   1595  N2    G A  74      62.765 -14.415  27.822  1.00  0.00           N  
ATOM   1596  N3    G A  74      61.013 -14.683  26.332  1.00  0.00           N  
ATOM   1597  C4    G A  74      59.670 -14.888  26.285  1.00  0.00           C  
ATOM   1598  P     C A  75      57.575 -18.377  21.103  1.00  0.00           P  
ATOM   1599  O1P   C A  75      56.377 -18.494  21.964  1.00  0.00           O  
ATOM   1600  O2P   C A  75      57.540 -18.888  19.714  1.00  0.00           O  
ATOM   1601  O5*   C A  75      58.808 -19.079  21.870  1.00  0.00           O  
ATOM   1602  C5*   C A  75      60.073 -19.259  21.217  1.00  0.00           C  
ATOM   1603  C4*   C A  75      61.177 -19.611  22.209  1.00  0.00           C  
ATOM   1604  O4*   C A  75      61.277 -18.581  23.199  1.00  0.00           O  
ATOM   1605  C3*   C A  75      60.934 -20.862  23.032  1.00  0.00           C  
ATOM   1606  O3*   C A  75      61.413 -21.982  22.276  1.00  0.00           O  
ATOM   1607  C2*   C A  75      61.884 -20.642  24.198  1.00  0.00           C  
ATOM   1608  O2*   C A  75      63.235 -20.902  23.808  1.00  0.00           O  
ATOM   1609  C1*   C A  75      61.676 -19.148  24.465  1.00  0.00           C  
ATOM   1610  N1    C A  75      60.606 -18.890  25.468  1.00  0.00           N  
ATOM   1611  C2    C A  75      60.995 -18.577  26.768  1.00  0.00           C  
ATOM   1612  O2    C A  75      62.202 -18.527  27.032  1.00  0.00           O  
ATOM   1613  N3    C A  75      60.035 -18.339  27.697  1.00  0.00           N  
ATOM   1614  C4    C A  75      58.738 -18.404  27.371  1.00  0.00           C  
ATOM   1615  N4    C A  75      57.840 -18.162  28.314  1.00  0.00           N  
ATOM   1616  C5    C A  75      58.316 -18.723  26.040  1.00  0.00           C  
ATOM   1617  C6    C A  75      59.291 -18.959  25.126  1.00  0.00           C  
ATOM   1618  P     C A  76      60.705 -23.424  22.407  1.00  0.00           P  
ATOM   1619  O1P   C A  76      59.245 -23.214  22.539  1.00  0.00           O  
ATOM   1620  O2P   C A  76      61.233 -24.298  21.336  1.00  0.00           O  
ATOM   1621  O5*   C A  76      61.261 -23.963  23.822  1.00  0.00           O  
ATOM   1622  C5*   C A  76      62.642 -24.313  23.982  1.00  0.00           C  
ATOM   1623  C4*   C A  76      63.056 -24.326  25.451  1.00  0.00           C  
ATOM   1624  O4*   C A  76      62.740 -23.061  26.046  1.00  0.00           O  
ATOM   1625  C3*   C A  76      62.312 -25.322  26.322  1.00  0.00           C  
ATOM   1626  O3*   C A  76      63.026 -26.565  26.268  1.00  0.00           O  
ATOM   1627  C2*   C A  76      62.520 -24.734  27.709  1.00  0.00           C  
ATOM   1628  O2*   C A  76      63.844 -25.002  28.180  1.00  0.00           O  
ATOM   1629  C1*   C A  76      62.346 -23.240  27.421  1.00  0.00           C  
ATOM   1630  N1    C A  76      60.936 -22.787  27.583  1.00  0.00           N  
ATOM   1631  C2    C A  76      60.527 -22.380  28.850  1.00  0.00           C  
ATOM   1632  O2    C A  76      61.342 -22.411  29.779  1.00  0.00           O  
ATOM   1633  N3    C A  76      59.245 -21.963  29.019  1.00  0.00           N  
ATOM   1634  C4    C A  76      58.392 -21.944  27.986  1.00  0.00           C  
ATOM   1635  N4    C A  76      57.154 -21.529  28.203  1.00  0.00           N  
ATOM   1636  C5    C A  76      58.794 -22.359  26.676  1.00  0.00           C  
ATOM   1637  C6    C A  76      60.078 -22.772  26.528  1.00  0.00           C  
ATOM   1638  P     G A  77      62.280 -27.959  26.587  1.00  0.00           P  
ATOM   1639  O1P   G A  77      60.969 -27.949  25.901  1.00  0.00           O  
ATOM   1640  O2P   G A  77      63.234 -29.064  26.339  1.00  0.00           O  
ATOM   1641  O5*   G A  77      62.014 -27.861  28.174  1.00  0.00           O  
ATOM   1642  C5*   G A  77      63.071 -28.094  29.115  1.00  0.00           C  
ATOM   1643  C4*   G A  77      62.575 -27.991  30.555  1.00  0.00           C  
ATOM   1644  O4*   G A  77      62.033 -26.684  30.777  1.00  0.00           O  
ATOM   1645  C3*   G A  77      61.429 -28.925  30.902  1.00  0.00           C  
ATOM   1646  O3*   G A  77      62.009 -30.144  31.387  1.00  0.00           O  
ATOM   1647  C2*   G A  77      60.784 -28.217  32.085  1.00  0.00           C  
ATOM   1648  O2*   G A  77      61.530 -28.447  33.287  1.00  0.00           O  
ATOM   1649  C1*   G A  77      60.894 -26.750  31.654  1.00  0.00           C  
ATOM   1650  N9    G A  77      59.692 -26.272  30.915  1.00  0.00           N  
ATOM   1651  C8    G A  77      59.424 -26.319  29.564  1.00  0.00           C  
ATOM   1652  N7    G A  77      58.263 -25.808  29.233  1.00  0.00           N  
ATOM   1653  C5    G A  77      57.723 -25.394  30.450  1.00  0.00           C  
ATOM   1654  C6    G A  77      56.482 -24.768  30.733  1.00  0.00           C  
ATOM   1655  O6    G A  77      55.589 -24.442  29.956  1.00  0.00           O  
ATOM   1656  N1    G A  77      56.335 -24.521  32.105  1.00  0.00           N  
ATOM   1657  C2    G A  77      57.264 -24.839  33.076  1.00  0.00           C  
ATOM   1658  N2    G A  77      56.935 -24.521  34.330  1.00  0.00           N  
ATOM   1659  N3    G A  77      58.427 -25.428  32.810  1.00  0.00           N  
ATOM   1660  C4    G A  77      58.587 -25.674  31.482  1.00  0.00           C  
ATOM   1661  P     C A  78      61.100 -31.451  31.638  1.00  0.00           P  
ATOM   1662  O1P   C A  78      60.167 -31.594  30.497  1.00  0.00           O  
ATOM   1663  O2P   C A  78      61.995 -32.574  32.005  1.00  0.00           O  
ATOM   1664  O5*   C A  78      60.249 -31.038  32.944  1.00  0.00           O  
ATOM   1665  C5*   C A  78      58.919 -31.537  33.137  1.00  0.00           C  
ATOM   1666  C4*   C A  78      58.066 -30.561  33.939  1.00  0.00           C  
ATOM   1667  O4*   C A  78      57.955 -29.330  33.229  1.00  0.00           O  
ATOM   1668  C3*   C A  78      56.621 -30.974  34.114  1.00  0.00           C  
ATOM   1669  O3*   C A  78      56.555 -31.798  35.292  1.00  0.00           O  
ATOM   1670  C2*   C A  78      55.928 -29.650  34.433  1.00  0.00           C  
ATOM   1671  O2*   C A  78      55.980 -29.369  35.836  1.00  0.00           O  
ATOM   1672  C1*   C A  78      56.772 -28.632  33.651  1.00  0.00           C  
ATOM   1673  N1    C A  78      56.060 -28.130  32.443  1.00  0.00           N  
ATOM   1674  C2    C A  78      54.901 -27.383  32.636  1.00  0.00           C  
ATOM   1675  O2    C A  78      54.514 -27.170  33.791  1.00  0.00           O  
ATOM   1676  N3    C A  78      54.237 -26.917  31.547  1.00  0.00           N  
ATOM   1677  C4    C A  78      54.688 -27.170  30.312  1.00  0.00           C  
ATOM   1678  N4    C A  78      54.004 -26.692  29.284  1.00  0.00           N  
ATOM   1679  C5    C A  78      55.878 -27.935  30.092  1.00  0.00           C  
ATOM   1680  C6    C A  78      56.527 -28.393  31.193  1.00  0.00           C  
ATOM   1681  P     A A  79      56.626 -33.096  34.601  1.00  0.00           P  
ATOM   1682  O1P   A A  79      57.076 -34.367  35.220  1.00  0.00           O  
ATOM   1683  O2P   A A  79      55.594 -32.207  35.094  1.00  0.00           O  
ATOM   1684  O5*   A A  79      55.547 -33.447  33.458  1.00  0.00           O  
ATOM   1685  C5*   A A  79      54.631 -34.537  33.619  1.00  0.00           C  
ATOM   1686  C4*   A A  79      54.207 -35.115  32.272  1.00  0.00           C  
ATOM   1687  O4*   A A  79      55.368 -35.649  31.613  1.00  0.00           O  
ATOM   1688  C3*   A A  79      53.223 -36.285  32.355  1.00  0.00           C  
ATOM   1689  O3*   A A  79      52.434 -36.358  31.161  1.00  0.00           O  
ATOM   1690  C2*   A A  79      54.164 -37.477  32.442  1.00  0.00           C  
ATOM   1691  O2*   A A  79      53.508 -38.678  32.016  1.00  0.00           O  
ATOM   1692  C1*   A A  79      55.244 -37.065  31.450  1.00  0.00           C  
ATOM   1693  N9    A A  79      56.559 -37.703  31.737  1.00  0.00           N  
ATOM   1694  C8    A A  79      57.576 -37.265  32.555  1.00  0.00           C  
ATOM   1695  N7    A A  79      58.602 -38.057  32.591  1.00  0.00           N  
ATOM   1696  C5    A A  79      58.253 -39.097  31.742  1.00  0.00           C  
ATOM   1697  C6    A A  79      58.923 -40.267  31.350  1.00  0.00           C  
ATOM   1698  N6    A A  79      60.148 -40.598  31.786  1.00  0.00           N  
ATOM   1699  N1    A A  79      58.290 -41.086  30.491  1.00  0.00           N  
ATOM   1700  C2    A A  79      57.074 -40.752  30.063  1.00  0.00           C  
ATOM   1701  N3    A A  79      56.352 -39.693  30.357  1.00  0.00           N  
ATOM   1702  C4    A A  79      57.009 -38.889  31.219  1.00  0.00           C  
ATOM   1703  P     A A  80      51.194 -36.493  29.360  1.00  0.00           P  
ATOM   1704  O1P   A A  80      52.043 -35.322  29.046  1.00  0.00           O  
ATOM   1705  O2P   A A  80      51.601 -37.771  28.734  1.00  0.00           O  
ATOM   1706  O5*   A A  80      49.669 -36.171  28.990  1.00  0.00           O  
ATOM   1707  C5*   A A  80      48.657 -37.147  29.297  1.00  0.00           C  
ATOM   1708  C4*   A A  80      47.285 -36.587  28.979  1.00  0.00           C  
ATOM   1709  O4*   A A  80      46.992 -35.501  29.907  1.00  0.00           O  
ATOM   1710  C3*   A A  80      47.132 -35.942  27.601  1.00  0.00           C  
ATOM   1711  O3*   A A  80      46.856 -36.892  26.620  1.00  0.00           O  
ATOM   1712  C2*   A A  80      45.971 -34.975  27.825  1.00  0.00           C  
ATOM   1713  O2*   A A  80      44.737 -35.671  27.860  1.00  0.00           O  
ATOM   1714  C1*   A A  80      46.245 -34.490  29.246  1.00  0.00           C  
ATOM   1715  N9    A A  80      47.033 -33.227  29.306  1.00  0.00           N  
ATOM   1716  C8    A A  80      48.354 -33.046  29.648  1.00  0.00           C  
ATOM   1717  N7    A A  80      48.745 -31.809  29.602  1.00  0.00           N  
ATOM   1718  C5    A A  80      47.613 -31.114  29.202  1.00  0.00           C  
ATOM   1719  C6    A A  80      47.372 -29.752  28.964  1.00  0.00           C  
ATOM   1720  N6    A A  80      48.307 -28.801  29.104  1.00  0.00           N  
ATOM   1721  N1    A A  80      46.132 -29.400  28.578  1.00  0.00           N  
ATOM   1722  C2    A A  80      45.208 -30.349  28.440  1.00  0.00           C  
ATOM   1723  N3    A A  80      45.316 -31.646  28.633  1.00  0.00           N  
ATOM   1724  C4    A A  80      46.567 -31.972  29.019  1.00  0.00           C  
ATOM   1725  P     A A  81      47.444 -36.660  25.115  1.00  0.00           P  
ATOM   1726  O1P   A A  81      48.780 -36.031  25.200  1.00  0.00           O  
ATOM   1727  O2P   A A  81      47.372 -37.918  24.338  1.00  0.00           O  
ATOM   1728  O5*   A A  81      46.384 -35.607  24.539  1.00  0.00           O  
ATOM   1729  C5*   A A  81      44.998 -35.986  24.455  1.00  0.00           C  
ATOM   1730  C4*   A A  81      44.164 -34.804  24.003  1.00  0.00           C  
ATOM   1731  O4*   A A  81      44.167 -33.795  25.055  1.00  0.00           O  
ATOM   1732  C3*   A A  81      44.681 -34.055  22.774  1.00  0.00           C  
ATOM   1733  O3*   A A  81      44.267 -34.667  21.592  1.00  0.00           O  
ATOM   1734  C2*   A A  81      44.071 -32.669  22.965  1.00  0.00           C  
ATOM   1735  O2*   A A  81      42.694 -32.674  22.631  1.00  0.00           O  
ATOM   1736  C1*   A A  81      44.161 -32.500  24.479  1.00  0.00           C  
ATOM   1737  N9    A A  81      45.389 -31.789  24.931  1.00  0.00           N  
ATOM   1738  C8    A A  81      46.511 -32.300  25.544  1.00  0.00           C  
ATOM   1739  N7    A A  81      47.416 -31.410  25.814  1.00  0.00           N  
ATOM   1740  C5    A A  81      46.866 -30.222  25.352  1.00  0.00           C  
ATOM   1741  C6    A A  81      47.338 -28.900  25.343  1.00  0.00           C  
ATOM   1742  N6    A A  81      48.530 -28.538  25.839  1.00  0.00           N  
ATOM   1743  N1    A A  81      46.539 -27.960  24.807  1.00  0.00           N  
ATOM   1744  C2    A A  81      45.356 -28.327  24.316  1.00  0.00           C  
ATOM   1745  N3    A A  81      44.812 -29.524  24.269  1.00  0.00           N  
ATOM   1746  C4    A A  81      45.633 -30.446  24.812  1.00  0.00           C  
ATOM   1747  P     A A  82      45.167 -33.575  19.869  1.00  0.00           P  
ATOM   1748  O1P   A A  82      46.696 -33.765  20.379  1.00  0.00           O  
ATOM   1749  O2P   A A  82      44.341 -34.326  18.766  1.00  0.00           O  
ATOM   1750  O5*   A A  82      45.511 -32.093  19.372  1.00  0.00           O  
ATOM   1751  C5*   A A  82      44.621 -31.442  18.447  1.00  0.00           C  
ATOM   1752  C4*   A A  82      45.068 -30.013  18.212  1.00  0.00           C  
ATOM   1753  O4*   A A  82      44.882 -29.254  19.440  1.00  0.00           O  
ATOM   1754  C3*   A A  82      46.551 -29.827  17.885  1.00  0.00           C  
ATOM   1755  O3*   A A  82      46.804 -30.020  16.529  1.00  0.00           O  
ATOM   1756  C2*   A A  82      46.798 -28.388  18.333  1.00  0.00           C  
ATOM   1757  O2*   A A  82      46.267 -27.471  17.390  1.00  0.00           O  
ATOM   1758  C1*   A A  82      45.921 -28.299  19.577  1.00  0.00           C  
ATOM   1759  N9    A A  82      46.650 -28.591  20.843  1.00  0.00           N  
ATOM   1760  C8    A A  82      46.593 -29.714  21.637  1.00  0.00           C  
ATOM   1761  N7    A A  82      47.357 -29.659  22.684  1.00  0.00           N  
ATOM   1762  C5    A A  82      47.968 -28.417  22.588  1.00  0.00           C  
ATOM   1763  C6    A A  82      48.902 -27.754  23.401  1.00  0.00           C  
ATOM   1764  N6    A A  82      49.404 -28.279  24.527  1.00  0.00           N  
ATOM   1765  N1    A A  82      49.300 -26.528  23.015  1.00  0.00           N  
ATOM   1766  C2    A A  82      48.797 -26.012  21.895  1.00  0.00           C  
ATOM   1767  N3    A A  82      47.925 -26.534  21.058  1.00  0.00           N  
ATOM   1768  C4    A A  82      47.543 -27.761  21.468  1.00  0.00           C  
ATOM   1769  P     A A  83      49.135 -29.753  16.349  1.00  0.00           P  
ATOM   1770  O1P   A A  83      49.624 -29.842  17.742  1.00  0.00           O  
ATOM   1771  O2P   A A  83      49.706 -30.736  15.401  1.00  0.00           O  
ATOM   1772  O5*   A A  83      49.359 -28.269  15.789  1.00  0.00           O  
ATOM   1773  C5*   A A  83      48.872 -27.938  14.476  1.00  0.00           C  
ATOM   1774  C4*   A A  83      49.081 -26.463  14.203  1.00  0.00           C  
ATOM   1775  O4*   A A  83      48.208 -25.693  15.079  1.00  0.00           O  
ATOM   1776  C3*   A A  83      50.478 -25.920  14.507  1.00  0.00           C  
ATOM   1777  O3*   A A  83      51.352 -26.134  13.443  1.00  0.00           O  
ATOM   1778  C2*   A A  83      50.200 -24.439  14.750  1.00  0.00           C  
ATOM   1779  O2*   A A  83      49.984 -23.758  13.528  1.00  0.00           O  
ATOM   1780  C1*   A A  83      48.856 -24.493  15.471  1.00  0.00           C  
ATOM   1781  N9    A A  83      48.973 -24.498  16.956  1.00  0.00           N  
ATOM   1782  C8    A A  83      48.789 -25.540  17.837  1.00  0.00           C  
ATOM   1783  N7    A A  83      48.967 -25.216  19.081  1.00  0.00           N  
ATOM   1784  C5    A A  83      49.292 -23.868  19.033  1.00  0.00           C  
ATOM   1785  C6    A A  83      49.601 -22.932  20.033  1.00  0.00           C  
ATOM   1786  N6    A A  83      49.632 -23.230  21.340  1.00  0.00           N  
ATOM   1787  N1    A A  83      49.877 -21.675  19.641  1.00  0.00           N  
ATOM   1788  C2    A A  83      49.844 -21.386  18.341  1.00  0.00           C  
ATOM   1789  N3    A A  83      49.571 -22.172  17.322  1.00  0.00           N  
ATOM   1790  C4    A A  83      49.299 -23.424  17.742  1.00  0.00           C  
ATOM   1791  P     A A  84      51.943 -26.840  11.833  1.00  0.00           P  
ATOM   1792  O1P   A A  84      53.264 -26.650  12.035  1.00  0.00           O  
ATOM   1793  O2P   A A  84      51.701 -28.259  11.322  1.00  0.00           O  
ATOM   1794  O5*   A A  84      51.587 -25.841  10.653  1.00  0.00           O  
ATOM   1795  C5*   A A  84      52.831 -26.037   9.503  1.00  0.00           C  
ATOM   1796  C4*   A A  84      52.444 -25.195   8.302  1.00  0.00           C  
ATOM   1797  O4*   A A  84      51.284 -25.797   7.659  1.00  0.00           O  
ATOM   1798  C3*   A A  84      51.997 -23.765   8.606  1.00  0.00           C  
ATOM   1799  O3*   A A  84      53.086 -22.904   8.729  1.00  0.00           O  
ATOM   1800  C2*   A A  84      51.123 -23.440   7.397  1.00  0.00           C  
ATOM   1801  O2*   A A  84      51.920 -23.162   6.259  1.00  0.00           O  
ATOM   1802  C1*   A A  84      50.440 -24.780   7.145  1.00  0.00           C  
ATOM   1803  N9    A A  84      49.110 -24.907   7.804  1.00  0.00           N  
ATOM   1804  C8    A A  84      48.760 -25.640   8.916  1.00  0.00           C  
ATOM   1805  N7    A A  84      47.508 -25.538   9.241  1.00  0.00           N  
ATOM   1806  C5    A A  84      46.982 -24.681   8.285  1.00  0.00           C  
ATOM   1807  C6    A A  84      45.690 -24.171   8.078  1.00  0.00           C  
ATOM   1808  N6    A A  84      44.644 -24.469   8.861  1.00  0.00           N  
ATOM   1809  N1    A A  84      45.511 -23.344   7.032  1.00  0.00           N  
ATOM   1810  C2    A A  84      46.555 -23.052   6.258  1.00  0.00           C  
ATOM   1811  N3    A A  84      47.800 -23.465   6.353  1.00  0.00           N  
ATOM   1812  C4    A A  84      47.952 -24.292   7.407  1.00  0.00           C  
ATOM   1813  P     U A  85      53.953 -21.375   8.279  1.00  0.00           P  
ATOM   1814  O1P   U A  85      54.409 -20.756   9.676  1.00  0.00           O  
ATOM   1815  O2P   U A  85      55.610 -21.617   7.696  1.00  0.00           O  
ATOM   1816  O5*   U A  85      52.949 -20.082   7.479  1.00  0.00           O  
ATOM   1817  C5*   U A  85      51.555 -20.411   7.343  1.00  0.00           C  
ATOM   1818  C4*   U A  85      50.735 -19.144   7.204  1.00  0.00           C  
ATOM   1819  O4*   U A  85      50.778 -18.413   8.462  1.00  0.00           O  
ATOM   1820  C3*   U A  85      51.242 -18.136   6.171  1.00  0.00           C  
ATOM   1821  O3*   U A  85      50.792 -18.444   4.891  1.00  0.00           O  
ATOM   1822  C2*   U A  85      50.663 -16.823   6.700  1.00  0.00           C  
ATOM   1823  O2*   U A  85      49.279 -16.730   6.406  1.00  0.00           O  
ATOM   1824  C1*   U A  85      50.785 -17.018   8.207  1.00  0.00           C  
ATOM   1825  N1    U A  85      52.035 -16.450   8.784  1.00  0.00           N  
ATOM   1826  C2    U A  85      52.107 -15.083   8.899  1.00  0.00           C  
ATOM   1827  O2    U A  85      51.203 -14.340   8.553  1.00  0.00           O  
ATOM   1828  N3    U A  85      53.280 -14.593   9.438  1.00  0.00           N  
ATOM   1829  C4    U A  85      54.361 -15.338   9.861  1.00  0.00           C  
ATOM   1830  O4    U A  85      55.360 -14.786  10.328  1.00  0.00           O  
ATOM   1831  C5    U A  85      54.193 -16.763   9.700  1.00  0.00           C  
ATOM   1832  C6    U A  85      53.062 -17.267   9.178  1.00  0.00           C  
ATOM   1833  P     A A  86      50.753 -16.620   3.744  1.00  0.00           P  
ATOM   1834  O1P   A A  86      50.456 -15.584   4.757  1.00  0.00           O  
ATOM   1835  O2P   A A  86      52.187 -16.872   3.481  1.00  0.00           O  
ATOM   1836  O5*   A A  86      50.005 -16.265   2.372  1.00  0.00           O  
ATOM   1837  C5*   A A  86      50.088 -17.191   1.273  1.00  0.00           C  
ATOM   1838  C4*   A A  86      49.212 -16.718   0.130  1.00  0.00           C  
ATOM   1839  O4*   A A  86      47.816 -16.812   0.538  1.00  0.00           O  
ATOM   1840  C3*   A A  86      49.381 -15.254  -0.275  1.00  0.00           C  
ATOM   1841  O3*   A A  86      50.444 -15.087  -1.160  1.00  0.00           O  
ATOM   1842  C2*   A A  86      48.029 -14.943  -0.915  1.00  0.00           C  
ATOM   1843  O2*   A A  86      47.946 -15.502  -2.214  1.00  0.00           O  
ATOM   1844  C1*   A A  86      47.078 -15.740  -0.026  1.00  0.00           C  
ATOM   1845  N9    A A  86      46.493 -14.945   1.090  1.00  0.00           N  
ATOM   1846  C8    A A  86      46.793 -14.984   2.433  1.00  0.00           C  
ATOM   1847  N7    A A  86      46.098 -14.158   3.152  1.00  0.00           N  
ATOM   1848  C5    A A  86      45.277 -13.522   2.233  1.00  0.00           C  
ATOM   1849  C6    A A  86      44.298 -12.524   2.368  1.00  0.00           C  
ATOM   1850  N6    A A  86      43.965 -11.969   3.542  1.00  0.00           N  
ATOM   1851  N1    A A  86      43.669 -12.118   1.250  1.00  0.00           N  
ATOM   1852  C2    A A  86      44.004 -12.673   0.087  1.00  0.00           C  
ATOM   1853  N3    A A  86      44.898 -13.606  -0.162  1.00  0.00           N  
ATOM   1854  C4    A A  86      45.512 -13.995   0.975  1.00  0.00           C  
ATOM   1855  P     G A  87      51.350 -14.054  -1.630  1.00  0.00           P  
ATOM   1856  O1P   G A  87      51.522 -14.506  -3.028  1.00  0.00           O  
ATOM   1857  O2P   G A  87      50.247 -13.098  -1.393  1.00  0.00           O  
ATOM   1858  O5*   G A  87      52.725 -13.441  -1.085  1.00  0.00           O  
ATOM   1859  C5*   G A  87      52.806 -13.020   0.289  1.00  0.00           C  
ATOM   1860  C4*   G A  87      54.223 -12.592   0.617  1.00  0.00           C  
ATOM   1861  O4*   G A  87      55.088 -13.763   0.581  1.00  0.00           O  
ATOM   1862  C3*   G A  87      54.872 -11.623  -0.372  1.00  0.00           C  
ATOM   1863  O3*   G A  87      54.520 -10.302  -0.100  1.00  0.00           O  
ATOM   1864  C2*   G A  87      56.359 -11.894  -0.155  1.00  0.00           C  
ATOM   1865  O2*   G A  87      56.810 -11.288   1.044  1.00  0.00           O  
ATOM   1866  C1*   G A  87      56.365 -13.400   0.080  1.00  0.00           C  
ATOM   1867  N9    G A  87      56.617 -14.199  -1.152  1.00  0.00           N  
ATOM   1868  C8    G A  87      55.734 -14.946  -1.901  1.00  0.00           C  
ATOM   1869  N7    G A  87      56.280 -15.535  -2.938  1.00  0.00           N  
ATOM   1870  C5    G A  87      57.618 -15.150  -2.872  1.00  0.00           C  
ATOM   1871  C6    G A  87      58.705 -15.472  -3.724  1.00  0.00           C  
ATOM   1872  O6    G A  87      58.712 -16.176  -4.731  1.00  0.00           O  
ATOM   1873  N1    G A  87      59.893 -14.868  -3.290  1.00  0.00           N  
ATOM   1874  C2    G A  87      60.015 -14.058  -2.178  1.00  0.00           C  
ATOM   1875  N2    G A  87      61.235 -13.577  -1.933  1.00  0.00           N  
ATOM   1876  N3    G A  87      58.994 -13.756  -1.379  1.00  0.00           N  
ATOM   1877  C4    G A  87      57.834 -14.335  -1.785  1.00  0.00           C  
ATOM   1878  P     U A  88      54.356  -9.261  -1.347  1.00  0.00           P  
ATOM   1879  O1P   U A  88      53.772  -9.969  -2.506  1.00  0.00           O  
ATOM   1880  O2P   U A  88      53.638  -8.044  -0.906  1.00  0.00           O  
ATOM   1881  O5*   U A  88      55.887  -8.907  -1.644  1.00  0.00           O  
ATOM   1882  C5*   U A  88      56.677  -8.291  -0.610  1.00  0.00           C  
ATOM   1883  C4*   U A  88      58.118  -8.162  -1.063  1.00  0.00           C  
ATOM   1884  O4*   U A  88      58.700  -9.492  -1.170  1.00  0.00           O  
ATOM   1885  C3*   U A  88      58.327  -7.556  -2.451  1.00  0.00           C  
ATOM   1886  O3*   U A  88      58.326  -6.162  -2.406  1.00  0.00           O  
ATOM   1887  C2*   U A  88      59.684  -8.130  -2.848  1.00  0.00           C  
ATOM   1888  O2*   U A  88      60.734  -7.455  -2.177  1.00  0.00           O  
ATOM   1889  C1*   U A  88      59.609  -9.535  -2.256  1.00  0.00           C  
ATOM   1890  N1    U A  88      59.129 -10.565  -3.219  1.00  0.00           N  
ATOM   1891  C2    U A  88      60.007 -10.965  -4.197  1.00  0.00           C  
ATOM   1892  O2    U A  88      61.137 -10.516  -4.298  1.00  0.00           O  
ATOM   1893  N3    U A  88      59.528 -11.921  -5.070  1.00  0.00           N  
ATOM   1894  C4    U A  88      58.273 -12.495  -5.048  1.00  0.00           C  
ATOM   1895  O4    U A  88      57.957 -13.343  -5.886  1.00  0.00           O  
ATOM   1896  C5    U A  88      57.423 -12.011  -3.987  1.00  0.00           C  
ATOM   1897  C6    U A  88      57.864 -11.082  -3.123  1.00  0.00           C  
ATOM   1898  P     C A  89      57.716  -5.337  -3.677  1.00  0.00           P  
ATOM   1899  O1P   C A  89      56.557  -6.073  -4.232  1.00  0.00           O  
ATOM   1900  O2P   C A  89      57.465  -3.930  -3.299  1.00  0.00           O  
ATOM   1901  O5*   C A  89      58.945  -5.413  -4.699  1.00  0.00           O  
ATOM   1902  C5*   C A  89      60.207  -4.835  -4.318  1.00  0.00           C  
ATOM   1903  C4*   C A  89      61.252  -5.131  -5.375  1.00  0.00           C  
ATOM   1904  O4*   C A  89      61.532  -6.561  -5.376  1.00  0.00           O  
ATOM   1905  C3*   C A  89      60.842  -4.836  -6.818  1.00  0.00           C  
ATOM   1906  O3*   C A  89      61.044  -3.495  -7.143  1.00  0.00           O  
ATOM   1907  C2*   C A  89      61.752  -5.775  -7.606  1.00  0.00           C  
ATOM   1908  O2*   C A  89      63.073  -5.265  -7.667  1.00  0.00           O  
ATOM   1909  C1*   C A  89      61.790  -6.999  -6.699  1.00  0.00           C  
ATOM   1910  N1    C A  89      60.776  -8.033  -7.048  1.00  0.00           N  
ATOM   1911  C2    C A  89      61.002  -8.807  -8.182  1.00  0.00           C  
ATOM   1912  O2    C A  89      62.026  -8.607  -8.847  1.00  0.00           O  
ATOM   1913  N3    C A  89      60.090  -9.755  -8.518  1.00  0.00           N  
ATOM   1914  C4    C A  89      58.993  -9.941  -7.772  1.00  0.00           C  
ATOM   1915  N4    C A  89      58.135 -10.879  -8.141  1.00  0.00           N  
ATOM   1916  C5    C A  89      58.742  -9.156  -6.601  1.00  0.00           C  
ATOM   1917  C6    C A  89      59.666  -8.214  -6.283  1.00  0.00           C  
ATOM   1918  P     G A  90      59.636  -2.984  -7.594  1.00  0.00           P  
ATOM   1919  O1P   G A  90      58.809  -3.835  -6.708  1.00  0.00           O  
ATOM   1920  O2P   G A  90      59.726  -1.528  -7.341  1.00  0.00           O  
ATOM   1921  O5*   G A  90      59.132  -3.204  -9.118  1.00  0.00           O  
ATOM   1922  C5*   G A  90      59.807  -2.556 -10.203  1.00  0.00           C  
ATOM   1923  C4*   G A  90      60.362  -3.562 -11.214  1.00  0.00           C  
ATOM   1924  O4*   G A  90      60.657  -4.812 -10.580  1.00  0.00           O  
ATOM   1925  C3*   G A  90      59.383  -3.899 -12.320  1.00  0.00           C  
ATOM   1926  O3*   G A  90      59.452  -2.971 -13.409  1.00  0.00           O  
ATOM   1927  C2*   G A  90      59.796  -5.282 -12.755  1.00  0.00           C  
ATOM   1928  O2*   G A  90      60.698  -5.218 -13.866  1.00  0.00           O  
ATOM   1929  C1*   G A  90      60.477  -5.882 -11.529  1.00  0.00           C  
ATOM   1930  N9    G A  90      59.649  -6.994 -10.983  1.00  0.00           N  
ATOM   1931  C8    G A  90      59.127  -7.150  -9.718  1.00  0.00           C  
ATOM   1932  N7    G A  90      58.436  -8.253  -9.558  1.00  0.00           N  
ATOM   1933  C5    G A  90      58.505  -8.871 -10.807  1.00  0.00           C  
ATOM   1934  C6    G A  90      57.949 -10.098 -11.251  1.00  0.00           C  
ATOM   1935  O6    G A  90      57.269 -10.907 -10.625  1.00  0.00           O  
ATOM   1936  N1    G A  90      58.264 -10.346 -12.594  1.00  0.00           N  
ATOM   1937  C2    G A  90      59.018  -9.517 -13.402  1.00  0.00           C  
ATOM   1938  N2    G A  90      59.205  -9.933 -14.657  1.00  0.00           N  
ATOM   1939  N3    G A  90      59.539  -8.366 -12.984  1.00  0.00           N  
ATOM   1940  C4    G A  90      59.243  -8.110 -11.682  1.00  0.00           C  
ATOM   1941  P     C A  91      58.099  -2.434 -14.101  1.00  0.00           P  
ATOM   1942  O1P   C A  91      57.555  -1.341 -13.262  1.00  0.00           O  
ATOM   1943  O2P   C A  91      58.376  -2.192 -15.533  1.00  0.00           O  
ATOM   1944  O5*   C A  91      57.108  -3.700 -13.980  1.00  0.00           O  
ATOM   1945  C5*   C A  91      57.170  -4.777 -14.924  1.00  0.00           C  
ATOM   1946  C4*   C A  91      56.306  -5.958 -14.484  1.00  0.00           C  
ATOM   1947  O4*   C A  91      56.775  -6.502 -13.230  1.00  0.00           O  
ATOM   1948  C3*   C A  91      54.861  -5.531 -14.288  1.00  0.00           C  
ATOM   1949  O3*   C A  91      54.060  -5.881 -15.427  1.00  0.00           O  
ATOM   1950  C2*   C A  91      54.405  -6.242 -13.042  1.00  0.00           C  
ATOM   1951  O2*   C A  91      53.632  -7.402 -13.366  1.00  0.00           O  
ATOM   1952  C1*   C A  91      55.674  -6.618 -12.300  1.00  0.00           C  
ATOM   1953  N1    C A  91      55.868  -5.730 -11.120  1.00  0.00           N  
ATOM   1954  C2    C A  91      55.798  -6.307  -9.855  1.00  0.00           C  
ATOM   1955  O2    C A  91      55.580  -7.520  -9.764  1.00  0.00           O  
ATOM   1956  N3    C A  91      55.972  -5.514  -8.766  1.00  0.00           N  
ATOM   1957  C4    C A  91      56.206  -4.203  -8.907  1.00  0.00           C  
ATOM   1958  N4    C A  91      56.369  -3.474  -7.813  1.00  0.00           N  
ATOM   1959  C5    C A  91      56.282  -3.591 -10.199  1.00  0.00           C  
ATOM   1960  C6    C A  91      56.105  -4.399 -11.274  1.00  0.00           C  
ATOM   1961  P     A A  92      53.844  -4.834 -16.641  1.00  0.00           P  
ATOM   1962  O1P   A A  92      54.732  -3.671 -16.422  1.00  0.00           O  
ATOM   1963  O2P   A A  92      53.925  -5.587 -17.917  1.00  0.00           O  
ATOM   1964  O5*   A A  92      52.312  -4.353 -16.442  1.00  0.00           O  
ATOM   1965  C5*   A A  92      51.240  -5.263 -16.705  1.00  0.00           C  
ATOM   1966  C4*   A A  92      50.681  -5.894 -15.428  1.00  0.00           C  
ATOM   1967  O4*   A A  92      51.694  -5.994 -14.409  1.00  0.00           O  
ATOM   1968  C3*   A A  92      49.545  -5.077 -14.830  1.00  0.00           C  
ATOM   1969  O3*   A A  92      48.241  -5.512 -15.293  1.00  0.00           O  
ATOM   1970  C2*   A A  92      49.694  -5.238 -13.335  1.00  0.00           C  
ATOM   1971  O2*   A A  92      48.738  -6.154 -12.792  1.00  0.00           O  
ATOM   1972  C1*   A A  92      51.102  -5.732 -13.117  1.00  0.00           C  
ATOM   1973  N9    A A  92      51.853  -4.710 -12.336  1.00  0.00           N  
ATOM   1974  C8    A A  92      52.059  -4.636 -10.977  1.00  0.00           C  
ATOM   1975  N7    A A  92      52.764  -3.612 -10.605  1.00  0.00           N  
ATOM   1976  C5    A A  92      53.050  -2.954 -11.793  1.00  0.00           C  
ATOM   1977  C6    A A  92      53.773  -1.784 -12.077  1.00  0.00           C  
ATOM   1978  N6    A A  92      54.367  -1.035 -11.137  1.00  0.00           N  
ATOM   1979  N1    A A  92      53.864  -1.410 -13.366  1.00  0.00           N  
ATOM   1980  C2    A A  92      53.273  -2.159 -14.296  1.00  0.00           C  
ATOM   1981  N3    A A  92      52.575  -3.265 -14.151  1.00  0.00           N  
ATOM   1982  C4    A A  92      52.500  -3.617 -12.851  1.00  0.00           C  
ATOM   1983  P     A A  93      47.896  -7.042 -15.714  1.00  0.00           P  
ATOM   1984  O1P   A A  93      46.568  -7.046 -16.361  1.00  0.00           O  
ATOM   1985  O2P   A A  93      49.058  -7.609 -16.433  1.00  0.00           O  
ATOM   1986  O5*   A A  93      47.756  -7.786 -14.283  1.00  0.00           O  
ATOM   1987  C5*   A A  93      48.797  -8.624 -13.757  1.00  0.00           C  
ATOM   1988  C4*   A A  93      48.695 -10.061 -14.268  1.00  0.00           C  
ATOM   1989  O4*   A A  93      49.031 -10.125 -15.665  1.00  0.00           O  
ATOM   1990  C3*   A A  93      49.691 -10.964 -13.563  1.00  0.00           C  
ATOM   1991  O3*   A A  93      49.229 -12.332 -13.459  1.00  0.00           O  
ATOM   1992  C2*   A A  93      50.921 -10.841 -14.402  1.00  0.00           C  
ATOM   1993  O2*   A A  93      51.677 -12.045 -14.351  1.00  0.00           O  
ATOM   1994  C1*   A A  93      50.390 -10.595 -15.799  1.00  0.00           C  
ATOM   1995  N9    A A  93      51.197  -9.585 -16.540  1.00  0.00           N  
ATOM   1996  C8    A A  93      52.016  -8.596 -16.043  1.00  0.00           C  
ATOM   1997  N7    A A  93      52.584  -7.874 -16.960  1.00  0.00           N  
ATOM   1998  C5    A A  93      52.116  -8.413 -18.150  1.00  0.00           C  
ATOM   1999  C6    A A  93      52.353  -8.087 -19.495  1.00  0.00           C  
ATOM   2000  N6    A A  93      53.159  -7.088 -19.883  1.00  0.00           N  
ATOM   2001  N1    A A  93      51.728  -8.825 -20.430  1.00  0.00           N  
ATOM   2002  C2    A A  93      50.929  -9.816 -20.038  1.00  0.00           C  
ATOM   2003  N3    A A  93      50.633 -10.212 -18.819  1.00  0.00           N  
ATOM   2004  C4    A A  93      51.272  -9.456 -17.902  1.00  0.00           C  
ATOM   2005  P     A A  94      48.680 -13.186 -14.721  1.00  0.00           P  
ATOM   2006  O1P   A A  94      48.292 -14.525 -14.228  1.00  0.00           O  
ATOM   2007  O2P   A A  94      47.693 -12.363 -15.454  1.00  0.00           O  
ATOM   2008  O5*   A A  94      49.992 -13.357 -15.648  1.00  0.00           O  
ATOM   2009  C5*   A A  94      49.858 -13.726 -17.029  1.00  0.00           C  
ATOM   2010  C4*   A A  94      51.154 -14.299 -17.603  1.00  0.00           C  
ATOM   2011  O4*   A A  94      52.259 -13.357 -17.498  1.00  0.00           O  
ATOM   2012  C3*   A A  94      51.581 -15.555 -16.867  1.00  0.00           C  
ATOM   2013  O3*   A A  94      52.122 -16.512 -17.803  1.00  0.00           O  
ATOM   2014  C2*   A A  94      52.607 -15.060 -15.880  1.00  0.00           C  
ATOM   2015  O2*   A A  94      53.574 -16.050 -15.520  1.00  0.00           O  
ATOM   2016  C1*   A A  94      53.248 -13.875 -16.573  1.00  0.00           C  
ATOM   2017  N9    A A  94      53.713 -12.873 -15.574  1.00  0.00           N  
ATOM   2018  C8    A A  94      53.788 -12.985 -14.204  1.00  0.00           C  
ATOM   2019  N7    A A  94      54.241 -11.922 -13.612  1.00  0.00           N  
ATOM   2020  C5    A A  94      54.487 -11.038 -14.653  1.00  0.00           C  
ATOM   2021  C6    A A  94      54.983  -9.725 -14.684  1.00  0.00           C  
ATOM   2022  N6    A A  94      55.335  -9.042 -13.585  1.00  0.00           N  
ATOM   2023  N1    A A  94      55.102  -9.136 -15.887  1.00  0.00           N  
ATOM   2024  C2    A A  94      54.751  -9.819 -16.975  1.00  0.00           C  
ATOM   2025  N3    A A  94      54.279 -11.044 -17.070  1.00  0.00           N  
ATOM   2026  C4    A A  94      54.169 -11.611 -15.851  1.00  0.00           C  
ATOM   2027  P     C A  95      52.902 -17.847 -17.330  1.00  0.00           P  
ATOM   2028  O1P   C A  95      52.497 -18.158 -15.938  1.00  0.00           O  
ATOM   2029  O2P   C A  95      52.750 -18.873 -18.388  1.00  0.00           O  
ATOM   2030  O5*   C A  95      54.438 -17.358 -17.314  1.00  0.00           O  
ATOM   2031  C5*   C A  95      55.007 -16.741 -18.474  1.00  0.00           C  
ATOM   2032  C4*   C A  95      56.168 -15.799 -18.142  1.00  0.00           C  
ATOM   2033  O4*   C A  95      55.778 -14.683 -17.312  1.00  0.00           O  
ATOM   2034  C3*   C A  95      57.268 -16.486 -17.371  1.00  0.00           C  
ATOM   2035  O3*   C A  95      58.132 -17.281 -18.204  1.00  0.00           O  
ATOM   2036  C2*   C A  95      58.003 -15.340 -16.751  1.00  0.00           C  
ATOM   2037  O2*   C A  95      59.038 -14.867 -17.619  1.00  0.00           O  
ATOM   2038  C1*   C A  95      56.951 -14.268 -16.556  1.00  0.00           C  
ATOM   2039  N1    C A  95      56.679 -14.109 -15.100  1.00  0.00           N  
ATOM   2040  C2    C A  95      57.170 -12.970 -14.468  1.00  0.00           C  
ATOM   2041  O2    C A  95      57.806 -12.145 -15.136  1.00  0.00           O  
ATOM   2042  N3    C A  95      56.933 -12.806 -13.142  1.00  0.00           N  
ATOM   2043  C4    C A  95      56.240 -13.723 -12.454  1.00  0.00           C  
ATOM   2044  N4    C A  95      56.036 -13.516 -11.162  1.00  0.00           N  
ATOM   2045  C5    C A  95      55.726 -14.901 -13.085  1.00  0.00           C  
ATOM   2046  C6    C A  95      55.974 -15.046 -14.411  1.00  0.00           C  
ATOM   2047  P     G A  96      59.414 -18.269 -16.136  1.00  0.00           P  
ATOM   2048  O1P   G A  96      58.403 -18.327 -15.056  1.00  0.00           O  
ATOM   2049  O2P   G A  96      59.953 -19.573 -16.581  1.00  0.00           O  
ATOM   2050  O5*   G A  96      60.616 -17.304 -15.703  1.00  0.00           O  
ATOM   2051  C5*   G A  96      61.668 -17.036 -16.645  1.00  0.00           C  
ATOM   2052  C4*   G A  96      62.626 -16.009 -16.076  1.00  0.00           C  
ATOM   2053  O4*   G A  96      61.939 -14.729 -15.977  1.00  0.00           O  
ATOM   2054  C3*   G A  96      63.116 -16.274 -14.651  1.00  0.00           C  
ATOM   2055  O3*   G A  96      64.205 -17.143 -14.639  1.00  0.00           O  
ATOM   2056  C2*   G A  96      63.476 -14.870 -14.171  1.00  0.00           C  
ATOM   2057  O2*   G A  96      64.708 -14.449 -14.730  1.00  0.00           O  
ATOM   2058  C1*   G A  96      62.383 -14.032 -14.824  1.00  0.00           C  
ATOM   2059  N9    G A  96      61.204 -13.799 -13.944  1.00  0.00           N  
ATOM   2060  C8    G A  96      59.948 -14.364 -14.004  1.00  0.00           C  
ATOM   2061  N7    G A  96      59.128 -13.941 -13.072  1.00  0.00           N  
ATOM   2062  C5    G A  96      59.895 -13.031 -12.344  1.00  0.00           C  
ATOM   2063  C6    G A  96      59.553 -12.248 -11.212  1.00  0.00           C  
ATOM   2064  O6    G A  96      58.485 -12.193 -10.607  1.00  0.00           O  
ATOM   2065  N1    G A  96      60.632 -11.459 -10.790  1.00  0.00           N  
ATOM   2066  C2    G A  96      61.879 -11.432 -11.384  1.00  0.00           C  
ATOM   2067  N2    G A  96      62.774 -10.612 -10.830  1.00  0.00           N  
ATOM   2068  N3    G A  96      62.199 -12.167 -12.446  1.00  0.00           N  
ATOM   2069  C4    G A  96      61.162 -12.938 -12.869  1.00  0.00           C  
ATOM   2070  P     A A  97      64.368 -18.179 -13.388  1.00  0.00           P  
ATOM   2071  O1P   A A  97      63.030 -18.646 -12.959  1.00  0.00           O  
ATOM   2072  O2P   A A  97      65.342 -19.241 -13.726  1.00  0.00           O  
ATOM   2073  O5*   A A  97      64.987 -17.211 -12.275  1.00  0.00           O  
ATOM   2074  C5*   A A  97      66.252 -16.572 -12.531  1.00  0.00           C  
ATOM   2075  C4*   A A  97      66.585 -15.612 -11.407  1.00  0.00           C  
ATOM   2076  O4*   A A  97      65.642 -14.501 -11.443  1.00  0.00           O  
ATOM   2077  C3*   A A  97      66.443 -16.169  -9.990  1.00  0.00           C  
ATOM   2078  O3*   A A  97      67.587 -16.861  -9.597  1.00  0.00           O  
ATOM   2079  C2*   A A  97      66.210 -14.903  -9.171  1.00  0.00           C  
ATOM   2080  O2*   A A  97      67.423 -14.192  -8.986  1.00  0.00           O  
ATOM   2081  C1*   A A  97      65.351 -14.074 -10.122  1.00  0.00           C  
ATOM   2082  N9    A A  97      63.887 -14.233  -9.897  1.00  0.00           N  
ATOM   2083  C8    A A  97      62.964 -14.922 -10.651  1.00  0.00           C  
ATOM   2084  N7    A A  97      61.755 -14.868 -10.182  1.00  0.00           N  
ATOM   2085  C5    A A  97      61.873 -14.091  -9.039  1.00  0.00           C  
ATOM   2086  C6    A A  97      60.938 -13.660  -8.084  1.00  0.00           C  
ATOM   2087  N6    A A  97      59.634 -13.968  -8.137  1.00  0.00           N  
ATOM   2088  N1    A A  97      61.390 -12.899  -7.072  1.00  0.00           N  
ATOM   2089  C2    A A  97      62.687 -12.597  -7.025  1.00  0.00           C  
ATOM   2090  N3    A A  97      63.650 -12.940  -7.854  1.00  0.00           N  
ATOM   2091  C4    A A  97      63.169 -13.701  -8.858  1.00  0.00           C  
ATOM   2092  P     C A  98      67.422 -18.155  -8.615  1.00  0.00           P  
ATOM   2093  O1P   C A  98      66.187 -18.887  -8.969  1.00  0.00           O  
ATOM   2094  O2P   C A  98      68.667 -18.956  -8.610  1.00  0.00           O  
ATOM   2095  O5*   C A  98      67.237 -17.434  -7.198  1.00  0.00           O  
ATOM   2096  C5*   C A  98      68.292 -16.590  -6.701  1.00  0.00           C  
ATOM   2097  C4*   C A  98      67.856 -15.917  -5.415  1.00  0.00           C  
ATOM   2098  O4*   C A  98      66.792 -14.970  -5.717  1.00  0.00           O  
ATOM   2099  C3*   C A  98      67.241 -16.837  -4.358  1.00  0.00           C  
ATOM   2100  O3*   C A  98      68.223 -17.448  -3.581  1.00  0.00           O  
ATOM   2101  C2*   C A  98      66.376 -15.866  -3.556  1.00  0.00           C  
ATOM   2102  O2*   C A  98      67.175 -15.075  -2.693  1.00  0.00           O  
ATOM   2103  C1*   C A  98      65.855 -14.941  -4.652  1.00  0.00           C  
ATOM   2104  N1    C A  98      64.527 -15.344  -5.193  1.00  0.00           N  
ATOM   2105  C2    C A  98      63.406 -15.116  -4.400  1.00  0.00           C  
ATOM   2106  O2    C A  98      63.558 -14.592  -3.290  1.00  0.00           O  
ATOM   2107  N3    C A  98      62.186 -15.477  -4.875  1.00  0.00           N  
ATOM   2108  C4    C A  98      62.064 -16.041  -6.084  1.00  0.00           C  
ATOM   2109  N4    C A  98      60.853 -16.374  -6.501  1.00  0.00           N  
ATOM   2110  C5    C A  98      63.205 -16.284  -6.915  1.00  0.00           C  
ATOM   2111  C6    C A  98      64.414 -15.917  -6.422  1.00  0.00           C  
ATOM   2112  P     G A  99      68.984 -19.555  -4.660  1.00  0.00           P  
ATOM   2113  O1P   G A  99      68.487 -20.865  -5.136  1.00  0.00           O  
ATOM   2114  O2P   G A  99      70.409 -19.267  -4.935  1.00  0.00           O  
ATOM   2115  O5*   G A  99      68.695 -19.404  -3.092  1.00  0.00           O  
ATOM   2116  C5*   G A  99      69.020 -18.163  -2.440  1.00  0.00           C  
ATOM   2117  C4*   G A  99      68.551 -18.196  -0.998  1.00  0.00           C  
ATOM   2118  O4*   G A  99      67.094 -18.208  -0.977  1.00  0.00           O  
ATOM   2119  C3*   G A  99      68.939 -19.442  -0.200  1.00  0.00           C  
ATOM   2120  O3*   G A  99      70.222 -19.331   0.330  1.00  0.00           O  
ATOM   2121  C2*   G A  99      67.858 -19.483   0.877  1.00  0.00           C  
ATOM   2122  O2*   G A  99      68.114 -18.514   1.881  1.00  0.00           O  
ATOM   2123  C1*   G A  99      66.634 -19.005   0.102  1.00  0.00           C  
ATOM   2124  N9    G A  99      65.813 -20.114  -0.460  1.00  0.00           N  
ATOM   2125  C8    G A  99      65.706 -20.542  -1.766  1.00  0.00           C  
ATOM   2126  N7    G A  99      64.889 -21.555  -1.929  1.00  0.00           N  
ATOM   2127  C5    G A  99      64.423 -21.816  -0.641  1.00  0.00           C  
ATOM   2128  C6    G A  99      63.510 -22.800  -0.182  1.00  0.00           C  
ATOM   2129  O6    G A  99      62.914 -23.659  -0.828  1.00  0.00           O  
ATOM   2130  N1    G A  99      63.317 -22.712   1.203  1.00  0.00           N  
ATOM   2131  C2    G A  99      63.926 -21.794   2.036  1.00  0.00           C  
ATOM   2132  N2    G A  99      63.610 -21.875   3.330  1.00  0.00           N  
ATOM   2133  N3    G A  99      64.783 -20.871   1.604  1.00  0.00           N  
ATOM   2134  C4    G A  99      64.981 -20.942   0.261  1.00  0.00           C  
ATOM   2135  P     A A 100      71.136 -19.743   0.953  1.00  0.00           P  
ATOM   2136  O1P   A A 100      71.573 -18.760   1.968  1.00  0.00           O  
ATOM   2137  O2P   A A 100      70.640 -21.036   1.479  1.00  0.00           O  
ATOM   2138  O5*   A A 100      72.318 -20.003  -0.095  1.00  0.00           O  
ATOM   2139  C5*   A A 100      72.075 -20.863  -1.223  1.00  0.00           C  
ATOM   2140  C4*   A A 100      73.279 -20.865  -2.141  1.00  0.00           C  
ATOM   2141  O4*   A A 100      73.407 -19.551  -2.754  1.00  0.00           O  
ATOM   2142  C3*   A A 100      74.634 -21.090  -1.466  1.00  0.00           C  
ATOM   2143  O3*   A A 100      74.897 -22.446  -1.288  1.00  0.00           O  
ATOM   2144  C2*   A A 100      75.595 -20.426  -2.449  1.00  0.00           C  
ATOM   2145  O2*   A A 100      75.801 -21.250  -3.585  1.00  0.00           O  
ATOM   2146  C1*   A A 100      74.780 -19.225  -2.914  1.00  0.00           C  
ATOM   2147  N9    A A 100      75.050 -17.982  -2.139  1.00  0.00           N  
ATOM   2148  C8    A A 100      74.267 -17.364  -1.190  1.00  0.00           C  
ATOM   2149  N7    A A 100      74.791 -16.285  -0.696  1.00  0.00           N  
ATOM   2150  C5    A A 100      76.005 -16.169  -1.356  1.00  0.00           C  
ATOM   2151  C6    A A 100      77.041 -15.224  -1.277  1.00  0.00           C  
ATOM   2152  N6    A A 100      77.012 -14.163  -0.457  1.00  0.00           N  
ATOM   2153  N1    A A 100      78.109 -15.407  -2.074  1.00  0.00           N  
ATOM   2154  C2    A A 100      78.132 -16.462  -2.885  1.00  0.00           C  
ATOM   2155  N3    A A 100      77.230 -17.407  -3.045  1.00  0.00           N  
ATOM   2156  C4    A A 100      76.171 -17.199  -2.236  1.00  0.00           C  
ATOM   2157  P     A A 101      73.694 -22.591   0.471  1.00  0.00           P  
ATOM   2158  O1P   A A 101      73.107 -21.720   1.513  1.00  0.00           O  
ATOM   2159  O2P   A A 101      72.732 -23.225  -0.457  1.00  0.00           O  
ATOM   2160  O5*   A A 101      74.604 -23.716   1.156  1.00  0.00           O  
ATOM   2161  C5*   A A 101      75.345 -24.622   0.317  1.00  0.00           C  
ATOM   2162  C4*   A A 101      76.229 -25.510   1.167  1.00  0.00           C  
ATOM   2163  O4*   A A 101      77.273 -24.696   1.774  1.00  0.00           O  
ATOM   2164  C3*   A A 101      75.547 -26.184   2.359  1.00  0.00           C  
ATOM   2165  O3*   A A 101      74.903 -27.360   1.984  1.00  0.00           O  
ATOM   2166  C2*   A A 101      76.722 -26.432   3.302  1.00  0.00           C  
ATOM   2167  O2*   A A 101      77.494 -27.538   2.863  1.00  0.00           O  
ATOM   2168  C1*   A A 101      77.569 -25.182   3.074  1.00  0.00           C  
ATOM   2169  N9    A A 101      77.294 -24.088   4.047  1.00  0.00           N  
ATOM   2170  C8    A A 101      76.610 -22.909   3.855  1.00  0.00           C  
ATOM   2171  N7    A A 101      76.544 -22.160   4.913  1.00  0.00           N  
ATOM   2172  C5    A A 101      77.229 -22.883   5.879  1.00  0.00           C  
ATOM   2173  C6    A A 101      77.514 -22.627   7.230  1.00  0.00           C  
ATOM   2174  N6    A A 101      77.125 -21.514   7.869  1.00  0.00           N  
ATOM   2175  N1    A A 101      78.217 -23.556   7.902  1.00  0.00           N  
ATOM   2176  C2    A A 101      78.600 -24.660   7.261  1.00  0.00           C  
ATOM   2177  N3    A A 101      78.393 -25.007   6.009  1.00  0.00           N  
ATOM   2178  C4    A A 101      77.687 -24.059   5.359  1.00  0.00           C  
ATOM   2179  P     A A 102      73.941 -28.954   4.398  1.00  0.00           P  
ATOM   2180  O1P   A A 102      73.480 -28.142   5.545  1.00  0.00           O  
ATOM   2181  O2P   A A 102      72.875 -29.563   3.571  1.00  0.00           O  
ATOM   2182  O5*   A A 102      74.946 -30.089   4.908  1.00  0.00           O  
ATOM   2183  C5*   A A 102      75.586 -30.942   3.938  1.00  0.00           C  
ATOM   2184  C4*   A A 102      76.583 -31.853   4.627  1.00  0.00           C  
ATOM   2185  O4*   A A 102      77.682 -31.045   5.139  1.00  0.00           O  
ATOM   2186  C3*   A A 102      76.067 -32.595   5.861  1.00  0.00           C  
ATOM   2187  O3*   A A 102      75.400 -33.766   5.510  1.00  0.00           O  
ATOM   2188  C2*   A A 102      77.356 -32.861   6.636  1.00  0.00           C  
ATOM   2189  O2*   A A 102      78.083 -33.928   6.049  1.00  0.00           O  
ATOM   2190  C1*   A A 102      78.147 -31.585   6.365  1.00  0.00           C  
ATOM   2191  N9    A A 102      77.980 -30.544   7.418  1.00  0.00           N  
ATOM   2192  C8    A A 102      77.259 -29.372   7.372  1.00  0.00           C  
ATOM   2193  N7    A A 102      77.316 -28.676   8.465  1.00  0.00           N  
ATOM   2194  C5    A A 102      78.128 -29.429   9.301  1.00  0.00           C  
ATOM   2195  C6    A A 102      78.577 -29.231  10.616  1.00  0.00           C  
ATOM   2196  N6    A A 102      78.255 -28.158  11.353  1.00  0.00           N  
ATOM   2197  N1    A A 102      79.373 -30.176  11.148  1.00  0.00           N  
ATOM   2198  C2    A A 102      79.689 -31.239  10.411  1.00  0.00           C  
ATOM   2199  N3    A A 102      79.332 -31.531   9.179  1.00  0.00           N  
ATOM   2200  C4    A A 102      78.535 -30.569   8.670  1.00  0.00           C  
ATOM   2201  P     A A 103      73.689 -34.210   6.346  1.00  0.00           P  
ATOM   2202  O1P   A A 103      73.111 -32.922   6.791  1.00  0.00           O  
ATOM   2203  O2P   A A 103      73.015 -34.854   5.196  1.00  0.00           O  
ATOM   2204  O5*   A A 103      73.753 -35.229   7.577  1.00  0.00           O  
ATOM   2205  C5*   A A 103      74.366 -36.517   7.387  1.00  0.00           C  
ATOM   2206  C4*   A A 103      74.430 -37.262   8.704  1.00  0.00           C  
ATOM   2207  O4*   A A 103      75.367 -36.577   9.585  1.00  0.00           O  
ATOM   2208  C3*   A A 103      73.132 -37.305   9.510  1.00  0.00           C  
ATOM   2209  O3*   A A 103      72.302 -38.342   9.085  1.00  0.00           O  
ATOM   2210  C2*   A A 103      73.645 -37.507  10.934  1.00  0.00           C  
ATOM   2211  O2*   A A 103      74.050 -38.850  11.137  1.00  0.00           O  
ATOM   2212  C1*   A A 103      74.912 -36.658  10.927  1.00  0.00           C  
ATOM   2213  N9    A A 103      74.704 -35.270  11.426  1.00  0.00           N  
ATOM   2214  C8    A A 103      74.651 -34.092  10.715  1.00  0.00           C  
ATOM   2215  N7    A A 103      74.455 -33.041  11.450  1.00  0.00           N  
ATOM   2216  C5    A A 103      74.370 -33.546  12.740  1.00  0.00           C  
ATOM   2217  C6    A A 103      74.165 -32.932  13.986  1.00  0.00           C  
ATOM   2218  N6    A A 103      74.003 -31.610  14.141  1.00  0.00           N  
ATOM   2219  N1    A A 103      74.135 -33.727  15.071  1.00  0.00           N  
ATOM   2220  C2    A A 103      74.298 -35.039  14.911  1.00  0.00           C  
ATOM   2221  N3    A A 103      74.494 -35.722  13.804  1.00  0.00           N  
ATOM   2222  C4    A A 103      74.520 -34.902  12.733  1.00  0.00           C  
ATOM   2223  P     C A 104      70.362 -37.802   9.694  1.00  0.00           P  
ATOM   2224  O1P   C A 104      70.132 -36.381  10.035  1.00  0.00           O  
ATOM   2225  O2P   C A 104      69.461 -38.372   8.667  1.00  0.00           O  
ATOM   2226  O5*   C A 104      70.301 -38.696  11.021  1.00  0.00           O  
ATOM   2227  C5*   C A 104      70.589 -40.102  10.931  1.00  0.00           C  
ATOM   2228  C4*   C A 104      70.600 -40.720  12.314  1.00  0.00           C  
ATOM   2229  O4*   C A 104      71.740 -40.200  13.055  1.00  0.00           O  
ATOM   2230  C3*   C A 104      69.401 -40.385  13.202  1.00  0.00           C  
ATOM   2231  O3*   C A 104      68.322 -41.230  12.946  1.00  0.00           O  
ATOM   2232  C2*   C A 104      69.977 -40.575  14.603  1.00  0.00           C  
ATOM   2233  O2*   C A 104      70.082 -41.952  14.923  1.00  0.00           O  
ATOM   2234  C1*   C A 104      71.399 -40.052  14.423  1.00  0.00           C  
ATOM   2235  N1    C A 104      71.557 -38.615  14.783  1.00  0.00           N  
ATOM   2236  C2    C A 104      71.553 -38.280  16.134  1.00  0.00           C  
ATOM   2237  O2    C A 104      71.420 -39.180  16.971  1.00  0.00           O  
ATOM   2238  N3    C A 104      71.695 -36.975  16.483  1.00  0.00           N  
ATOM   2239  C4    C A 104      71.837 -36.030  15.545  1.00  0.00           C  
ATOM   2240  N4    C A 104      71.973 -34.772  15.937  1.00  0.00           N  
ATOM   2241  C5    C A 104      71.844 -36.354  14.150  1.00  0.00           C  
ATOM   2242  C6    C A 104      71.700 -37.662  13.822  1.00  0.00           C  
ATOM   2243  P     U A 105      67.024 -41.426  13.127  1.00  0.00           P  
ATOM   2244  O1P   U A 105      66.691 -39.987  13.217  1.00  0.00           O  
ATOM   2245  O2P   U A 105      66.121 -42.244  12.285  1.00  0.00           O  
ATOM   2246  O5*   U A 105      67.112 -42.056  14.596  1.00  0.00           O  
ATOM   2247  C5*   U A 105      67.512 -43.430  14.745  1.00  0.00           C  
ATOM   2248  C4*   U A 105      67.652 -43.774  16.213  1.00  0.00           C  
ATOM   2249  O4*   U A 105      68.781 -43.036  16.765  1.00  0.00           O  
ATOM   2250  C3*   U A 105      66.477 -43.370  17.107  1.00  0.00           C  
ATOM   2251  O3*   U A 105      65.467 -44.329  17.086  1.00  0.00           O  
ATOM   2252  C2*   U A 105      67.145 -43.247  18.475  1.00  0.00           C  
ATOM   2253  O2*   U A 105      67.389 -44.528  19.033  1.00  0.00           O  
ATOM   2254  C1*   U A 105      68.503 -42.660  18.104  1.00  0.00           C  
ATOM   2255  N1    U A 105      68.552 -41.173  18.182  1.00  0.00           N  
ATOM   2256  C2    U A 105      68.592 -40.613  19.436  1.00  0.00           C  
ATOM   2257  O2    U A 105      68.589 -41.277  20.459  1.00  0.00           O  
ATOM   2258  N3    U A 105      68.637 -39.234  19.469  1.00  0.00           N  
ATOM   2259  C4    U A 105      68.645 -38.388  18.378  1.00  0.00           C  
ATOM   2260  O4    U A 105      68.687 -37.165  18.533  1.00  0.00           O  
ATOM   2261  C5    U A 105      68.600 -39.068  17.105  1.00  0.00           C  
ATOM   2262  C6    U A 105      68.556 -40.409  17.045  1.00  0.00           C  
ATOM   2263  P     A A 106      64.882 -43.732  18.500  1.00  0.00           P  
ATOM   2264  O1P   A A 106      65.237 -42.510  19.256  1.00  0.00           O  
ATOM   2265  O2P   A A 106      63.959 -43.412  17.591  1.00  0.00           O  
ATOM   2266  O5*   A A 106      64.465 -44.896  19.517  1.00  0.00           O  
ATOM   2267  C5*   A A 106      64.163 -46.202  18.995  1.00  0.00           C  
ATOM   2268  C4*   A A 106      63.918 -47.172  20.135  1.00  0.00           C  
ATOM   2269  O4*   A A 106      65.169 -47.385  20.851  1.00  0.00           O  
ATOM   2270  C3*   A A 106      62.952 -46.693  21.220  1.00  0.00           C  
ATOM   2271  O3*   A A 106      61.627 -46.935  20.866  1.00  0.00           O  
ATOM   2272  C2*   A A 106      63.398 -47.512  22.428  1.00  0.00           C  
ATOM   2273  O2*   A A 106      62.938 -48.848  22.328  1.00  0.00           O  
ATOM   2274  C1*   A A 106      64.911 -47.547  22.234  1.00  0.00           C  
ATOM   2275  N9    A A 106      65.633 -46.470  22.966  1.00  0.00           N  
ATOM   2276  C8    A A 106      66.219 -45.326  22.470  1.00  0.00           C  
ATOM   2277  N7    A A 106      66.774 -44.583  23.378  1.00  0.00           N  
ATOM   2278  C5    A A 106      66.547 -45.271  24.561  1.00  0.00           C  
ATOM   2279  C6    A A 106      66.890 -45.001  25.895  1.00  0.00           C  
ATOM   2280  N6    A A 106      67.571 -43.911  26.277  1.00  0.00           N  
ATOM   2281  N1    A A 106      66.510 -45.895  26.826  1.00  0.00           N  
ATOM   2282  C2    A A 106      65.834 -46.976  26.440  1.00  0.00           C  
ATOM   2283  N3    A A 106      65.458 -47.333  25.231  1.00  0.00           N  
ATOM   2284  C4    A A 106      65.852 -46.421  24.318  1.00  0.00           C  
ATOM   2285  P     C A 107      60.880 -46.287  19.777  1.00  0.00           P  
ATOM   2286  O1P   C A 107      61.884 -44.987  19.571  1.00  0.00           O  
ATOM   2287  O2P   C A 107      60.769 -47.037  18.575  1.00  0.00           O  
ATOM   2288  O5*   C A 107      59.441 -45.769  20.249  1.00  0.00           O  
ATOM   2289  C5*   C A 107      58.942 -46.170  21.538  1.00  0.00           C  
ATOM   2290  C4*   C A 107      57.632 -45.467  21.829  1.00  0.00           C  
ATOM   2291  O4*   C A 107      57.890 -44.045  22.015  1.00  0.00           O  
ATOM   2292  C3*   C A 107      56.592 -45.509  20.708  1.00  0.00           C  
ATOM   2293  O3*   C A 107      55.847 -46.685  20.744  1.00  0.00           O  
ATOM   2294  C2*   C A 107      55.748 -44.270  21.008  1.00  0.00           C  
ATOM   2295  O2*   C A 107      54.877 -44.509  22.100  1.00  0.00           O  
ATOM   2296  C1*   C A 107      56.810 -43.288  21.495  1.00  0.00           C  
ATOM   2297  N1    C A 107      57.343 -42.403  20.422  1.00  0.00           N  
ATOM   2298  C2    C A 107      56.526 -41.372  19.966  1.00  0.00           C  
ATOM   2299  O2    C A 107      55.404 -41.235  20.466  1.00  0.00           O  
ATOM   2300  N3    C A 107      56.993 -40.554  18.987  1.00  0.00           N  
ATOM   2301  C4    C A 107      58.215 -40.736  18.472  1.00  0.00           C  
ATOM   2302  N4    C A 107      58.624 -39.911  17.520  1.00  0.00           N  
ATOM   2303  C5    C A 107      59.071 -41.790  18.927  1.00  0.00           C  
ATOM   2304  C6    C A 107      58.586 -42.597  19.904  1.00  0.00           C  
ATOM   2305  P     G A 108      54.626 -47.600  20.915  1.00  0.00           P  
ATOM   2306  O1P   G A 108      53.759 -47.412  22.373  1.00  0.00           O  
ATOM   2307  O2P   G A 108      53.322 -47.274  20.015  1.00  0.00           O  
ATOM   2308  O5*   G A 108      54.554 -49.393  20.738  1.00  0.00           O  
ATOM   2309  C5*   G A 108      55.716 -49.932  21.388  1.00  0.00           C  
ATOM   2310  C4*   G A 108      56.404 -49.501  22.665  1.00  0.00           C  
ATOM   2311  O4*   G A 108      55.515 -48.615  23.405  1.00  0.00           O  
ATOM   2312  C3*   G A 108      56.724 -50.617  23.661  1.00  0.00           C  
ATOM   2313  O3*   G A 108      57.925 -51.250  23.351  1.00  0.00           O  
ATOM   2314  C2*   G A 108      56.785 -49.855  24.985  1.00  0.00           C  
ATOM   2315  O2*   G A 108      58.000 -49.135  25.097  1.00  0.00           O  
ATOM   2316  C1*   G A 108      55.672 -48.828  24.800  1.00  0.00           C  
ATOM   2317  N9    G A 108      54.357 -49.260  25.351  1.00  0.00           N  
ATOM   2318  C8    G A 108      53.230 -49.683  24.682  1.00  0.00           C  
ATOM   2319  N7    G A 108      52.228 -49.996  25.470  1.00  0.00           N  
ATOM   2320  C5    G A 108      52.728 -49.763  26.751  1.00  0.00           C  
ATOM   2321  C6    G A 108      52.108 -49.922  28.016  1.00  0.00           C  
ATOM   2322  O6    G A 108      50.970 -50.306  28.273  1.00  0.00           O  
ATOM   2323  N1    G A 108      52.976 -49.572  29.059  1.00  0.00           N  
ATOM   2324  C2    G A 108      54.275 -49.128  28.900  1.00  0.00           C  
ATOM   2325  N2    G A 108      54.940 -48.846  30.022  1.00  0.00           N  
ATOM   2326  N3    G A 108      54.856 -48.980  27.712  1.00  0.00           N  
ATOM   2327  C4    G A 108      54.027 -49.314  26.688  1.00  0.00           C  
ATOM   2328  P     C A 109      58.116 -52.849  23.590  1.00  0.00           P  
ATOM   2329  O1P   C A 109      56.823 -53.521  23.334  1.00  0.00           O  
ATOM   2330  O2P   C A 109      59.285 -53.407  22.874  1.00  0.00           O  
ATOM   2331  O5*   C A 109      58.408 -52.816  25.164  1.00  0.00           O  
ATOM   2332  C5*   C A 109      59.579 -52.127  25.642  1.00  0.00           C  
ATOM   2333  C4*   C A 109      59.588 -52.115  27.158  1.00  0.00           C  
ATOM   2334  O4*   C A 109      58.490 -51.284  27.630  1.00  0.00           O  
ATOM   2335  C3*   C A 109      59.346 -53.464  27.836  1.00  0.00           C  
ATOM   2336  O3*   C A 109      60.523 -54.204  27.937  1.00  0.00           O  
ATOM   2337  C2*   C A 109      58.798 -53.043  29.196  1.00  0.00           C  
ATOM   2338  O2*   C A 109      59.840 -52.582  30.039  1.00  0.00           O  
ATOM   2339  C1*   C A 109      57.954 -51.829  28.826  1.00  0.00           C  
ATOM   2340  N1    C A 109      56.519 -52.148  28.582  1.00  0.00           N  
ATOM   2341  C2    C A 109      55.719 -52.424  29.687  1.00  0.00           C  
ATOM   2342  O2    C A 109      56.227 -52.394  30.814  1.00  0.00           O  
ATOM   2343  N3    C A 109      54.409 -52.718  29.486  1.00  0.00           N  
ATOM   2344  C4    C A 109      53.896 -52.740  28.249  1.00  0.00           C  
ATOM   2345  N4    C A 109      52.612 -53.032  28.106  1.00  0.00           N  
ATOM   2346  C5    C A 109      54.703 -52.459  27.099  1.00  0.00           C  
ATOM   2347  C6    C A 109      56.009 -52.169  27.321  1.00  0.00           C  
ATOM   2348  P     U A 110      60.440 -55.831  27.819  1.00  0.00           P  
ATOM   2349  O1P   U A 110      59.402 -56.201  26.831  1.00  0.00           O  
ATOM   2350  O2P   U A 110      61.787 -56.397  27.582  1.00  0.00           O  
ATOM   2351  O5*   U A 110      59.947 -56.211  29.294  1.00  0.00           O  
ATOM   2352  C5*   U A 110      60.766 -55.854  30.421  1.00  0.00           C  
ATOM   2353  C4*   U A 110      60.056 -56.197  31.714  1.00  0.00           C  
ATOM   2354  O4*   U A 110      58.898 -55.324  31.860  1.00  0.00           O  
ATOM   2355  C3*   U A 110      59.465 -57.606  31.795  1.00  0.00           C  
ATOM   2356  O3*   U A 110      60.419 -58.538  32.195  1.00  0.00           O  
ATOM   2357  C2*   U A 110      58.348 -57.426  32.822  1.00  0.00           C  
ATOM   2358  O2*   U A 110      58.879 -57.356  34.134  1.00  0.00           O  
ATOM   2359  C1*   U A 110      57.833 -56.032  32.477  1.00  0.00           C  
ATOM   2360  N1    U A 110      56.678 -56.037  31.536  1.00  0.00           N  
ATOM   2361  C2    U A 110      55.460 -56.419  32.043  1.00  0.00           C  
ATOM   2362  O2    U A 110      55.299 -56.746  33.207  1.00  0.00           O  
ATOM   2363  N3    U A 110      54.413 -56.411  31.142  1.00  0.00           N  
ATOM   2364  C4    U A 110      54.483 -56.062  29.809  1.00  0.00           C  
ATOM   2365  O4    U A 110      53.475 -56.094  29.099  1.00  0.00           O  
ATOM   2366  C5    U A 110      55.803 -55.676  29.369  1.00  0.00           C  
ATOM   2367  C6    U A 110      56.838 -55.675  30.225  1.00  0.00           C  
ATOM   2368  P     U A 111      60.337 -60.055  31.595  1.00  0.00           P  
ATOM   2369  O1P   U A 111      59.885 -60.004  30.188  1.00  0.00           O  
ATOM   2370  O2P   U A 111      61.611 -60.771  31.836  1.00  0.00           O  
ATOM   2371  O5*   U A 111      59.183 -60.678  32.513  1.00  0.00           O  
ATOM   2372  C5*   U A 111      59.380 -60.739  33.937  1.00  0.00           C  
ATOM   2373  C4*   U A 111      58.123 -61.246  34.615  1.00  0.00           C  
ATOM   2374  O4*   U A 111      57.075 -60.244  34.471  1.00  0.00           O  
ATOM   2375  C3*   U A 111      57.508 -62.511  34.015  1.00  0.00           C  
ATOM   2376  O3*   U A 111      58.115 -63.662  34.514  1.00  0.00           O  
ATOM   2377  C2*   U A 111      56.044 -62.386  34.436  1.00  0.00           C  
ATOM   2378  O2*   U A 111      55.886 -62.717  35.805  1.00  0.00           O  
ATOM   2379  C1*   U A 111      55.818 -60.882  34.315  1.00  0.00           C  
ATOM   2380  N1    U A 111      55.252 -60.466  33.001  1.00  0.00           N  
ATOM   2381  C2    U A 111      53.925 -60.742  32.775  1.00  0.00           C  
ATOM   2382  O2    U A 111      53.216 -61.302  33.595  1.00  0.00           O  
ATOM   2383  N3    U A 111      53.437 -60.342  31.548  1.00  0.00           N  
ATOM   2384  C4    U A 111      54.148 -59.705  30.551  1.00  0.00           C  
ATOM   2385  O4    U A 111      53.600 -59.395  29.490  1.00  0.00           O  
ATOM   2386  C5    U A 111      55.531 -59.459  30.880  1.00  0.00           C  
ATOM   2387  C6    U A 111      56.033 -59.838  32.067  1.00  0.00           C  
ATOM   2388  P     U A 112      58.260 -64.894  33.472  1.00  0.00           P  
ATOM   2389  O1P   U A 112      58.544 -64.423  32.100  1.00  0.00           O  
ATOM   2390  O2P   U A 112      59.228 -65.862  34.036  1.00  0.00           O  
ATOM   2391  O5*   U A 112      56.782 -65.508  33.540  1.00  0.00           O  
ATOM   2392  C5*   U A 112      56.265 -65.946  34.809  1.00  0.00           C  
ATOM   2393  C4*   U A 112      54.817 -66.369  34.662  1.00  0.00           C  
ATOM   2394  O4*   U A 112      54.010 -65.189  34.370  1.00  0.00           O  
ATOM   2395  C3*   U A 112      54.514 -67.319  33.504  1.00  0.00           C  
ATOM   2396  O3*   U A 112      54.757 -68.645  33.854  1.00  0.00           O  
ATOM   2397  C2*   U A 112      53.036 -67.039  33.238  1.00  0.00           C  
ATOM   2398  O2*   U A 112      52.224 -67.659  34.221  1.00  0.00           O  
ATOM   2399  C1*   U A 112      52.959 -65.537  33.482  1.00  0.00           C  
ATOM   2400  N1    U A 112      53.116 -64.721  32.246  1.00  0.00           N  
ATOM   2401  C2    U A 112      52.052 -64.690  31.377  1.00  0.00           C  
ATOM   2402  O2    U A 112      51.013 -65.295  31.580  1.00  0.00           O  
ATOM   2403  N3    U A 112      52.234 -63.923  30.243  1.00  0.00           N  
ATOM   2404  C4    U A 112      53.364 -63.203  29.914  1.00  0.00           C  
ATOM   2405  O4    U A 112      53.410 -62.552  28.868  1.00  0.00           O  
ATOM   2406  C5    U A 112      54.426 -63.296  30.887  1.00  0.00           C  
ATOM   2407  C6    U A 112      54.276 -64.035  31.999  1.00  0.00           C  
ATOM   2408  P     A A 113      55.304 -69.566  32.641  1.00  0.00           P  
ATOM   2409  O1P   A A 113      56.231 -68.841  31.741  1.00  0.00           O  
ATOM   2410  O2P   A A 113      55.618 -70.957  33.066  1.00  0.00           O  
ATOM   2411  O5*   A A 113      53.877 -69.564  31.942  1.00  0.00           O  
ATOM   2412  C5*   A A 113      52.806 -70.381  32.439  1.00  0.00           C  
ATOM   2413  C4*   A A 113      51.648 -70.358  31.476  1.00  0.00           C  
ATOM   2414  O4*   A A 113      51.173 -68.993  31.339  1.00  0.00           O  
ATOM   2415  C3*   A A 113      51.965 -70.788  30.053  1.00  0.00           C  
ATOM   2416  O3*   A A 113      51.916 -72.198  29.883  1.00  0.00           O  
ATOM   2417  C2*   A A 113      50.891 -70.078  29.239  1.00  0.00           C  
ATOM   2418  O2*   A A 113      49.670 -70.785  29.246  1.00  0.00           O  
ATOM   2419  C1*   A A 113      50.737 -68.767  30.009  1.00  0.00           C  
ATOM   2420  N9    A A 113      51.547 -67.662  29.424  1.00  0.00           N  
ATOM   2421  C8    A A 113      52.716 -67.104  29.890  1.00  0.00           C  
ATOM   2422  N7    A A 113      53.176 -66.147  29.144  1.00  0.00           N  
ATOM   2423  C5    A A 113      52.256 -66.056  28.109  1.00  0.00           C  
ATOM   2424  C6    A A 113      52.178 -65.224  26.980  1.00  0.00           C  
ATOM   2425  N6    A A 113      53.085 -64.279  26.695  1.00  0.00           N  
ATOM   2426  N1    A A 113      51.131 -65.398  26.154  1.00  0.00           N  
ATOM   2427  C2    A A 113      50.234 -66.339  26.442  1.00  0.00           C  
ATOM   2428  N3    A A 113      50.202 -67.171  27.461  1.00  0.00           N  
ATOM   2429  C4    A A 113      51.261 -66.976  28.273  1.00  0.00           C  
ATOM   2430  P     G A 114      52.826 -72.889  28.746  1.00  0.00           P  
ATOM   2431  O1P   G A 114      54.187 -72.282  28.850  1.00  0.00           O  
ATOM   2432  O2P   G A 114      52.664 -74.371  28.842  1.00  0.00           O  
ATOM   2433  O5*   G A 114      52.169 -72.413  27.370  1.00  0.00           O  
ATOM   2434  C5*   G A 114      50.867 -72.884  26.970  1.00  0.00           C  
ATOM   2435  C4*   G A 114      50.387 -72.139  25.743  1.00  0.00           C  
ATOM   2436  O4*   G A 114      50.375 -70.714  26.034  1.00  0.00           O  
ATOM   2437  C3*   G A 114      51.243 -72.257  24.489  1.00  0.00           C  
ATOM   2438  O3*   G A 114      50.957 -73.434  23.732  1.00  0.00           O  
ATOM   2439  C2*   G A 114      50.885 -70.987  23.728  1.00  0.00           C  
ATOM   2440  O2*   G A 114      49.668 -71.102  23.019  1.00  0.00           O  
ATOM   2441  C1*   G A 114      50.705 -69.985  24.868  1.00  0.00           C  
ATOM   2442  N9    G A 114      51.944 -69.200  25.129  1.00  0.00           N  
ATOM   2443  C8    G A 114      52.911 -69.394  26.090  1.00  0.00           C  
ATOM   2444  N7    G A 114      53.886 -68.517  26.051  1.00  0.00           N  
ATOM   2445  C5    G A 114      53.539 -67.683  24.989  1.00  0.00           C  
ATOM   2446  C6    G A 114      54.207 -66.548  24.462  1.00  0.00           C  
ATOM   2447  O6    G A 114      55.261 -66.036  24.830  1.00  0.00           O  
ATOM   2448  N1    G A 114      53.506 -65.998  23.380  1.00  0.00           N  
ATOM   2449  C2    G A 114      52.316 -66.481  22.873  1.00  0.00           C  
ATOM   2450  N2    G A 114      51.806 -65.814  21.836  1.00  0.00           N  
ATOM   2451  N3    G A 114      51.689 -67.546  23.368  1.00  0.00           N  
ATOM   2452  C4    G A 114      52.356 -68.092  24.420  1.00  0.00           C  
ATOM   2453  P     C A 115      51.661 -74.507  23.101  1.00  0.00           P  
ATOM   2454  O1P   C A 115      52.990 -74.367  23.736  1.00  0.00           O  
ATOM   2455  O2P   C A 115      51.205 -75.896  22.860  1.00  0.00           O  
ATOM   2456  O5*   C A 115      51.625 -73.681  21.729  1.00  0.00           O  
ATOM   2457  C5*   C A 115      50.393 -73.608  20.988  1.00  0.00           C  
ATOM   2458  C4*   C A 115      50.555 -72.680  19.801  1.00  0.00           C  
ATOM   2459  O4*   C A 115      50.725 -71.318  20.290  1.00  0.00           O  
ATOM   2460  C3*   C A 115      51.791 -72.917  18.933  1.00  0.00           C  
ATOM   2461  O3*   C A 115      51.568 -73.918  17.989  1.00  0.00           O  
ATOM   2462  C2*   C A 115      52.006 -71.544  18.301  1.00  0.00           C  
ATOM   2463  O2*   C A 115      51.071 -71.319  17.259  1.00  0.00           O  
ATOM   2464  C1*   C A 115      51.623 -70.612  19.447  1.00  0.00           C  
ATOM   2465  N1    C A 115      52.783 -70.176  20.274  1.00  0.00           N  
ATOM   2466  C2    C A 115      53.649 -69.232  19.730  1.00  0.00           C  
ATOM   2467  O2    C A 115      53.423 -68.799  18.595  1.00  0.00           O  
ATOM   2468  N3    C A 115      54.713 -68.822  20.468  1.00  0.00           N  
ATOM   2469  C4    C A 115      54.924 -69.316  21.695  1.00  0.00           C  
ATOM   2470  N4    C A 115      55.975 -68.882  22.373  1.00  0.00           N  
ATOM   2471  C5    C A 115      54.044 -70.287  22.272  1.00  0.00           C  
ATOM   2472  C6    C A 115      52.988 -70.684  21.519  1.00  0.00           C  
ATOM   2473  P     A A 116      53.147 -74.979  17.512  1.00  0.00           P  
ATOM   2474  O1P   A A 116      54.075 -75.111  18.681  1.00  0.00           O  
ATOM   2475  O2P   A A 116      53.026 -76.083  16.544  1.00  0.00           O  
ATOM   2476  O5*   A A 116      53.584 -73.653  16.727  1.00  0.00           O  
ATOM   2477  C5*   A A 116      53.021 -73.311  15.454  1.00  0.00           C  
ATOM   2478  C4*   A A 116      53.422 -71.900  15.065  1.00  0.00           C  
ATOM   2479  O4*   A A 116      53.223 -71.018  16.209  1.00  0.00           O  
ATOM   2480  C3*   A A 116      54.877 -71.690  14.682  1.00  0.00           C  
ATOM   2481  O3*   A A 116      55.130 -72.008  13.313  1.00  0.00           O  
ATOM   2482  C2*   A A 116      55.069 -70.209  14.970  1.00  0.00           C  
ATOM   2483  O2*   A A 116      54.514 -69.382  13.964  1.00  0.00           O  
ATOM   2484  C1*   A A 116      54.267 -70.063  16.270  1.00  0.00           C  
ATOM   2485  N9    A A 116      55.095 -70.367  17.471  1.00  0.00           N  
ATOM   2486  C8    A A 116      54.870 -71.291  18.467  1.00  0.00           C  
ATOM   2487  N7    A A 116      55.789 -71.311  19.383  1.00  0.00           N  
ATOM   2488  C5    A A 116      56.690 -70.337  18.976  1.00  0.00           C  
ATOM   2489  C6    A A 116      57.895 -69.871  19.527  1.00  0.00           C  
ATOM   2490  N6    A A 116      58.421 -70.348  20.664  1.00  0.00           N  
ATOM   2491  N1    A A 116      58.540 -68.893  18.866  1.00  0.00           N  
ATOM   2492  C2    A A 116      58.012 -68.423  17.737  1.00  0.00           C  
ATOM   2493  N3    A A 116      56.901 -68.779  17.129  1.00  0.00           N  
ATOM   2494  C4    A A 116      56.274 -69.759  17.811  1.00  0.00           C  
ATOM   2495  P     G A 117      56.469 -72.775  13.011  1.00  0.00           P  
ATOM   2496  O1P   G A 117      56.836 -73.895  13.932  1.00  0.00           O  
ATOM   2497  O2P   G A 117      56.400 -73.026  11.553  1.00  0.00           O  
ATOM   2498  O5*   G A 117      57.506 -71.605  13.310  1.00  0.00           O  
ATOM   2499  C5*   G A 117      57.549 -70.419  12.506  1.00  0.00           C  
ATOM   2500  C4*   G A 117      58.818 -69.652  12.791  1.00  0.00           C  
ATOM   2501  O4*   G A 117      58.854 -69.256  14.191  1.00  0.00           O  
ATOM   2502  C3*   G A 117      60.096 -70.455  12.599  1.00  0.00           C  
ATOM   2503  O3*   G A 117      60.489 -70.441  11.237  1.00  0.00           O  
ATOM   2504  C2*   G A 117      61.081 -69.731  13.497  1.00  0.00           C  
ATOM   2505  O2*   G A 117      61.554 -68.545  12.899  1.00  0.00           O  
ATOM   2506  C1*   G A 117      60.183 -69.358  14.677  1.00  0.00           C  
ATOM   2507  N9    G A 117      60.199 -70.339  15.798  1.00  0.00           N  
ATOM   2508  C8    G A 117      59.275 -71.311  16.117  1.00  0.00           C  
ATOM   2509  N7    G A 117      59.589 -72.017  17.177  1.00  0.00           N  
ATOM   2510  C5    G A 117      60.807 -71.475  17.588  1.00  0.00           C  
ATOM   2511  C6    G A 117      61.640 -71.825  18.681  1.00  0.00           C  
ATOM   2512  O6    G A 117      61.473 -72.699  19.528  1.00  0.00           O  
ATOM   2513  N1    G A 117      62.785 -71.018  18.731  1.00  0.00           N  
ATOM   2514  C2    G A 117      63.086 -70.005  17.841  1.00  0.00           C  
ATOM   2515  N2    G A 117      64.228 -69.351  18.060  1.00  0.00           N  
ATOM   2516  N3    G A 117      62.303 -69.678  16.815  1.00  0.00           N  
ATOM   2517  C4    G A 117      61.187 -70.451  16.752  1.00  0.00           C  
ATOM   2518  P     C A 118      61.425 -71.611  10.666  1.00  0.00           P  
ATOM   2519  O1P   C A 118      60.915 -72.943  11.086  1.00  0.00           O  
ATOM   2520  O2P   C A 118      61.608 -71.306   9.217  1.00  0.00           O  
ATOM   2521  O5*   C A 118      62.802 -71.390  11.425  1.00  0.00           O  
ATOM   2522  C5*   C A 118      63.629 -70.238  11.169  1.00  0.00           C  
ATOM   2523  C4*   C A 118      64.915 -70.376  11.936  1.00  0.00           C  
ATOM   2524  O4*   C A 118      64.633 -70.330  13.354  1.00  0.00           O  
ATOM   2525  C3*   C A 118      65.588 -71.723  11.720  1.00  0.00           C  
ATOM   2526  O3*   C A 118      66.402 -71.660  10.549  1.00  0.00           O  
ATOM   2527  C2*   C A 118      66.393 -71.917  12.999  1.00  0.00           C  
ATOM   2528  O2*   C A 118      67.661 -71.295  12.922  1.00  0.00           O  
ATOM   2529  C1*   C A 118      65.500 -71.212  14.037  1.00  0.00           C  
ATOM   2530  N1    C A 118      64.681 -72.079  14.929  1.00  0.00           N  
ATOM   2531  C2    C A 118      65.161 -72.329  16.211  1.00  0.00           C  
ATOM   2532  O2    C A 118      66.238 -71.826  16.553  1.00  0.00           O  
ATOM   2533  N3    C A 118      64.430 -73.118  17.040  1.00  0.00           N  
ATOM   2534  C4    C A 118      63.268 -73.644  16.632  1.00  0.00           C  
ATOM   2535  N4    C A 118      62.592 -74.406  17.478  1.00  0.00           N  
ATOM   2536  C5    C A 118      62.756 -73.399  15.317  1.00  0.00           C  
ATOM   2537  C6    C A 118      63.502 -72.609  14.504  1.00  0.00           C  
ATOM   2538  P     U A 119      66.906 -73.007   9.848  1.00  0.00           P  
ATOM   2539  O1P   U A 119      66.120 -74.158  10.357  1.00  0.00           O  
ATOM   2540  O2P   U A 119      66.935 -72.734   8.403  1.00  0.00           O  
ATOM   2541  O5*   U A 119      68.384 -73.163  10.398  1.00  0.00           O  
ATOM   2542  C5*   U A 119      69.419 -72.279   9.969  1.00  0.00           C  
ATOM   2543  C4*   U A 119      70.661 -72.513  10.777  1.00  0.00           C  
ATOM   2544  O4*   U A 119      70.423 -72.071  12.121  1.00  0.00           O  
ATOM   2545  C3*   U A 119      71.015 -73.976  10.960  1.00  0.00           C  
ATOM   2546  O3*   U A 119      71.745 -74.449   9.856  1.00  0.00           O  
ATOM   2547  C2*   U A 119      71.837 -73.985  12.237  1.00  0.00           C  
ATOM   2548  O2*   U A 119      73.208 -73.860  12.066  1.00  0.00           O  
ATOM   2549  C1*   U A 119      71.292 -72.767  12.977  1.00  0.00           C  
ATOM   2550  N1    U A 119      70.620 -73.048  14.277  1.00  0.00           N  
ATOM   2551  C2    U A 119      71.143 -72.444  15.395  1.00  0.00           C  
ATOM   2552  O2    U A 119      72.112 -71.705  15.357  1.00  0.00           O  
ATOM   2553  N3    U A 119      70.494 -72.727  16.580  1.00  0.00           N  
ATOM   2554  C4    U A 119      69.394 -73.545  16.737  1.00  0.00           C  
ATOM   2555  O4    U A 119      68.898 -73.723  17.852  1.00  0.00           O  
ATOM   2556  C5    U A 119      68.918 -74.134  15.507  1.00  0.00           C  
ATOM   2557  C6    U A 119      69.530 -73.875  14.340  1.00  0.00           C  
ATOM   2558  P     U A 120      71.559 -75.960   9.360  1.00  0.00           P  
ATOM   2559  O1P   U A 120      72.473 -76.213   8.209  1.00  0.00           O  
ATOM   2560  O2P   U A 120      71.646 -76.806  10.537  1.00  0.00           O  
ATOM   2561  O5*   U A 120      70.075 -76.044   8.797  1.00  0.00           O  
ATOM   2562  C5*   U A 120      69.685 -75.378   7.579  1.00  0.00           C  
ATOM   2563  C4*   U A 120      68.960 -76.348   6.677  1.00  0.00           C  
ATOM   2564  O4*   U A 120      68.509 -75.647   5.477  1.00  0.00           O  
ATOM   2565  C3*   U A 120      69.813 -77.504   6.178  1.00  0.00           C  
ATOM   2566  O3*   U A 120      68.998 -78.660   6.024  1.00  0.00           O  
ATOM   2567  C2*   U A 120      70.287 -77.009   4.811  1.00  0.00           C  
ATOM   2568  O2*   U A 120      70.625 -78.030   3.910  1.00  0.00           O  
ATOM   2569  C1*   U A 120      69.057 -76.257   4.321  1.00  0.00           C  
ATOM   2570  N1    U A 120      69.393 -75.193   3.334  1.00  0.00           N  
ATOM   2571  C2    U A 120      68.856 -75.315   2.075  1.00  0.00           C  
ATOM   2572  O2    U A 120      68.134 -76.242   1.750  1.00  0.00           O  
ATOM   2573  N3    U A 120      69.189 -74.311   1.188  1.00  0.00           N  
ATOM   2574  C4    U A 120      69.995 -73.221   1.449  1.00  0.00           C  
ATOM   2575  O4    U A 120      70.222 -72.385   0.572  1.00  0.00           O  
ATOM   2576  C5    U A 120      70.512 -73.180   2.796  1.00  0.00           C  
ATOM   2577  C6    U A 120      70.204 -74.144   3.680  1.00  0.00           C  
ATOM   2578  P     A A 121      69.210 -79.934   6.993  1.00  0.00           P  
ATOM   2579  O1P   A A 121      69.154 -79.450   8.413  1.00  0.00           O  
ATOM   2580  O2P   A A 121      68.258 -80.987   6.538  1.00  0.00           O  
ATOM   2581  O5*   A A 121      70.691 -80.452   6.719  1.00  0.00           O  
ATOM   2582  C5*   A A 121      71.259 -81.507   7.527  1.00  0.00           C  
ATOM   2583  C4*   A A 121      72.743 -81.271   7.715  1.00  0.00           C  
ATOM   2584  O4*   A A 121      73.415 -81.395   6.432  1.00  0.00           O  
ATOM   2585  C3*   A A 121      73.133 -79.896   8.242  1.00  0.00           C  
ATOM   2586  O3*   A A 121      74.376 -80.041   8.919  1.00  0.00           O  
ATOM   2587  C2*   A A 121      73.346 -79.117   6.951  1.00  0.00           C  
ATOM   2588  O2*   A A 121      74.170 -77.984   7.091  1.00  0.00           O  
ATOM   2589  C1*   A A 121      74.034 -80.176   6.097  1.00  0.00           C  
ATOM   2590  N9    A A 121      73.880 -79.972   4.629  1.00  0.00           N  
ATOM   2591  C8    A A 121      72.811 -80.280   3.819  1.00  0.00           C  
ATOM   2592  N7    A A 121      72.991 -79.974   2.571  1.00  0.00           N  
ATOM   2593  C5    A A 121      74.264 -79.424   2.540  1.00  0.00           C  
ATOM   2594  C6    A A 121      75.045 -78.898   1.499  1.00  0.00           C  
ATOM   2595  N6    A A 121      74.633 -78.840   0.224  1.00  0.00           N  
ATOM   2596  N1    A A 121      76.267 -78.434   1.814  1.00  0.00           N  
ATOM   2597  C2    A A 121      76.670 -78.494   3.082  1.00  0.00           C  
ATOM   2598  N3    A A 121      76.033 -78.960   4.134  1.00  0.00           N  
ATOM   2599  C4    A A 121      74.811 -79.419   3.791  1.00  0.00           C  
ATOM   2600  P     A A 122      74.540 -79.515  10.423  1.00  0.00           P  
ATOM   2601  O1P   A A 122      75.575 -78.468  10.458  1.00  0.00           O  
ATOM   2602  O2P   A A 122      73.202 -79.233  10.990  1.00  0.00           O  
ATOM   2603  O5*   A A 122      75.152 -80.770  11.176  1.00  0.00           O  
ATOM   2604  C5*   A A 122      74.393 -81.965  11.371  1.00  0.00           C  
ATOM   2605  C4*   A A 122      74.582 -82.457  12.779  1.00  0.00           C  
ATOM   2606  O4*   A A 122      76.001 -82.633  13.011  1.00  0.00           O  
ATOM   2607  C3*   A A 122      74.121 -81.494  13.875  1.00  0.00           C  
ATOM   2608  O3*   A A 122      72.735 -81.706  14.154  1.00  0.00           O  
ATOM   2609  C2*   A A 122      74.989 -81.917  15.054  1.00  0.00           C  
ATOM   2610  O2*   A A 122      74.494 -83.067  15.705  1.00  0.00           O  
ATOM   2611  C1*   A A 122      76.301 -82.280  14.350  1.00  0.00           C  
ATOM   2612  N9    A A 122      77.283 -81.160  14.334  1.00  0.00           N  
ATOM   2613  C8    A A 122      77.588 -80.289  13.313  1.00  0.00           C  
ATOM   2614  N7    A A 122      78.498 -79.416  13.619  1.00  0.00           N  
ATOM   2615  C5    A A 122      78.827 -79.721  14.932  1.00  0.00           C  
ATOM   2616  C6    A A 122      79.738 -79.153  15.837  1.00  0.00           C  
ATOM   2617  N6    A A 122      80.525 -78.110  15.537  1.00  0.00           N  
ATOM   2618  N1    A A 122      79.815 -79.700  17.064  1.00  0.00           N  
ATOM   2619  C2    A A 122      79.031 -80.736  17.355  1.00  0.00           C  
ATOM   2620  N3    A A 122      78.146 -81.348  16.597  1.00  0.00           N  
ATOM   2621  C4    A A 122      78.090 -80.781  15.374  1.00  0.00           C  
ATOM   2622  P     U A 123      71.807 -80.510  14.709  1.00  0.00           P  
ATOM   2623  O1P   U A 123      71.568 -79.524  13.632  1.00  0.00           O  
ATOM   2624  O2P   U A 123      70.642 -81.207  15.326  1.00  0.00           O  
ATOM   2625  O5*   U A 123      72.669 -79.816  15.862  1.00  0.00           O  
ATOM   2626  C5*   U A 123      72.749 -80.378  17.194  1.00  0.00           C  
ATOM   2627  C4*   U A 123      72.334 -79.341  18.224  1.00  0.00           C  
ATOM   2628  O4*   U A 123      73.228 -78.200  18.149  1.00  0.00           O  
ATOM   2629  C3*   U A 123      70.945 -78.759  18.016  1.00  0.00           C  
ATOM   2630  O3*   U A 123      69.996 -79.605  18.665  1.00  0.00           O  
ATOM   2631  C2*   U A 123      71.049 -77.381  18.665  1.00  0.00           C  
ATOM   2632  O2*   U A 123      70.878 -77.406  20.066  1.00  0.00           O  
ATOM   2633  C1*   U A 123      72.508 -77.007  18.379  1.00  0.00           C  
ATOM   2634  N1    U A 123      72.789 -76.091  17.239  1.00  0.00           N  
ATOM   2635  C2    U A 123      73.902 -75.291  17.338  1.00  0.00           C  
ATOM   2636  O2    U A 123      74.647 -75.309  18.304  1.00  0.00           O  
ATOM   2637  N3    U A 123      74.131 -74.456  16.262  1.00  0.00           N  
ATOM   2638  C4    U A 123      73.357 -74.356  15.124  1.00  0.00           C  
ATOM   2639  O4    U A 123      73.662 -73.569  14.225  1.00  0.00           O  
ATOM   2640  C5    U A 123      72.210 -75.233  15.112  1.00  0.00           C  
ATOM   2641  C6    U A 123      71.965 -76.056  16.145  1.00  0.00           C  
ATOM   2642  P     A A 124      68.505 -79.764  18.068  1.00  0.00           P  
ATOM   2643  O1P   A A 124      68.554 -79.829  16.582  1.00  0.00           O  
ATOM   2644  O2P   A A 124      67.890 -80.879  18.821  1.00  0.00           O  
ATOM   2645  O5*   A A 124      67.768 -78.422  18.514  1.00  0.00           O  
ATOM   2646  C5*   A A 124      67.438 -78.191  19.910  1.00  0.00           C  
ATOM   2647  C4*   A A 124      65.942 -78.014  20.087  1.00  0.00           C  
ATOM   2648  O4*   A A 124      65.500 -76.826  19.386  1.00  0.00           O  
ATOM   2649  C3*   A A 124      65.061 -79.136  19.562  1.00  0.00           C  
ATOM   2650  O3*   A A 124      63.800 -79.121  20.231  1.00  0.00           O  
ATOM   2651  C2*   A A 124      64.847 -78.703  18.121  1.00  0.00           C  
ATOM   2652  O2*   A A 124      63.701 -79.262  17.522  1.00  0.00           O  
ATOM   2653  C1*   A A 124      64.712 -77.189  18.270  1.00  0.00           C  
ATOM   2654  N9    A A 124      65.280 -76.497  17.080  1.00  0.00           N  
ATOM   2655  C8    A A 124      66.475 -75.824  16.956  1.00  0.00           C  
ATOM   2656  N7    A A 124      66.680 -75.327  15.775  1.00  0.00           N  
ATOM   2657  C5    A A 124      65.549 -75.690  15.058  1.00  0.00           C  
ATOM   2658  C6    A A 124      65.157 -75.463  13.729  1.00  0.00           C  
ATOM   2659  N6    A A 124      65.899 -74.779  12.846  1.00  0.00           N  
ATOM   2660  N1    A A 124      63.970 -75.963  13.339  1.00  0.00           N  
ATOM   2661  C2    A A 124      63.238 -76.641  14.221  1.00  0.00           C  
ATOM   2662  N3    A A 124      63.500 -76.916  15.481  1.00  0.00           N  
ATOM   2663  C4    A A 124      64.693 -76.404  15.845  1.00  0.00           C  
ATOM   2664  P     A A 125      63.650 -79.756  21.697  1.00  0.00           P  
ATOM   2665  O1P   A A 125      62.201 -79.791  21.982  1.00  0.00           O  
ATOM   2666  O2P   A A 125      64.446 -81.009  21.784  1.00  0.00           O  
ATOM   2667  O5*   A A 125      64.338 -78.694  22.660  1.00  0.00           O  
ATOM   2668  C5*   A A 125      63.850 -77.357  22.746  1.00  0.00           C  
ATOM   2669  C4*   A A 125      64.702 -76.558  23.703  1.00  0.00           C  
ATOM   2670  O4*   A A 125      66.015 -76.321  23.122  1.00  0.00           O  
ATOM   2671  C3*   A A 125      64.176 -75.167  24.000  1.00  0.00           C  
ATOM   2672  O3*   A A 125      63.149 -75.232  24.986  1.00  0.00           O  
ATOM   2673  C2*   A A 125      65.433 -74.437  24.457  1.00  0.00           C  
ATOM   2674  O2*   A A 125      65.801 -74.729  25.790  1.00  0.00           O  
ATOM   2675  C1*   A A 125      66.479 -75.039  23.514  1.00  0.00           C  
ATOM   2676  N9    A A 125      66.699 -74.212  22.295  1.00  0.00           N  
ATOM   2677  C8    A A 125      65.975 -74.184  21.124  1.00  0.00           C  
ATOM   2678  N7    A A 125      66.429 -73.345  20.244  1.00  0.00           N  
ATOM   2679  C5    A A 125      67.530 -72.771  20.864  1.00  0.00           C  
ATOM   2680  C6    A A 125      68.449 -71.795  20.449  1.00  0.00           C  
ATOM   2681  N6    A A 125      68.402 -71.197  19.250  1.00  0.00           N  
ATOM   2682  N1    A A 125      69.424 -71.454  21.312  1.00  0.00           N  
ATOM   2683  C2    A A 125      69.465 -72.051  22.502  1.00  0.00           C  
ATOM   2684  N3    A A 125      68.666 -72.971  22.998  1.00  0.00           N  
ATOM   2685  C4    A A 125      67.699 -73.293  22.114  1.00  0.00           C  
ATOM   2686  P     C A 126      62.188 -73.970  25.231  1.00  0.00           P  
ATOM   2687  O1P   C A 126      61.947 -73.245  23.955  1.00  0.00           O  
ATOM   2688  O2P   C A 126      61.032 -74.468  26.020  1.00  0.00           O  
ATOM   2689  O5*   C A 126      63.064 -73.031  26.162  1.00  0.00           O  
ATOM   2690  C5*   C A 126      62.457 -72.101  27.049  1.00  0.00           C  
ATOM   2691  C4*   C A 126      63.518 -71.243  27.678  1.00  0.00           C  
ATOM   2692  O4*   C A 126      64.357 -72.076  28.523  1.00  0.00           O  
ATOM   2693  C3*   C A 126      64.473 -70.581  26.693  1.00  0.00           C  
ATOM   2694  O3*   C A 126      64.687 -69.249  27.112  1.00  0.00           O  
ATOM   2695  C2*   C A 126      65.753 -71.403  26.856  1.00  0.00           C  
ATOM   2696  O2*   C A 126      66.925 -70.691  26.520  1.00  0.00           O  
ATOM   2697  C1*   C A 126      65.697 -71.700  28.348  1.00  0.00           C  
ATOM   2698  N1    C A 126      66.582 -72.775  28.877  1.00  0.00           N  
ATOM   2699  C2    C A 126      66.480 -73.093  30.228  1.00  0.00           C  
ATOM   2700  O2    C A 126      65.666 -72.477  30.926  1.00  0.00           O  
ATOM   2701  N3    C A 126      67.279 -74.070  30.731  1.00  0.00           N  
ATOM   2702  C4    C A 126      68.148 -74.714  29.941  1.00  0.00           C  
ATOM   2703  N4    C A 126      68.904 -75.659  30.479  1.00  0.00           N  
ATOM   2704  C5    C A 126      68.268 -74.401  28.549  1.00  0.00           C  
ATOM   2705  C6    C A 126      67.462 -73.422  28.067  1.00  0.00           C  
ATOM   2706  P     C A 127      64.293 -68.050  26.133  1.00  0.00           P  
ATOM   2707  O1P   C A 127      63.010 -68.370  25.456  1.00  0.00           O  
ATOM   2708  O2P   C A 127      64.420 -66.777  26.890  1.00  0.00           O  
ATOM   2709  O5*   C A 127      65.440 -68.109  25.027  1.00  0.00           O  
ATOM   2710  C5*   C A 127      66.717 -67.446  25.227  1.00  0.00           C  
ATOM   2711  C4*   C A 127      67.398 -67.267  23.892  1.00  0.00           C  
ATOM   2712  O4*   C A 127      67.780 -68.558  23.358  1.00  0.00           O  
ATOM   2713  C3*   C A 127      66.484 -66.643  22.854  1.00  0.00           C  
ATOM   2714  O3*   C A 127      66.665 -65.239  22.866  1.00  0.00           O  
ATOM   2715  C2*   C A 127      66.933 -67.287  21.555  1.00  0.00           C  
ATOM   2716  O2*   C A 127      68.077 -66.659  21.033  1.00  0.00           O  
ATOM   2717  C1*   C A 127      67.299 -68.693  22.035  1.00  0.00           C  
ATOM   2718  N1    C A 127      66.172 -69.667  22.067  1.00  0.00           N  
ATOM   2719  C2    C A 127      65.391 -69.793  20.922  1.00  0.00           C  
ATOM   2720  O2    C A 127      65.662 -69.099  19.936  1.00  0.00           O  
ATOM   2721  N3    C A 127      64.358 -70.675  20.931  1.00  0.00           N  
ATOM   2722  C4    C A 127      64.097 -71.409  22.020  1.00  0.00           C  
ATOM   2723  N4    C A 127      63.080 -72.256  21.977  1.00  0.00           N  
ATOM   2724  C5    C A 127      64.890 -71.295  23.208  1.00  0.00           C  
ATOM   2725  C6    C A 127      65.916 -70.408  23.179  1.00  0.00           C  
ATOM   2726  P     U A 128      65.426 -64.382  23.035  1.00  0.00           P  
ATOM   2727  O1P   U A 128      64.321 -65.036  23.781  1.00  0.00           O  
ATOM   2728  O2P   U A 128      65.934 -63.070  23.479  1.00  0.00           O  
ATOM   2729  O5*   U A 128      64.979 -64.294  21.515  1.00  0.00           O  
ATOM   2730  C5*   U A 128      65.852 -63.765  20.503  1.00  0.00           C  
ATOM   2731  C4*   U A 128      65.193 -63.904  19.160  1.00  0.00           C  
ATOM   2732  O4*   U A 128      65.047 -65.315  18.865  1.00  0.00           O  
ATOM   2733  C3*   U A 128      63.773 -63.387  19.128  1.00  0.00           C  
ATOM   2734  O3*   U A 128      63.691 -61.996  18.936  1.00  0.00           O  
ATOM   2735  C2*   U A 128      63.171 -64.179  17.991  1.00  0.00           C  
ATOM   2736  O2*   U A 128      63.600 -63.703  16.738  1.00  0.00           O  
ATOM   2737  C1*   U A 128      63.791 -65.548  18.253  1.00  0.00           C  
ATOM   2738  N1    U A 128      62.988 -66.437  19.139  1.00  0.00           N  
ATOM   2739  C2    U A 128      61.879 -67.033  18.588  1.00  0.00           C  
ATOM   2740  O2    U A 128      61.542 -66.862  17.429  1.00  0.00           O  
ATOM   2741  N3    U A 128      61.161 -67.850  19.439  1.00  0.00           N  
ATOM   2742  C4    U A 128      61.451 -68.112  20.762  1.00  0.00           C  
ATOM   2743  O4    U A 128      60.732 -68.863  21.425  1.00  0.00           O  
ATOM   2744  C5    U A 128      62.633 -67.441  21.250  1.00  0.00           C  
ATOM   2745  C6    U A 128      63.350 -66.641  20.444  1.00  0.00           C  
ATOM   2746  P     G A 129      62.742 -60.627  19.558  1.00  0.00           P  
ATOM   2747  O1P   G A 129      62.686 -61.240  20.903  1.00  0.00           O  
ATOM   2748  O2P   G A 129      63.043 -59.179  19.524  1.00  0.00           O  
ATOM   2749  O5*   G A 129      61.376 -60.916  18.774  1.00  0.00           O  
ATOM   2750  C5*   G A 129      61.249 -60.475  17.410  1.00  0.00           C  
ATOM   2751  C4*   G A 129      59.931 -60.950  16.832  1.00  0.00           C  
ATOM   2752  O4*   G A 129      59.966 -62.402  16.712  1.00  0.00           O  
ATOM   2753  C3*   G A 129      58.692 -60.680  17.687  1.00  0.00           C  
ATOM   2754  O3*   G A 129      58.198 -59.394  17.483  1.00  0.00           O  
ATOM   2755  C2*   G A 129      57.730 -61.765  17.208  1.00  0.00           C  
ATOM   2756  O2*   G A 129      57.178 -61.426  15.947  1.00  0.00           O  
ATOM   2757  C1*   G A 129      58.678 -62.938  16.976  1.00  0.00           C  
ATOM   2758  N9    G A 129      58.792 -63.856  18.143  1.00  0.00           N  
ATOM   2759  C8    G A 129      59.829 -64.001  19.039  1.00  0.00           C  
ATOM   2760  N7    G A 129      59.614 -64.907  19.963  1.00  0.00           N  
ATOM   2761  C5    G A 129      58.344 -65.397  19.657  1.00  0.00           C  
ATOM   2762  C6    G A 129      57.571 -66.396  20.301  1.00  0.00           C  
ATOM   2763  O6    G A 129      57.851 -67.068  21.291  1.00  0.00           O  
ATOM   2764  N1    G A 129      56.338 -66.582  19.660  1.00  0.00           N  
ATOM   2765  C2    G A 129      55.909 -65.892  18.543  1.00  0.00           C  
ATOM   2766  N2    G A 129      54.698 -66.216  18.083  1.00  0.00           N  
ATOM   2767  N3    G A 129      56.635 -64.954  17.940  1.00  0.00           N  
ATOM   2768  C4    G A 129      57.835 -64.762  18.549  1.00  0.00           C  
ATOM   2769  P     C A 130      57.115 -58.445  18.050  1.00  0.00           P  
ATOM   2770  O1P   C A 130      57.928 -58.574  19.288  1.00  0.00           O  
ATOM   2771  O2P   C A 130      56.566 -57.118  17.674  1.00  0.00           O  
ATOM   2772  O5*   C A 130      55.910 -59.484  18.130  1.00  0.00           O  
ATOM   2773  C5*   C A 130      54.913 -59.505  17.096  1.00  0.00           C  
ATOM   2774  C4*   C A 130      53.745 -60.377  17.492  1.00  0.00           C  
ATOM   2775  O4*   C A 130      54.140 -61.776  17.463  1.00  0.00           O  
ATOM   2776  C3*   C A 130      53.175 -60.192  18.888  1.00  0.00           C  
ATOM   2777  O3*   C A 130      52.380 -59.034  19.067  1.00  0.00           O  
ATOM   2778  C2*   C A 130      52.434 -61.507  19.097  1.00  0.00           C  
ATOM   2779  O2*   C A 130      51.171 -61.572  18.470  1.00  0.00           O  
ATOM   2780  C1*   C A 130      53.400 -62.497  18.439  1.00  0.00           C  
ATOM   2781  N1    C A 130      54.329 -62.962  19.507  1.00  0.00           N  
ATOM   2782  C2    C A 130      53.928 -64.041  20.291  1.00  0.00           C  
ATOM   2783  O2    C A 130      52.829 -64.563  20.070  1.00  0.00           O  
ATOM   2784  N3    C A 130      54.760 -64.480  21.270  1.00  0.00           N  
ATOM   2785  C4    C A 130      55.943 -63.887  21.477  1.00  0.00           C  
ATOM   2786  N4    C A 130      56.718 -64.354  22.444  1.00  0.00           N  
ATOM   2787  C5    C A 130      56.374 -62.777  20.681  1.00  0.00           C  
ATOM   2788  C6    C A 130      55.528 -62.353  19.709  1.00  0.00           C  
ATOM   2789  P     U A 131      52.735 -58.029  20.279  1.00  0.00           P  
ATOM   2790  O1P   U A 131      53.105 -58.850  21.464  1.00  0.00           O  
ATOM   2791  O2P   U A 131      53.691 -57.001  19.783  1.00  0.00           O  
ATOM   2792  O5*   U A 131      51.355 -57.300  20.607  1.00  0.00           O  
ATOM   2793  C5*   U A 131      50.156 -58.055  20.903  1.00  0.00           C  
ATOM   2794  C4*   U A 131      49.024 -57.582  20.024  1.00  0.00           C  
ATOM   2795  O4*   U A 131      48.738 -56.194  20.305  1.00  0.00           O  
ATOM   2796  C3*   U A 131      49.344 -57.634  18.540  1.00  0.00           C  
ATOM   2797  O3*   U A 131      49.032 -58.951  18.035  1.00  0.00           O  
ATOM   2798  C2*   U A 131      48.591 -56.454  17.917  1.00  0.00           C  
ATOM   2799  O2*   U A 131      47.379 -56.789  17.298  1.00  0.00           O  
ATOM   2800  C1*   U A 131      48.321 -55.548  19.125  1.00  0.00           C  
ATOM   2801  N1    U A 131      48.860 -54.159  19.124  1.00  0.00           N  
ATOM   2802  C2    U A 131      48.188 -53.228  18.370  1.00  0.00           C  
ATOM   2803  O2    U A 131      47.191 -53.495  17.720  1.00  0.00           O  
ATOM   2804  N3    U A 131      48.716 -51.952  18.394  1.00  0.00           N  
ATOM   2805  C4    U A 131      49.834 -51.541  19.091  1.00  0.00           C  
ATOM   2806  O4    U A 131      50.212 -50.369  19.035  1.00  0.00           O  
ATOM   2807  C5    U A 131      50.472 -52.589  19.852  1.00  0.00           C  
ATOM   2808  C6    U A 131      49.978 -53.839  19.847  1.00  0.00           C  
ATOM   2809  P     U A 132      47.533 -59.559  18.178  1.00  0.00           P  
ATOM   2810  O1P   U A 132      46.658 -58.572  18.851  1.00  0.00           O  
ATOM   2811  O2P   U A 132      47.122 -60.116  16.864  1.00  0.00           O  
ATOM   2812  O5*   U A 132      47.668 -60.816  19.156  1.00  0.00           O  
ATOM   2813  C5*   U A 132      46.779 -61.935  18.976  1.00  0.00           C  
ATOM   2814  C4*   U A 132      46.738 -62.862  20.188  1.00  0.00           C  
ATOM   2815  O4*   U A 132      47.911 -63.720  20.247  1.00  0.00           O  
ATOM   2816  C3*   U A 132      46.576 -62.375  21.627  1.00  0.00           C  
ATOM   2817  O3*   U A 132      45.272 -61.938  22.016  1.00  0.00           O  
ATOM   2818  C2*   U A 132      46.885 -63.656  22.393  1.00  0.00           C  
ATOM   2819  O2*   U A 132      45.768 -64.525  22.434  1.00  0.00           O  
ATOM   2820  C1*   U A 132      48.000 -64.280  21.549  1.00  0.00           C  
ATOM   2821  N1    U A 132      49.306 -63.937  22.177  1.00  0.00           N  
ATOM   2822  C2    U A 132      49.588 -64.515  23.392  1.00  0.00           C  
ATOM   2823  O2    U A 132      48.822 -65.279  23.955  1.00  0.00           O  
ATOM   2824  N3    U A 132      50.807 -64.175  23.943  1.00  0.00           N  
ATOM   2825  C4    U A 132      51.745 -63.324  23.394  1.00  0.00           C  
ATOM   2826  O4    U A 132      52.804 -63.095  23.983  1.00  0.00           O  
ATOM   2827  C5    U A 132      51.360 -62.767  22.120  1.00  0.00           C  
ATOM   2828  C6    U A 132      50.180 -63.081  21.561  1.00  0.00           C  
ATOM   2829  P     A A 133      45.477 -60.170  22.719  1.00  0.00           P  
ATOM   2830  O1P   A A 133      46.782 -59.474  22.713  1.00  0.00           O  
ATOM   2831  O2P   A A 133      44.296 -59.325  22.426  1.00  0.00           O  
ATOM   2832  O5*   A A 133      45.269 -60.923  24.113  1.00  0.00           O  
ATOM   2833  C5*   A A 133      44.099 -61.740  24.299  1.00  0.00           C  
ATOM   2834  C4*   A A 133      44.170 -62.455  25.634  1.00  0.00           C  
ATOM   2835  O4*   A A 133      45.246 -63.435  25.586  1.00  0.00           O  
ATOM   2836  C3*   A A 133      44.525 -61.581  26.841  1.00  0.00           C  
ATOM   2837  O3*   A A 133      43.397 -60.947  27.358  1.00  0.00           O  
ATOM   2838  C2*   A A 133      45.124 -62.598  27.807  1.00  0.00           C  
ATOM   2839  O2*   A A 133      44.107 -63.375  28.416  1.00  0.00           O  
ATOM   2840  C1*   A A 133      45.877 -63.522  26.855  1.00  0.00           C  
ATOM   2841  N9    A A 133      47.311 -63.160  26.680  1.00  0.00           N  
ATOM   2842  C8    A A 133      47.930 -62.561  25.605  1.00  0.00           C  
ATOM   2843  N7    A A 133      49.205 -62.380  25.766  1.00  0.00           N  
ATOM   2844  C5    A A 133      49.460 -62.890  27.030  1.00  0.00           C  
ATOM   2845  C6    A A 133      50.636 -62.992  27.791  1.00  0.00           C  
ATOM   2846  N6    A A 133      51.832 -62.566  27.363  1.00  0.00           N  
ATOM   2847  N1    A A 133      50.538 -63.553  29.010  1.00  0.00           N  
ATOM   2848  C2    A A 133      49.346 -63.974  29.430  1.00  0.00           C  
ATOM   2849  N3    A A 133      48.185 -63.931  28.812  1.00  0.00           N  
ATOM   2850  C4    A A 133      48.311 -63.366  27.594  1.00  0.00           C  
ATOM   2851  P     G A 134      43.541 -59.586  28.084  1.00  0.00           P  
ATOM   2852  O1P   G A 134      44.533 -58.829  27.289  1.00  0.00           O  
ATOM   2853  O2P   G A 134      42.216 -58.945  28.239  1.00  0.00           O  
ATOM   2854  O5*   G A 134      44.148 -59.929  29.523  1.00  0.00           O  
ATOM   2855  C5*   G A 134      43.380 -60.740  30.432  1.00  0.00           C  
ATOM   2856  C4*   G A 134      44.192 -61.041  31.673  1.00  0.00           C  
ATOM   2857  O4*   G A 134      45.301 -61.916  31.311  1.00  0.00           O  
ATOM   2858  C3*   G A 134      44.873 -59.841  32.331  1.00  0.00           C  
ATOM   2859  O3*   G A 134      44.005 -59.167  33.190  1.00  0.00           O  
ATOM   2860  C2*   G A 134      46.038 -60.497  33.070  1.00  0.00           C  
ATOM   2861  O2*   G A 134      45.589 -61.141  34.248  1.00  0.00           O  
ATOM   2862  C1*   G A 134      46.440 -61.593  32.090  1.00  0.00           C  
ATOM   2863  N9    G A 134      47.533 -61.192  31.160  1.00  0.00           N  
ATOM   2864  C8    G A 134      47.464 -60.877  29.820  1.00  0.00           C  
ATOM   2865  N7    G A 134      48.620 -60.563  29.287  1.00  0.00           N  
ATOM   2866  C5    G A 134      49.518 -60.678  30.348  1.00  0.00           C  
ATOM   2867  C6    G A 134      50.919 -60.464  30.386  1.00  0.00           C  
ATOM   2868  O6    G A 134      51.671 -60.123  29.477  1.00  0.00           O  
ATOM   2869  N1    G A 134      51.437 -60.693  31.668  1.00  0.00           N  
ATOM   2870  C2    G A 134      50.698 -61.078  32.769  1.00  0.00           C  
ATOM   2871  N2    G A 134      51.379 -61.245  33.905  1.00  0.00           N  
ATOM   2872  N3    G A 134      49.382 -61.279  32.732  1.00  0.00           N  
ATOM   2873  C4    G A 134      48.863 -61.061  31.495  1.00  0.00           C  
ATOM   2874  P     A A 135      44.143 -57.546  33.335  1.00  0.00           P  
ATOM   2875  O1P   A A 135      44.499 -56.963  32.022  1.00  0.00           O  
ATOM   2876  O2P   A A 135      42.936 -56.985  33.983  1.00  0.00           O  
ATOM   2877  O5*   A A 135      45.391 -57.439  34.331  1.00  0.00           O  
ATOM   2878  C5*   A A 135      45.290 -58.029  35.642  1.00  0.00           C  
ATOM   2879  C4*   A A 135      46.620 -57.921  36.361  1.00  0.00           C  
ATOM   2880  O4*   A A 135      47.589 -58.777  35.691  1.00  0.00           O  
ATOM   2881  C3*   A A 135      47.276 -56.538  36.345  1.00  0.00           C  
ATOM   2882  O3*   A A 135      46.779 -55.726  37.361  1.00  0.00           O  
ATOM   2883  C2*   A A 135      48.752 -56.883  36.536  1.00  0.00           C  
ATOM   2884  O2*   A A 135      49.018 -57.216  37.887  1.00  0.00           O  
ATOM   2885  C1*   A A 135      48.873 -58.172  35.730  1.00  0.00           C  
ATOM   2886  N9    A A 135      49.324 -57.960  34.326  1.00  0.00           N  
ATOM   2887  C8    A A 135      48.593 -58.028  33.161  1.00  0.00           C  
ATOM   2888  N7    A A 135      49.286 -57.789  32.090  1.00  0.00           N  
ATOM   2889  C5    A A 135      50.566 -57.545  32.566  1.00  0.00           C  
ATOM   2890  C6    A A 135      51.772 -57.226  31.922  1.00  0.00           C  
ATOM   2891  N6    A A 135      51.887 -57.095  30.593  1.00  0.00           N  
ATOM   2892  N1    A A 135      52.860 -57.049  32.694  1.00  0.00           N  
ATOM   2893  C2    A A 135      52.738 -57.181  34.014  1.00  0.00           C  
ATOM   2894  N3    A A 135      51.671 -57.473  34.725  1.00  0.00           N  
ATOM   2895  C4    A A 135      50.597 -57.646  33.927  1.00  0.00           C  
ATOM   2896  P     G A 136      46.649 -54.122  37.085  1.00  0.00           P  
ATOM   2897  O1P   G A 136      46.253 -53.890  35.681  1.00  0.00           O  
ATOM   2898  O2P   G A 136      45.785 -53.493  38.111  1.00  0.00           O  
ATOM   2899  O5*   G A 136      48.166 -53.657  37.302  1.00  0.00           O  
ATOM   2900  C5*   G A 136      48.788 -53.875  38.583  1.00  0.00           C  
ATOM   2901  C4*   G A 136      50.249 -53.477  38.525  1.00  0.00           C  
ATOM   2902  O4*   G A 136      50.956 -54.410  37.658  1.00  0.00           O  
ATOM   2903  C3*   G A 136      50.544 -52.107  37.909  1.00  0.00           C  
ATOM   2904  O3*   G A 136      50.412 -51.087  38.850  1.00  0.00           O  
ATOM   2905  C2*   G A 136      51.980 -52.279  37.423  1.00  0.00           C  
ATOM   2906  O2*   G A 136      52.892 -52.212  38.508  1.00  0.00           O  
ATOM   2907  C1*   G A 136      51.973 -53.726  36.943  1.00  0.00           C  
ATOM   2908  N9    G A 136      51.687 -53.872  35.488  1.00  0.00           N  
ATOM   2909  C8    G A 136      50.538 -54.309  34.866  1.00  0.00           C  
ATOM   2910  N7    G A 136      50.611 -54.319  33.557  1.00  0.00           N  
ATOM   2911  C5    G A 136      51.900 -53.857  33.293  1.00  0.00           C  
ATOM   2912  C6    G A 136      52.561 -53.651  32.055  1.00  0.00           C  
ATOM   2913  O6    G A 136      52.140 -53.837  30.917  1.00  0.00           O  
ATOM   2914  N1    G A 136      53.864 -53.170  32.245  1.00  0.00           N  
ATOM   2915  C2    G A 136      54.451 -52.920  33.470  1.00  0.00           C  
ATOM   2916  N2    G A 136      55.705 -52.464  33.438  1.00  0.00           N  
ATOM   2917  N3    G A 136      53.830 -53.114  34.631  1.00  0.00           N  
ATOM   2918  C4    G A 136      52.564 -53.581  34.465  1.00  0.00           C  
ATOM   2919  P     C A 137      49.865 -49.629  38.354  1.00  0.00           P  
ATOM   2920  O1P   C A 137      48.838 -49.821  37.306  1.00  0.00           O  
ATOM   2921  O2P   C A 137      49.455 -48.813  39.518  1.00  0.00           O  
ATOM   2922  O5*   C A 137      51.195 -49.015  37.703  1.00  0.00           O  
ATOM   2923  C5*   C A 137      52.356 -48.834  38.532  1.00  0.00           C  
ATOM   2924  C4*   C A 137      53.527 -48.363  37.690  1.00  0.00           C  
ATOM   2925  O4*   C A 137      53.929 -49.445  36.802  1.00  0.00           O  
ATOM   2926  C3*   C A 137      53.238 -47.198  36.744  1.00  0.00           C  
ATOM   2927  O3*   C A 137      53.351 -45.970  37.397  1.00  0.00           O  
ATOM   2928  C2*   C A 137      54.304 -47.391  35.667  1.00  0.00           C  
ATOM   2929  O2*   C A 137      55.573 -46.962  36.132  1.00  0.00           O  
ATOM   2930  C1*   C A 137      54.359 -48.910  35.559  1.00  0.00           C  
ATOM   2931  N1    C A 137      53.482 -49.468  34.492  1.00  0.00           N  
ATOM   2932  C2    C A 137      53.889 -49.313  33.170  1.00  0.00           C  
ATOM   2933  O2    C A 137      54.951 -48.723  32.938  1.00  0.00           O  
ATOM   2934  N3    C A 137      53.103 -49.814  32.182  1.00  0.00           N  
ATOM   2935  C4    C A 137      51.960 -50.447  32.475  1.00  0.00           C  
ATOM   2936  N4    C A 137      51.230 -50.918  31.476  1.00  0.00           N  
ATOM   2937  C5    C A 137      51.524 -50.618  33.828  1.00  0.00           C  
ATOM   2938  C6    C A 137      52.323 -50.109  34.800  1.00  0.00           C  
ATOM   2939  P     C A 138      52.711 -44.467  35.708  1.00  0.00           P  
ATOM   2940  O1P   C A 138      53.006 -42.486  36.183  1.00  0.00           O  
ATOM   2941  O2P   C A 138      53.564 -44.965  33.977  1.00  0.00           O  
ATOM   2942  O5*   C A 138      50.135 -45.210  35.639  1.00  0.00           O  
ATOM   2943  C5*   C A 138      49.208 -44.629  34.089  1.00  0.00           C  
ATOM   2944  C4*   C A 138      48.227 -45.643  34.668  1.00  0.00           C  
ATOM   2945  O4*   C A 138      47.037 -44.969  35.105  1.00  0.00           O  
ATOM   2946  C3*   C A 138      47.702 -46.670  33.683  1.00  0.00           C  
ATOM   2947  O3*   C A 138      48.629 -47.765  33.668  1.00  0.00           O  
ATOM   2948  C2*   C A 138      46.435 -47.139  34.376  1.00  0.00           C  
ATOM   2949  O2*   C A 138      46.744 -48.021  35.460  1.00  0.00           O  
ATOM   2950  C1*   C A 138      45.885 -45.811  34.898  1.00  0.00           C  
ATOM   2951  N1    C A 138      44.979 -45.145  33.922  1.00  0.00           N  
ATOM   2952  C2    C A 138      43.757 -45.753  33.650  1.00  0.00           C  
ATOM   2953  O2    C A 138      43.477 -46.812  34.225  1.00  0.00           O  
ATOM   2954  N3    C A 138      42.916 -45.162  32.763  1.00  0.00           N  
ATOM   2955  C4    C A 138      43.256 -44.016  32.160  1.00  0.00           C  
ATOM   2956  N4    C A 138      42.401 -43.479  31.303  1.00  0.00           N  
ATOM   2957  C5    C A 138      44.508 -43.373  32.426  1.00  0.00           C  
ATOM   2958  C6    C A 138      45.334 -43.980  33.315  1.00  0.00           C  
ATOM   2959  P     C A 139      48.918 -48.584  32.307  1.00  0.00           P  
ATOM   2960  O1P   C A 139      48.925 -47.629  31.179  1.00  0.00           O  
ATOM   2961  O2P   C A 139      50.086 -49.462  32.538  1.00  0.00           O  
ATOM   2962  O5*   C A 139      47.607 -49.515  32.174  1.00  0.00           O  
ATOM   2963  C5*   C A 139      47.364 -50.576  33.104  1.00  0.00           C  
ATOM   2964  C4*   C A 139      45.895 -50.989  33.118  1.00  0.00           C  
ATOM   2965  O4*   C A 139      45.082 -49.830  33.339  1.00  0.00           O  
ATOM   2966  C3*   C A 139      45.366 -51.549  31.810  1.00  0.00           C  
ATOM   2967  O3*   C A 139      45.587 -52.968  31.824  1.00  0.00           O  
ATOM   2968  C2*   C A 139      43.873 -51.316  31.954  1.00  0.00           C  
ATOM   2969  O2*   C A 139      43.295 -52.286  32.838  1.00  0.00           O  
ATOM   2970  C1*   C A 139      43.853 -49.929  32.593  1.00  0.00           C  
ATOM   2971  N1    C A 139      43.812 -48.834  31.584  1.00  0.00           N  
ATOM   2972  C2    C A 139      42.610 -48.609  30.919  1.00  0.00           C  
ATOM   2973  O2    C A 139      41.636 -49.320  31.191  1.00  0.00           O  
ATOM   2974  N3    C A 139      42.552 -47.615  29.995  1.00  0.00           N  
ATOM   2975  C4    C A 139      43.630 -46.867  29.729  1.00  0.00           C  
ATOM   2976  N4    C A 139      43.521 -45.910  28.820  1.00  0.00           N  
ATOM   2977  C5    C A 139      44.876 -47.082  30.402  1.00  0.00           C  
ATOM   2978  C6    C A 139      44.913 -48.080  31.321  1.00  0.00           C  
ATOM   2979  P     U A 140      45.499 -53.830  30.464  1.00  0.00           P  
ATOM   2980  O1P   U A 140      46.377 -53.198  29.457  1.00  0.00           O  
ATOM   2981  O2P   U A 140      45.686 -55.259  30.811  1.00  0.00           O  
ATOM   2982  O5*   U A 140      43.968 -53.615  30.003  1.00  0.00           O  
ATOM   2983  C5*   U A 140      42.928 -54.490  30.463  1.00  0.00           C  
ATOM   2984  C4*   U A 140      41.636 -54.286  29.678  1.00  0.00           C  
ATOM   2985  O4*   U A 140      41.169 -52.941  29.871  1.00  0.00           O  
ATOM   2986  C3*   U A 140      41.776 -54.401  28.173  1.00  0.00           C  
ATOM   2987  O3*   U A 140      41.581 -55.778  27.821  1.00  0.00           O  
ATOM   2988  C2*   U A 140      40.570 -53.619  27.682  1.00  0.00           C  
ATOM   2989  O2*   U A 140      39.369 -54.386  27.825  1.00  0.00           O  
ATOM   2990  C1*   U A 140      40.572 -52.441  28.658  1.00  0.00           C  
ATOM   2991  N1    U A 140      41.386 -51.296  28.162  1.00  0.00           N  
ATOM   2992  C2    U A 140      40.767 -50.408  27.316  1.00  0.00           C  
ATOM   2993  O2    U A 140      39.603 -50.525  26.969  1.00  0.00           O  
ATOM   2994  N3    U A 140      41.552 -49.361  26.877  1.00  0.00           N  
ATOM   2995  C4    U A 140      42.873 -49.134  27.205  1.00  0.00           C  
ATOM   2996  O4    U A 140      43.474 -48.159  26.748  1.00  0.00           O  
ATOM   2997  C5    U A 140      43.436 -50.119  28.097  1.00  0.00           C  
ATOM   2998  C6    U A 140      42.694 -51.148  28.539  1.00  0.00           C  
ATOM   2999  P     C A 141      42.005 -56.324  26.367  1.00  0.00           P  
ATOM   3000  O1P   C A 141      43.382 -55.867  26.079  1.00  0.00           O  
ATOM   3001  O2P   C A 141      41.678 -57.767  26.295  1.00  0.00           O  
ATOM   3002  O5*   C A 141      41.001 -55.532  25.386  1.00  0.00           O  
ATOM   3003  C5*   C A 141      39.591 -55.784  25.430  1.00  0.00           C  
ATOM   3004  C4*   C A 141      38.813 -54.791  24.571  1.00  0.00           C  
ATOM   3005  O4*   C A 141      39.068 -53.454  25.017  1.00  0.00           O  
ATOM   3006  C3*   C A 141      39.226 -54.752  23.114  1.00  0.00           C  
ATOM   3007  O3*   C A 141      38.494 -55.781  22.434  1.00  0.00           O  
ATOM   3008  C2*   C A 141      38.668 -53.408  22.681  1.00  0.00           C  
ATOM   3009  O2*   C A 141      37.249 -53.479  22.509  1.00  0.00           O  
ATOM   3010  C1*   C A 141      39.023 -52.544  23.896  1.00  0.00           C  
ATOM   3011  N1    C A 141      40.350 -51.880  23.763  1.00  0.00           N  
ATOM   3012  C2    C A 141      40.401 -50.658  23.098  1.00  0.00           C  
ATOM   3013  O2    C A 141      39.352 -50.179  22.650  1.00  0.00           O  
ATOM   3014  N3    C A 141      41.601 -50.037  22.966  1.00  0.00           N  
ATOM   3015  C4    C A 141      42.714 -50.589  23.466  1.00  0.00           C  
ATOM   3016  N4    C A 141      43.859 -49.942  23.311  1.00  0.00           N  
ATOM   3017  C5    C A 141      42.683 -51.845  24.153  1.00  0.00           C  
ATOM   3018  C6    C A 141      41.474 -52.450  24.274  1.00  0.00           C  
ATOM   3019  P     U A 142      39.414 -56.549  21.351  1.00  0.00           P  
ATOM   3020  O1P   U A 142      40.859 -56.830  21.197  1.00  0.00           O  
ATOM   3021  O2P   U A 142      38.421 -57.604  21.033  1.00  0.00           O  
ATOM   3022  O5*   U A 142      39.061 -55.240  20.480  1.00  0.00           O  
ATOM   3023  C5*   U A 142      37.723 -54.997  20.022  1.00  0.00           C  
ATOM   3024  C4*   U A 142      37.679 -53.878  18.985  1.00  0.00           C  
ATOM   3025  O4*   U A 142      38.150 -52.657  19.575  1.00  0.00           O  
ATOM   3026  C3*   U A 142      38.600 -54.074  17.795  1.00  0.00           C  
ATOM   3027  O3*   U A 142      37.871 -54.808  16.801  1.00  0.00           O  
ATOM   3028  C2*   U A 142      38.773 -52.651  17.292  1.00  0.00           C  
ATOM   3029  O2*   U A 142      37.613 -52.216  16.571  1.00  0.00           O  
ATOM   3030  C1*   U A 142      38.900 -51.890  18.612  1.00  0.00           C  
ATOM   3031  N1    U A 142      40.312 -51.791  19.075  1.00  0.00           N  
ATOM   3032  C2    U A 142      41.064 -50.756  18.575  1.00  0.00           C  
ATOM   3033  O2    U A 142      40.624 -49.938  17.784  1.00  0.00           O  
ATOM   3034  N3    U A 142      42.367 -50.697  19.027  1.00  0.00           N  
ATOM   3035  C4    U A 142      42.967 -51.565  19.916  1.00  0.00           C  
ATOM   3036  O4    U A 142      44.144 -51.410  20.247  1.00  0.00           O  
ATOM   3037  C5    U A 142      42.099 -52.619  20.386  1.00  0.00           C  
ATOM   3038  C6    U A 142      40.826 -52.700  19.962  1.00  0.00           C  
ATOM   3039  P     C A 143      38.641 -55.498  15.562  1.00  0.00           P  
ATOM   3040  O1P   C A 143      39.787 -56.266  16.095  1.00  0.00           O  
ATOM   3041  O2P   C A 143      37.636 -56.168  14.704  1.00  0.00           O  
ATOM   3042  O5*   C A 143      39.221 -54.230  14.756  1.00  0.00           O  
ATOM   3043  C5*   C A 143      38.334 -53.304  14.114  1.00  0.00           C  
ATOM   3044  C4*   C A 143      39.077 -52.083  13.585  1.00  0.00           C  
ATOM   3045  O4*   C A 143      39.751 -51.418  14.664  1.00  0.00           O  
ATOM   3046  C3*   C A 143      40.198 -52.387  12.616  1.00  0.00           C  
ATOM   3047  O3*   C A 143      39.617 -52.489  11.310  1.00  0.00           O  
ATOM   3048  C2*   C A 143      41.006 -51.105  12.678  1.00  0.00           C  
ATOM   3049  O2*   C A 143      40.357 -50.061  11.945  1.00  0.00           O  
ATOM   3050  C1*   C A 143      40.971 -50.813  14.183  1.00  0.00           C  
ATOM   3051  N1    C A 143      42.124 -51.409  14.913  1.00  0.00           N  
ATOM   3052  C2    C A 143      43.304 -50.673  14.975  1.00  0.00           C  
ATOM   3053  O2    C A 143      43.345 -49.566  14.427  1.00  0.00           O  
ATOM   3054  N3    C A 143      44.367 -51.199  15.636  1.00  0.00           N  
ATOM   3055  C4    C A 143      44.283 -52.403  16.217  1.00  0.00           C  
ATOM   3056  N4    C A 143      45.347 -52.871  16.849  1.00  0.00           N  
ATOM   3057  C5    C A 143      43.078 -53.175  16.165  1.00  0.00           C  
ATOM   3058  C6    C A 143      42.028 -52.633  15.500  1.00  0.00           C  
ATOM   3059  P     U A 144      40.171 -52.873  10.026  1.00  0.00           P  
ATOM   3060  O1P   U A 144      40.465 -54.224  10.557  1.00  0.00           O  
ATOM   3061  O2P   U A 144      39.024 -52.674   9.111  1.00  0.00           O  
ATOM   3062  O5*   U A 144      41.501 -52.313   9.310  1.00  0.00           O  
ATOM   3063  C5*   U A 144      41.541 -50.989   8.755  1.00  0.00           C  
ATOM   3064  C4*   U A 144      42.921 -50.362   8.895  1.00  0.00           C  
ATOM   3065  O4*   U A 144      43.328 -50.420  10.261  1.00  0.00           O  
ATOM   3066  C3*   U A 144      44.041 -51.092   8.180  1.00  0.00           C  
ATOM   3067  O3*   U A 144      44.100 -50.590   6.837  1.00  0.00           O  
ATOM   3068  C2*   U A 144      45.282 -50.595   8.916  1.00  0.00           C  
ATOM   3069  O2*   U A 144      45.720 -49.342   8.377  1.00  0.00           O  
ATOM   3070  C1*   U A 144      44.764 -50.407  10.350  1.00  0.00           C  
ATOM   3071  N1    U A 144      45.191 -51.521  11.243  1.00  0.00           N  
ATOM   3072  C2    U A 144      46.400 -51.383  11.881  1.00  0.00           C  
ATOM   3073  O2    U A 144      47.114 -50.404  11.743  1.00  0.00           O  
ATOM   3074  N3    U A 144      46.761 -52.434  12.700  1.00  0.00           N  
ATOM   3075  C4    U A 144      46.033 -53.584  12.927  1.00  0.00           C  
ATOM   3076  O4    U A 144      46.461 -54.458  13.684  1.00  0.00           O  
ATOM   3077  C5    U A 144      44.780 -53.638  12.213  1.00  0.00           C  
ATOM   3078  C6    U A 144      44.403 -52.629  11.410  1.00  0.00           C  
ATOM   3079  P     C A 145      42.924 -52.602   6.086  1.00  0.00           P  
ATOM   3080  O1P   C A 145      43.131 -53.911   7.108  1.00  0.00           O  
ATOM   3081  O2P   C A 145      41.157 -51.698   5.855  1.00  0.00           O  
ATOM   3082  O5*   C A 145      43.607 -52.637   4.348  1.00  0.00           O  
ATOM   3083  C5*   C A 145      44.722 -53.760   3.444  1.00  0.00           C  
ATOM   3084  C4*   C A 145      44.287 -53.349   1.979  1.00  0.00           C  
ATOM   3085  O4*   C A 145      44.026 -51.950   2.295  1.00  0.00           O  
ATOM   3086  C3*   C A 145      45.166 -53.288   0.730  1.00  0.00           C  
ATOM   3087  O3*   C A 145      45.088 -54.466  -0.012  1.00  0.00           O  
ATOM   3088  C2*   C A 145      44.584 -52.085  -0.010  1.00  0.00           C  
ATOM   3089  O2*   C A 145      43.363 -52.428  -0.644  1.00  0.00           O  
ATOM   3090  C1*   C A 145      44.238 -51.151   1.144  1.00  0.00           C  
ATOM   3091  N1    C A 145      45.311 -50.167   1.457  1.00  0.00           N  
ATOM   3092  C2    C A 145      45.489 -49.099   0.582  1.00  0.00           C  
ATOM   3093  O2    C A 145      44.755 -49.013  -0.410  1.00  0.00           O  
ATOM   3094  N3    C A 145      46.462 -48.191   0.849  1.00  0.00           N  
ATOM   3095  C4    C A 145      47.236 -48.320   1.934  1.00  0.00           C  
ATOM   3096  N4    C A 145      48.171 -47.407   2.150  1.00  0.00           N  
ATOM   3097  C5    C A 145      47.070 -49.410   2.847  1.00  0.00           C  
ATOM   3098  C6    C A 145      46.092 -50.307   2.562  1.00  0.00           C  
ATOM   3099  P     C A 146      46.414 -54.979  -0.811  1.00  0.00           P  
ATOM   3100  O1P   C A 146      47.622 -54.674  -0.013  1.00  0.00           O  
ATOM   3101  O2P   C A 146      46.251 -56.393  -1.217  1.00  0.00           O  
ATOM   3102  O5*   C A 146      46.368 -54.036  -2.103  1.00  0.00           O  
ATOM   3103  C5*   C A 146      45.228 -54.104  -2.979  1.00  0.00           C  
ATOM   3104  C4*   C A 146      45.335 -53.045  -4.057  1.00  0.00           C  
ATOM   3105  O4*   C A 146      45.199 -51.732  -3.443  1.00  0.00           O  
ATOM   3106  C3*   C A 146      46.677 -52.974  -4.787  1.00  0.00           C  
ATOM   3107  O3*   C A 146      46.741 -53.893  -5.831  1.00  0.00           O  
ATOM   3108  C2*   C A 146      46.698 -51.527  -5.277  1.00  0.00           C  
ATOM   3109  O2*   C A 146      45.848 -51.363  -6.401  1.00  0.00           O  
ATOM   3110  C1*   C A 146      46.034 -50.799  -4.111  1.00  0.00           C  
ATOM   3111  N1    C A 146      47.002 -50.253  -3.119  1.00  0.00           N  
ATOM   3112  C2    C A 146      47.728 -49.120  -3.476  1.00  0.00           C  
ATOM   3113  O2    C A 146      47.541 -48.619  -4.591  1.00  0.00           O  
ATOM   3114  N3    C A 146      48.616 -48.607  -2.586  1.00  0.00           N  
ATOM   3115  C4    C A 146      48.789 -49.180  -1.388  1.00  0.00           C  
ATOM   3116  N4    C A 146      49.667 -48.640  -0.556  1.00  0.00           N  
ATOM   3117  C5    C A 146      48.052 -50.345  -1.001  1.00  0.00           C  
ATOM   3118  C6    C A 146      47.171 -50.843  -1.905  1.00  0.00           C  
ATOM   3119  P     C A 147      48.179 -54.584  -6.182  1.00  0.00           P  
ATOM   3120  O1P   C A 147      48.933 -54.813  -4.930  1.00  0.00           O  
ATOM   3121  O2P   C A 147      47.979 -55.771  -7.042  1.00  0.00           O  
ATOM   3122  O5*   C A 147      48.872 -53.415  -7.027  1.00  0.00           O  
ATOM   3123  C5*   C A 147      48.249 -52.966  -8.244  1.00  0.00           C  
ATOM   3124  C4*   C A 147      49.004 -51.779  -8.808  1.00  0.00           C  
ATOM   3125  O4*   C A 147      48.831 -50.644  -7.913  1.00  0.00           O  
ATOM   3126  C3*   C A 147      50.521 -51.940  -8.909  1.00  0.00           C  
ATOM   3127  O3*   C A 147      50.889 -52.598 -10.081  1.00  0.00           O  
ATOM   3128  C2*   C A 147      50.999 -50.490  -8.870  1.00  0.00           C  
ATOM   3129  O2*   C A 147      50.783 -49.858 -10.119  1.00  0.00           O  
ATOM   3130  C1*   C A 147      50.019 -49.869  -7.882  1.00  0.00           C  
ATOM   3131  N1    C A 147      50.517 -49.847  -6.478  1.00  0.00           N  
ATOM   3132  C2    C A 147      51.504 -48.920  -6.154  1.00  0.00           C  
ATOM   3133  O2    C A 147      51.922 -48.161  -7.036  1.00  0.00           O  
ATOM   3134  N3    C A 147      51.972 -48.884  -4.880  1.00  0.00           N  
ATOM   3135  C4    C A 147      51.493 -49.724  -3.953  1.00  0.00           C  
ATOM   3136  N4    C A 147      51.982 -49.648  -2.725  1.00  0.00           N  
ATOM   3137  C5    C A 147      50.478 -50.684  -4.266  1.00  0.00           C  
ATOM   3138  C6    C A 147      50.024 -50.704  -5.545  1.00  0.00           C  
ATOM   3139  P     U A 148      52.570 -52.925 -10.651  1.00  0.00           P  
ATOM   3140  O1P   U A 148      52.628 -53.772  -9.434  1.00  0.00           O  
ATOM   3141  O2P   U A 148      52.430 -53.565 -11.984  1.00  0.00           O  
ATOM   3142  O5*   U A 148      53.852 -51.979 -10.695  1.00  0.00           O  
ATOM   3143  C5*   U A 148      54.124 -51.155 -11.849  1.00  0.00           C  
ATOM   3144  C4*   U A 148      55.250 -50.188 -11.558  1.00  0.00           C  
ATOM   3145  O4*   U A 148      54.861 -49.305 -10.470  1.00  0.00           O  
ATOM   3146  C3*   U A 148      56.551 -50.809 -11.077  1.00  0.00           C  
ATOM   3147  O3*   U A 148      57.353 -51.295 -12.144  1.00  0.00           O  
ATOM   3148  C2*   U A 148      57.201 -49.652 -10.330  1.00  0.00           C  
ATOM   3149  O2*   U A 148      57.771 -48.688 -11.191  1.00  0.00           O  
ATOM   3150  C1*   U A 148      55.981 -49.042  -9.639  1.00  0.00           C  
ATOM   3151  N1    U A 148      55.724 -49.630  -8.295  1.00  0.00           N  
ATOM   3152  C2    U A 148      56.356 -49.044  -7.224  1.00  0.00           C  
ATOM   3153  O2    U A 148      57.100 -48.084  -7.338  1.00  0.00           O  
ATOM   3154  N3    U A 148      56.093 -49.615  -5.995  1.00  0.00           N  
ATOM   3155  C4    U A 148      55.273 -50.698  -5.753  1.00  0.00           C  
ATOM   3156  O4    U A 148      55.115 -51.121  -4.606  1.00  0.00           O  
ATOM   3157  C5    U A 148      54.655 -51.245  -6.938  1.00  0.00           C  
ATOM   3158  C6    U A 148      54.893 -50.708  -8.146  1.00  0.00           C  
ATOM   3159  P     A A 149      58.404 -52.480 -11.869  1.00  0.00           P  
ATOM   3160  O1P   A A 149      57.750 -53.505 -11.004  1.00  0.00           O  
ATOM   3161  O2P   A A 149      58.966 -52.883 -13.188  1.00  0.00           O  
ATOM   3162  O5*   A A 149      59.566 -51.777 -11.031  1.00  0.00           O  
ATOM   3163  C5*   A A 149      60.436 -50.798 -11.644  1.00  0.00           C  
ATOM   3164  C4*   A A 149      61.409 -50.246 -10.626  1.00  0.00           C  
ATOM   3165  O4*   A A 149      60.674 -49.549  -9.583  1.00  0.00           O  
ATOM   3166  C3*   A A 149      62.227 -51.276  -9.862  1.00  0.00           C  
ATOM   3167  O3*   A A 149      63.345 -51.751 -10.604  1.00  0.00           O  
ATOM   3168  C2*   A A 149      62.621 -50.502  -8.610  1.00  0.00           C  
ATOM   3169  O2*   A A 149      63.690 -49.601  -8.820  1.00  0.00           O  
ATOM   3170  C1*   A A 149      61.337 -49.717  -8.337  1.00  0.00           C  
ATOM   3171  N9    A A 149      60.425 -50.443  -7.410  1.00  0.00           N  
ATOM   3172  C8    A A 149      59.366 -51.271  -7.707  1.00  0.00           C  
ATOM   3173  N7    A A 149      58.765 -51.753  -6.662  1.00  0.00           N  
ATOM   3174  C5    A A 149      59.466 -51.214  -5.593  1.00  0.00           C  
ATOM   3175  C6    A A 149      59.321 -51.343  -4.203  1.00  0.00           C  
ATOM   3176  N6    A A 149      58.371 -52.094  -3.626  1.00  0.00           N  
ATOM   3177  N1    A A 149      60.187 -50.671  -3.424  1.00  0.00           N  
ATOM   3178  C2    A A 149      61.128 -49.927  -4.003  1.00  0.00           C  
ATOM   3179  N3    A A 149      61.361 -49.731  -5.283  1.00  0.00           N  
ATOM   3180  C4    A A 149      60.479 -50.415  -6.041  1.00  0.00           C  
ATOM   3181  P     G A 150      63.760 -53.305 -10.512  1.00  0.00           P  
ATOM   3182  O1P   G A 150      62.521 -54.139 -10.429  1.00  0.00           O  
ATOM   3183  O2P   G A 150      64.737 -53.549 -11.604  1.00  0.00           O  
ATOM   3184  O5*   G A 150      64.524 -53.430  -9.118  1.00  0.00           O  
ATOM   3185  C5*   G A 150      65.819 -52.826  -8.930  1.00  0.00           C  
ATOM   3186  C4*   G A 150      66.080 -52.574  -7.460  1.00  0.00           C  
ATOM   3187  O4*   G A 150      64.978 -51.798  -6.912  1.00  0.00           O  
ATOM   3188  C3*   G A 150      66.130 -53.791  -6.547  1.00  0.00           C  
ATOM   3189  O3*   G A 150      67.368 -54.488  -6.576  1.00  0.00           O  
ATOM   3190  C2*   G A 150      65.862 -53.164  -5.190  1.00  0.00           C  
ATOM   3191  O2*   G A 150      66.985 -52.483  -4.662  1.00  0.00           O  
ATOM   3192  C1*   G A 150      64.768 -52.163  -5.554  1.00  0.00           C  
ATOM   3193  N9    G A 150      63.431 -52.809  -5.430  1.00  0.00           N  
ATOM   3194  C8    G A 150      62.548 -53.178  -6.421  1.00  0.00           C  
ATOM   3195  N7    G A 150      61.445 -53.730  -5.973  1.00  0.00           N  
ATOM   3196  C5    G A 150      61.610 -53.725  -4.588  1.00  0.00           C  
ATOM   3197  C6    G A 150      60.748 -54.193  -3.564  1.00  0.00           C  
ATOM   3198  O6    G A 150      59.641 -54.716  -3.668  1.00  0.00           O  
ATOM   3199  N1    G A 150      61.307 -53.994  -2.294  1.00  0.00           N  
ATOM   3200  C2    G A 150      62.538 -53.419  -2.046  1.00  0.00           C  
ATOM   3201  N2    G A 150      62.892 -53.319  -0.764  1.00  0.00           N  
ATOM   3202  N3    G A 150      63.347 -52.981  -3.009  1.00  0.00           N  
ATOM   3203  C4    G A 150      62.819 -53.165  -4.248  1.00  0.00           C  
ATOM   3204  P     C A 151      68.282 -55.458  -6.432  1.00  0.00           P  
ATOM   3205  O1P   C A 151      67.458 -56.543  -7.009  1.00  0.00           O  
ATOM   3206  O2P   C A 151      69.741 -55.427  -6.686  1.00  0.00           O  
ATOM   3207  O5*   C A 151      68.042 -55.437  -4.839  1.00  0.00           O  
ATOM   3208  C5*   C A 151      69.018 -54.870  -3.952  1.00  0.00           C  
ATOM   3209  C4*   C A 151      68.724 -55.220  -2.495  1.00  0.00           C  
ATOM   3210  O4*   C A 151      67.449 -54.680  -2.120  1.00  0.00           O  
ATOM   3211  C3*   C A 151      68.578 -56.705  -2.213  1.00  0.00           C  
ATOM   3212  O3*   C A 151      69.883 -57.219  -1.909  1.00  0.00           O  
ATOM   3213  C2*   C A 151      67.765 -56.702  -0.930  1.00  0.00           C  
ATOM   3214  O2*   C A 151      68.584 -56.371   0.196  1.00  0.00           O  
ATOM   3215  C1*   C A 151      66.767 -55.578  -1.220  1.00  0.00           C  
ATOM   3216  N1    C A 151      65.529 -56.075  -1.883  1.00  0.00           N  
ATOM   3217  C2    C A 151      64.509 -56.564  -1.072  1.00  0.00           C  
ATOM   3218  O2    C A 151      64.671 -56.565   0.154  1.00  0.00           O  
ATOM   3219  N3    C A 151      63.373 -57.022  -1.657  1.00  0.00           N  
ATOM   3220  C4    C A 151      63.236 -57.004  -2.989  1.00  0.00           C  
ATOM   3221  N4    C A 151      62.109 -57.462  -3.510  1.00  0.00           N  
ATOM   3222  C5    C A 151      64.273 -56.505  -3.841  1.00  0.00           C  
ATOM   3223  C6    C A 151      65.401 -56.053  -3.237  1.00  0.00           C  
ATOM   3224  P     C A 152      69.911 -58.908  -1.926  1.00  0.00           P  
ATOM   3225  O1P   C A 152      69.368 -59.479  -3.179  1.00  0.00           O  
ATOM   3226  O2P   C A 152      71.330 -59.135  -1.565  1.00  0.00           O  
ATOM   3227  O5*   C A 152      68.995 -59.419  -0.703  1.00  0.00           O  
ATOM   3228  C5*   C A 152      69.291 -59.031   0.643  1.00  0.00           C  
ATOM   3229  C4*   C A 152      68.190 -59.456   1.610  1.00  0.00           C  
ATOM   3230  O4*   C A 152      66.943 -58.872   1.218  1.00  0.00           O  
ATOM   3231  C3*   C A 152      67.888 -60.940   1.616  1.00  0.00           C  
ATOM   3232  O3*   C A 152      68.806 -61.559   2.528  1.00  0.00           O  
ATOM   3233  C2*   C A 152      66.506 -60.961   2.247  1.00  0.00           C  
ATOM   3234  O2*   C A 152      66.590 -60.744   3.660  1.00  0.00           O  
ATOM   3235  C1*   C A 152      65.854 -59.760   1.553  1.00  0.00           C  
ATOM   3236  N1    C A 152      65.137 -60.138   0.303  1.00  0.00           N  
ATOM   3237  C2    C A 152      63.817 -60.567   0.417  1.00  0.00           C  
ATOM   3238  O2    C A 152      63.300 -60.616   1.539  1.00  0.00           O  
ATOM   3239  N3    C A 152      63.146 -60.917  -0.710  1.00  0.00           N  
ATOM   3240  C4    C A 152      63.742 -60.850  -1.908  1.00  0.00           C  
ATOM   3241  N4    C A 152      63.043 -61.202  -2.977  1.00  0.00           N  
ATOM   3242  C5    C A 152      65.098 -60.411  -2.046  1.00  0.00           C  
ATOM   3243  C6    C A 152      65.751 -60.067  -0.908  1.00  0.00           C  
ATOM   3244  P     U A 153      69.594 -62.900   2.109  1.00  0.00           P  
ATOM   3245  O1P   U A 153      69.625 -62.969   0.631  1.00  0.00           O  
ATOM   3246  O2P   U A 153      70.861 -62.951   2.875  1.00  0.00           O  
ATOM   3247  O5*   U A 153      68.623 -64.068   2.647  1.00  0.00           O  
ATOM   3248  C5*   U A 153      68.343 -64.208   4.049  1.00  0.00           C  
ATOM   3249  C4*   U A 153      66.922 -64.705   4.292  1.00  0.00           C  
ATOM   3250  O4*   U A 153      66.004 -63.851   3.611  1.00  0.00           O  
ATOM   3251  C3*   U A 153      66.603 -66.070   3.714  1.00  0.00           C  
ATOM   3252  O3*   U A 153      66.967 -67.052   4.695  1.00  0.00           O  
ATOM   3253  C2*   U A 153      65.080 -66.045   3.626  1.00  0.00           C  
ATOM   3254  O2*   U A 153      64.497 -66.410   4.882  1.00  0.00           O  
ATOM   3255  C1*   U A 153      64.792 -64.568   3.312  1.00  0.00           C  
ATOM   3256  N1    U A 153      64.464 -64.361   1.874  1.00  0.00           N  
ATOM   3257  C2    U A 153      63.145 -64.484   1.509  1.00  0.00           C  
ATOM   3258  O2    U A 153      62.259 -64.750   2.304  1.00  0.00           O  
ATOM   3259  N3    U A 153      62.879 -64.285   0.168  1.00  0.00           N  
ATOM   3260  C4    U A 153      63.801 -63.981  -0.813  1.00  0.00           C  
ATOM   3261  O4    U A 153      63.443 -63.826  -1.983  1.00  0.00           O  
ATOM   3262  C5    U A 153      65.158 -63.874  -0.334  1.00  0.00           C  
ATOM   3263  C6    U A 153      65.444 -64.062   0.965  1.00  0.00           C  
ATOM   3264  P     C A 154      66.077 -68.623   5.243  1.00  0.00           P  
ATOM   3265  O1P   C A 154      67.442 -69.301   6.157  1.00  0.00           O  
ATOM   3266  O2P   C A 154      64.488 -69.723   5.327  1.00  0.00           O  
ATOM   3267  O5*   C A 154      66.396 -70.153   4.925  1.00  0.00           O  
ATOM   3268  C5*   C A 154      67.267 -70.826   3.773  1.00  0.00           C  
ATOM   3269  C4*   C A 154      68.595 -70.104   3.997  1.00  0.00           C  
ATOM   3270  O4*   C A 154      69.594 -70.685   3.144  1.00  0.00           O  
ATOM   3271  C3*   C A 154      68.582 -68.619   3.633  1.00  0.00           C  
ATOM   3272  O3*   C A 154      69.626 -67.992   4.393  1.00  0.00           O  
ATOM   3273  C2*   C A 154      69.029 -68.629   2.182  1.00  0.00           C  
ATOM   3274  O2*   C A 154      69.577 -67.363   1.801  1.00  0.00           O  
ATOM   3275  C1*   C A 154      70.109 -69.702   2.241  1.00  0.00           C  
ATOM   3276  N1    C A 154      70.360 -70.343   0.920  1.00  0.00           N  
ATOM   3277  C2    C A 154      71.602 -70.140   0.325  1.00  0.00           C  
ATOM   3278  O2    C A 154      72.438 -69.443   0.913  1.00  0.00           O  
ATOM   3279  N3    C A 154      71.851 -70.715  -0.879  1.00  0.00           N  
ATOM   3280  C4    C A 154      70.919 -71.463  -1.484  1.00  0.00           C  
ATOM   3281  N4    C A 154      71.211 -72.002  -2.657  1.00  0.00           N  
ATOM   3282  C5    C A 154      69.635 -71.684  -0.889  1.00  0.00           C  
ATOM   3283  C6    C A 154      69.406 -71.100   0.314  1.00  0.00           C  
ATOM   3284  P     C A 155      70.041 -66.484   4.574  1.00  0.00           P  
ATOM   3285  O1P   C A 155      69.353 -65.421   3.413  1.00  0.00           O  
ATOM   3286  O2P   C A 155      68.989 -65.137   5.933  1.00  0.00           O  
ATOM   3287  O5*   C A 155      71.443 -66.967   5.790  1.00  0.00           O  
ATOM   3288  C5*   C A 155      72.899 -65.987   5.257  1.00  0.00           C  
ATOM   3289  C4*   C A 155      74.206 -66.765   5.386  1.00  0.00           C  
ATOM   3290  O4*   C A 155      74.145 -67.591   6.561  1.00  0.00           O  
ATOM   3291  C3*   C A 155      74.489 -67.734   4.239  1.00  0.00           C  
ATOM   3292  O3*   C A 155      75.917 -68.140   3.607  1.00  0.00           O  
ATOM   3293  C2*   C A 155      73.867 -69.029   4.735  1.00  0.00           C  
ATOM   3294  O2*   C A 155      74.449 -70.161   4.084  1.00  0.00           O  
ATOM   3295  C1*   C A 155      74.270 -68.971   6.204  1.00  0.00           C  
ATOM   3296  N1    C A 155      73.376 -69.780   7.079  1.00  0.00           N  
ATOM   3297  C2    C A 155      73.922 -70.891   7.715  1.00  0.00           C  
ATOM   3298  O2    C A 155      75.115 -71.158   7.530  1.00  0.00           O  
ATOM   3299  N3    C A 155      73.124 -71.642   8.517  1.00  0.00           N  
ATOM   3300  C4    C A 155      71.836 -71.320   8.692  1.00  0.00           C  
ATOM   3301  N4    C A 155      71.100 -72.084   9.484  1.00  0.00           N  
ATOM   3302  C5    C A 155      71.255 -70.180   8.047  1.00  0.00           C  
ATOM   3303  C6    C A 155      72.069 -69.444   7.250  1.00  0.00           C  
ATOM   3304  P     G A 156      75.691 -68.543   2.536  1.00  0.00           P  
ATOM   3305  O1P   G A 156      74.701 -69.404   2.168  1.00  0.00           O  
ATOM   3306  O2P   G A 156      75.538 -67.689   1.397  1.00  0.00           O  
ATOM   3307  O5*   G A 156      76.879 -69.459   1.943  1.00  0.00           O  
ATOM   3308  C5*   G A 156      77.586 -69.067   0.758  1.00  0.00           C  
ATOM   3309  C4*   G A 156      78.018 -70.279  -0.063  1.00  0.00           C  
ATOM   3310  O4*   G A 156      78.880 -71.106   0.715  1.00  0.00           O  
ATOM   3311  C3*   G A 156      76.902 -71.228  -0.441  1.00  0.00           C  
ATOM   3312  O3*   G A 156      76.304 -70.740  -1.648  1.00  0.00           O  
ATOM   3313  C2*   G A 156      77.661 -72.508  -0.775  1.00  0.00           C  
ATOM   3314  O2*   G A 156      78.135 -72.482  -2.124  1.00  0.00           O  
ATOM   3315  C1*   G A 156      78.840 -72.455   0.211  1.00  0.00           C  
ATOM   3316  N9    G A 156      78.652 -73.391   1.355  1.00  0.00           N  
ATOM   3317  C8    G A 156      78.170 -73.133   2.620  1.00  0.00           C  
ATOM   3318  N7    G A 156      78.130 -74.187   3.400  1.00  0.00           N  
ATOM   3319  C5    G A 156      78.619 -75.215   2.594  1.00  0.00           C  
ATOM   3320  C6    G A 156      78.811 -76.590   2.884  1.00  0.00           C  
ATOM   3321  O6    G A 156      78.587 -77.195   3.929  1.00  0.00           O  
ATOM   3322  N1    G A 156      79.329 -77.278   1.779  1.00  0.00           N  
ATOM   3323  C2    G A 156      79.623 -76.712   0.553  1.00  0.00           C  
ATOM   3324  N2    G A 156      80.109 -77.539  -0.374  1.00  0.00           N  
ATOM   3325  N3    G A 156      79.441 -75.422   0.282  1.00  0.00           N  
ATOM   3326  C4    G A 156      78.939 -74.738   1.345  1.00  0.00           C  
ATOM   3327  P     C A 157      74.723 -70.824  -1.576  1.00  0.00           P  
ATOM   3328  O1P   C A 157      74.338 -70.927  -0.386  1.00  0.00           O  
ATOM   3329  O2P   C A 157      74.237 -69.907  -2.383  1.00  0.00           O  
ATOM   3330  O5*   C A 157      74.320 -72.352  -2.049  1.00  0.00           O  
ATOM   3331  C5*   C A 157      75.054 -72.094  -3.253  1.00  0.00           C  
ATOM   3332  C4*   C A 157      74.953 -73.252  -4.242  1.00  0.00           C  
ATOM   3333  O4*   C A 157      75.349 -74.471  -3.599  1.00  0.00           O  
ATOM   3334  C3*   C A 157      73.555 -73.564  -4.737  1.00  0.00           C  
ATOM   3335  O3*   C A 157      73.291 -72.719  -5.866  1.00  0.00           O  
ATOM   3336  C2*   C A 157      73.729 -74.986  -5.250  1.00  0.00           C  
ATOM   3337  O2*   C A 157      74.426 -74.996  -6.501  1.00  0.00           O  
ATOM   3338  C1*   C A 157      74.600 -75.582  -4.141  1.00  0.00           C  
ATOM   3339  N1    C A 157      73.788 -76.196  -3.054  1.00  0.00           N  
ATOM   3340  C2    C A 157      73.185 -77.425  -3.308  1.00  0.00           C  
ATOM   3341  O2    C A 157      73.348 -77.951  -4.416  1.00  0.00           O  
ATOM   3342  N3    C A 157      72.440 -78.001  -2.331  1.00  0.00           N  
ATOM   3343  C4    C A 157      72.289 -77.400  -1.144  1.00  0.00           C  
ATOM   3344  N4    C A 157      71.553 -78.003  -0.223  1.00  0.00           N  
ATOM   3345  C5    C A 157      72.900 -76.136  -0.862  1.00  0.00           C  
ATOM   3346  C6    C A 157      73.640 -75.576  -1.852  1.00  0.00           C  
ATOM   3347  P     U A 158      71.777 -72.374  -6.299  1.00  0.00           P  
ATOM   3348  O1P   U A 158      71.044 -71.914  -5.097  1.00  0.00           O  
ATOM   3349  O2P   U A 158      71.825 -71.518  -7.506  1.00  0.00           O  
ATOM   3350  O5*   U A 158      71.187 -73.816  -6.725  1.00  0.00           O  
ATOM   3351  C5*   U A 158      71.625 -74.456  -7.931  1.00  0.00           C  
ATOM   3352  C4*   U A 158      71.178 -75.913  -7.996  1.00  0.00           C  
ATOM   3353  O4*   U A 158      71.619 -76.604  -6.820  1.00  0.00           O  
ATOM   3354  C3*   U A 158      69.677 -76.138  -7.982  1.00  0.00           C  
ATOM   3355  O3*   U A 158      69.206 -76.049  -9.333  1.00  0.00           O  
ATOM   3356  C2*   U A 158      69.598 -77.595  -7.561  1.00  0.00           C  
ATOM   3357  O2*   U A 158      69.939 -78.457  -8.654  1.00  0.00           O  
ATOM   3358  C1*   U A 158      70.678 -77.643  -6.478  1.00  0.00           C  
ATOM   3359  N1    U A 158      70.128 -77.381  -5.119  1.00  0.00           N  
ATOM   3360  C2    U A 158      69.317 -78.347  -4.575  1.00  0.00           C  
ATOM   3361  O2    U A 158      69.041 -79.384  -5.155  1.00  0.00           O  
ATOM   3362  N3    U A 158      68.826 -78.070  -3.314  1.00  0.00           N  
ATOM   3363  C4    U A 158      69.073 -76.934  -2.571  1.00  0.00           C  
ATOM   3364  O4    U A 158      68.576 -76.797  -1.451  1.00  0.00           O  
ATOM   3365  C5    U A 158      69.934 -75.977  -3.225  1.00  0.00           C  
ATOM   3366  C6    U A 158      70.425 -76.222  -4.451  1.00  0.00           C  
ATOM   3367  P     C A 159      67.651 -75.760  -9.644  1.00  0.00           P  
ATOM   3368  O1P   C A 159      67.239 -74.560  -8.882  1.00  0.00           O  
ATOM   3369  O2P   C A 159      67.456 -75.803 -11.109  1.00  0.00           O  
ATOM   3370  O5*   C A 159      66.917 -77.042  -8.996  1.00  0.00           O  
ATOM   3371  C5*   C A 159      66.741 -78.247  -9.752  1.00  0.00           C  
ATOM   3372  C4*   C A 159      65.744 -79.194  -9.086  1.00  0.00           C  
ATOM   3373  O4*   C A 159      66.259 -79.626  -7.822  1.00  0.00           O  
ATOM   3374  C3*   C A 159      64.412 -78.568  -8.723  1.00  0.00           C  
ATOM   3375  O3*   C A 159      63.557 -78.665  -9.868  1.00  0.00           O  
ATOM   3376  C2*   C A 159      63.894 -79.536  -7.675  1.00  0.00           C  
ATOM   3377  O2*   C A 159      63.399 -80.730  -8.291  1.00  0.00           O  
ATOM   3378  C1*   C A 159      65.175 -79.821  -6.886  1.00  0.00           C  
ATOM   3379  N1    C A 159      65.360 -78.887  -5.740  1.00  0.00           N  
ATOM   3380  C2    C A 159      64.690 -79.174  -4.554  1.00  0.00           C  
ATOM   3381  O2    C A 159      63.977 -80.183  -4.501  1.00  0.00           O  
ATOM   3382  N3    C A 159      64.845 -78.335  -3.498  1.00  0.00           N  
ATOM   3383  C4    C A 159      65.628 -77.253  -3.595  1.00  0.00           C  
ATOM   3384  N4    C A 159      65.746 -76.467  -2.537  1.00  0.00           N  
ATOM   3385  C5    C A 159      66.325 -76.940  -4.806  1.00  0.00           C  
ATOM   3386  C6    C A 159      66.157 -77.790  -5.850  1.00  0.00           C  
ATOM   3387  P     U A 160      62.456 -77.526 -10.156  1.00  0.00           P  
ATOM   3388  O1P   U A 160      63.139 -76.214 -10.166  1.00  0.00           O  
ATOM   3389  O2P   U A 160      61.648 -77.948 -11.322  1.00  0.00           O  
ATOM   3390  O5*   U A 160      61.529 -77.599  -8.839  1.00  0.00           O  
ATOM   3391  C5*   U A 160      60.334 -78.391  -8.823  1.00  0.00           C  
ATOM   3392  C4*   U A 160      59.379 -77.943  -7.722  1.00  0.00           C  
ATOM   3393  O4*   U A 160      59.938 -78.242  -6.440  1.00  0.00           O  
ATOM   3394  C3*   U A 160      59.145 -76.449  -7.655  1.00  0.00           C  
ATOM   3395  O3*   U A 160      58.088 -76.142  -8.574  1.00  0.00           O  
ATOM   3396  C2*   U A 160      58.604 -76.286  -6.243  1.00  0.00           C  
ATOM   3397  O2*   U A 160      57.229 -76.679  -6.181  1.00  0.00           O  
ATOM   3398  C1*   U A 160      59.484 -77.278  -5.469  1.00  0.00           C  
ATOM   3399  N1    U A 160      60.672 -76.632  -4.844  1.00  0.00           N  
ATOM   3400  C2    U A 160      60.510 -76.108  -3.585  1.00  0.00           C  
ATOM   3401  O2    U A 160      59.452 -76.154  -2.979  1.00  0.00           O  
ATOM   3402  N3    U A 160      61.633 -75.519  -3.038  1.00  0.00           N  
ATOM   3403  C4    U A 160      62.873 -75.411  -3.632  1.00  0.00           C  
ATOM   3404  O4    U A 160      63.806 -74.860  -3.043  1.00  0.00           O  
ATOM   3405  C5    U A 160      62.946 -75.990  -4.953  1.00  0.00           C  
ATOM   3406  C6    U A 160      61.869 -76.570  -5.509  1.00  0.00           C  
ATOM   3407  P     U A 161      58.224 -74.906  -9.599  1.00  0.00           P  
ATOM   3408  O1P   U A 161      59.645 -74.788  -9.996  1.00  0.00           O  
ATOM   3409  O2P   U A 161      57.176 -75.045 -10.635  1.00  0.00           O  
ATOM   3410  O5*   U A 161      57.856 -73.639  -8.671  1.00  0.00           O  
ATOM   3411  C5*   U A 161      56.491 -73.318  -8.375  1.00  0.00           C  
ATOM   3412  C4*   U A 161      56.375 -72.418  -7.150  1.00  0.00           C  
ATOM   3413  O4*   U A 161      56.994 -73.061  -6.028  1.00  0.00           O  
ATOM   3414  C3*   U A 161      57.115 -71.097  -7.249  1.00  0.00           C  
ATOM   3415  O3*   U A 161      56.231 -70.142  -7.847  1.00  0.00           O  
ATOM   3416  C2*   U A 161      57.272 -70.722  -5.785  1.00  0.00           C  
ATOM   3417  O2*   U A 161      56.040 -70.234  -5.244  1.00  0.00           O  
ATOM   3418  C1*   U A 161      57.622 -72.082  -5.177  1.00  0.00           C  
ATOM   3419  N1    U A 161      59.091 -72.328  -5.156  1.00  0.00           N  
ATOM   3420  C2    U A 161      59.789 -71.858  -4.070  1.00  0.00           C  
ATOM   3421  O2    U A 161      59.257 -71.262  -3.148  1.00  0.00           O  
ATOM   3422  N3    U A 161      61.147 -72.105  -4.085  1.00  0.00           N  
ATOM   3423  C4    U A 161      61.849 -72.766  -5.073  1.00  0.00           C  
ATOM   3424  O4    U A 161      63.067 -72.927  -4.976  1.00  0.00           O  
ATOM   3425  C5    U A 161      61.031 -73.222  -6.172  1.00  0.00           C  
ATOM   3426  C6    U A 161      59.707 -72.995  -6.182  1.00  0.00           C  
ATOM   3427  P     A A 162      55.438 -69.197  -6.430  1.00  0.00           P  
ATOM   3428  O1P   A A 162      56.705 -68.644  -6.957  1.00  0.00           O  
ATOM   3429  O2P   A A 162      54.204 -69.114  -7.243  1.00  0.00           O  
ATOM   3430  O5*   A A 162      55.147 -68.504  -5.001  1.00  0.00           O  
ATOM   3431  C5*   A A 162      54.008 -68.889  -4.216  1.00  0.00           C  
ATOM   3432  C4*   A A 162      54.144 -68.445  -2.762  1.00  0.00           C  
ATOM   3433  O4*   A A 162      55.414 -68.879  -2.251  1.00  0.00           O  
ATOM   3434  C3*   A A 162      54.171 -66.944  -2.543  1.00  0.00           C  
ATOM   3435  O3*   A A 162      52.817 -66.499  -2.384  1.00  0.00           O  
ATOM   3436  C2*   A A 162      54.853 -66.845  -1.187  1.00  0.00           C  
ATOM   3437  O2*   A A 162      53.948 -67.222  -0.142  1.00  0.00           O  
ATOM   3438  C1*   A A 162      55.953 -67.894  -1.344  1.00  0.00           C  
ATOM   3439  N9    A A 162      57.191 -67.325  -1.945  1.00  0.00           N  
ATOM   3440  C8    A A 162      57.549 -67.234  -3.272  1.00  0.00           C  
ATOM   3441  N7    A A 162      58.705 -66.680  -3.469  1.00  0.00           N  
ATOM   3442  C5    A A 162      59.155 -66.378  -2.192  1.00  0.00           C  
ATOM   3443  C6    A A 162      60.329 -65.770  -1.719  1.00  0.00           C  
ATOM   3444  N6    A A 162      61.312 -65.339  -2.522  1.00  0.00           N  
ATOM   3445  N1    A A 162      60.458 -65.622  -0.388  1.00  0.00           N  
ATOM   3446  C2    A A 162      59.477 -66.052   0.404  1.00  0.00           C  
ATOM   3447  N3    A A 162      58.341 -66.631   0.080  1.00  0.00           N  
ATOM   3448  C4    A A 162      58.237 -66.767  -1.259  1.00  0.00           C  
ATOM   3449  P     G A 163      52.402 -64.977  -2.715  1.00  0.00           P  
ATOM   3450  O1P   G A 163      53.023 -64.597  -4.005  1.00  0.00           O  
ATOM   3451  O2P   G A 163      50.940 -64.843  -2.533  1.00  0.00           O  
ATOM   3452  O5*   G A 163      53.136 -64.147  -1.542  1.00  0.00           O  
ATOM   3453  C5*   G A 163      52.698 -64.261  -0.182  1.00  0.00           C  
ATOM   3454  C4*   G A 163      53.776 -63.823   0.803  1.00  0.00           C  
ATOM   3455  O4*   G A 163      55.000 -64.506   0.509  1.00  0.00           O  
ATOM   3456  C3*   G A 163      54.173 -62.363   0.725  1.00  0.00           C  
ATOM   3457  O3*   G A 163      53.261 -61.627   1.554  1.00  0.00           O  
ATOM   3458  C2*   G A 163      55.530 -62.378   1.418  1.00  0.00           C  
ATOM   3459  O2*   G A 163      55.377 -62.432   2.840  1.00  0.00           O  
ATOM   3460  C1*   G A 163      56.125 -63.690   0.888  1.00  0.00           C  
ATOM   3461  N9    G A 163      57.001 -63.481  -0.299  1.00  0.00           N  
ATOM   3462  C8    G A 163      56.698 -63.608  -1.637  1.00  0.00           C  
ATOM   3463  N7    G A 163      57.704 -63.350  -2.438  1.00  0.00           N  
ATOM   3464  C5    G A 163      58.746 -63.029  -1.569  1.00  0.00           C  
ATOM   3465  C6    G A 163      60.087 -62.661  -1.847  1.00  0.00           C  
ATOM   3466  O6    G A 163      60.643 -62.539  -2.936  1.00  0.00           O  
ATOM   3467  N1    G A 163      60.807 -62.421  -0.669  1.00  0.00           N  
ATOM   3468  C2    G A 163      60.298 -62.524   0.611  1.00  0.00           C  
ATOM   3469  N2    G A 163      61.148 -62.253   1.604  1.00  0.00           N  
ATOM   3470  N3    G A 163      59.039 -62.869   0.871  1.00  0.00           N  
ATOM   3471  C4    G A 163      58.327 -63.106  -0.262  1.00  0.00           C  
ATOM   3472  P     G A 164      53.440 -59.964   1.548  1.00  0.00           P  
ATOM   3473  O1P   G A 164      53.761 -59.542   0.166  1.00  0.00           O  
ATOM   3474  O2P   G A 164      52.165 -59.539   2.171  1.00  0.00           O  
ATOM   3475  O5*   G A 164      54.650 -59.500   2.508  1.00  0.00           O  
ATOM   3476  C5*   G A 164      54.651 -59.832   3.902  1.00  0.00           C  
ATOM   3477  C4*   G A 164      56.022 -59.601   4.531  1.00  0.00           C  
ATOM   3478  O4*   G A 164      57.011 -60.309   3.771  1.00  0.00           O  
ATOM   3479  C3*   G A 164      56.508 -58.162   4.500  1.00  0.00           C  
ATOM   3480  O3*   G A 164      56.065 -57.530   5.708  1.00  0.00           O  
ATOM   3481  C2*   G A 164      58.014 -58.334   4.597  1.00  0.00           C  
ATOM   3482  O2*   G A 164      58.400 -58.642   5.940  1.00  0.00           O  
ATOM   3483  C1*   G A 164      58.227 -59.541   3.685  1.00  0.00           C  
ATOM   3484  N9    G A 164      58.434 -59.150   2.263  1.00  0.00           N  
ATOM   3485  C8    G A 164      57.530 -59.138   1.223  1.00  0.00           C  
ATOM   3486  N7    G A 164      58.036 -58.736   0.081  1.00  0.00           N  
ATOM   3487  C5    G A 164      59.369 -58.462   0.387  1.00  0.00           C  
ATOM   3488  C6    G A 164      60.418 -57.991  -0.443  1.00  0.00           C  
ATOM   3489  O6    G A 164      60.389 -57.716  -1.639  1.00  0.00           O  
ATOM   3490  N1    G A 164      61.614 -57.850   0.275  1.00  0.00           N  
ATOM   3491  C2    G A 164      61.774 -58.127   1.619  1.00  0.00           C  
ATOM   3492  N2    G A 164      62.996 -57.926   2.118  1.00  0.00           N  
ATOM   3493  N3    G A 164      60.788 -58.567   2.397  1.00  0.00           N  
ATOM   3494  C4    G A 164      59.621 -58.711   1.716  1.00  0.00           C  
ATOM   3495  P     A A 165      55.891 -56.233   6.612  1.00  0.00           P  
ATOM   3496  O1P   A A 165      55.168 -56.339   5.317  1.00  0.00           O  
ATOM   3497  O2P   A A 165      55.197 -55.647   7.786  1.00  0.00           O  
ATOM   3498  O5*   A A 165      57.232 -55.414   6.348  1.00  0.00           O  
ATOM   3499  C5*   A A 165      58.247 -55.299   7.368  1.00  0.00           C  
ATOM   3500  C4*   A A 165      59.565 -54.895   6.749  1.00  0.00           C  
ATOM   3501  O4*   A A 165      59.975 -55.916   5.801  1.00  0.00           O  
ATOM   3502  C3*   A A 165      59.546 -53.610   5.933  1.00  0.00           C  
ATOM   3503  O3*   A A 165      59.696 -52.454   6.750  1.00  0.00           O  
ATOM   3504  C2*   A A 165      60.708 -53.819   4.973  1.00  0.00           C  
ATOM   3505  O2*   A A 165      61.971 -53.591   5.564  1.00  0.00           O  
ATOM   3506  C1*   A A 165      60.556 -55.308   4.660  1.00  0.00           C  
ATOM   3507  N9    A A 165      59.638 -55.533   3.508  1.00  0.00           N  
ATOM   3508  C8    A A 165      58.313 -55.905   3.516  1.00  0.00           C  
ATOM   3509  N7    A A 165      57.791 -56.018   2.333  1.00  0.00           N  
ATOM   3510  C5    A A 165      58.834 -55.702   1.474  1.00  0.00           C  
ATOM   3511  C6    A A 165      58.923 -55.637   0.075  1.00  0.00           C  
ATOM   3512  N6    A A 165      57.895 -55.903  -0.744  1.00  0.00           N  
ATOM   3513  N1    A A 165      60.110 -55.291  -0.456  1.00  0.00           N  
ATOM   3514  C2    A A 165      61.127 -55.028   0.363  1.00  0.00           C  
ATOM   3515  N3    A A 165      61.163 -55.055   1.678  1.00  0.00           N  
ATOM   3516  C4    A A 165      59.962 -55.405   2.183  1.00  0.00           C  
ATOM   3517  P     C A 166      59.274 -51.009   6.179  1.00  0.00           P  
ATOM   3518  O1P   C A 166      57.964 -51.123   5.487  1.00  0.00           O  
ATOM   3519  O2P   C A 166      59.433 -50.040   7.295  1.00  0.00           O  
ATOM   3520  O5*   C A 166      60.391 -50.691   5.091  1.00  0.00           O  
ATOM   3521  C5*   C A 166      61.740 -50.414   5.492  1.00  0.00           C  
ATOM   3522  C4*   C A 166      62.521 -49.869   4.327  1.00  0.00           C  
ATOM   3523  O4*   C A 166      62.680 -50.905   3.321  1.00  0.00           O  
ATOM   3524  C3*   C A 166      61.845 -48.741   3.571  1.00  0.00           C  
ATOM   3525  O3*   C A 166      61.965 -47.484   4.213  1.00  0.00           O  
ATOM   3526  C2*   C A 166      62.538 -48.812   2.223  1.00  0.00           C  
ATOM   3527  O2*   C A 166      63.842 -48.264   2.245  1.00  0.00           O  
ATOM   3528  C1*   C A 166      62.610 -50.327   2.024  1.00  0.00           C  
ATOM   3529  N1    C A 166      61.394 -50.846   1.337  1.00  0.00           N  
ATOM   3530  C2    C A 166      61.388 -50.852  -0.055  1.00  0.00           C  
ATOM   3531  O2    C A 166      62.382 -50.431  -0.658  1.00  0.00           O  
ATOM   3532  N3    C A 166      60.289 -51.321  -0.700  1.00  0.00           N  
ATOM   3533  C4    C A 166      59.232 -51.769  -0.011  1.00  0.00           C  
ATOM   3534  N4    C A 166      58.185 -52.216  -0.687  1.00  0.00           N  
ATOM   3535  C5    C A 166      59.219 -51.771   1.422  1.00  0.00           C  
ATOM   3536  C6    C A 166      60.326 -51.298   2.047  1.00  0.00           C  
ATOM   3537  P     G A 167      60.694 -46.498   4.257  1.00  0.00           P  
ATOM   3538  O1P   G A 167      59.454 -47.313   4.363  1.00  0.00           O  
ATOM   3539  O2P   G A 167      60.982 -45.465   5.286  1.00  0.00           O  
ATOM   3540  O5*   G A 167      60.712 -45.793   2.831  1.00  0.00           O  
ATOM   3541  C5*   G A 167      61.858 -45.035   2.407  1.00  0.00           C  
ATOM   3542  C4*   G A 167      61.889 -44.927   0.903  1.00  0.00           C  
ATOM   3543  O4*   G A 167      61.892 -46.263   0.331  1.00  0.00           O  
ATOM   3544  C3*   G A 167      60.683 -44.264   0.256  1.00  0.00           C  
ATOM   3545  O3*   G A 167      60.754 -42.842   0.304  1.00  0.00           O  
ATOM   3546  C2*   G A 167      60.752 -44.808  -1.164  1.00  0.00           C  
ATOM   3547  O2*   G A 167      61.717 -44.159  -1.970  1.00  0.00           O  
ATOM   3548  C1*   G A 167      61.193 -46.250  -0.903  1.00  0.00           C  
ATOM   3549  N9    G A 167      60.040 -47.190  -0.820  1.00  0.00           N  
ATOM   3550  C8    G A 167      59.520 -47.834   0.281  1.00  0.00           C  
ATOM   3551  N7    G A 167      58.491 -48.602   0.013  1.00  0.00           N  
ATOM   3552  C5    G A 167      58.318 -48.456  -1.363  1.00  0.00           C  
ATOM   3553  C6    G A 167      57.361 -49.042  -2.231  1.00  0.00           C  
ATOM   3554  O6    G A 167      56.453 -49.824  -1.961  1.00  0.00           O  
ATOM   3555  N1    G A 167      57.545 -48.620  -3.555  1.00  0.00           N  
ATOM   3556  C2    G A 167      58.525 -47.747  -3.984  1.00  0.00           C  
ATOM   3557  N2    G A 167      58.533 -47.469  -5.290  1.00  0.00           N  
ATOM   3558  N3    G A 167      59.422 -47.197  -3.169  1.00  0.00           N  
ATOM   3559  C4    G A 167      59.258 -47.596  -1.880  1.00  0.00           C  
ATOM   3560  P     G A 168      58.871 -42.080   1.168  1.00  0.00           P  
ATOM   3561  O1P   G A 168      58.061 -43.016   1.980  1.00  0.00           O  
ATOM   3562  O2P   G A 168      59.078 -40.735   1.751  1.00  0.00           O  
ATOM   3563  O5*   G A 168      58.239 -41.946  -0.295  1.00  0.00           O  
ATOM   3564  C5*   G A 168      58.923 -41.148  -1.280  1.00  0.00           C  
ATOM   3565  C4*   G A 168      58.219 -41.263  -2.618  1.00  0.00           C  
ATOM   3566  O4*   G A 168      58.382 -42.621  -3.122  1.00  0.00           O  
ATOM   3567  C3*   G A 168      56.704 -41.059  -2.593  1.00  0.00           C  
ATOM   3568  O3*   G A 168      56.370 -39.706  -2.650  1.00  0.00           O  
ATOM   3569  C2*   G A 168      56.258 -41.828  -3.835  1.00  0.00           C  
ATOM   3570  O2*   G A 168      56.541 -41.091  -5.011  1.00  0.00           O  
ATOM   3571  C1*   G A 168      57.212 -43.019  -3.817  1.00  0.00           C  
ATOM   3572  N9    G A 168      56.657 -44.221  -3.134  1.00  0.00           N  
ATOM   3573  C8    G A 168      56.970 -44.742  -1.897  1.00  0.00           C  
ATOM   3574  N7    G A 168      56.293 -45.821  -1.586  1.00  0.00           N  
ATOM   3575  C5    G A 168      55.473 -46.029  -2.695  1.00  0.00           C  
ATOM   3576  C6    G A 168      54.515 -47.045  -2.944  1.00  0.00           C  
ATOM   3577  O6    G A 168      54.187 -47.987  -2.228  1.00  0.00           O  
ATOM   3578  N1    G A 168      53.909 -46.879  -4.197  1.00  0.00           N  
ATOM   3579  C2    G A 168      54.190 -45.864  -5.091  1.00  0.00           C  
ATOM   3580  N2    G A 168      53.501 -45.881  -6.234  1.00  0.00           N  
ATOM   3581  N3    G A 168      55.088 -44.911  -4.855  1.00  0.00           N  
ATOM   3582  C4    G A 168      55.688 -45.058  -3.644  1.00  0.00           C  
ATOM   3583  P     G A 169      55.043 -39.192  -1.852  1.00  0.00           P  
ATOM   3584  O1P   G A 169      54.906 -39.948  -0.585  1.00  0.00           O  
ATOM   3585  O2P   G A 169      55.061 -37.719  -1.723  1.00  0.00           O  
ATOM   3586  O5*   G A 169      53.890 -39.632  -2.870  1.00  0.00           O  
ATOM   3587  C5*   G A 169      53.886 -39.085  -4.201  1.00  0.00           C  
ATOM   3588  C4*   G A 169      52.791 -39.729  -5.026  1.00  0.00           C  
ATOM   3589  O4*   G A 169      53.130 -41.127  -5.247  1.00  0.00           O  
ATOM   3590  C3*   G A 169      51.408 -39.783  -4.372  1.00  0.00           C  
ATOM   3591  O3*   G A 169      50.707 -38.595  -4.558  1.00  0.00           O  
ATOM   3592  C2*   G A 169      50.764 -40.968  -5.087  1.00  0.00           C  
ATOM   3593  O2*   G A 169      50.353 -40.603  -6.394  1.00  0.00           O  
ATOM   3594  C1*   G A 169      51.948 -41.916  -5.245  1.00  0.00           C  
ATOM   3595  N9    G A 169      52.065 -42.916  -4.148  1.00  0.00           N  
ATOM   3596  C8    G A 169      52.963 -42.962  -3.103  1.00  0.00           C  
ATOM   3597  N7    G A 169      52.795 -43.985  -2.300  1.00  0.00           N  
ATOM   3598  C5    G A 169      51.710 -44.666  -2.852  1.00  0.00           C  
ATOM   3599  C6    G A 169      51.063 -45.853  -2.425  1.00  0.00           C  
ATOM   3600  O6    G A 169      51.318 -46.563  -1.455  1.00  0.00           O  
ATOM   3601  N1    G A 169      50.004 -46.194  -3.276  1.00  0.00           N  
ATOM   3602  C2    G A 169      49.619 -45.480  -4.395  1.00  0.00           C  
ATOM   3603  N2    G A 169      48.581 -45.971  -5.076  1.00  0.00           N  
ATOM   3604  N3    G A 169      50.226 -44.365  -4.794  1.00  0.00           N  
ATOM   3605  C4    G A 169      51.258 -44.021  -3.979  1.00  0.00           C  
ATOM   3606  P     G A 170      49.699 -38.086  -3.380  1.00  0.00           P  
ATOM   3607  O1P   G A 170      50.279 -38.416  -2.058  1.00  0.00           O  
ATOM   3608  O2P   G A 170      49.341 -36.665  -3.590  1.00  0.00           O  
ATOM   3609  O5*   G A 170      48.423 -39.010  -3.657  1.00  0.00           O  
ATOM   3610  C5*   G A 170      47.755 -38.916  -4.929  1.00  0.00           C  
ATOM   3611  C4*   G A 170      46.661 -39.961  -5.020  1.00  0.00           C  
ATOM   3612  O4*   G A 170      47.274 -41.282  -5.067  1.00  0.00           O  
ATOM   3613  C3*   G A 170      45.711 -40.039  -3.822  1.00  0.00           C  
ATOM   3614  O3*   G A 170      44.683 -39.105  -3.924  1.00  0.00           O  
ATOM   3615  C2*   G A 170      45.210 -41.478  -3.905  1.00  0.00           C  
ATOM   3616  O2*   G A 170      44.245 -41.615  -4.933  1.00  0.00           O  
ATOM   3617  C1*   G A 170      46.463 -42.215  -4.370  1.00  0.00           C  
ATOM   3618  N9    G A 170      47.272 -42.784  -3.256  1.00  0.00           N  
ATOM   3619  C8    G A 170      48.472 -42.346  -2.740  1.00  0.00           C  
ATOM   3620  N7    G A 170      48.926 -43.078  -1.750  1.00  0.00           N  
ATOM   3621  C5    G A 170      47.957 -44.069  -1.600  1.00  0.00           C  
ATOM   3622  C6    G A 170      47.892 -45.153  -0.687  1.00  0.00           C  
ATOM   3623  O6    G A 170      48.690 -45.467   0.193  1.00  0.00           O  
ATOM   3624  N1    G A 170      46.734 -45.917  -0.881  1.00  0.00           N  
ATOM   3625  C2    G A 170      45.764 -45.668  -1.832  1.00  0.00           C  
ATOM   3626  N2    G A 170      44.733 -46.515  -1.856  1.00  0.00           N  
ATOM   3627  N3    G A 170      45.825 -44.650  -2.688  1.00  0.00           N  
ATOM   3628  C4    G A 170      46.944 -43.898  -2.514  1.00  0.00           C  
ATOM   3629  P     A A 171      45.101 -37.992  -2.926  1.00  0.00           P  
ATOM   3630  O1P   A A 171      46.204 -37.035  -3.154  1.00  0.00           O  
ATOM   3631  O2P   A A 171      43.943 -37.081  -2.798  1.00  0.00           O  
ATOM   3632  O5*   A A 171      45.414 -38.820  -1.576  1.00  0.00           O  
ATOM   3633  C5*   A A 171      45.679 -38.147  -0.335  1.00  0.00           C  
ATOM   3634  C4*   A A 171      45.519 -39.087   0.857  1.00  0.00           C  
ATOM   3635  O4*   A A 171      44.225 -39.706   0.792  1.00  0.00           O  
ATOM   3636  C3*   A A 171      46.474 -40.270   0.874  1.00  0.00           C  
ATOM   3637  O3*   A A 171      47.659 -39.878   1.586  1.00  0.00           O  
ATOM   3638  C2*   A A 171      45.721 -41.265   1.741  1.00  0.00           C  
ATOM   3639  O2*   A A 171      45.797 -40.902   3.123  1.00  0.00           O  
ATOM   3640  C1*   A A 171      44.298 -41.080   1.219  1.00  0.00           C  
ATOM   3641  N9    A A 171      44.010 -41.955   0.049  1.00  0.00           N  
ATOM   3642  C8    A A 171      44.110 -41.668  -1.294  1.00  0.00           C  
ATOM   3643  N7    A A 171      43.783 -42.656  -2.070  1.00  0.00           N  
ATOM   3644  C5    A A 171      43.441 -43.673  -1.191  1.00  0.00           C  
ATOM   3645  C6    A A 171      43.003 -44.992  -1.392  1.00  0.00           C  
ATOM   3646  N6    A A 171      42.826 -45.535  -2.605  1.00  0.00           N  
ATOM   3647  N1    A A 171      42.751 -45.735  -0.299  1.00  0.00           N  
ATOM   3648  C2    A A 171      42.929 -45.190   0.903  1.00  0.00           C  
ATOM   3649  N3    A A 171      43.333 -43.977   1.213  1.00  0.00           N  
ATOM   3650  C4    A A 171      43.578 -43.254   0.101  1.00  0.00           C  
ATOM   3651  P     U A 172      48.624 -38.421   2.471  1.00  0.00           P  
ATOM   3652  O1P   U A 172      49.484 -37.732   1.235  1.00  0.00           O  
ATOM   3653  O2P   U A 172      48.282 -37.762   3.549  1.00  0.00           O  
ATOM   3654  O5*   U A 172      49.997 -38.859   3.663  1.00  0.00           O  
ATOM   3655  C5*   U A 172      50.484 -38.035   4.727  1.00  0.00           C  
ATOM   3656  C4*   U A 172      50.519 -38.778   6.062  1.00  0.00           C  
ATOM   3657  O4*   U A 172      49.288 -39.488   6.257  1.00  0.00           O  
ATOM   3658  C3*   U A 172      51.559 -39.873   6.164  1.00  0.00           C  
ATOM   3659  O3*   U A 172      52.790 -39.268   6.580  1.00  0.00           O  
ATOM   3660  C2*   U A 172      51.027 -40.679   7.335  1.00  0.00           C  
ATOM   3661  O2*   U A 172      51.277 -40.001   8.571  1.00  0.00           O  
ATOM   3662  C1*   U A 172      49.532 -40.690   7.019  1.00  0.00           C  
ATOM   3663  N1    U A 172      49.128 -41.873   6.209  1.00  0.00           N  
ATOM   3664  C2    U A 172      49.189 -43.102   6.822  1.00  0.00           C  
ATOM   3665  O2    U A 172      49.554 -43.249   7.977  1.00  0.00           O  
ATOM   3666  N3    U A 172      48.807 -44.174   6.042  1.00  0.00           N  
ATOM   3667  C4    U A 172      48.380 -44.122   4.730  1.00  0.00           C  
ATOM   3668  O4    U A 172      48.064 -45.153   4.132  1.00  0.00           O  
ATOM   3669  C5    U A 172      48.350 -42.791   4.173  1.00  0.00           C  
ATOM   3670  C6    U A 172      48.717 -41.729   4.911  1.00  0.00           C  
ATOM   3671  P     C A 173      54.119 -39.543   6.573  1.00  0.00           P  
ATOM   3672  O1P   C A 173      53.752 -40.953   6.320  1.00  0.00           O  
ATOM   3673  O2P   C A 173      55.098 -38.860   5.699  1.00  0.00           O  
ATOM   3674  O5*   C A 173      54.633 -39.432   8.097  1.00  0.00           O  
ATOM   3675  C5*   C A 173      55.625 -38.468   8.474  1.00  0.00           C  
ATOM   3676  C4*   C A 173      55.758 -38.373   9.989  1.00  0.00           C  
ATOM   3677  O4*   C A 173      54.851 -37.381  10.485  1.00  0.00           O  
ATOM   3678  C3*   C A 173      55.353 -39.629  10.740  1.00  0.00           C  
ATOM   3679  O3*   C A 173      56.514 -40.459  10.854  1.00  0.00           O  
ATOM   3680  C2*   C A 173      55.029 -39.081  12.118  1.00  0.00           C  
ATOM   3681  O2*   C A 173      56.231 -38.782  12.837  1.00  0.00           O  
ATOM   3682  C1*   C A 173      54.288 -37.800  11.746  1.00  0.00           C  
ATOM   3683  N1    C A 173      52.828 -38.030  11.558  1.00  0.00           N  
ATOM   3684  C2    C A 173      52.027 -38.077  12.695  1.00  0.00           C  
ATOM   3685  O2    C A 173      52.554 -37.927  13.803  1.00  0.00           O  
ATOM   3686  N3    C A 173      50.694 -38.287  12.545  1.00  0.00           N  
ATOM   3687  C4    C A 173      50.160 -38.444  11.326  1.00  0.00           C  
ATOM   3688  N4    C A 173      48.855 -38.645  11.234  1.00  0.00           N  
ATOM   3689  C5    C A 173      50.968 -38.399  10.144  1.00  0.00           C  
ATOM   3690  C6    C A 173      52.297 -38.190  10.316  1.00  0.00           C  
ATOM   3691  P     A A 174      56.822 -41.152  12.476  1.00  0.00           P  
ATOM   3692  O1P   A A 174      57.831 -40.266  13.970  1.00  0.00           O  
ATOM   3693  O2P   A A 174      55.433 -41.990  13.152  1.00  0.00           O  
ATOM   3694  O5*   A A 174      58.116 -42.766  12.306  1.00  0.00           O  
ATOM   3695  C5*   A A 174      58.037 -43.658  13.427  1.00  0.00           C  
ATOM   3696  C4*   A A 174      57.755 -45.098  12.995  1.00  0.00           C  
ATOM   3697  O4*   A A 174      56.622 -45.115  12.141  1.00  0.00           O  
ATOM   3698  C3*   A A 174      58.852 -45.750  12.152  1.00  0.00           C  
ATOM   3699  O3*   A A 174      58.829 -47.006  13.477  1.00  0.00           O  
ATOM   3700  C2*   A A 174      58.094 -46.606  11.108  1.00  0.00           C  
ATOM   3701  O2*   A A 174      58.405 -47.996  11.261  1.00  0.00           O  
ATOM   3702  C1*   A A 174      56.623 -46.350  11.446  1.00  0.00           C  
ATOM   3703  N9    A A 174      55.769 -46.224  10.232  1.00  0.00           N  
ATOM   3704  C8    A A 174      55.685 -45.183   9.335  1.00  0.00           C  
ATOM   3705  N7    A A 174      54.836 -45.383   8.374  1.00  0.00           N  
ATOM   3706  C5    A A 174      54.314 -46.640   8.644  1.00  0.00           C  
ATOM   3707  C6    A A 174      53.356 -47.429   7.987  1.00  0.00           C  
ATOM   3708  N6    A A 174      52.724 -47.045   6.869  1.00  0.00           N  
ATOM   3709  N1    A A 174      53.070 -48.629   8.522  1.00  0.00           N  
ATOM   3710  C2    A A 174      53.702 -49.005   9.633  1.00  0.00           C  
ATOM   3711  N3    A A 174      54.610 -48.357  10.331  1.00  0.00           N  
ATOM   3712  C4    A A 174      54.878 -47.158   9.773  1.00  0.00           C  
ATOM   3713  P     A A 175      59.864 -49.052  13.574  1.00  0.00           P  
ATOM   3714  O1P   A A 175      59.895 -50.077  11.657  1.00  0.00           O  
ATOM   3715  O2P   A A 175      61.867 -48.389  14.083  1.00  0.00           O  
ATOM   3716  O5*   A A 175      58.673 -50.012  15.162  1.00  0.00           O  
ATOM   3717  C5*   A A 175      56.877 -50.607  15.293  1.00  0.00           C  
ATOM   3718  C4*   A A 175      56.131 -49.429  14.670  1.00  0.00           C  
ATOM   3719  O4*   A A 175      55.507 -49.855  13.450  1.00  0.00           O  
ATOM   3720  C3*   A A 175      54.973 -48.889  15.486  1.00  0.00           C  
ATOM   3721  O3*   A A 175      55.492 -47.886  16.371  1.00  0.00           O  
ATOM   3722  C2*   A A 175      54.149 -48.185  14.422  1.00  0.00           C  
ATOM   3723  O2*   A A 175      54.767 -46.951  14.043  1.00  0.00           O  
ATOM   3724  C1*   A A 175      54.237 -49.197  13.280  1.00  0.00           C  
ATOM   3725  N9    A A 175      53.159 -50.223  13.356  1.00  0.00           N  
ATOM   3726  C8    A A 175      53.167 -51.443  13.994  1.00  0.00           C  
ATOM   3727  N7    A A 175      52.060 -52.109  13.871  1.00  0.00           N  
ATOM   3728  C5    A A 175      51.256 -51.282  13.099  1.00  0.00           C  
ATOM   3729  C6    A A 175      49.945 -51.419  12.614  1.00  0.00           C  
ATOM   3730  N6    A A 175      49.179 -52.495  12.848  1.00  0.00           N  
ATOM   3731  N1    A A 175      49.448 -50.410  11.877  1.00  0.00           N  
ATOM   3732  C2    A A 175      50.214 -49.344  11.648  1.00  0.00           C  
ATOM   3733  N3    A A 175      51.445 -49.105  12.047  1.00  0.00           N  
ATOM   3734  C4    A A 175      51.918 -50.132  12.782  1.00  0.00           C  
ATOM   3735  P     G A 176      55.330 -47.504  17.540  1.00  0.00           P  
ATOM   3736  O1P   G A 176      54.889 -48.864  18.283  1.00  0.00           O  
ATOM   3737  O2P   G A 176      56.369 -46.727  18.124  1.00  0.00           O  
ATOM   3738  O5*   G A 176      53.914 -46.823  17.176  1.00  0.00           O  
ATOM   3739  C5*   G A 176      53.860 -45.612  16.413  1.00  0.00           C  
ATOM   3740  C4*   G A 176      52.494 -45.407  15.766  1.00  0.00           C  
ATOM   3741  O4*   G A 176      52.120 -46.586  15.046  1.00  0.00           O  
ATOM   3742  C3*   G A 176      51.339 -45.219  16.731  1.00  0.00           C  
ATOM   3743  O3*   G A 176      51.284 -43.821  17.059  1.00  0.00           O  
ATOM   3744  C2*   G A 176      50.146 -45.543  15.846  1.00  0.00           C  
ATOM   3745  O2*   G A 176      49.828 -44.440  14.992  1.00  0.00           O  
ATOM   3746  C1*   G A 176      50.687 -46.722  15.027  1.00  0.00           C  
ATOM   3747  N9    G A 176      50.312 -48.041  15.610  1.00  0.00           N  
ATOM   3748  C8    G A 176      51.043 -48.867  16.436  1.00  0.00           C  
ATOM   3749  N7    G A 176      50.419 -49.970  16.775  1.00  0.00           N  
ATOM   3750  C5    G A 176      49.187 -49.866  16.128  1.00  0.00           C  
ATOM   3751  C6    G A 176      48.084 -50.756  16.117  1.00  0.00           C  
ATOM   3752  O6    G A 176      47.962 -51.839  16.684  1.00  0.00           O  
ATOM   3753  N1    G A 176      47.034 -50.261  15.331  1.00  0.00           N  
ATOM   3754  C2    G A 176      47.049 -49.061  14.646  1.00  0.00           C  
ATOM   3755  N2    G A 176      45.947 -48.768  13.952  1.00  0.00           N  
ATOM   3756  N3    G A 176      48.085 -48.226  14.658  1.00  0.00           N  
ATOM   3757  C4    G A 176      49.113 -48.692  15.415  1.00  0.00           C  
ATOM   3758  P     A A 177      50.384 -43.291  18.288  1.00  0.00           P  
ATOM   3759  O1P   A A 177      50.343 -44.351  19.322  1.00  0.00           O  
ATOM   3760  O2P   A A 177      50.845 -41.929  18.647  1.00  0.00           O  
ATOM   3761  O5*   A A 177      48.916 -43.173  17.633  1.00  0.00           O  
ATOM   3762  C5*   A A 177      48.667 -42.269  16.546  1.00  0.00           C  
ATOM   3763  C4*   A A 177      47.334 -42.565  15.869  1.00  0.00           C  
ATOM   3764  O4*   A A 177      47.295 -43.946  15.487  1.00  0.00           O  
ATOM   3765  C3*   A A 177      46.113 -42.407  16.759  1.00  0.00           C  
ATOM   3766  O3*   A A 177      45.655 -41.054  16.630  1.00  0.00           O  
ATOM   3767  C2*   A A 177      45.098 -43.301  16.070  1.00  0.00           C  
ATOM   3768  O2*   A A 177      44.571 -42.660  14.903  1.00  0.00           O  
ATOM   3769  C1*   A A 177      45.978 -44.490  15.682  1.00  0.00           C  
ATOM   3770  N9    A A 177      46.048 -45.518  16.758  1.00  0.00           N  
ATOM   3771  C8    A A 177      47.030 -45.720  17.701  1.00  0.00           C  
ATOM   3772  N7    A A 177      46.792 -46.710  18.506  1.00  0.00           N  
ATOM   3773  C5    A A 177      45.569 -47.205  18.076  1.00  0.00           C  
ATOM   3774  C6    A A 177      44.765 -48.265  18.525  1.00  0.00           C  
ATOM   3775  N6    A A 177      45.093 -49.055  19.557  1.00  0.00           N  
ATOM   3776  N1    A A 177      43.610 -48.486  17.871  1.00  0.00           N  
ATOM   3777  C2    A A 177      43.291 -47.698  16.846  1.00  0.00           C  
ATOM   3778  N3    A A 177      43.957 -46.683  16.340  1.00  0.00           N  
ATOM   3779  C4    A A 177      45.110 -46.484  17.012  1.00  0.00           C  
ATOM   3780  P     G A 178      45.033 -40.132  17.849  1.00  0.00           P  
ATOM   3781  O1P   G A 178      46.148 -40.651  18.674  1.00  0.00           O  
ATOM   3782  O2P   G A 178      44.865 -38.674  17.673  1.00  0.00           O  
ATOM   3783  O5*   G A 178      43.656 -40.733  18.433  1.00  0.00           O  
ATOM   3784  C5*   G A 178      42.395 -40.347  17.874  1.00  0.00           C  
ATOM   3785  C4*   G A 178      41.295 -41.354  18.200  1.00  0.00           C  
ATOM   3786  O4*   G A 178      41.729 -42.671  17.847  1.00  0.00           O  
ATOM   3787  C3*   G A 178      40.955 -41.489  19.670  1.00  0.00           C  
ATOM   3788  O3*   G A 178      39.982 -40.479  19.978  1.00  0.00           O  
ATOM   3789  C2*   G A 178      40.255 -42.840  19.697  1.00  0.00           C  
ATOM   3790  O2*   G A 178      38.908 -42.727  19.225  1.00  0.00           O  
ATOM   3791  C1*   G A 178      41.109 -43.645  18.709  1.00  0.00           C  
ATOM   3792  N9    G A 178      42.166 -44.445  19.389  1.00  0.00           N  
ATOM   3793  C8    G A 178      43.494 -44.139  19.590  1.00  0.00           C  
ATOM   3794  N7    G A 178      44.164 -45.068  20.231  1.00  0.00           N  
ATOM   3795  C5    G A 178      43.211 -46.058  20.471  1.00  0.00           C  
ATOM   3796  C6    G A 178      43.339 -47.308  21.127  1.00  0.00           C  
ATOM   3797  O6    G A 178      44.335 -47.810  21.642  1.00  0.00           O  
ATOM   3798  N1    G A 178      42.122 -48.002  21.149  1.00  0.00           N  
ATOM   3799  C2    G A 178      40.935 -47.546  20.607  1.00  0.00           C  
ATOM   3800  N2    G A 178      39.883 -48.358  20.732  1.00  0.00           N  
ATOM   3801  N3    G A 178      40.816 -46.372  19.991  1.00  0.00           N  
ATOM   3802  C4    G A 178      41.990 -45.686  19.960  1.00  0.00           C  
ATOM   3803  P     A A 179      39.611 -40.117  21.503  1.00  0.00           P  
ATOM   3804  O1P   A A 179      40.815 -40.338  22.340  1.00  0.00           O  
ATOM   3805  O2P   A A 179      38.939 -38.800  21.519  1.00  0.00           O  
ATOM   3806  O5*   A A 179      38.523 -41.244  21.884  1.00  0.00           O  
ATOM   3807  C5*   A A 179      37.273 -41.325  21.187  1.00  0.00           C  
ATOM   3808  C4*   A A 179      36.563 -42.647  21.464  1.00  0.00           C  
ATOM   3809  O4*   A A 179      37.457 -43.730  21.173  1.00  0.00           O  
ATOM   3810  C3*   A A 179      36.186 -42.877  22.917  1.00  0.00           C  
ATOM   3811  O3*   A A 179      34.862 -42.352  23.105  1.00  0.00           O  
ATOM   3812  C2*   A A 179      36.090 -44.391  22.982  1.00  0.00           C  
ATOM   3813  O2*   A A 179      34.870 -44.848  22.387  1.00  0.00           O  
ATOM   3814  C1*   A A 179      37.290 -44.794  22.128  1.00  0.00           C  
ATOM   3815  N9    A A 179      38.542 -44.907  22.927  1.00  0.00           N  
ATOM   3816  C8    A A 179      39.564 -43.995  23.070  1.00  0.00           C  
ATOM   3817  N7    A A 179      40.525 -44.399  23.843  1.00  0.00           N  
ATOM   3818  C5    A A 179      40.123 -45.664  24.246  1.00  0.00           C  
ATOM   3819  C6    A A 179      40.713 -46.625  25.083  1.00  0.00           C  
ATOM   3820  N6    A A 179      41.894 -46.448  25.692  1.00  0.00           N  
ATOM   3821  N1    A A 179      40.045 -47.778  25.271  1.00  0.00           N  
ATOM   3822  C2    A A 179      38.872 -47.947  24.663  1.00  0.00           C  
ATOM   3823  N3    A A 179      38.225 -47.126  23.864  1.00  0.00           N  
ATOM   3824  C4    A A 179      38.916 -45.980  23.692  1.00  0.00           C  
ATOM   3825  P     G A 180      34.367 -41.891  24.568  1.00  0.00           P  
ATOM   3826  O1P   G A 180      35.363 -40.948  25.122  1.00  0.00           O  
ATOM   3827  O2P   G A 180      32.945 -41.493  24.471  1.00  0.00           O  
ATOM   3828  O5*   G A 180      34.450 -43.262  25.414  1.00  0.00           O  
ATOM   3829  C5*   G A 180      33.425 -44.255  25.304  1.00  0.00           C  
ATOM   3830  C4*   G A 180      33.739 -45.487  26.151  1.00  0.00           C  
ATOM   3831  O4*   G A 180      34.964 -46.081  25.698  1.00  0.00           O  
ATOM   3832  C3*   G A 180      34.012 -45.205  27.617  1.00  0.00           C  
ATOM   3833  O3*   G A 180      32.754 -45.213  28.303  1.00  0.00           O  
ATOM   3834  C2*   G A 180      34.775 -46.448  28.028  1.00  0.00           C  
ATOM   3835  O2*   G A 180      33.891 -47.559  28.198  1.00  0.00           O  
ATOM   3836  C1*   G A 180      35.680 -46.651  26.813  1.00  0.00           C  
ATOM   3837  N9    G A 180      36.987 -45.951  26.959  1.00  0.00           N  
ATOM   3838  C8    G A 180      37.330 -44.665  26.602  1.00  0.00           C  
ATOM   3839  N7    G A 180      38.576 -44.353  26.868  1.00  0.00           N  
ATOM   3840  C5    G A 180      39.094 -45.514  27.442  1.00  0.00           C  
ATOM   3841  C6    G A 180      40.395 -45.787  27.935  1.00  0.00           C  
ATOM   3842  O6    G A 180      41.377 -45.049  27.969  1.00  0.00           O  
ATOM   3843  N1    G A 180      40.490 -47.093  28.433  1.00  0.00           N  
ATOM   3844  C2    G A 180      39.462 -48.015  28.453  1.00  0.00           C  
ATOM   3845  N2    G A 180      39.754 -49.210  28.971  1.00  0.00           N  
ATOM   3846  N3    G A 180      38.241 -47.758  27.990  1.00  0.00           N  
ATOM   3847  C4    G A 180      38.132 -46.494  27.502  1.00  0.00           C  
ATOM   3848  P     G A 181      32.622 -44.586  29.780  1.00  0.00           P  
ATOM   3849  O1P   G A 181      33.523 -43.411  29.866  1.00  0.00           O  
ATOM   3850  O2P   G A 181      31.187 -44.434  30.101  1.00  0.00           O  
ATOM   3851  O5*   G A 181      33.235 -45.745  30.724  1.00  0.00           O  
ATOM   3852  C5*   G A 181      32.670 -47.065  30.742  1.00  0.00           C  
ATOM   3853  C4*   G A 181      33.651 -48.081  31.323  1.00  0.00           C  
ATOM   3854  O4*   G A 181      34.883 -48.013  30.588  1.00  0.00           O  
ATOM   3855  C3*   G A 181      34.077 -47.815  32.756  1.00  0.00           C  
ATOM   3856  O3*   G A 181      33.158 -48.490  33.629  1.00  0.00           O  
ATOM   3857  C2*   G A 181      35.404 -48.552  32.825  1.00  0.00           C  
ATOM   3858  O2*   G A 181      35.201 -49.966  32.914  1.00  0.00           O  
ATOM   3859  C1*   G A 181      36.007 -48.185  31.473  1.00  0.00           C  
ATOM   3860  N9    G A 181      36.768 -46.905  31.523  1.00  0.00           N  
ATOM   3861  C8    G A 181      36.343 -45.628  31.227  1.00  0.00           C  
ATOM   3862  N7    G A 181      37.269 -44.711  31.375  1.00  0.00           N  
ATOM   3863  C5    G A 181      38.386 -45.432  31.798  1.00  0.00           C  
ATOM   3864  C6    G A 181      39.693 -44.985  32.120  1.00  0.00           C  
ATOM   3865  O6    G A 181      40.144 -43.843  32.098  1.00  0.00           O  
ATOM   3866  N1    G A 181      40.517 -46.051  32.505  1.00  0.00           N  
ATOM   3867  C2    G A 181      40.129 -47.376  32.570  1.00  0.00           C  
ATOM   3868  N2    G A 181      41.065 -48.243  32.961  1.00  0.00           N  
ATOM   3869  N3    G A 181      38.902 -47.793  32.268  1.00  0.00           N  
ATOM   3870  C4    G A 181      38.089 -46.771  31.892  1.00  0.00           C  
ATOM   3871  P     U A 182      32.187 -48.325  35.152  1.00  0.00           P  
ATOM   3872  O1P   U A 182      33.187 -48.279  36.384  1.00  0.00           O  
ATOM   3873  O2P   U A 182      31.198 -46.910  35.270  1.00  0.00           O  
ATOM   3874  O5*   U A 182      31.261 -49.898  35.764  1.00  0.00           O  
ATOM   3875  C5*   U A 182      31.363 -51.312  35.981  1.00  0.00           C  
ATOM   3876  C4*   U A 182      32.407 -51.644  37.045  1.00  0.00           C  
ATOM   3877  O4*   U A 182      32.154 -50.857  38.214  1.00  0.00           O  
ATOM   3878  C3*   U A 182      32.374 -53.081  37.546  1.00  0.00           C  
ATOM   3879  O3*   U A 182      33.627 -53.331  38.198  1.00  0.00           O  
ATOM   3880  C2*   U A 182      31.299 -53.031  38.622  1.00  0.00           C  
ATOM   3881  O2*   U A 182      31.497 -54.069  39.586  1.00  0.00           O  
ATOM   3882  C1*   U A 182      31.554 -51.657  39.248  1.00  0.00           C  
ATOM   3883  N1    U A 182      30.292 -50.998  39.687  1.00  0.00           N  
ATOM   3884  C2    U A 182      29.813 -51.329  40.932  1.00  0.00           C  
ATOM   3885  O2    U A 182      30.374 -52.124  41.667  1.00  0.00           O  
ATOM   3886  N3    U A 182      28.643 -50.698  41.304  1.00  0.00           N  
ATOM   3887  C4    U A 182      27.929 -49.786  40.554  1.00  0.00           C  
ATOM   3888  O4    U A 182      26.892 -49.287  40.995  1.00  0.00           O  
ATOM   3889  C5    U A 182      28.510 -49.503  39.263  1.00  0.00           C  
ATOM   3890  C6    U A 182      29.648 -50.102  38.875  1.00  0.00           C  
ATOM   3891  P     C A 183      35.055 -54.683  37.538  1.00  0.00           P  
ATOM   3892  O1P   C A 183      35.966 -54.326  35.835  1.00  0.00           O  
ATOM   3893  O2P   C A 183      36.106 -55.089  38.806  1.00  0.00           O  
ATOM   3894  O5*   C A 183      33.933 -56.286  37.117  1.00  0.00           O  
ATOM   3895  C5*   C A 183      32.589 -57.107  36.184  1.00  0.00           C  
ATOM   3896  C4*   C A 183      32.700 -58.333  35.285  1.00  0.00           C  
ATOM   3897  O4*   C A 183      32.426 -59.511  36.063  1.00  0.00           O  
ATOM   3898  C3*   C A 183      31.698 -58.385  34.133  1.00  0.00           C  
ATOM   3899  O3*   C A 183      32.282 -59.220  33.121  1.00  0.00           O  
ATOM   3900  C2*   C A 183      30.523 -59.139  34.739  1.00  0.00           C  
ATOM   3901  O2*   C A 183      29.721 -59.754  33.728  1.00  0.00           O  
ATOM   3902  C1*   C A 183      31.260 -60.184  35.569  1.00  0.00           C  
ATOM   3903  N1    C A 183      30.459 -60.666  36.728  1.00  0.00           N  
ATOM   3904  C2    C A 183      29.905 -61.941  36.650  1.00  0.00           C  
ATOM   3905  O2    C A 183      30.099 -62.613  35.630  1.00  0.00           O  
ATOM   3906  N3    C A 183      29.170 -62.399  37.696  1.00  0.00           N  
ATOM   3907  C4    C A 183      28.983 -61.639  38.783  1.00  0.00           C  
ATOM   3908  N4    C A 183      28.260 -62.132  39.776  1.00  0.00           N  
ATOM   3909  C5    C A 183      29.545 -60.326  38.884  1.00  0.00           C  
ATOM   3910  C6    C A 183      30.274 -59.886  37.827  1.00  0.00           C  
ATOM   3911  P     A A 184      31.974 -59.156  31.549  1.00  0.00           P  
ATOM   3912  O1P   A A 184      30.854 -60.041  31.153  1.00  0.00           O  
ATOM   3913  O2P   A A 184      31.870 -57.696  31.327  1.00  0.00           O  
ATOM   3914  O5*   A A 184      33.318 -59.680  30.824  1.00  0.00           O  
ATOM   3915  C5*   A A 184      33.357 -60.950  30.159  1.00  0.00           C  
ATOM   3916  C4*   A A 184      34.661 -61.130  29.382  1.00  0.00           C  
ATOM   3917  O4*   A A 184      35.757 -61.172  30.313  1.00  0.00           O  
ATOM   3918  C3*   A A 184      34.767 -62.434  28.594  1.00  0.00           C  
ATOM   3919  O3*   A A 184      35.707 -62.193  27.535  1.00  0.00           O  
ATOM   3920  C2*   A A 184      35.420 -63.382  29.591  1.00  0.00           C  
ATOM   3921  O2*   A A 184      36.085 -64.459  28.927  1.00  0.00           O  
ATOM   3922  C1*   A A 184      36.420 -62.442  30.254  1.00  0.00           C  
ATOM   3923  N9    A A 184      36.774 -62.862  31.639  1.00  0.00           N  
ATOM   3924  C8    A A 184      36.024 -62.774  32.790  1.00  0.00           C  
ATOM   3925  N7    A A 184      36.624 -63.232  33.845  1.00  0.00           N  
ATOM   3926  C5    A A 184      37.858 -63.657  33.373  1.00  0.00           C  
ATOM   3927  C6    A A 184      38.963 -64.246  34.006  1.00  0.00           C  
ATOM   3928  N6    A A 184      39.004 -64.520  35.318  1.00  0.00           N  
ATOM   3929  N1    A A 184      40.030 -64.543  33.241  1.00  0.00           N  
ATOM   3930  C2    A A 184      39.983 -64.268  31.939  1.00  0.00           C  
ATOM   3931  N3    A A 184      39.011 -63.723  31.240  1.00  0.00           N  
ATOM   3932  C4    A A 184      37.956 -63.436  32.029  1.00  0.00           C  
ATOM   3933  P     A A 185      34.265 -62.488  26.527  1.00  0.00           P  
ATOM   3934  O1P   A A 185      33.310 -62.150  27.281  1.00  0.00           O  
ATOM   3935  O2P   A A 185      34.244 -61.329  25.610  1.00  0.00           O  
ATOM   3936  O5*   A A 185      34.072 -63.832  25.653  1.00  0.00           O  
ATOM   3937  C5*   A A 185      33.806 -65.091  26.287  1.00  0.00           C  
ATOM   3938  C4*   A A 185      33.644 -66.216  25.267  1.00  0.00           C  
ATOM   3939  O4*   A A 185      32.623 -65.854  24.320  1.00  0.00           O  
ATOM   3940  C3*   A A 185      34.891 -66.495  24.421  1.00  0.00           C  
ATOM   3941  O3*   A A 185      34.902 -67.901  24.137  1.00  0.00           O  
ATOM   3942  C2*   A A 185      34.604 -65.779  23.111  1.00  0.00           C  
ATOM   3943  O2*   A A 185      35.313 -66.395  22.032  1.00  0.00           O  
ATOM   3944  C1*   A A 185      33.111 -66.013  22.985  1.00  0.00           C  
ATOM   3945  N9    A A 185      32.450 -65.020  22.092  1.00  0.00           N  
ATOM   3946  C8    A A 185      31.884 -63.807  22.414  1.00  0.00           C  
ATOM   3947  N7    A A 185      31.386 -63.173  21.397  1.00  0.00           N  
ATOM   3948  C5    A A 185      31.634 -64.014  20.322  1.00  0.00           C  
ATOM   3949  C6    A A 185      31.348 -63.910  18.952  1.00  0.00           C  
ATOM   3950  N6    A A 185      30.717 -62.860  18.406  1.00  0.00           N  
ATOM   3951  N1    A A 185      31.733 -64.926  18.159  1.00  0.00           N  
ATOM   3952  C2    A A 185      32.360 -65.966  18.707  1.00  0.00           C  
ATOM   3953  N3    A A 185      32.680 -66.173  19.966  1.00  0.00           N  
ATOM   3954  C4    A A 185      32.283 -65.141  20.738  1.00  0.00           C  
ATOM   3955  P     A A 186      35.668 -68.935  25.105  1.00  0.00           P  
ATOM   3956  O1P   A A 186      36.835 -68.240  25.701  1.00  0.00           O  
ATOM   3957  O2P   A A 186      34.665 -69.572  25.987  1.00  0.00           O  
ATOM   3958  O5*   A A 186      36.211 -70.048  24.074  1.00  0.00           O  
ATOM   3959  C5*   A A 186      37.369 -69.806  23.262  1.00  0.00           C  
ATOM   3960  C4*   A A 186      37.063 -69.985  21.778  1.00  0.00           C  
ATOM   3961  O4*   A A 186      36.248 -68.908  21.321  1.00  0.00           O  
ATOM   3962  C3*   A A 186      38.264 -69.900  20.857  1.00  0.00           C  
ATOM   3963  O3*   A A 186      38.841 -71.212  20.792  1.00  0.00           O  
ATOM   3964  C2*   A A 186      37.622 -69.604  19.503  1.00  0.00           C  
ATOM   3965  O2*   A A 186      37.226 -70.817  18.855  1.00  0.00           O  
ATOM   3966  C1*   A A 186      36.381 -68.775  19.896  1.00  0.00           C  
ATOM   3967  N9    A A 186      36.539 -67.333  19.559  1.00  0.00           N  
ATOM   3968  C8    A A 186      37.235 -66.356  20.234  1.00  0.00           C  
ATOM   3969  N7    A A 186      37.177 -65.186  19.676  1.00  0.00           N  
ATOM   3970  C5    A A 186      36.391 -65.390  18.551  1.00  0.00           C  
ATOM   3971  C6    A A 186      35.954 -64.529  17.532  1.00  0.00           C  
ATOM   3972  N6    A A 186      36.262 -63.225  17.482  1.00  0.00           N  
ATOM   3973  N1    A A 186      35.183 -65.057  16.563  1.00  0.00           N  
ATOM   3974  C2    A A 186      34.881 -66.353  16.618  1.00  0.00           C  
ATOM   3975  N3    A A 186      35.229 -67.250  17.514  1.00  0.00           N  
ATOM   3976  C4    A A 186      36.000 -66.695  18.473  1.00  0.00           C  
ATOM   3977  P     C A 187      37.975 -71.986  19.420  1.00  0.00           P  
ATOM   3978  O1P   C A 187      38.228 -73.341  18.876  1.00  0.00           O  
ATOM   3979  O2P   C A 187      36.585 -71.511  19.593  1.00  0.00           O  
ATOM   3980  O5*   C A 187      38.762 -70.916  18.504  1.00  0.00           O  
ATOM   3981  C5*   C A 187      39.584 -71.340  17.408  1.00  0.00           C  
ATOM   3982  C4*   C A 187      40.092 -70.152  16.592  1.00  0.00           C  
ATOM   3983  O4*   C A 187      40.892 -69.309  17.438  1.00  0.00           O  
ATOM   3984  C3*   C A 187      41.005 -70.525  15.422  1.00  0.00           C  
ATOM   3985  O3*   C A 187      40.816 -69.523  14.409  1.00  0.00           O  
ATOM   3986  C2*   C A 187      42.406 -70.335  15.988  1.00  0.00           C  
ATOM   3987  O2*   C A 187      43.343 -70.063  14.940  1.00  0.00           O  
ATOM   3988  C1*   C A 187      42.189 -69.111  16.864  1.00  0.00           C  
ATOM   3989  N1    C A 187      43.189 -68.999  17.962  1.00  0.00           N  
ATOM   3990  C2    C A 187      44.508 -68.724  17.613  1.00  0.00           C  
ATOM   3991  O2    C A 187      44.792 -68.585  16.418  1.00  0.00           O  
ATOM   3992  N3    C A 187      45.436 -68.618  18.600  1.00  0.00           N  
ATOM   3993  C4    C A 187      45.087 -68.775  19.883  1.00  0.00           C  
ATOM   3994  N4    C A 187      46.029 -68.661  20.807  1.00  0.00           N  
ATOM   3995  C5    C A 187      43.736 -69.058  20.263  1.00  0.00           C  
ATOM   3996  C6    C A 187      42.825 -69.160  19.263  1.00  0.00           C  
ATOM   3997  P     C A 188      39.659 -69.209  13.176  1.00  0.00           P  
ATOM   3998  O1P   C A 188      39.513 -70.522  12.505  1.00  0.00           O  
ATOM   3999  O2P   C A 188      38.458 -68.511  13.691  1.00  0.00           O  
ATOM   4000  O5*   C A 188      40.428 -68.207  12.173  1.00  0.00           O  
ATOM   4001  C5*   C A 188      41.060 -68.689  10.979  1.00  0.00           C  
ATOM   4002  C4*   C A 188      41.540 -67.539  10.099  1.00  0.00           C  
ATOM   4003  O4*   C A 188      42.575 -66.819  10.792  1.00  0.00           O  
ATOM   4004  C3*   C A 188      42.178 -67.959   8.776  1.00  0.00           C  
ATOM   4005  O3*   C A 188      42.034 -66.842   7.882  1.00  0.00           O  
ATOM   4006  C2*   C A 188      43.652 -68.084   9.134  1.00  0.00           C  
ATOM   4007  O2*   C A 188      44.482 -67.945   7.976  1.00  0.00           O  
ATOM   4008  C1*   C A 188      43.814 -66.896  10.073  1.00  0.00           C  
ATOM   4009  N1    C A 188      44.924 -67.080  11.050  1.00  0.00           N  
ATOM   4010  C2    C A 188      46.095 -66.356  10.846  1.00  0.00           C  
ATOM   4011  O2    C A 188      46.164 -65.596   9.872  1.00  0.00           O  
ATOM   4012  N3    C A 188      47.118 -66.509  11.724  1.00  0.00           N  
ATOM   4013  C4    C A 188      47.003 -67.342  12.767  1.00  0.00           C  
ATOM   4014  N4    C A 188      48.030 -67.456  13.596  1.00  0.00           N  
ATOM   4015  C5    C A 188      45.807 -68.096  12.995  1.00  0.00           C  
ATOM   4016  C6    C A 188      44.797 -67.929  12.105  1.00  0.00           C  
ATOM   4017  P     C A 189      42.251 -67.002   6.292  1.00  0.00           P  
ATOM   4018  O1P   C A 189      42.236 -68.444   5.959  1.00  0.00           O  
ATOM   4019  O2P   C A 189      41.319 -66.079   5.605  1.00  0.00           O  
ATOM   4020  O5*   C A 189      43.752 -66.449   6.084  1.00  0.00           O  
ATOM   4021  C5*   C A 189      44.131 -65.150   6.561  1.00  0.00           C  
ATOM   4022  C4*   C A 189      45.598 -64.844   6.269  1.00  0.00           C  
ATOM   4023  O4*   C A 189      46.417 -65.890   6.823  1.00  0.00           O  
ATOM   4024  C3*   C A 189      45.958 -64.802   4.781  1.00  0.00           C  
ATOM   4025  O3*   C A 189      46.997 -63.824   4.625  1.00  0.00           O  
ATOM   4026  C2*   C A 189      46.582 -66.162   4.521  1.00  0.00           C  
ATOM   4027  O2*   C A 189      47.496 -66.099   3.422  1.00  0.00           O  
ATOM   4028  C1*   C A 189      47.320 -66.382   5.829  1.00  0.00           C  
ATOM   4029  N1    C A 189      47.604 -67.821   6.089  1.00  0.00           N  
ATOM   4030  C2    C A 189      48.797 -68.346   5.600  1.00  0.00           C  
ATOM   4031  O2    C A 189      49.564 -67.603   4.976  1.00  0.00           O  
ATOM   4032  N3    C A 189      49.074 -69.656   5.826  1.00  0.00           N  
ATOM   4033  C4    C A 189      48.217 -70.428   6.506  1.00  0.00           C  
ATOM   4034  N4    C A 189      48.534 -71.698   6.700  1.00  0.00           N  
ATOM   4035  C5    C A 189      46.985 -69.907   7.018  1.00  0.00           C  
ATOM   4036  C6    C A 189      46.726 -68.596   6.781  1.00  0.00           C  
ATOM   4037  P     A A 190      48.340 -63.245   5.750  1.00  0.00           P  
ATOM   4038  O1P   A A 190      47.916 -62.153   6.532  1.00  0.00           O  
ATOM   4039  O2P   A A 190      48.527 -64.693   6.653  1.00  0.00           O  
ATOM   4040  O5*   A A 190      49.790 -62.993   5.089  1.00  0.00           O  
ATOM   4041  C5*   A A 190      50.915 -63.815   5.432  1.00  0.00           C  
ATOM   4042  C4*   A A 190      52.083 -62.981   5.949  1.00  0.00           C  
ATOM   4043  O4*   A A 190      51.780 -62.475   7.246  1.00  0.00           O  
ATOM   4044  C3*   A A 190      53.367 -63.749   6.189  1.00  0.00           C  
ATOM   4045  O3*   A A 190      54.077 -63.787   4.941  1.00  0.00           O  
ATOM   4046  C2*   A A 190      54.133 -62.826   7.135  1.00  0.00           C  
ATOM   4047  O2*   A A 190      54.874 -61.846   6.397  1.00  0.00           O  
ATOM   4048  C1*   A A 190      53.000 -62.153   7.934  1.00  0.00           C  
ATOM   4049  N9    A A 190      52.917 -62.666   9.330  1.00  0.00           N  
ATOM   4050  C8    A A 190      52.362 -63.839   9.791  1.00  0.00           C  
ATOM   4051  N7    A A 190      52.452 -63.994  11.076  1.00  0.00           N  
ATOM   4052  C5    A A 190      53.111 -62.851  11.507  1.00  0.00           C  
ATOM   4053  C6    A A 190      53.513 -62.412  12.779  1.00  0.00           C  
ATOM   4054  N6    A A 190      53.297 -63.109  13.904  1.00  0.00           N  
ATOM   4055  N1    A A 190      54.146 -61.227  12.853  1.00  0.00           N  
ATOM   4056  C2    A A 190      54.357 -60.540  11.732  1.00  0.00           C  
ATOM   4057  N3    A A 190      54.030 -60.848  10.495  1.00  0.00           N  
ATOM   4058  C4    A A 190      53.398 -62.038  10.449  1.00  0.00           C  
ATOM   4059  P     A A 191      55.024 -64.838   4.923  1.00  0.00           P  
ATOM   4060  O1P   A A 191      54.609 -65.980   5.771  1.00  0.00           O  
ATOM   4061  O2P   A A 191      54.868 -65.445   3.357  1.00  0.00           O  
ATOM   4062  O5*   A A 191      56.595 -64.561   5.177  1.00  0.00           O  
ATOM   4063  C5*   A A 191      57.338 -65.329   6.134  1.00  0.00           C  
ATOM   4064  C4*   A A 191      58.827 -65.002   6.083  1.00  0.00           C  
ATOM   4065  O4*   A A 191      59.016 -63.613   6.398  1.00  0.00           O  
ATOM   4066  C3*   A A 191      59.684 -65.762   7.100  1.00  0.00           C  
ATOM   4067  O3*   A A 191      60.985 -65.922   6.515  1.00  0.00           O  
ATOM   4068  C2*   A A 191      59.825 -64.777   8.251  1.00  0.00           C  
ATOM   4069  O2*   A A 191      61.017 -65.040   8.999  1.00  0.00           O  
ATOM   4070  C1*   A A 191      59.934 -63.466   7.488  1.00  0.00           C  
ATOM   4071  N9    A A 191      59.532 -62.284   8.300  1.00  0.00           N  
ATOM   4072  C8    A A 191      58.436 -61.463   8.154  1.00  0.00           C  
ATOM   4073  N7    A A 191      58.370 -60.511   9.032  1.00  0.00           N  
ATOM   4074  C5    A A 191      59.495 -60.703   9.821  1.00  0.00           C  
ATOM   4075  C6    A A 191      59.999 -60.016  10.937  1.00  0.00           C  
ATOM   4076  N6    A A 191      59.403 -58.942  11.474  1.00  0.00           N  
ATOM   4077  N1    A A 191      61.142 -60.472  11.481  1.00  0.00           N  
ATOM   4078  C2    A A 191      61.728 -61.540  10.943  1.00  0.00           C  
ATOM   4079  N3    A A 191      61.353 -62.260   9.908  1.00  0.00           N  
ATOM   4080  C4    A A 191      60.207 -61.782   9.382  1.00  0.00           C  
ATOM   4081  P     A A 192      61.954 -66.866   6.872  1.00  0.00           P  
ATOM   4082  O1P   A A 192      62.694 -66.865   6.048  1.00  0.00           O  
ATOM   4083  O2P   A A 192      62.346 -66.750   8.035  1.00  0.00           O  
ATOM   4084  O5*   A A 192      61.135 -68.297   7.084  1.00  0.00           O  
ATOM   4085  C5*   A A 192      61.911 -69.216   6.647  1.00  0.00           C  
ATOM   4086  C4*   A A 192      61.264 -70.545   6.263  1.00  0.00           C  
ATOM   4087  O4*   A A 192      60.873 -70.511   4.894  1.00  0.00           O  
ATOM   4088  C3*   A A 192      62.182 -71.748   6.313  1.00  0.00           C  
ATOM   4089  O3*   A A 192      62.177 -72.245   7.659  1.00  0.00           O  
ATOM   4090  C2*   A A 192      61.439 -72.758   5.438  1.00  0.00           C  
ATOM   4091  O2*   A A 192      60.446 -73.454   6.202  1.00  0.00           O  
ATOM   4092  C1*   A A 192      60.771 -71.854   4.389  1.00  0.00           C  
ATOM   4093  N9    A A 192      61.456 -71.915   3.067  1.00  0.00           N  
ATOM   4094  C8    A A 192      62.780 -72.166   2.788  1.00  0.00           C  
ATOM   4095  N7    A A 192      63.064 -72.149   1.522  1.00  0.00           N  
ATOM   4096  C5    A A 192      61.851 -71.869   0.910  1.00  0.00           C  
ATOM   4097  C6    A A 192      61.481 -71.716  -0.436  1.00  0.00           C  
ATOM   4098  N6    A A 192      62.343 -71.831  -1.456  1.00  0.00           N  
ATOM   4099  N1    A A 192      60.190 -71.440  -0.696  1.00  0.00           N  
ATOM   4100  C2    A A 192      59.339 -71.329   0.322  1.00  0.00           C  
ATOM   4101  N3    A A 192      59.567 -71.450   1.612  1.00  0.00           N  
ATOM   4102  C4    A A 192      60.866 -71.726   1.845  1.00  0.00           C  
ATOM   4103  P     A A 193      63.286 -73.308   8.144  1.00  0.00           P  
ATOM   4104  O1P   A A 193      64.582 -72.944   7.531  1.00  0.00           O  
ATOM   4105  O2P   A A 193      63.183 -73.453   9.614  1.00  0.00           O  
ATOM   4106  O5*   A A 193      62.782 -74.682   7.465  1.00  0.00           O  
ATOM   4107  C5*   A A 193      61.717 -75.442   8.052  1.00  0.00           C  
ATOM   4108  C4*   A A 193      61.222 -76.540   7.118  1.00  0.00           C  
ATOM   4109  O4*   A A 193      60.751 -75.958   5.896  1.00  0.00           O  
ATOM   4110  C3*   A A 193      62.280 -77.515   6.644  1.00  0.00           C  
ATOM   4111  O3*   A A 193      62.400 -78.547   7.633  1.00  0.00           O  
ATOM   4112  C2*   A A 193      61.609 -78.116   5.420  1.00  0.00           C  
ATOM   4113  O2*   A A 193      60.624 -79.085   5.800  1.00  0.00           O  
ATOM   4114  C1*   A A 193      60.941 -76.880   4.804  1.00  0.00           C  
ATOM   4115  N9    A A 193      61.789 -76.232   3.764  1.00  0.00           N  
ATOM   4116  C8    A A 193      63.008 -75.607   3.905  1.00  0.00           C  
ATOM   4117  N7    A A 193      63.491 -75.141   2.795  1.00  0.00           N  
ATOM   4118  C5    A A 193      62.535 -75.474   1.846  1.00  0.00           C  
ATOM   4119  C6    A A 193      62.459 -75.256   0.461  1.00  0.00           C  
ATOM   4120  N6    A A 193      63.407 -74.618  -0.240  1.00  0.00           N  
ATOM   4121  N1    A A 193      61.370 -75.718  -0.179  1.00  0.00           N  
ATOM   4122  C2    A A 193      60.432 -76.351   0.523  1.00  0.00           C  
ATOM   4123  N3    A A 193      60.394 -76.612   1.812  1.00  0.00           N  
ATOM   4124  C4    A A 193      61.496 -76.139   2.429  1.00  0.00           C  
ATOM   4125  P     G A 194      63.659 -79.555   7.622  1.00  0.00           P  
ATOM   4126  O1P   G A 194      64.879 -78.772   7.330  1.00  0.00           O  
ATOM   4127  O2P   G A 194      63.593 -80.394   8.841  1.00  0.00           O  
ATOM   4128  O5*   G A 194      63.352 -80.493   6.346  1.00  0.00           O  
ATOM   4129  C5*   G A 194      62.314 -81.479   6.394  1.00  0.00           C  
ATOM   4130  C4*   G A 194      61.963 -81.997   5.001  1.00  0.00           C  
ATOM   4131  O4*   G A 194      61.562 -80.904   4.169  1.00  0.00           O  
ATOM   4132  C3*   G A 194      63.115 -82.615   4.230  1.00  0.00           C  
ATOM   4133  O3*   G A 194      63.194 -83.999   4.600  1.00  0.00           O  
ATOM   4134  C2*   G A 194      62.595 -82.543   2.805  1.00  0.00           C  
ATOM   4135  O2*   G A 194      61.610 -83.555   2.569  1.00  0.00           O  
ATOM   4136  C1*   G A 194      61.951 -81.152   2.803  1.00  0.00           C  
ATOM   4137  N9    G A 194      62.896 -80.087   2.366  1.00  0.00           N  
ATOM   4138  C8    G A 194      63.904 -79.473   3.077  1.00  0.00           C  
ATOM   4139  N7    G A 194      64.561 -78.565   2.395  1.00  0.00           N  
ATOM   4140  C5    G A 194      63.944 -78.579   1.144  1.00  0.00           C  
ATOM   4141  C6    G A 194      64.217 -77.813  -0.017  1.00  0.00           C  
ATOM   4142  O6    G A 194      65.073 -76.948  -0.186  1.00  0.00           O  
ATOM   4143  N1    G A 194      63.350 -78.147  -1.066  1.00  0.00           N  
ATOM   4144  C2    G A 194      62.350 -79.098  -1.002  1.00  0.00           C  
ATOM   4145  N2    G A 194      61.631 -79.270  -2.112  1.00  0.00           N  
ATOM   4146  N3    G A 194      62.096 -79.817   0.089  1.00  0.00           N  
ATOM   4147  C4    G A 194      62.928 -79.504   1.117  1.00  0.00           C  
ATOM   4148  P     A A 195      64.615 -84.762   4.628  1.00  0.00           P  
ATOM   4149  O1P   A A 195      65.636 -83.820   5.137  1.00  0.00           O  
ATOM   4150  O2P   A A 195      64.425 -86.073   5.288  1.00  0.00           O  
ATOM   4151  O5*   A A 195      64.908 -85.018   3.064  1.00  0.00           O  
ATOM   4152  C5*   A A 195      64.110 -85.941   2.308  1.00  0.00           C  
ATOM   4153  C4*   A A 195      64.218 -85.685   0.808  1.00  0.00           C  
ATOM   4154  O4*   A A 195      63.884 -84.319   0.532  1.00  0.00           O  
ATOM   4155  C3*   A A 195      65.612 -85.832   0.227  1.00  0.00           C  
ATOM   4156  O3*   A A 195      65.783 -87.206  -0.147  1.00  0.00           O  
ATOM   4157  C2*   A A 195      65.499 -85.017  -1.052  1.00  0.00           C  
ATOM   4158  O2*   A A 195      64.785 -85.746  -2.055  1.00  0.00           O  
ATOM   4159  C1*   A A 195      64.676 -83.824  -0.567  1.00  0.00           C  
ATOM   4160  N9    A A 195      65.526 -82.702  -0.079  1.00  0.00           N  
ATOM   4161  C8    A A 195      65.970 -82.442   1.198  1.00  0.00           C  
ATOM   4162  N7    A A 195      66.701 -81.374   1.294  1.00  0.00           N  
ATOM   4163  C5    A A 195      66.752 -80.885  -0.003  1.00  0.00           C  
ATOM   4164  C6    A A 195      67.381 -79.764  -0.569  1.00  0.00           C  
ATOM   4165  N6    A A 195      68.111 -78.891   0.139  1.00  0.00           N  
ATOM   4166  N1    A A 195      67.229 -79.570  -1.891  1.00  0.00           N  
ATOM   4167  C2    A A 195      66.502 -80.441  -2.589  1.00  0.00           C  
ATOM   4168  N3    A A 195      65.872 -81.518  -2.173  1.00  0.00           N  
ATOM   4169  C4    A A 195      66.040 -81.689  -0.845  1.00  0.00           C  
ATOM   4170  P     G A 196      67.257 -87.850  -0.270  1.00  0.00           P  
ATOM   4171  O1P   G A 196      68.054 -87.406   0.896  1.00  0.00           O  
ATOM   4172  O2P   G A 196      67.111 -89.296  -0.557  1.00  0.00           O  
ATOM   4173  O5*   G A 196      67.850 -87.129  -1.584  1.00  0.00           O  
ATOM   4174  C5*   G A 196      67.447 -87.542  -2.899  1.00  0.00           C  
ATOM   4175  C4*   G A 196      68.168 -86.746  -3.984  1.00  0.00           C  
ATOM   4176  O4*   G A 196      67.876 -85.353  -3.824  1.00  0.00           O  
ATOM   4177  C3*   G A 196      69.684 -86.810  -3.921  1.00  0.00           C  
ATOM   4178  O3*   G A 196      70.095 -87.926  -4.725  1.00  0.00           O  
ATOM   4179  C2*   G A 196      70.091 -85.538  -4.647  1.00  0.00           C  
ATOM   4180  O2*   G A 196      69.997 -85.709  -6.067  1.00  0.00           O  
ATOM   4181  C1*   G A 196      69.029 -84.554  -4.151  1.00  0.00           C  
ATOM   4182  N9    G A 196      69.454 -83.807  -2.935  1.00  0.00           N  
ATOM   4183  C8    G A 196      69.305 -84.147  -1.608  1.00  0.00           C  
ATOM   4184  N7    G A 196      69.795 -83.262  -0.772  1.00  0.00           N  
ATOM   4185  C5    G A 196      70.304 -82.266  -1.605  1.00  0.00           C  
ATOM   4186  C6    G A 196      70.957 -81.049  -1.280  1.00  0.00           C  
ATOM   4187  O6    G A 196      71.226 -80.591  -0.173  1.00  0.00           O  
ATOM   4188  N1    G A 196      71.309 -80.334  -2.433  1.00  0.00           N  
ATOM   4189  C2    G A 196      71.064 -80.741  -3.730  1.00  0.00           C  
ATOM   4190  N2    G A 196      71.479 -79.916  -4.693  1.00  0.00           N  
ATOM   4191  N3    G A 196      70.451 -81.883  -4.033  1.00  0.00           N  
ATOM   4192  C4    G A 196      70.101 -82.589  -2.926  1.00  0.00           C  
ATOM   4193  P     A A 197      70.408 -88.590  -5.014  1.00  0.00           P  
ATOM   4194  O1P   A A 197      71.872 -88.388  -4.944  1.00  0.00           O  
ATOM   4195  O2P   A A 197      69.866 -89.678  -4.170  1.00  0.00           O  
ATOM   4196  O5*   A A 197      69.964 -88.815  -6.536  1.00  0.00           O  
ATOM   4197  C5*   A A 197      68.564 -88.944  -6.843  1.00  0.00           C  
ATOM   4198  C4*   A A 197      68.367 -89.023  -8.345  1.00  0.00           C  
ATOM   4199  O4*   A A 197      68.716 -87.736  -8.933  1.00  0.00           O  
ATOM   4200  C3*   A A 197      69.262 -90.019  -9.082  1.00  0.00           C  
ATOM   4201  O3*   A A 197      68.727 -91.306  -9.051  1.00  0.00           O  
ATOM   4202  C2*   A A 197      69.300 -89.432 -10.492  1.00  0.00           C  
ATOM   4203  O2*   A A 197      68.092 -89.700 -11.181  1.00  0.00           O  
ATOM   4204  C1*   A A 197      69.322 -87.935 -10.200  1.00  0.00           C  
ATOM   4205  N9    A A 197      70.693 -87.355 -10.151  1.00  0.00           N  
ATOM   4206  C8    A A 197      71.426 -86.952  -9.057  1.00  0.00           C  
ATOM   4207  N7    A A 197      72.600 -86.485  -9.352  1.00  0.00           N  
ATOM   4208  C5    A A 197      72.660 -86.580 -10.735  1.00  0.00           C  
ATOM   4209  C6    A A 197      73.657 -86.243 -11.665  1.00  0.00           C  
ATOM   4210  N6    A A 197      74.841 -85.716 -11.321  1.00  0.00           N  
ATOM   4211  N1    A A 197      73.393 -86.467 -12.965  1.00  0.00           N  
ATOM   4212  C2    A A 197      72.215 -86.992 -13.300  1.00  0.00           C  
ATOM   4213  N3    A A 197      71.213 -87.345 -12.524  1.00  0.00           N  
ATOM   4214  C4    A A 197      71.503 -87.110 -11.228  1.00  0.00           C  
ATOM   4215  P     U A 198      68.987 -92.641  -9.623  1.00  0.00           P  
ATOM   4216  O1P   U A 198      70.245 -93.284 -10.066  1.00  0.00           O  
ATOM   4217  O2P   U A 198      68.545 -92.974  -8.251  1.00  0.00           O  
ATOM   4218  O5*   U A 198      67.815 -92.970 -10.662  1.00  0.00           O  
ATOM   4219  C5*   U A 198      66.522 -92.370 -10.469  1.00  0.00           C  
ATOM   4220  C4*   U A 198      65.611 -92.717 -11.630  1.00  0.00           C  
ATOM   4221  O4*   U A 198      66.104 -92.053 -12.830  1.00  0.00           O  
ATOM   4222  C3*   U A 198      65.560 -94.194 -12.020  1.00  0.00           C  
ATOM   4223  O3*   U A 198      64.652 -94.899 -11.234  1.00  0.00           O  
ATOM   4224  C2*   U A 198      65.138 -94.122 -13.486  1.00  0.00           C  
ATOM   4225  O2*   U A 198      63.755 -93.839 -13.600  1.00  0.00           O  
ATOM   4226  C1*   U A 198      65.885 -92.881 -13.961  1.00  0.00           C  
ATOM   4227  N1    U A 198      67.209 -93.178 -14.576  1.00  0.00           N  
ATOM   4228  C2    U A 198      67.205 -93.724 -15.837  1.00  0.00           C  
ATOM   4229  O2    U A 198      66.180 -93.965 -16.451  1.00  0.00           O  
ATOM   4230  N3    U A 198      68.450 -93.985 -16.374  1.00  0.00           N  
ATOM   4231  C4    U A 198      69.668 -93.752 -15.770  1.00  0.00           C  
ATOM   4232  O4    U A 198      70.720 -94.028 -16.352  1.00  0.00           O  
ATOM   4233  C5    U A 198      69.570 -93.179 -14.449  1.00  0.00           C  
ATOM   4234  C6    U A 198      68.372 -92.914 -13.902  1.00  0.00           C  
ATOM   4235  P     C A 199      62.770 -93.501 -11.325  1.00  0.00           P  
ATOM   4236  O1P   C A 199      63.276 -94.836 -11.718  1.00  0.00           O  
ATOM   4237  O2P   C A 199      62.685 -93.247  -9.869  1.00  0.00           O  
ATOM   4238  O5*   C A 199      61.345 -93.239 -12.004  1.00  0.00           O  
ATOM   4239  C5*   C A 199      60.710 -91.959 -11.824  1.00  0.00           C  
ATOM   4240  C4*   C A 199      59.442 -91.890 -12.649  1.00  0.00           C  
ATOM   4241  O4*   C A 199      59.799 -91.884 -14.062  1.00  0.00           O  
ATOM   4242  C3*   C A 199      58.491 -93.080 -12.514  1.00  0.00           C  
ATOM   4243  O3*   C A 199      57.656 -92.944 -11.408  1.00  0.00           O  
ATOM   4244  C2*   C A 199      57.731 -93.035 -13.837  1.00  0.00           C  
ATOM   4245  O2*   C A 199      56.760 -92.002 -13.823  1.00  0.00           O  
ATOM   4246  C1*   C A 199      58.826 -92.601 -14.807  1.00  0.00           C  
ATOM   4247  N1    C A 199      59.510 -93.738 -15.485  1.00  0.00           N  
ATOM   4248  C2    C A 199      58.817 -94.406 -16.491  1.00  0.00           C  
ATOM   4249  O2    C A 199      57.674 -94.031 -16.777  1.00  0.00           O  
ATOM   4250  N3    C A 199      59.423 -95.445 -17.121  1.00  0.00           N  
ATOM   4251  C4    C A 199      60.663 -95.819 -16.781  1.00  0.00           C  
ATOM   4252  N4    C A 199      61.209 -96.838 -17.427  1.00  0.00           N  
ATOM   4253  C5    C A 199      61.393 -95.145 -15.750  1.00  0.00           C  
ATOM   4254  C6    C A 199      60.770 -94.110 -15.132  1.00  0.00           C  
ATOM   4255  P     G A 200      56.252 -92.021 -12.411  1.00  0.00           P  
ATOM   4256  O1P   G A 200      55.343 -93.005 -11.783  1.00  0.00           O  
ATOM   4257  O2P   G A 200      56.803 -90.985 -11.507  1.00  0.00           O  
ATOM   4258  O5*   G A 200      55.523 -91.324 -13.652  1.00  0.00           O  
ATOM   4259  C5*   G A 200      56.136 -90.190 -14.270  1.00  0.00           C  
ATOM   4260  C4*   G A 200      55.361 -89.728 -15.500  1.00  0.00           C  
ATOM   4261  O4*   G A 200      55.244 -90.815 -16.431  1.00  0.00           O  
ATOM   4262  C3*   G A 200      53.920 -89.334 -15.244  1.00  0.00           C  
ATOM   4263  O3*   G A 200      53.912 -87.946 -14.878  1.00  0.00           O  
ATOM   4264  C2*   G A 200      53.318 -89.454 -16.634  1.00  0.00           C  
ATOM   4265  O2*   G A 200      53.702 -88.344 -17.453  1.00  0.00           O  
ATOM   4266  C1*   G A 200      53.981 -90.742 -17.124  1.00  0.00           C  
ATOM   4267  N9    G A 200      53.185 -91.956 -16.788  1.00  0.00           N  
ATOM   4268  C8    G A 200      53.481 -92.975 -15.910  1.00  0.00           C  
ATOM   4269  N7    G A 200      52.559 -93.907 -15.844  1.00  0.00           N  
ATOM   4270  C5    G A 200      51.584 -93.473 -16.742  1.00  0.00           C  
ATOM   4271  C6    G A 200      50.347 -94.064 -17.103  1.00  0.00           C  
ATOM   4272  O6    G A 200      49.846 -95.110 -16.700  1.00  0.00           O  
ATOM   4273  N1    G A 200      49.667 -93.288 -18.052  1.00  0.00           N  
ATOM   4274  C2    G A 200      50.122 -92.097 -18.582  1.00  0.00           C  
ATOM   4275  N2    G A 200      49.324 -91.509 -19.476  1.00  0.00           N  
ATOM   4276  N3    G A 200      51.284 -91.543 -18.242  1.00  0.00           N  
ATOM   4277  C4    G A 200      51.957 -92.283 -17.323  1.00  0.00           C  
ATOM   4278  P     C A 201      52.850 -87.382 -13.802  1.00  0.00           P  
ATOM   4279  O1P   C A 201      52.670 -88.399 -12.745  1.00  0.00           O  
ATOM   4280  O2P   C A 201      53.250 -86.003 -13.438  1.00  0.00           O  
ATOM   4281  O5*   C A 201      51.488 -87.302 -14.662  1.00  0.00           O  
ATOM   4282  C5*   C A 201      51.348 -86.354 -15.730  1.00  0.00           C  
ATOM   4283  C4*   C A 201      50.246 -86.758 -16.703  1.00  0.00           C  
ATOM   4284  O4*   C A 201      50.479 -88.102 -17.149  1.00  0.00           O  
ATOM   4285  C3*   C A 201      48.849 -86.819 -16.111  1.00  0.00           C  
ATOM   4286  O3*   C A 201      48.259 -85.517 -16.256  1.00  0.00           O  
ATOM   4287  C2*   C A 201      48.142 -87.750 -17.083  1.00  0.00           C  
ATOM   4288  O2*   C A 201      47.820 -87.061 -18.297  1.00  0.00           O  
ATOM   4289  C1*   C A 201      49.229 -88.794 -17.330  1.00  0.00           C  
ATOM   4290  N1    C A 201      49.164 -89.929 -16.368  1.00  0.00           N  
ATOM   4291  C2    C A 201      48.147 -90.865 -16.535  1.00  0.00           C  
ATOM   4292  O2    C A 201      47.348 -90.717 -17.467  1.00  0.00           O  
ATOM   4293  N3    C A 201      48.070 -91.907 -15.668  1.00  0.00           N  
ATOM   4294  C4    C A 201      48.956 -92.032 -14.672  1.00  0.00           C  
ATOM   4295  N4    C A 201      48.838 -93.067 -13.854  1.00  0.00           N  
ATOM   4296  C5    C A 201      50.009 -91.081 -14.482  1.00  0.00           C  
ATOM   4297  C6    C A 201      50.068 -90.047 -15.358  1.00  0.00           C  
ATOM   4298  P     G A 202      46.945 -85.109 -15.415  1.00  0.00           P  
ATOM   4299  O1P   G A 202      47.205 -85.389 -13.985  1.00  0.00           O  
ATOM   4300  O2P   G A 202      46.529 -83.750 -15.837  1.00  0.00           O  
ATOM   4301  O5*   G A 202      45.844 -86.163 -15.939  1.00  0.00           O  
ATOM   4302  C5*   G A 202      45.032 -85.874 -17.086  1.00  0.00           C  
ATOM   4303  C4*   G A 202      43.877 -86.861 -17.222  1.00  0.00           C  
ATOM   4304  O4*   G A 202      44.398 -88.188 -17.401  1.00  0.00           O  
ATOM   4305  C3*   G A 202      42.999 -86.990 -15.989  1.00  0.00           C  
ATOM   4306  O3*   G A 202      41.959 -86.006 -16.093  1.00  0.00           O  
ATOM   4307  C2*   G A 202      42.370 -88.359 -16.193  1.00  0.00           C  
ATOM   4308  O2*   G A 202      41.326 -88.304 -17.171  1.00  0.00           O  
ATOM   4309  C1*   G A 202      43.566 -89.151 -16.727  1.00  0.00           C  
ATOM   4310  N9    G A 202      44.356 -89.788 -15.637  1.00  0.00           N  
ATOM   4311  C8    G A 202      45.481 -89.323 -14.990  1.00  0.00           C  
ATOM   4312  N7    G A 202      45.939 -90.134 -14.067  1.00  0.00           N  
ATOM   4313  C5    G A 202      45.055 -91.212 -14.104  1.00  0.00           C  
ATOM   4314  C6    G A 202      45.035 -92.403 -13.335  1.00  0.00           C  
ATOM   4315  O6    G A 202      45.805 -92.760 -12.447  1.00  0.00           O  
ATOM   4316  N1    G A 202      43.962 -93.229 -13.699  1.00  0.00           N  
ATOM   4317  C2    G A 202      43.031 -92.941 -14.678  1.00  0.00           C  
ATOM   4318  N2    G A 202      42.083 -93.860 -14.874  1.00  0.00           N  
ATOM   4319  N3    G A 202      43.051 -91.823 -15.398  1.00  0.00           N  
ATOM   4320  C4    G A 202      44.086 -91.010 -15.059  1.00  0.00           C  
ATOM   4321  P     U A 203      41.050 -86.248 -14.851  1.00  0.00           P  
ATOM   4322  O1P   U A 203      41.770 -85.959 -13.581  1.00  0.00           O  
ATOM   4323  O2P   U A 203      40.082 -85.257 -15.383  1.00  0.00           O  
ATOM   4324  O5*   U A 203      40.360 -87.668 -14.608  1.00  0.00           O  
ATOM   4325  C5*   U A 203      39.356 -88.220 -15.504  1.00  0.00           C  
ATOM   4326  C4*   U A 203      38.780 -89.490 -14.909  1.00  0.00           C  
ATOM   4327  O4*   U A 203      39.855 -90.442 -14.717  1.00  0.00           O  
ATOM   4328  C3*   U A 203      38.145 -89.328 -13.530  1.00  0.00           C  
ATOM   4329  O3*   U A 203      36.766 -89.023 -13.646  1.00  0.00           O  
ATOM   4330  C2*   U A 203      38.324 -90.694 -12.884  1.00  0.00           C  
ATOM   4331  O2*   U A 203      37.246 -91.573 -13.113  1.00  0.00           O  
ATOM   4332  C1*   U A 203      39.613 -91.196 -13.545  1.00  0.00           C  
ATOM   4333  N1    U A 203      40.791 -91.076 -12.641  1.00  0.00           N  
ATOM   4334  C2    U A 203      41.047 -92.134 -11.803  1.00  0.00           C  
ATOM   4335  O2    U A 203      40.359 -93.141 -11.777  1.00  0.00           O  
ATOM   4336  N3    U A 203      42.146 -91.987 -10.980  1.00  0.00           N  
ATOM   4337  C4    U A 203      42.989 -90.896 -10.926  1.00  0.00           C  
ATOM   4338  O4    U A 203      43.943 -90.879 -10.146  1.00  0.00           O  
ATOM   4339  C5    U A 203      42.639 -89.836 -11.841  1.00  0.00           C  
ATOM   4340  C6    U A 203      41.575 -89.953 -12.653  1.00  0.00           C  
ATOM   4341  P     G A 204      36.030 -88.206 -12.482  1.00  0.00           P  
ATOM   4342  O1P   G A 204      36.817 -86.959 -12.276  1.00  0.00           O  
ATOM   4343  O2P   G A 204      34.594 -88.107 -12.848  1.00  0.00           O  
ATOM   4344  O5*   G A 204      36.193 -89.120 -11.186  1.00  0.00           O  
ATOM   4345  C5*   G A 204      35.286 -90.193 -10.905  1.00  0.00           C  
ATOM   4346  C4*   G A 204      35.834 -91.061  -9.798  1.00  0.00           C  
ATOM   4347  O4*   G A 204      37.237 -91.286 -10.063  1.00  0.00           O  
ATOM   4348  C3*   G A 204      35.803 -90.493  -8.386  1.00  0.00           C  
ATOM   4349  O3*   G A 204      34.593 -90.820  -7.722  1.00  0.00           O  
ATOM   4350  C2*   G A 204      36.948 -91.214  -7.692  1.00  0.00           C  
ATOM   4351  O2*   G A 204      36.549 -92.467  -7.202  1.00  0.00           O  
ATOM   4352  C1*   G A 204      37.943 -91.420  -8.834  1.00  0.00           C  
ATOM   4353  N9    G A 204      39.084 -90.463  -8.807  1.00  0.00           N  
ATOM   4354  C8    G A 204      39.209 -89.239  -9.429  1.00  0.00           C  
ATOM   4355  N7    G A 204      40.353 -88.640  -9.201  1.00  0.00           N  
ATOM   4356  C5    G A 204      41.033 -89.529  -8.369  1.00  0.00           C  
ATOM   4357  C6    G A 204      42.324 -89.431  -7.788  1.00  0.00           C  
ATOM   4358  O6    G A 204      43.147 -88.525  -7.889  1.00  0.00           O  
ATOM   4359  N1    G A 204      42.622 -90.558  -7.011  1.00  0.00           N  
ATOM   4360  C2    G A 204      41.783 -91.639  -6.819  1.00  0.00           C  
ATOM   4361  N2    G A 204      42.253 -92.616  -6.041  1.00  0.00           N  
ATOM   4362  N3    G A 204      40.572 -91.729  -7.365  1.00  0.00           N  
ATOM   4363  C4    G A 204      40.267 -90.643  -8.123  1.00  0.00           C  
ATOM   4364  P     G A 205      33.976 -89.805  -6.637  1.00  0.00           P  
ATOM   4365  O1P   G A 205      34.867 -88.623  -6.492  1.00  0.00           O  
ATOM   4366  O2P   G A 205      32.544 -89.606  -7.005  1.00  0.00           O  
ATOM   4367  O5*   G A 205      33.985 -90.584  -5.248  1.00  0.00           O  
ATOM   4368  C5*   G A 205      34.716 -91.777  -5.085  1.00  0.00           C  
ATOM   4369  C4*   G A 205      33.892 -92.782  -4.324  1.00  0.00           C  
ATOM   4370  O4*   G A 205      34.628 -94.029  -4.315  1.00  0.00           O  
ATOM   4371  C3*   G A 205      33.601 -92.439  -2.863  1.00  0.00           C  
ATOM   4372  O3*   G A 205      32.341 -91.763  -2.784  1.00  0.00           O  
ATOM   4373  C2*   G A 205      33.575 -93.813  -2.202  1.00  0.00           C  
ATOM   4374  O2*   G A 205      32.367 -94.501  -2.394  1.00  0.00           O  
ATOM   4375  C1*   G A 205      34.622 -94.576  -3.019  1.00  0.00           C  
ATOM   4376  N9    G A 205      36.002 -94.448  -2.473  1.00  0.00           N  
ATOM   4377  C8    G A 205      37.026 -93.621  -2.881  1.00  0.00           C  
ATOM   4378  N7    G A 205      38.129 -93.755  -2.183  1.00  0.00           N  
ATOM   4379  C5    G A 205      37.812 -94.739  -1.247  1.00  0.00           C  
ATOM   4380  C6    G A 205      38.604 -95.309  -0.217  1.00  0.00           C  
ATOM   4381  O6    G A 205      39.768 -95.060   0.087  1.00  0.00           O  
ATOM   4382  N1    G A 205      37.889 -96.276   0.502  1.00  0.00           N  
ATOM   4383  C2    G A 205      36.580 -96.644   0.259  1.00  0.00           C  
ATOM   4384  N2    G A 205      36.077 -97.587   1.058  1.00  0.00           N  
ATOM   4385  N3    G A 205      35.837 -96.108  -0.707  1.00  0.00           N  
ATOM   4386  C4    G A 205      36.517 -95.167  -1.416  1.00  0.00           C  
ATOM   4387  P     A A 206      31.902 -90.973  -1.440  1.00  0.00           P  
ATOM   4388  O1P   A A 206      31.930 -89.508  -1.758  1.00  0.00           O  
ATOM   4389  O2P   A A 206      30.643 -91.568  -0.942  1.00  0.00           O  
ATOM   4390  O5*   A A 206      33.025 -91.318  -0.364  1.00  0.00           O  
ATOM   4391  C5*   A A 206      32.790 -92.274   0.663  1.00  0.00           C  
ATOM   4392  C4*   A A 206      33.997 -92.374   1.567  1.00  0.00           C  
ATOM   4393  O4*   A A 206      35.176 -92.699   0.787  1.00  0.00           O  
ATOM   4394  C3*   A A 206      34.400 -91.111   2.302  1.00  0.00           C  
ATOM   4395  O3*   A A 206      33.641 -90.880   3.475  1.00  0.00           O  
ATOM   4396  C2*   A A 206      35.855 -91.376   2.627  1.00  0.00           C  
ATOM   4397  O2*   A A 206      35.977 -92.227   3.746  1.00  0.00           O  
ATOM   4398  C1*   A A 206      36.319 -92.096   1.365  1.00  0.00           C  
ATOM   4399  N9    A A 206      36.881 -91.130   0.380  1.00  0.00           N  
ATOM   4400  C8    A A 206      36.288 -90.586  -0.736  1.00  0.00           C  
ATOM   4401  N7    A A 206      37.052 -89.768  -1.393  1.00  0.00           N  
ATOM   4402  C5    A A 206      38.236 -89.762  -0.671  1.00  0.00           C  
ATOM   4403  C6    A A 206      39.453 -89.085  -0.852  1.00  0.00           C  
ATOM   4404  N6    A A 206      39.687 -88.244  -1.869  1.00  0.00           N  
ATOM   4405  N1    A A 206      40.425 -89.307   0.051  1.00  0.00           N  
ATOM   4406  C2    A A 206      40.187 -90.144   1.060  1.00  0.00           C  
ATOM   4407  N3    A A 206      39.097 -90.828   1.331  1.00  0.00           N  
ATOM   4408  C4    A A 206      38.140 -90.589   0.411  1.00  0.00           C  
ATOM   4409  P     A A 207      33.295 -89.332   4.063  1.00  0.00           P  
ATOM   4410  O1P   A A 207      32.477 -88.991   2.878  1.00  0.00           O  
ATOM   4411  O2P   A A 207      32.644 -89.510   5.381  1.00  0.00           O  
ATOM   4412  O5*   A A 207      34.451 -88.218   4.217  1.00  0.00           O  
ATOM   4413  C5*   A A 207      35.369 -88.262   5.318  1.00  0.00           C  
ATOM   4414  C4*   A A 207      36.637 -87.468   5.026  1.00  0.00           C  
ATOM   4415  O4*   A A 207      37.202 -87.917   3.787  1.00  0.00           O  
ATOM   4416  C3*   A A 207      36.435 -85.979   4.804  1.00  0.00           C  
ATOM   4417  O3*   A A 207      36.532 -85.332   6.082  1.00  0.00           O  
ATOM   4418  C2*   A A 207      37.679 -85.613   4.012  1.00  0.00           C  
ATOM   4419  O2*   A A 207      38.823 -85.537   4.872  1.00  0.00           O  
ATOM   4420  C1*   A A 207      37.792 -86.814   3.073  1.00  0.00           C  
ATOM   4421  N9    A A 207      37.054 -86.615   1.794  1.00  0.00           N  
ATOM   4422  C8    A A 207      35.862 -87.170   1.386  1.00  0.00           C  
ATOM   4423  N7    A A 207      35.483 -86.791   0.204  1.00  0.00           N  
ATOM   4424  C5    A A 207      36.485 -85.924  -0.208  1.00  0.00           C  
ATOM   4425  C6    A A 207      36.669 -85.181  -1.385  1.00  0.00           C  
ATOM   4426  N6    A A 207      35.807 -85.196  -2.412  1.00  0.00           N  
ATOM   4427  N1    A A 207      37.776 -84.421  -1.470  1.00  0.00           N  
ATOM   4428  C2    A A 207      38.628 -84.410  -0.447  1.00  0.00           C  
ATOM   4429  N3    A A 207      38.562 -85.058   0.696  1.00  0.00           N  
ATOM   4430  C4    A A 207      37.445 -85.812   0.755  1.00  0.00           C  
ATOM   4431  P     G A 208      36.003 -83.822   6.287  1.00  0.00           P  
ATOM   4432  O1P   G A 208      34.611 -83.749   5.790  1.00  0.00           O  
ATOM   4433  O2P   G A 208      36.314 -83.406   7.674  1.00  0.00           O  
ATOM   4434  O5*   G A 208      36.939 -82.977   5.281  1.00  0.00           O  
ATOM   4435  C5*   G A 208      38.199 -82.446   5.713  1.00  0.00           C  
ATOM   4436  C4*   G A 208      38.765 -81.448   4.706  1.00  0.00           C  
ATOM   4437  O4*   G A 208      38.997 -82.112   3.454  1.00  0.00           O  
ATOM   4438  C3*   G A 208      37.827 -80.314   4.338  1.00  0.00           C
[truncated: 302,156 more chars]
