# Supplementary material for: Comparative 3-D Modeling of tmRNA
Source: BMC Mol Biol. 2005 Jun 15;6:14. doi: 10.1186/1471-2199-6-14 (PMC1168896; doi:10.1186/1471-2199-6-14)
Supplement: Additional File 8 — PDB coordinates of the open form of Escherichia coli tmRNA. 3-D model of the open form of Escherichia coli tmRNA. [file 1471-2199-6-14-S8.pdb]

REMARK   2
REMARK   2 RESOLUTION. NOT APPLICABLE
REMARK   3
REMARK   3 REFINEMENT.
REMARK   3   PROGRAM     : ERNA-3D
REMARK   3   AUTHOR      : MUELLER
REMARK   4      COMPLIES WITH FORMAT V. 2.2, 16-DEC-1996
USER       HELIX: Helix1                        
USER       CO   50.016   79.411  -37.647
USER       UV   -0.869   -0.454    0.194
USER       HELIX: Helix2b2                      
USER       CO   34.138   27.109    8.542
USER       UV    0.378   -0.903    0.203
USER       HELIX: Helix2d                       
USER       CO   56.323    9.082   21.278
USER       UV    0.732   -0.682   -0.001
USER       HELIX: Helix3                        
USER       CO   69.383    1.818   14.969
USER       UV    0.943   -0.136   -0.304
USER       HELIX: Helix4                        
USER       CO   88.558   -1.492    3.111
USER       UV   -0.180    0.447    0.876
USER       HELIX: HelixM                        
USER       CO   69.181   28.043  -12.882
USER       UV   -0.463    0.557    0.690
USER       HELIX: Helix5a                       
USER       CO   76.291  -11.217  -58.861
USER       UV   -0.744   -0.667    0.044
USER       HELIX: Helix5b                       
USER       CO   70.232  -24.445  -54.175
USER       UV   -0.543   -0.757    0.363
USER       HELIX: Helix6a                       
USER       CO   91.599  -13.708  -58.971
USER       UV   -0.246   -0.902    0.354
USER       HELIX: Helix6b                       
USER       CO   97.767  -33.010  -41.396
USER       UV   -0.721   -0.513    0.467
USER       HELIX: Helix6c                       
USER       CO   80.553  -37.282  -40.761
USER       UV   -0.843   -0.518   -0.145
USER       HELIX: Helix7                        
USER       CO   67.734  -46.649  -43.661
USER       UV    1.000   -0.039    0.000
USER       HELIX: Helix8a                       
USER       CO   47.914  -59.516  -30.607
USER       UV   -0.634   -0.146    0.759
USER       HELIX: Helix8b                       
USER       CO   33.646  -57.895  -15.210
USER       UV   -0.778    0.278    0.565
USER       HELIX: Helix9                        
USER       CO   18.122  -52.542   -6.254
USER       UV    0.382   -0.641   -0.666
USER       HELIX: Helix10ab                     
USER       CO   16.363  -32.508   16.726
USER       UV    0.414    0.881    0.230
USER       HELIX: Helix10c                      
USER       CO   24.525  -10.902   20.341
USER       UV    0.314    0.856    0.410
USER       HELIX: Helix11a                      
USER       CO   35.523    4.848   20.351
USER       UV   -0.341   -0.638    0.690
USER       HELIX: Helix11b                      
USER       CO   26.960   -0.288   29.422
USER       UV   -0.246   -0.925    0.291
USER       HELIX: Helix12                       
USER       CO   31.273   79.146  -38.935
USER       UV   -0.877   -0.342   -0.339
USER       SELECTIONS: ./aseldir/jtmEschcoli-model-chainZ.asel        
USER       BACKGROUND: 1.000 1.000 0.572
SEQRES   1 Z  363    G   G   G   G   C   U   G   A   U   U   C   U   G
SEQRES   2 Z  363    G   A   U   U   C   G   A   C   G   G   G   A   U
SEQRES   3 Z  363    U   U   G   C   G   A   A   A   C   C   C   A   A
SEQRES   4 Z  363    G   G   U   G   C   A   U   G   C   C   G   A   G
SEQRES   5 Z  363    G   G   G   C   G   G   U   U   G   G   C   C   U
SEQRES   6 Z  363    C   G   U   A   A   A   A   A   G   C   C   G   C
SEQRES   7 Z  363    A   A   A   A   A   A   U   A   G   U   C   G   C
SEQRES   8 Z  363    A   A   A   C   G   A   C   G   A   A   A   A   C
SEQRES   9 Z  363    U   A   C   G   C   U   U   U   A   G   C   A   G
SEQRES  10 Z  363    C   U   U   A   A   U   A   A   C   C   U   G   C
SEQRES  11 Z  363    U   U   A   G   A   G   C   C   C   U   C   U   C
SEQRES  12 Z  363    U   C   C   C   U   A   G   C   C   U   C   C   G
SEQRES  13 Z  363    C   U   C   U   U   A   G   G   A   C   G   G   G
SEQRES  14 Z  363    G   A   U   C   A   A   G   A   G   A   G   G   U
SEQRES  15 Z  363    C   A   A   A   C   C   C   A   A   A   A   G   A
SEQRES  16 Z  363    G   A   U   C   G   C   G   U   G   G   A   A   G
SEQRES  17 Z  363    C   C   C   U   G   C   C   U   G   G   G   G   U
SEQRES  18 Z  363    U   G   A   A   G   C   G   U   U   A   A   A   A
SEQRES  19 Z  363    C   U   U   A   A   U   C   A   G   G   C   U   A
SEQRES  20 Z  363    G   U   U   U   G   U   U   A   G   U   G   G   C
SEQRES  21 Z  363    G   U   G   U   C   C   G   U   C   C   G   C   A
SEQRES  22 Z  363    G   C   U   G   G   C   A   A   G   C   G   A   A
SEQRES  23 Z  363    U   G   U   A   A   A   G   A   C   U   G   A   C
SEQRES  24 Z  363    U   A   A   G   C   A   U   G   U   A   G   U   A
SEQRES  25 Z  363    C   C   G   A   G   G   A   U   G   U   A   G   G
SEQRES  26 Z  363    A   A   U   U   U   C   G   G   A   C   G   C   G
SEQRES  27 Z  363    G   G   U   U   C   A   A   C   U   C   C   C   G
SEQRES  28 Z  363    C   C   A   G   C   U   C   C   A   C   C   A    
HELIX    1 Hel   G Z    1    G Z    7  1 Helix1                            7
HELIX    2 Hel   C Z  353    C Z  359  1 Helix1                            7
HELIX    3 Hel   C Z   36    C Z   37  1 Helix2b2                          2
HELIX    4 Hel   G Z  317    G Z  318  1 Helix2b2                          2
HELIX    5 Hel   G Z   43    C Z   48  1 Helix2d                           6
HELIX    6 Hel   G Z  303    U Z  308  1 Helix2d                           6
HELIX    7 Hel   C Z   49    G Z   53  1 Helix3                            5
HELIX    8 Hel   C Z   63    G Z   67  1 Helix3                            5
HELIX    9 Hel   G Z   55    U Z   60  1 Helix4                            6
HELIX   10 Hel   A Z   73    C Z   78  1 Helix4                            6
HELIX   11 Hel   G Z   87    G Z   90  1 HelixM                            4
HELIX   12 Hel   C Z   95    C Z   98  1 HelixM                            4
HELIX   13 Hel   G Z  108    A Z  113  1 Helix5a                           6
HELIX   14 Hel   U Z  132    C Z  137  1 Helix5a                           6
HELIX   15 Hel   G Z  114    G Z  117  1 Helix5b                           4
HELIX   16 Hel   C Z  127    C Z  130  1 Helix5b                           4
HELIX   17 Hel   C Z  138    U Z  144  1 Helix6a                           7
HELIX   18 Hel   A Z  175    G Z  181  1 Helix6a                           7
HELIX   19 Hel   C Z  145    U Z  148  1 Helix6b                           4
HELIX   20 Hel   G Z  167    G Z  170  1 Helix6b                           4
HELIX   21 Hel   C Z  151    U Z  153  1 Helix6c                           3
HELIX   22 Hel   A Z  162    G Z  164  1 Helix6c                           3
HELIX   23 Hel   C Z  157    U Z  161  1 Helix7                            5
HELIX   24 Hel   A Z  192    G Z  196  1 Helix7                            5
HELIX   25 Hel   G Z  200    U Z  203  1 Helix8a                           4
HELIX   26 Hel   G Z  226    U Z  229  1 Helix8a                           4
HELIX   27 Hel   A Z  207    C Z  210  1 Helix8b                           4
HELIX   28 Hel   G Z  219    U Z  222  1 Helix8b                           4
HELIX   29 Hel   G Z  213    G Z  218  1 Helix9                            6
HELIX   30 Hel   U Z  240    C Z  245  1 Helix9                            6
HELIX   31 Hel   G Z  248    U Z  257  1 Helix10ab                        10
HELIX   32 Hel   G Z  274    C Z  283  1 Helix10ab                        10
HELIX   33 Hel   G Z  259    C Z  260  1 Helix10c                          2
HELIX   34 Hel   G Z  271    C Z  272  1 Helix10c                          2
HELIX   35 Hel   G Z  263    C Z  265  1 Helix11a                          3
HELIX   36 Hel   G Z  297    C Z  299  1 Helix11a                          3
HELIX   37 Hel   G Z  267    C Z  269  1 Helix11b                          3
HELIX   38 Hel   G Z  293    C Z  295  1 Helix11b                          3
HELIX   39 Hel   G Z  336    G Z  340  1 Helix12                           5
HELIX   40 Hel   C Z  348    C Z  352  1 Helix12                           5
HYDBND       O6    G Z    1                 N4    C Z  359              
HYDBND       N1    G Z    1                 N3    C Z  359              
HYDBND       N2    G Z    1                 O2    C Z  359              
HYDBND       O6    G Z    2                 N4    C Z  358              
HYDBND       N1    G Z    2                 N3    C Z  358              
HYDBND       N2    G Z    2                 O2    C Z  358              
HYDBND       N2    G Z    2                 O2    C Z  359              
HYDBND       O6    G Z    3                 N3    U Z  357              
HYDBND       O6    G Z    4                 N3    U Z  357              
HYDBND       O6    G Z    4                 N4    C Z  356              
HYDBND       N1    G Z    4                 N3    C Z  356              
HYDBND       N2    G Z    4                 O2    C Z  356              
HYDBND       O2    C Z    5                 N2    G Z  355              
HYDBND       N3    C Z    5                 N1    G Z  355              
HYDBND       N4    C Z    5                 O6    G Z  355              
HYDBND       N3    U Z    6                 N1    A Z  354              
HYDBND       O4    U Z    6                 N6    A Z  354              
HYDBND       O6    G Z    7                 N6    A Z  354              
HYDBND       O6    G Z    7                 N4    C Z  353              
HYDBND       N1    G Z    7                 N3    C Z  353              
HYDBND       N2    G Z    7                 O2    C Z  353              
HYDBND       N3    U Z   10                 N3    C Z  346              
HYDBND       O4    U Z   10                 N4    C Z  346              
HYDBND       N2    G Z   14                 O2    C Z  343              
HYDBND       O2    C Z   36                 N2    G Z  318              
HYDBND       N3    C Z   36                 N1    G Z  318              
HYDBND       N4    C Z   36                 O6    G Z  318              
HYDBND       O2    C Z   37                 N2    G Z  317              
HYDBND       N6    A Z   38                 O6    G Z  315              
HYDBND       O6    G Z   43                 O4    U Z  308              
HYDBND       N1    G Z   43                 N3    U Z  308              
HYDBND       N2    G Z   43                 O2    U Z  308              
HYDBND       O2    C Z   44                 N2    G Z  307              
HYDBND       N3    C Z   44                 N1    G Z  307              
HYDBND       N4    C Z   44                 O6    G Z  307              
HYDBND       N6    A Z   45                 O4    U Z  306              
HYDBND       N1    A Z   45                 N3    U Z  306              
HYDBND       N3    U Z   46                 N1    A Z  305              
HYDBND       O4    U Z   46                 N6    A Z  305              
HYDBND       O6    G Z   47                 N4    C Z  304              
HYDBND       N1    G Z   47                 N3    C Z  304              
HYDBND       N4    C Z   48                 O6    G Z  303              
HYDBND       N3    C Z   49                 N1    G Z   67              
HYDBND       N4    C Z   49                 O6    G Z   67              
HYDBND       O6    G Z   50                 N4    C Z   66              
HYDBND       N1    G Z   50                 N3    C Z   66              
HYDBND       N2    G Z   50                 O2    C Z   66              
HYDBND       N6    A Z   51                 O4    U Z   65              
HYDBND       N1    A Z   51                 N3    U Z   65              
HYDBND       O6    G Z   52                 N4    C Z   64              
HYDBND       N1    G Z   52                 N3    C Z   64              
HYDBND       N2    G Z   52                 O2    C Z   64              
HYDBND       N2    G Z   52                 N1    A Z   72              
HYDBND       O6    G Z   53                 N4    C Z   63              
HYDBND       N1    G Z   53                 N3    C Z   63              
HYDBND       N1    G Z   53                 N3    C Z   64              
HYDBND       N1    G Z   53                 O2    C Z   64              
HYDBND       N2    G Z   53                 O2    C Z   63              
HYDBND       N2    G Z   53                 O2    C Z   64              
HYDBND       O6    G Z   55                 N4    C Z   78              
HYDBND       N1    G Z   55                 N3    C Z   78              
HYDBND       O2    C Z   56                 N2    G Z   77              
HYDBND       N3    C Z   56                 N1    G Z   77              
HYDBND       N4    C Z   56                 O6    G Z   77              
HYDBND       O6    G Z   57                 N4    C Z   76              
HYDBND       N1    G Z   57                 N3    C Z   76              
HYDBND       N2    G Z   57                 O2    C Z   76              
HYDBND       O6    G Z   58                 N4    C Z   75              
HYDBND       N1    G Z   58                 N3    C Z   75              
HYDBND       N2    G Z   58                 O2    C Z   75              
HYDBND       O2    U Z   59                 N2    G Z   74              
HYDBND       N3    U Z   59                 N1    G Z   74              
HYDBND       O4    U Z   59                 O6    G Z   74              
HYDBND       O2    U Z   60                 N1    A Z   73              
HYDBND       N3    U Z   60                 N6    A Z   73              
HYDBND       N2    G Z   61                 O2    C Z   63              
HYDBND       O2    C Z   63                 N2    G Z   53              
HYDBND       O2    C Z   63                 N2    G Z   61              
HYDBND       N3    C Z   63                 N1    G Z   53              
HYDBND       N4    C Z   63                 O6    G Z   53              
HYDBND       O2    C Z   64                 N2    G Z   52              
HYDBND       O2    C Z   64                 N1    G Z   53              
HYDBND       O2    C Z   64                 N2    G Z   53              
HYDBND       N3    C Z   64                 N1    G Z   52              
HYDBND       N3    C Z   64                 N1    G Z   53              
HYDBND       N4    C Z   64                 O6    G Z   52              
HYDBND       N3    U Z   65                 N1    A Z   51              
HYDBND       O4    U Z   65                 N6    A Z   51              
HYDBND       O2    C Z   66                 N2    G Z   50              
HYDBND       N3    C Z   66                 N1    G Z   50              
HYDBND       N4    C Z   66                 O6    G Z   50              
HYDBND       O6    G Z   67                 N4    C Z   49              
HYDBND       N1    G Z   67                 N3    C Z   49              
HYDBND       N1    A Z   72                 N2    G Z   52              
HYDBND       N6    A Z   73                 N3    U Z   60              
HYDBND       N1    A Z   73                 O2    U Z   60              
HYDBND       O6    G Z   74                 O4    U Z   59              
HYDBND       N1    G Z   74                 N3    U Z   59              
HYDBND       N2    G Z   74                 O2    U Z   59              
HYDBND       O2    C Z   75                 N2    G Z   58              
HYDBND       N3    C Z   75                 N1    G Z   58              
HYDBND       N4    C Z   75                 O6    G Z   58              
HYDBND       O2    C Z   76                 N2    G Z   57              
HYDBND       N3    C Z   76                 N1    G Z   57              
HYDBND       N4    C Z   76                 O6    G Z   57              
HYDBND       O6    G Z   77                 N4    C Z   56              
HYDBND       N1    G Z   77                 N3    C Z   56              
HYDBND       N2    G Z   77                 O2    C Z   56              
HYDBND       N3    C Z   78                 N1    G Z   55              
HYDBND       N4    C Z   78                 O6    G Z   55              
HYDBND       O6    G Z   87                 N4    C Z   98              
HYDBND       N1    G Z   87                 N3    C Z   98              
HYDBND       N2    G Z   87                 O2    C Z   98              
HYDBND       N3    U Z   88                 N1    A Z   97              
HYDBND       O4    U Z   88                 N6    A Z   97              
HYDBND       O2    C Z   89                 N2    G Z   96              
HYDBND       N3    C Z   89                 N1    G Z   96              
HYDBND       N4    C Z   89                 O6    G Z   96              
HYDBND       O6    G Z   90                 N4    C Z   95              
HYDBND       N1    G Z   90                 O6    G Z   96              
HYDBND       N1    G Z   90                 N3    C Z   95              
HYDBND       N2    G Z   90                 O2    C Z   95              
HYDBND       O2    C Z   95                 N2    G Z   90              
HYDBND       N3    C Z   95                 N1    G Z   90              
HYDBND       N4    C Z   95                 O6    G Z   90              
HYDBND       O6    G Z   96                 N4    C Z   89              
HYDBND       O6    G Z   96                 N1    G Z   90              
HYDBND       N1    G Z   96                 N3    C Z   89              
HYDBND       N2    G Z   96                 O2    C Z   89              
HYDBND       N6    A Z   97                 O4    U Z   88              
HYDBND       N1    A Z   97                 N3    U Z   88              
HYDBND       O2    C Z   98                 N2    G Z   87              
HYDBND       N3    C Z   98                 N1    G Z   87              
HYDBND       N4    C Z   98                 O6    G Z   87              
HYDBND       N2    G Z  108                 O2    C Z  137              
HYDBND       N2    G Z  108                 N3    C Z  137              
HYDBND       O2    C Z  109                 N2    G Z  136              
HYDBND       O2    C Z  109                 N1    G Z  136              
HYDBND       N3    C Z  109                 N1    G Z  136              
HYDBND       N4    C Z  109                 O6    G Z  136              
HYDBND       N3    U Z  110                 N1    A Z  135              
HYDBND       O4    U Z  110                 N6    A Z  135              
HYDBND       N3    U Z  111                 O6    G Z  134              
HYDBND       O4    U Z  111                 N6    A Z  135              
HYDBND       N3    U Z  112                 N1    A Z  133              
HYDBND       O4    U Z  112                 N6    A Z  133              
HYDBND       N6    A Z  113                 O4    U Z  132              
HYDBND       N1    A Z  113                 N3    U Z  132              
HYDBND       N1    G Z  114                 O4    U Z  132              
HYDBND       N1    G Z  114                 N3    C Z  130              
HYDBND       N2    G Z  114                 O2    C Z  130              
HYDBND       O2    C Z  115                 N2    G Z  129              
HYDBND       N3    C Z  115                 N1    G Z  129              
HYDBND       N4    C Z  115                 O6    G Z  129              
HYDBND       N6    A Z  116                 O4    U Z  128              
HYDBND       N1    A Z  116                 N3    U Z  128              
HYDBND       O6    G Z  117                 N4    C Z  127              
HYDBND       N1    G Z  117                 N3    C Z  127              
HYDBND       N2    G Z  117                 O2    C Z  127              
HYDBND       O4    U Z  119                 N6    A Z  125              
HYDBND       N6    A Z  125                 O4    U Z  119              
HYDBND       O2    C Z  127                 N2    G Z  117              
HYDBND       N3    C Z  127                 N1    G Z  117              
HYDBND       N4    C Z  127                 O6    G Z  117              
HYDBND       N3    U Z  128                 N1    A Z  116              
HYDBND       O4    U Z  128                 N6    A Z  116              
HYDBND       O6    G Z  129                 N4    C Z  115              
HYDBND       N1    G Z  129                 N3    C Z  115              
HYDBND       N2    G Z  129                 O2    C Z  115              
HYDBND       O2    C Z  130                 N2    G Z  114              
HYDBND       N3    C Z  130                 N1    G Z  114              
HYDBND       N3    U Z  131                 O6    G Z  176              
HYDBND       N3    U Z  132                 N1    A Z  113              
HYDBND       O4    U Z  132                 N6    A Z  113              
HYDBND       O4    U Z  132                 N1    G Z  114              
HYDBND       N6    A Z  133                 O4    U Z  112              
HYDBND       N1    A Z  133                 N3    U Z  112              
HYDBND       O6    G Z  134                 N3    U Z  111              
HYDBND       N6    A Z  135                 O4    U Z  110              
HYDBND       N6    A Z  135                 O4    U Z  111              
HYDBND       N1    A Z  135                 N3    U Z  110              
HYDBND       O6    G Z  136                 N4    C Z  109              
HYDBND       N1    G Z  136                 O2    C Z  109              
HYDBND       N1    G Z  136                 N3    C Z  109              
HYDBND       N2    G Z  136                 O2    C Z  109              
HYDBND       O2    C Z  137                 N2    G Z  108              
HYDBND       N3    C Z  137                 N2    G Z  108              
HYDBND       O2    C Z  138                 N2    G Z  181              
HYDBND       N3    C Z  138                 N1    G Z  181              
HYDBND       N4    C Z  138                 O6    G Z  181              
HYDBND       O2    C Z  139                 N2    G Z  181              
HYDBND       O2    C Z  139                 N2    G Z  180              
HYDBND       N3    C Z  139                 N1    G Z  180              
HYDBND       N4    C Z  139                 O6    G Z  180              
HYDBND       N3    U Z  140                 N1    A Z  179              
HYDBND       O4    U Z  140                 N6    A Z  179              
HYDBND       O2    C Z  141                 N2    G Z  178              
HYDBND       N3    C Z  141                 N1    G Z  178              
HYDBND       N4    C Z  141                 O6    G Z  178              
HYDBND       N3    U Z  142                 N1    A Z  177              
HYDBND       O4    U Z  142                 N6    A Z  177              
HYDBND       O2    C Z  143                 N2    G Z  176              
HYDBND       N3    C Z  143                 N1    G Z  176              
HYDBND       N4    C Z  143                 O6    G Z  176              
HYDBND       O2    U Z  144                 N1    A Z  175              
HYDBND       N3    U Z  144                 N6    A Z  175              
HYDBND       O2    C Z  145                 N2    G Z  170              
HYDBND       N3    C Z  145                 N1    G Z  170              
HYDBND       N4    C Z  145                 O4    U Z  172              
HYDBND       N4    C Z  145                 O6    G Z  170              
HYDBND       O2    C Z  146                 N2    G Z  169              
HYDBND       N3    C Z  146                 N1    G Z  169              
HYDBND       N4    C Z  146                 O6    G Z  169              
HYDBND       O2    C Z  147                 N2    G Z  168              
HYDBND       N3    C Z  147                 N1    G Z  168              
HYDBND       N4    C Z  147                 O6    G Z  168              
HYDBND       O2    U Z  148                 N2    G Z  167              
HYDBND       N3    U Z  148                 N1    G Z  167              
HYDBND       N1    G Z  150                 N1    A Z  165              
HYDBND       N2    G Z  150                 O2    C Z  166              
HYDBND       O2    C Z  151                 N2    G Z  164              
HYDBND       N3    C Z  151                 N1    G Z  164              
HYDBND       N4    C Z  151                 O6    G Z  164              
HYDBND       O2    C Z  152                 N2    G Z  164              
HYDBND       O2    C Z  152                 N2    G Z  163              
HYDBND       N3    C Z  152                 N1    G Z  163              
HYDBND       N4    C Z  152                 O6    G Z  163              
HYDBND       N3    U Z  153                 N1    A Z  162              
HYDBND       O4    U Z  153                 N6    A Z  162              
HYDBND       O2    C Z  157                 N2    G Z  196              
HYDBND       N3    C Z  157                 N1    G Z  196              
HYDBND       N4    C Z  157                 O6    G Z  196              
HYDBND       N3    U Z  158                 N1    A Z  195              
HYDBND       O4    U Z  158                 N6    A Z  195              
HYDBND       N3    C Z  159                 N1    G Z  194              
HYDBND       N4    C Z  159                 O6    G Z  194              
HYDBND       N3    U Z  160                 N1    A Z  193              
HYDBND       O4    U Z  160                 N6    A Z  193              
HYDBND       O2    U Z  161                 N1    A Z  192              
HYDBND       N3    U Z  161                 N6    A Z  192              
HYDBND       N6    A Z  162                 O4    U Z  153              
HYDBND       N1    A Z  162                 N3    U Z  153              
HYDBND       O6    G Z  163                 N4    C Z  152              
HYDBND       N1    G Z  163                 N3    C Z  152              
HYDBND       N2    G Z  163                 O2    C Z  152              
HYDBND       O6    G Z  164                 N4    C Z  151              
HYDBND       N1    G Z  164                 N3    C Z  151              
HYDBND       N2    G Z  164                 O2    C Z  151              
HYDBND       N2    G Z  164                 O2    C Z  152              
HYDBND       N1    A Z  165                 N1    G Z  150              
HYDBND       O2    C Z  166                 N2    G Z  150              
HYDBND       N1    G Z  167                 N3    U Z  148              
HYDBND       N2    G Z  167                 O2    U Z  148              
HYDBND       O6    G Z  168                 N4    C Z  147              
HYDBND       N1    G Z  168                 N3    C Z  147              
HYDBND       N2    G Z  168                 O2    C Z  147              
HYDBND       O6    G Z  169                 N4    C Z  146              
HYDBND       N1    G Z  169                 N3    C Z  146              
HYDBND       N2    G Z  169                 O2    C Z  146              
HYDBND       O6    G Z  170                 N4    C Z  145              
HYDBND       N1    G Z  170                 N3    C Z  145              
HYDBND       N2    G Z  170                 O2    C Z  145              
HYDBND       O4    U Z  172                 N4    C Z  145              
HYDBND       N6    A Z  175                 N3    U Z  144              
HYDBND       N1    A Z  175                 O2    U Z  144              
HYDBND       O6    G Z  176                 N3    U Z  131              
HYDBND       O6    G Z  176                 N4    C Z  143              
HYDBND       N1    G Z  176                 N3    C Z  143              
HYDBND       N2    G Z  176                 O2    C Z  143              
HYDBND       N6    A Z  177                 O4    U Z  142              
HYDBND       N1    A Z  177                 N3    U Z  142              
HYDBND       O6    G Z  178                 N4    C Z  141              
HYDBND       N1    G Z  178                 N3    C Z  141              
HYDBND       N2    G Z  178                 O2    C Z  141              
HYDBND       N6    A Z  179                 O4    U Z  140              
HYDBND       N1    A Z  179                 N3    U Z  140              
HYDBND       O6    G Z  180                 N4    C Z  139              
HYDBND       N1    G Z  180                 N3    C Z  139              
HYDBND       N2    G Z  180                 O2    C Z  139              
HYDBND       O6    G Z  181                 N4    C Z  138              
HYDBND       N1    G Z  181                 N3    C Z  138              
HYDBND       N2    G Z  181                 O2    C Z  138              
HYDBND       N2    G Z  181                 O2    C Z  139              
HYDBND       N6    A Z  192                 N3    U Z  161              
HYDBND       N1    A Z  192                 O2    U Z  161              
HYDBND       N6    A Z  193                 O4    U Z  160              
HYDBND       N1    A Z  193                 N3    U Z  160              
HYDBND       O6    G Z  194                 N4    C Z  159              
HYDBND       N1    G Z  194                 N3    C Z  159              
HYDBND       N6    A Z  195                 O4    U Z  158              
HYDBND       N1    A Z  195                 N3    U Z  158              
HYDBND       O6    G Z  196                 N4    C Z  157              
HYDBND       N1    G Z  196                 N3    C Z  157              
HYDBND       N2    G Z  196                 O2    C Z  157              
HYDBND       O6    G Z  200                 O4    U Z  229              
HYDBND       N1    G Z  200                 N3    U Z  229              
HYDBND       N2    G Z  200                 O2    U Z  229              
HYDBND       O2    C Z  201                 N2    G Z  228              
HYDBND       N3    C Z  201                 N1    G Z  228              
HYDBND       N4    C Z  201                 O6    G Z  228              
HYDBND       O6    G Z  202                 N4    C Z  227              
HYDBND       N1    G Z  202                 N3    C Z  227              
HYDBND       N2    G Z  202                 O2    C Z  227              
HYDBND       O2    U Z  203                 N2    G Z  226              
HYDBND       N3    U Z  203                 N1    G Z  226              
HYDBND       O4    U Z  203                 O6    G Z  226              
HYDBND       N6    A Z  207                 O4    U Z  222              
HYDBND       N1    A Z  207                 N3    U Z  222              
HYDBND       O6    G Z  208                 O4    U Z  221              
HYDBND       N1    G Z  208                 N3    U Z  221              
HYDBND       N2    G Z  208                 O2    U Z  221              
HYDBND       O2    C Z  209                 N2    G Z  220              
HYDBND       N3    C Z  209                 N1    G Z  220              
HYDBND       N4    C Z  209                 O6    G Z  220              
HYDBND       O2    C Z  210                 N2    G Z  220              
HYDBND       O2    C Z  210                 N2    G Z  219              
HYDBND       N3    C Z  210                 N1    G Z  220              
HYDBND       N3    C Z  210                 N1    G Z  219              
HYDBND       N3    C Z  210                 N2    G Z  220              
HYDBND       N4    C Z  210                 O6    G Z  219              
HYDBND       O6    G Z  213                 N4    C Z  245              
HYDBND       N1    G Z  213                 N3    C Z  245              
HYDBND       O2    C Z  214                 N2    G Z  244              
HYDBND       N3    C Z  214                 N1    G Z  244              
HYDBND       N4    C Z  214                 O6    G Z  244              
HYDBND       O2    C Z  215                 N2    G Z  244              
HYDBND       O2    C Z  215                 N2    G Z  243              
HYDBND       N3    C Z  215                 N1    G Z  243              
HYDBND       N4    C Z  215                 O6    G Z  243              
HYDBND       N3    U Z  216                 N1    A Z  242              
HYDBND       O4    U Z  216                 N6    A Z  242              
HYDBND       O6    G Z  217                 N4    C Z  241              
HYDBND       N1    G Z  217                 N3    C Z  241              
HYDBND       N1    G Z  218                 O4    U Z  240              
HYDBND       O6    G Z  219                 N4    C Z  210              
HYDBND       N1    G Z  219                 N3    C Z  210              
HYDBND       N2    G Z  219                 O2    C Z  210              
HYDBND       O6    G Z  220                 N4    C Z  209              
HYDBND       N1    G Z  220                 N3    C Z  209              
HYDBND       N1    G Z  220                 N3    C Z  210              
HYDBND       N2    G Z  220                 O2    C Z  209              
HYDBND       N2    G Z  220                 O2    C Z  210              
HYDBND       N2    G Z  220                 N3    C Z  210              
HYDBND       O2    U Z  221                 N2    G Z  208              
HYDBND       N3    U Z  221                 N1    G Z  208              
HYDBND       O4    U Z  221                 O6    G Z  208              
HYDBND       N3    U Z  222                 N1    A Z  207              
HYDBND       O4    U Z  222                 N6    A Z  207              
HYDBND       O6    G Z  226                 O4    U Z  203              
HYDBND       N1    G Z  226                 N3    U Z  203              
HYDBND       N2    G Z  226                 O2    U Z  203              
HYDBND       O2    C Z  227                 N2    G Z  202              
HYDBND       N3    C Z  227                 N1    G Z  202              
HYDBND       N4    C Z  227                 O6    G Z  202              
HYDBND       O6    G Z  228                 N4    C Z  201              
HYDBND       N1    G Z  228                 N3    C Z  201              
HYDBND       N2    G Z  228                 O2    C Z  201              
HYDBND       O2    U Z  229                 N2    G Z  200              
HYDBND       N3    U Z  229                 N1    G Z  200              
HYDBND       O4    U Z  229                 O6    G Z  200              
HYDBND       O4    U Z  240                 N1    G Z  218              
HYDBND       N3    C Z  241                 N1    G Z  217              
HYDBND       N4    C Z  241                 O6    G Z  217              
HYDBND       N6    A Z  242                 O4    U Z  216              
HYDBND       N1    A Z  242                 N3    U Z  216              
HYDBND       O6    G Z  243                 N4    C Z  215              
HYDBND       N1    G Z  243                 N3    C Z  215              
HYDBND       N2    G Z  243                 O2    C Z  215              
HYDBND       O6    G Z  244                 N4    C Z  214              
HYDBND       N1    G Z  244                 N3    C Z  214              
HYDBND       N2    G Z  244                 O2    C Z  214              
HYDBND       N2    G Z  244                 O2    C Z  215              
HYDBND       N3    C Z  245                 N1    G Z  213              
HYDBND       N4    C Z  245                 O6    G Z  213              
HYDBND       O6    G Z  248                 N4    C Z  283              
HYDBND       N1    G Z  248                 N3    C Z  283              
HYDBND       O2    U Z  249                 N2    G Z  282              
HYDBND       N3    U Z  249                 N1    G Z  282              
HYDBND       O4    U Z  249                 O6    G Z  282              
HYDBND       N3    U Z  250                 N1    A Z  281              
HYDBND       O4    U Z  250                 N6    A Z  281              
HYDBND       N3    U Z  251                 N1    A Z  280              
HYDBND       O4    U Z  251                 N6    A Z  280              
HYDBND       O6    G Z  252                 N4    C Z  279              
HYDBND       N1    G Z  252                 N3    C Z  279              
HYDBND       N2    G Z  252                 O2    C Z  279              
HYDBND       N3    U Z  253                 O6    G Z  278              
HYDBND       O2    U Z  254                 N2    G Z  277              
HYDBND       N3    U Z  254                 N1    G Z  277              
HYDBND       O4    U Z  254                 O6    G Z  277              
HYDBND       N6    A Z  255                 O4    U Z  276              
HYDBND       N1    A Z  255                 N3    U Z  276              
HYDBND       O6    G Z  256                 N4    C Z  275              
HYDBND       N1    G Z  256                 N3    C Z  275              
HYDBND       N2    G Z  256                 O2    C Z  275              
HYDBND       O2    U Z  257                 N2    G Z  274              
HYDBND       N3    U Z  257                 N1    G Z  274              
HYDBND       O4    U Z  257                 O6    G Z  274              
HYDBND       O6    G Z  258                 N6    A Z  273              
HYDBND       O6    G Z  259                 N4    C Z  272              
HYDBND       N1    G Z  259                 N3    C Z  272              
HYDBND       N2    G Z  259                 O2    C Z  272              
HYDBND       O2    C Z  260                 N2    G Z  271              
HYDBND       N3    C Z  260                 N1    G Z  271              
HYDBND       N4    C Z  260                 O6    G Z  271              
HYDBND       O6    G Z  261                 N4    C Z  270              
HYDBND       O6    G Z  261                 N1    G Z  271              
HYDBND       N1    G Z  261                 N3    C Z  270              
HYDBND       N2    G Z  261                 O2    C Z  270              
HYDBND       O6    G Z  263                 N4    C Z  299              
HYDBND       N1    G Z  263                 N3    C Z  299              
HYDBND       N3    U Z  264                 N1    A Z  298              
HYDBND       O4    U Z  264                 N6    A Z  298              
HYDBND       O2    C Z  265                 N2    G Z  297              
HYDBND       N3    C Z  265                 N1    G Z  297              
HYDBND       N4    C Z  265                 O6    G Z  297              
HYDBND       O2    C Z  266                 N2    G Z  297              
HYDBND       O6    G Z  267                 N4    C Z  295              
HYDBND       N1    G Z  267                 N3    C Z  295              
HYDBND       N2    G Z  267                 O2    C Z  295              
HYDBND       N3    U Z  268                 N1    A Z  294              
HYDBND       O4    U Z  268                 N6    A Z  294              
HYDBND       O2    C Z  269                 N1    G Z  293              
HYDBND       O2    C Z  270                 N2    G Z  261              
HYDBND       N3    C Z  270                 N1    G Z  261              
HYDBND       N4    C Z  270                 O6    G Z  261              
HYDBND       O6    G Z  271                 N4    C Z  260              
HYDBND       N1    G Z  271                 N3    C Z  260              
HYDBND       N1    G Z  271                 O6    G Z  261              
HYDBND       N2    G Z  271                 O2    C Z  260              
HYDBND       O2    C Z  272                 N2    G Z  259              
HYDBND       N3    C Z  272                 N1    G Z  259              
HYDBND       N4    C Z  272                 O6    G Z  259              
HYDBND       N6    A Z  273                 O6    G Z  258              
HYDBND       O6    G Z  274                 O4    U Z  257              
HYDBND       N1    G Z  274                 N3    U Z  257              
HYDBND       N2    G Z  274                 O2    U Z  257              
HYDBND       O2    C Z  275                 N2    G Z  256              
HYDBND       N3    C Z  275                 N1    G Z  256              
HYDBND       N4    C Z  275                 O6    G Z  256              
HYDBND       N3    U Z  276                 N1    A Z  255              
HYDBND       O4    U Z  276                 N6    A Z  255              
HYDBND       O6    G Z  277                 O4    U Z  254              
HYDBND       N1    G Z  277                 N3    U Z  254              
HYDBND       N2    G Z  277                 O2    U Z  254              
HYDBND       O6    G Z  278                 N3    U Z  253              
HYDBND       O2    C Z  279                 N2    G Z  252              
HYDBND       N3    C Z  279                 N1    G Z  252              
HYDBND       N4    C Z  279                 O6    G Z  252              
HYDBND       N6    A Z  280                 O4    U Z  251              
HYDBND       N1    A Z  280                 N3    U Z  251              
HYDBND       N6    A Z  281                 O4    U Z  250              
HYDBND       N1    A Z  281                 N3    U Z  250              
HYDBND       O6    G Z  282                 O4    U Z  249              
HYDBND       N1    G Z  282                 N3    U Z  249              
HYDBND       N2    G Z  282                 O2    U Z  249              
HYDBND       N3    C Z  283                 N1    G Z  248              
HYDBND       N4    C Z  283                 O6    G Z  248              
HYDBND       N1    G Z  293                 O2    C Z  269              
HYDBND       N6    A Z  294                 O4    U Z  268              
HYDBND       N1    A Z  294                 N3    U Z  268              
HYDBND       O2    C Z  295                 N2    G Z  267              
HYDBND       N3    C Z  295                 N1    G Z  267              
HYDBND       N4    C Z  295                 O6    G Z  267              
HYDBND       O6    G Z  297                 N4    C Z  265              
HYDBND       N1    G Z  297                 N3    C Z  265              
HYDBND       N2    G Z  297                 O2    C Z  265              
HYDBND       N2    G Z  297                 O2    C Z  266              
HYDBND       N6    A Z  298                 O4    U Z  264              
HYDBND       N1    A Z  298                 N3    U Z  264              
HYDBND       N3    C Z  299                 N1    G Z  263              
HYDBND       N4    C Z  299                 O6    G Z  263              
HYDBND       O6    G Z  303                 N4    C Z   48              
HYDBND       N3    C Z  304                 N1    G Z   47              
HYDBND       N4    C Z  304                 O6    G Z   47              
HYDBND       N6    A Z  305                 O4    U Z   46              
HYDBND       N1    A Z  305                 N3    U Z   46              
HYDBND       N3    U Z  306                 N1    A Z   45              
HYDBND       O4    U Z  306                 N6    A Z   45              
HYDBND       O6    G Z  307                 N4    C Z   44              
HYDBND       N1    G Z  307                 N3    C Z   44              
HYDBND       N2    G Z  307                 O2    C Z   44              
HYDBND       O2    U Z  308                 N2    G Z   43              
HYDBND       N3    U Z  308                 N1    G Z   43              
HYDBND       O4    U Z  308                 O6    G Z   43              
HYDBND       O6    G Z  315                 N6    A Z   38              
HYDBND       N1    G Z  315                 O6    G Z   40              
HYDBND       N2    G Z  317                 O2    C Z   37              
HYDBND       O6    G Z  318                 N4    C Z   36              
HYDBND       N1    G Z  318                 N3    C Z   36              
HYDBND       N2    G Z  318                 O2    C Z   36              
HYDBND       N2    G Z  333                 N3    C Z   21              
HYDBND       O6    G Z  336                 N4    C Z  352              
HYDBND       O2    C Z  337                 N2    G Z  351              
HYDBND       N3    C Z  337                 N1    G Z  351              
HYDBND       N4    C Z  337                 O6    G Z  351              
HYDBND       O6    G Z  338                 N4    C Z  350              
HYDBND       N1    G Z  338                 N3    C Z  350              
HYDBND       N2    G Z  338                 N3    C Z  350              
HYDBND       N2    G Z  338                 O2    C Z  350              
HYDBND       O6    G Z  339                 N4    C Z  349              
HYDBND       N1    G Z  339                 N3    C Z  349              
HYDBND       O6    G Z  340                 N4    C Z  348              
HYDBND       N1    G Z  340                 N3    C Z  348              
HYDBND       N2    G Z  340                 O2    C Z  348              
HYDBND       O2    C Z  343                 N2    G Z   14              
HYDBND       N3    C Z  346                 N3    U Z   10              
HYDBND       N4    C Z  346                 O4    U Z   10              
HYDBND       O2    C Z  348                 N2    G Z  340              
HYDBND       N3    C Z  348                 N1    G Z  340              
HYDBND       N4    C Z  348                 O6    G Z  340              
HYDBND       N3    C Z  349                 N1    G Z  339              
HYDBND       N4    C Z  349                 O6    G Z  339              
HYDBND       O2    C Z  350                 N2    G Z  338              
HYDBND       N3    C Z  350                 N1    G Z  338              
HYDBND       N3    C Z  350                 N2    G Z  338              
HYDBND       N4    C Z  350                 O6    G Z  338              
HYDBND       O6    G Z  351                 N4    C Z  337              
HYDBND       N1    G Z  351                 N3    C Z  337              
HYDBND       N2    G Z  351                 O2    C Z  337              
HYDBND       N4    C Z  352                 O6    G Z  336              
HYDBND       O2    C Z  353                 N2    G Z    7              
HYDBND       N3    C Z  353                 N1    G Z    7              
HYDBND       N4    C Z  353                 O6    G Z    7              
HYDBND       N6    A Z  354                 O4    U Z    6              
HYDBND       N6    A Z  354                 O6    G Z    7              
HYDBND       N1    A Z  354                 N3    U Z    6              
HYDBND       O6    G Z  355                 N4    C Z    5              
HYDBND       N1    G Z  355                 N3    C Z    5              
HYDBND       N2    G Z  355                 O2    C Z    5              
HYDBND       O2    C Z  356                 N2    G Z    4              
HYDBND       N3    C Z  356                 N1    G Z    4              
HYDBND       N4    C Z  356                 O6    G Z    4              
HYDBND       N3    U Z  357                 O6    G Z    3              
HYDBND       N3    U Z  357                 O6    G Z    4              
HYDBND       O2    C Z  358                 N2    G Z    2              
HYDBND       N3    C Z  358                 N1    G Z    2              
HYDBND       N4    C Z  358                 O6    G Z    2              
HYDBND       O2    C Z  359                 N2    G Z    1              
HYDBND       O2    C Z  359                 N2    G Z    2              
HYDBND       N3    C Z  359                 N1    G Z    1              
HYDBND       N4    C Z  359                 O6    G Z    1              
CRYST1    1.000    1.000    1.000  90.00  90.00  90.00 P 1           1
ORIGX1      1.000000  0.000000  0.000000        0.00000
ORIGX2      0.000000  1.000000  0.000000        0.00000
ORIGX3      0.000000  0.000000  1.000000        0.00000
SCALE1      1.000000  0.000000  0.000000        0.00000
SCALE2      0.000000  1.000000  0.000000        0.00000
SCALE3      0.000000  0.000000  1.000000        0.00000
ATOM      1  O3P   G Z   1      50.522  92.654 -40.852  1.00  0.00           O  
ATOM      2  P     G Z   1      49.663  91.307 -40.951  1.00  0.00           P  
ATOM      3  O1P   G Z   1      50.279  90.261 -40.105  1.00  0.00           O  
ATOM      4  O2P   G Z   1      48.244  91.676 -40.749  1.00  0.00           O  
ATOM      5  O5*   G Z   1      49.860  90.888 -42.493  1.00  0.00           O  
ATOM      6  C5*   G Z   1      49.442  91.764 -43.541  1.00  0.00           C  
ATOM      7  C4*   G Z   1      49.927  91.281 -44.907  1.00  0.00           C  
ATOM      8  O4*   G Z   1      51.350  91.423 -45.030  1.00  0.00           O  
ATOM      9  C3*   G Z   1      49.632  89.799 -45.105  1.00  0.00           C  
ATOM     10  O3*   G Z   1      48.420  89.670 -45.855  1.00  0.00           O  
ATOM     11  C2*   G Z   1      50.789  89.332 -45.970  1.00  0.00           C  
ATOM     12  O2*   G Z   1      50.552  89.587 -47.359  1.00  0.00           O  
ATOM     13  C1*   G Z   1      51.936  90.176 -45.435  1.00  0.00           C  
ATOM     14  N9    G Z   1      52.610  89.502 -44.291  1.00  0.00           N  
ATOM     15  C8    G Z   1      52.588  89.829 -42.952  1.00  0.00           C  
ATOM     16  N7    G Z   1      53.293  89.023 -42.195  1.00  0.00           N  
ATOM     17  C5    G Z   1      53.819  88.097 -43.095  1.00  0.00           C  
ATOM     18  C6    G Z   1      54.664  86.981 -42.869  1.00  0.00           C  
ATOM     19  O6    G Z   1      55.131  86.572 -41.809  1.00  0.00           O  
ATOM     20  N1    G Z   1      54.958  86.310 -44.063  1.00  0.00           N  
ATOM     21  C2    G Z   1      54.494  86.670 -45.314  1.00  0.00           C  
ATOM     22  N2    G Z   1      54.888  85.900 -46.331  1.00  0.00           N  
ATOM     23  N3    G Z   1      53.701  87.718 -45.526  1.00  0.00           N  
ATOM     24  C4    G Z   1      53.407  88.381 -44.376  1.00  0.00           C  
ATOM     25  P     G Z   2      47.481  88.373 -45.673  1.00  0.00           P  
ATOM     26  O1P   G Z   2      47.321  88.115 -44.224  1.00  0.00           O  
ATOM     27  O2P   G Z   2      46.283  88.545 -46.527  1.00  0.00           O  
ATOM     28  O5*   G Z   2      48.383  87.194 -46.299  1.00  0.00           O  
ATOM     29  C5*   G Z   2      48.650  87.149 -47.703  1.00  0.00           C  
ATOM     30  C4*   G Z   2      49.694  86.088 -48.051  1.00  0.00           C  
ATOM     31  O4*   G Z   2      50.922  86.318 -47.361  1.00  0.00           O  
ATOM     32  C3*   G Z   2      49.240  84.705 -47.620  1.00  0.00           C  
ATOM     33  O3*   G Z   2      48.535  84.105 -48.713  1.00  0.00           O  
ATOM     34  C2*   G Z   2      50.552  83.959 -47.416  1.00  0.00           C  
ATOM     35  O2*   G Z   2      51.006  83.349 -48.630  1.00  0.00           O  
ATOM     36  C1*   G Z   2      51.505  85.065 -46.960  1.00  0.00           C  
ATOM     37  N9    G Z   2      51.710  85.024 -45.484  1.00  0.00           N  
ATOM     38  C8    G Z   2      51.050  85.719 -44.494  1.00  0.00           C  
ATOM     39  N7    G Z   2      51.476  85.453 -43.282  1.00  0.00           N  
ATOM     40  C5    G Z   2      52.489  84.516 -43.484  1.00  0.00           C  
ATOM     41  C6    G Z   2      53.321  83.853 -42.546  1.00  0.00           C  
ATOM     42  O6    G Z   2      53.338  83.959 -41.323  1.00  0.00           O  
ATOM     43  N1    G Z   2      54.214  82.982 -43.182  1.00  0.00           N  
ATOM     44  C2    G Z   2      54.293  82.775 -44.545  1.00  0.00           C  
ATOM     45  N2    G Z   2      55.214  81.899 -44.954  1.00  0.00           N  
ATOM     46  N3    G Z   2      53.511  83.395 -45.424  1.00  0.00           N  
ATOM     47  C4    G Z   2      52.639  84.247 -44.824  1.00  0.00           C  
ATOM     48  P     G Z   3      47.377  83.017 -48.445  1.00  0.00           P  
ATOM     49  O1P   G Z   3      46.701  83.360 -47.171  1.00  0.00           O  
ATOM     50  O2P   G Z   3      46.583  82.874 -49.686  1.00  0.00           O  
ATOM     51  O5*   G Z   3      48.220  81.661 -48.228  1.00  0.00           O  
ATOM     52  C5*   G Z   3      48.418  81.122 -46.918  1.00  0.00           C  
ATOM     53  C4*   G Z   3      49.454  80.002 -46.929  1.00  0.00           C  
ATOM     54  O4*   G Z   3      50.758  80.487 -46.584  1.00  0.00           O  
ATOM     55  C3*   G Z   3      49.131  78.941 -45.890  1.00  0.00           C  
ATOM     56  O3*   G Z   3      48.320  77.936 -46.506  1.00  0.00           O  
ATOM     57  C2*   G Z   3      50.494  78.350 -45.585  1.00  0.00           C  
ATOM     58  O2*   G Z   3      50.866  77.352 -46.545  1.00  0.00           O  
ATOM     59  C1*   G Z   3      51.401  79.575 -45.677  1.00  0.00           C  
ATOM     60  N9    G Z   3      51.594  80.196 -44.336  1.00  0.00           N  
ATOM     61  C8    G Z   3      51.043  81.350 -43.824  1.00  0.00           C  
ATOM     62  N7    G Z   3      51.421  81.622 -42.597  1.00  0.00           N  
ATOM     63  C5    G Z   3      52.283  80.575 -42.276  1.00  0.00           C  
ATOM     64  C6    G Z   3      53.005  80.320 -41.082  1.00  0.00           C  
ATOM     65  O6    G Z   3      53.035  80.978 -40.044  1.00  0.00           O  
ATOM     66  N1    G Z   3      53.761  79.145 -41.182  1.00  0.00           N  
ATOM     67  C2    G Z   3      53.812  78.321 -42.291  1.00  0.00           C  
ATOM     68  N2    G Z   3      54.594  77.244 -42.187  1.00  0.00           N  
ATOM     69  N3    G Z   3      53.134  78.561 -43.410  1.00  0.00           N  
ATOM     70  C4    G Z   3      52.395  79.699 -43.330  1.00  0.00           C  
ATOM     71  P     G Z   4      47.224  77.127 -45.647  1.00  0.00           P  
ATOM     72  O1P   G Z   4      46.538  78.086 -44.749  1.00  0.00           O  
ATOM     73  O2P   G Z   4      46.432  76.288 -46.575  1.00  0.00           O  
ATOM     74  O5*   G Z   4      48.136  76.157 -44.743  1.00  0.00           O  
ATOM     75  C5*   G Z   4      48.916  75.123 -45.351  1.00  0.00           C  
ATOM     76  C4*   G Z   4      49.665  74.290 -44.311  1.00  0.00           C  
ATOM     77  O4*   G Z   4      50.799  74.988 -43.795  1.00  0.00           O  
ATOM     78  C3*   G Z   4      48.793  74.005 -43.102  1.00  0.00           C  
ATOM     79  O3*   G Z   4      48.069  72.794 -43.341  1.00  0.00           O  
ATOM     80  C2*   G Z   4      49.813  73.759 -42.004  1.00  0.00           C  
ATOM     81  O2*   G Z   4      50.253  72.396 -41.983  1.00  0.00           O  
ATOM     82  C1*   G Z   4      50.952  74.705 -42.392  1.00  0.00           C  
ATOM     83  N9    G Z   4      50.895  75.953 -41.579  1.00  0.00           N  
ATOM     84  C8    G Z   4      50.309  77.162 -41.881  1.00  0.00           C  
ATOM     85  N7    G Z   4      50.438  78.067 -40.940  1.00  0.00           N  
ATOM     86  C5    G Z   4      51.161  77.409 -39.944  1.00  0.00           C  
ATOM     87  C6    G Z   4      51.608  77.875 -38.682  1.00  0.00           C  
ATOM     88  O6    G Z   4      51.455  78.981 -38.170  1.00  0.00           O  
ATOM     89  N1    G Z   4      52.307  76.878 -37.987  1.00  0.00           N  
ATOM     90  C2    G Z   4      52.545  75.599 -38.453  1.00  0.00           C  
ATOM     91  N2    G Z   4      53.231  74.796 -37.638  1.00  0.00           N  
ATOM     92  N3    G Z   4      52.124  75.164 -39.638  1.00  0.00           N  
ATOM     93  C4    G Z   4      51.444  76.119 -40.326  1.00  0.00           C  
ATOM     94  P     C Z   5      46.578  72.605 -42.761  1.00  0.00           P  
ATOM     95  O1P   C Z   5      45.930  73.934 -42.695  1.00  0.00           O  
ATOM     96  O2P   C Z   5      45.928  71.502 -43.507  1.00  0.00           O  
ATOM     97  O5*   C Z   5      46.853  72.103 -41.257  1.00  0.00           O  
ATOM     98  C5*   C Z   5      47.533  70.867 -41.017  1.00  0.00           C  
ATOM     99  C4*   C Z   5      47.971  70.742 -39.562  1.00  0.00           C  
ATOM    100  O4*   C Z   5      48.855  71.803 -39.192  1.00  0.00           O  
ATOM    101  C3*   C Z   5      46.785  70.860 -38.624  1.00  0.00           C  
ATOM    102  O3*   C Z   5      46.257  69.551 -38.395  1.00  0.00           O  
ATOM    103  C2*   C Z   5      47.421  71.362 -37.338  1.00  0.00           C  
ATOM    104  O2*   C Z   5      47.913  70.282 -36.536  1.00  0.00           O  
ATOM    105  C1*   C Z   5      48.563  72.238 -37.852  1.00  0.00           C  
ATOM    106  N1    C Z   5      48.180  73.678 -37.823  1.00  0.00           N  
ATOM    107  C2    C Z   5      48.374  74.377 -36.635  1.00  0.00           C  
ATOM    108  O2    C Z   5      48.851  73.781 -35.663  1.00  0.00           O  
ATOM    109  N3    C Z   5      48.032  75.690 -36.588  1.00  0.00           N  
ATOM    110  C4    C Z   5      47.517  76.301 -37.663  1.00  0.00           C  
ATOM    111  N4    C Z   5      47.200  77.582 -37.566  1.00  0.00           N  
ATOM    112  C5    C Z   5      47.310  75.599 -38.895  1.00  0.00           C  
ATOM    113  C6    C Z   5      47.658  74.288 -38.921  1.00  0.00           C  
ATOM    114  P     U Z   6      44.714  69.353 -37.978  1.00  0.00           P  
ATOM    115  O1P   U Z   6      43.922  70.444 -38.588  1.00  0.00           O  
ATOM    116  O2P   U Z   6      44.344  67.941 -38.232  1.00  0.00           O  
ATOM    117  O5*   U Z   6      44.752  69.584 -36.387  1.00  0.00           O  
ATOM    118  C5*   U Z   6      45.195  68.543 -35.512  1.00  0.00           C  
ATOM    119  C4*   U Z   6      45.342  69.039 -34.079  1.00  0.00           C  
ATOM    120  O4*   U Z   6      46.263  70.130 -33.996  1.00  0.00           O  
ATOM    121  C3*   U Z   6      44.025  69.577 -33.546  1.00  0.00           C  
ATOM    122  O3*   U Z   6      43.331  68.511 -32.889  1.00  0.00           O  
ATOM    123  C2*   U Z   6      44.468  70.589 -32.503  1.00  0.00           C  
ATOM    124  O2*   U Z   6      44.700  69.970 -31.232  1.00  0.00           O  
ATOM    125  C1*   U Z   6      45.759  71.137 -33.102  1.00  0.00           C  
ATOM    126  N1    U Z   6      45.504  72.418 -33.818  1.00  0.00           N  
ATOM    127  C2    U Z   6      45.858  73.578 -33.172  1.00  0.00           C  
ATOM    128  O2    U Z   6      46.361  73.590 -32.062  1.00  0.00           O  
ATOM    129  N3    U Z   6      45.607  74.745 -33.867  1.00  0.00           N  
ATOM    130  C4    U Z   6      45.044  74.845 -35.123  1.00  0.00           C  
ATOM    131  O4    U Z   6      44.867  75.948 -35.645  1.00  0.00           O  
ATOM    132  C5    U Z   6      44.705  73.575 -35.720  1.00  0.00           C  
ATOM    133  C6    U Z   6      44.939  72.425 -35.066  1.00  0.00           C  
ATOM    134  P     G Z   7      41.741  68.392 -32.942  1.00  0.00           P  
ATOM    135  O1P   G Z   7      41.398  69.087 -34.202  1.00  0.00           O  
ATOM    136  O2P   G Z   7      41.168  67.037 -32.778  1.00  0.00           O  
ATOM    137  O5*   G Z   7      41.337  69.304 -31.691  1.00  0.00           O  
ATOM    138  C5*   G Z   7      41.666  68.854 -30.364  1.00  0.00           C  
ATOM    139  C4*   G Z   7      41.306  69.924 -29.350  1.00  0.00           C  
ATOM    140  O4*   G Z   7      42.191  71.065 -29.539  1.00  0.00           O  
ATOM    141  C3*   G Z   7      39.903  70.518 -29.477  1.00  0.00           C  
ATOM    142  O3*   G Z   7      38.954  69.730 -28.828  1.00  0.00           O  
ATOM    143  C2*   G Z   7      40.078  71.888 -28.827  1.00  0.00           C  
ATOM    144  O2*   G Z   7      40.119  71.773 -27.415  1.00  0.00           O  
ATOM    145  C1*   G Z   7      41.484  72.268 -29.282  1.00  0.00           C  
ATOM    146  N9    G Z   7      41.508  73.090 -30.524  1.00  0.00           N  
ATOM    147  C8    G Z   7      41.860  72.723 -31.805  1.00  0.00           C  
ATOM    148  N7    G Z   7      41.772  73.694 -32.682  1.00  0.00           N  
ATOM    149  C5    G Z   7      41.330  74.782 -31.929  1.00  0.00           C  
ATOM    150  C6    G Z   7      41.050  76.113 -32.326  1.00  0.00           C  
ATOM    151  O6    G Z   7      41.136  76.619 -33.442  1.00  0.00           O  
ATOM    152  N1    G Z   7      40.626  76.893 -31.240  1.00  0.00           N  
ATOM    153  C2    G Z   7      40.489  76.443 -29.942  1.00  0.00           C  
ATOM    154  N2    G Z   7      40.070  77.343 -29.049  1.00  0.00           N  
ATOM    155  N3    G Z   7      40.752  75.192 -29.570  1.00  0.00           N  
ATOM    156  C4    G Z   7      41.167  74.423 -30.612  1.00  0.00           C  
ATOM    157  P     A Z   8      39.151  68.226 -29.396  1.00  0.00           P  
ATOM    158  O1P   A Z   8      40.684  68.077 -29.943  1.00  0.00           O  
ATOM    159  O2P   A Z   8      38.181  67.335 -28.345  1.00  0.00           O  
ATOM    160  O5*   A Z   8      38.921  68.110 -31.015  1.00  0.00           O  
ATOM    161  C5*   A Z   8      38.059  67.140 -32.019  1.00  0.00           C  
ATOM    162  C4*   A Z   8      36.905  67.420 -32.425  1.00  0.00           C  
ATOM    163  O4*   A Z   8      35.780  66.852 -31.695  1.00  0.00           O  
ATOM    164  C3*   A Z   8      36.283  67.925 -33.727  1.00  0.00           C  
ATOM    165  O3*   A Z   8      37.229  68.013 -34.747  1.00  0.00           O  
ATOM    166  C2*   A Z   8      35.216  66.865 -34.003  1.00  0.00           C  
ATOM    167  O2*   A Z   8      35.805  65.680 -34.512  1.00  0.00           O  
ATOM    168  C1*   A Z   8      34.724  66.551 -32.594  1.00  0.00           C  
ATOM    169  N9    A Z   8      33.564  67.344 -32.098  1.00  0.00           N  
ATOM    170  C8    A Z   8      33.541  68.358 -31.166  1.00  0.00           C  
ATOM    171  N7    A Z   8      32.360  68.850 -30.953  1.00  0.00           N  
ATOM    172  C5    A Z   8      31.535  68.119 -31.795  1.00  0.00           C  
ATOM    173  C6    A Z   8      30.153  68.163 -32.038  1.00  0.00           C  
ATOM    174  N6    A Z   8      29.319  69.014 -31.422  1.00  0.00           N  
ATOM    175  N1    A Z   8      29.654  67.296 -32.939  1.00  0.00           N  
ATOM    176  C2    A Z   8      30.487  66.453 -33.548  1.00  0.00           C  
ATOM    177  N3    A Z   8      31.788  66.322 -33.404  1.00  0.00           N  
ATOM    178  C4    A Z   8      32.262  67.201 -32.497  1.00  0.00           C  
ATOM    179  P     U Z   9      36.233  68.042 -36.102  1.00  0.00           P  
ATOM    180  O1P   U Z   9      34.793  67.722 -36.226  1.00  0.00           O  
ATOM    181  O2P   U Z   9      36.574  69.484 -36.104  1.00  0.00           O  
ATOM    182  O5*   U Z   9      35.943  67.322 -37.548  1.00  0.00           O  
ATOM    183  C5*   U Z   9      37.380  67.425 -37.559  1.00  0.00           C  
ATOM    184  C4*   U Z   9      37.957  66.538 -38.644  1.00  0.00           C  
ATOM    185  O4*   U Z   9      37.730  65.146 -38.284  1.00  0.00           O  
ATOM    186  C3*   U Z   9      37.312  66.671 -40.025  1.00  0.00           C  
ATOM    187  O3*   U Z   9      37.861  67.731 -40.744  1.00  0.00           O  
ATOM    188  C2*   U Z   9      37.616  65.314 -40.652  1.00  0.00           C  
ATOM    189  O2*   U Z   9      38.970  65.246 -41.068  1.00  0.00           O  
ATOM    190  C1*   U Z   9      37.474  64.382 -39.452  1.00  0.00           C  
ATOM    191  N1    U Z   9      36.118  63.778 -39.322  1.00  0.00           N  
ATOM    192  C2    U Z   9      35.332  64.223 -38.286  1.00  0.00           C  
ATOM    193  O2    U Z   9      35.700  65.073 -37.493  1.00  0.00           O  
ATOM    194  N3    U Z   9      34.083  63.641 -38.198  1.00  0.00           N  
ATOM    195  C4    U Z   9      33.568  62.674 -39.036  1.00  0.00           C  
ATOM    196  O4    U Z   9      32.433  62.227 -38.857  1.00  0.00           O  
ATOM    197  C5    U Z   9      34.467  62.272 -40.092  1.00  0.00           C  
ATOM    198  C6    U Z   9      35.687  62.821 -40.202  1.00  0.00           C  
ATOM    199  P     U Z  10      36.998  68.617 -41.518  1.00  0.00           P  
ATOM    200  O1P   U Z  10      35.666  68.643 -41.608  1.00  0.00           O  
ATOM    201  O2P   U Z  10      37.207  70.095 -40.975  1.00  0.00           O  
ATOM    202  O5*   U Z  10      37.288  69.571 -42.299  1.00  0.00           O  
ATOM    203  C5*   U Z  10      36.185  68.698 -42.870  1.00  0.00           C  
ATOM    204  C4*   U Z  10      37.079  67.932 -43.826  1.00  0.00           C  
ATOM    205  O4*   U Z  10      37.175  66.550 -43.378  1.00  0.00           O  
ATOM    206  C3*   U Z  10      36.573  67.820 -45.265  1.00  0.00           C  
ATOM    207  O3*   U Z  10      36.908  68.946 -46.016  1.00  0.00           O  
ATOM    208  C2*   U Z  10      37.275  66.554 -45.751  1.00  0.00           C  
ATOM    209  O2*   U Z  10      38.640  66.817 -46.041  1.00  0.00           O  
ATOM    210  C1*   U Z  10      37.247  65.686 -44.499  1.00  0.00           C  
ATOM    211  N1    U Z  10      36.084  64.757 -44.440  1.00  0.00           N  
ATOM    212  C2    U Z  10      35.118  65.022 -43.499  1.00  0.00           C  
ATOM    213  O2    U Z  10      35.183  65.968 -42.731  1.00  0.00           O  
ATOM    214  N3    U Z  10      34.056  64.140 -43.474  1.00  0.00           N  
ATOM    215  C4    U Z  10      33.884  63.042 -44.291  1.00  0.00           C  
ATOM    216  O4    U Z  10      32.888  62.324 -44.175  1.00  0.00           O  
ATOM    217  C5    U Z  10      34.948  62.846 -45.246  1.00  0.00           C  
ATOM    218  C6    U Z  10      35.993  63.688 -45.292  1.00  0.00           C  
ATOM    219  P     C Z  11      35.886  70.050 -45.722  1.00  0.00           P  
ATOM    220  O1P   C Z  11      35.819  68.949 -44.738  1.00  0.00           O  
ATOM    221  O2P   C Z  11      36.019  70.788 -45.125  1.00  0.00           O  
ATOM    222  O5*   C Z  11      35.396  69.528 -47.154  1.00  0.00           O  
ATOM    223  C5*   C Z  11      35.466  70.418 -48.284  1.00  0.00           C  
ATOM    224  C4*   C Z  11      35.073  69.681 -49.548  1.00  0.00           C  
ATOM    225  O4*   C Z  11      36.093  68.686 -49.849  1.00  0.00           O  
ATOM    226  C3*   C Z  11      33.777  68.870 -49.473  1.00  0.00           C  
ATOM    227  O3*   C Z  11      32.660  69.665 -49.712  1.00  0.00           O  
ATOM    228  C2*   C Z  11      33.996  67.816 -50.556  1.00  0.00           C  
ATOM    229  O2*   C Z  11      33.805  68.375 -51.845  1.00  0.00           O  
ATOM    230  C1*   C Z  11      35.488  67.532 -50.413  1.00  0.00           C  
ATOM    231  N1    C Z  11      35.792  66.375 -49.526  1.00  0.00           N  
ATOM    232  C2    C Z  11      34.797  65.946 -48.652  1.00  0.00           C  
ATOM    233  O2    C Z  11      33.712  66.539 -48.648  1.00  0.00           O  
ATOM    234  N3    C Z  11      35.055  64.894 -47.835  1.00  0.00           N  
ATOM    235  C4    C Z  11      36.244  64.278 -47.869  1.00  0.00           C  
ATOM    236  N4    C Z  11      36.445  63.256 -47.052  1.00  0.00           N  
ATOM    237  C5    C Z  11      37.281  64.702 -48.762  1.00  0.00           C  
ATOM    238  C6    C Z  11      37.004  65.756 -49.568  1.00  0.00           C  
ATOM    239  P     U Z  12      31.742  68.884 -48.463  1.00  0.00           P  
ATOM    240  O1P   U Z  12      31.494  70.017 -49.383  1.00  0.00           O  
ATOM    241  O2P   U Z  12      33.059  68.879 -47.786  1.00  0.00           O  
ATOM    242  O5*   U Z  12      31.275  67.620 -49.027  1.00  0.00           O  
ATOM    243  C5*   U Z  12      31.379  66.384 -48.294  1.00  0.00           C  
ATOM    244  C4*   U Z  12      31.017  65.217 -49.188  1.00  0.00           C  
ATOM    245  O4*   U Z  12      29.596  65.290 -49.508  1.00  0.00           O  
ATOM    246  C3*   U Z  12      31.701  65.188 -50.554  1.00  0.00           C  
ATOM    247  O3*   U Z  12      32.964  64.606 -50.484  1.00  0.00           O  
ATOM    248  C2*   U Z  12      30.719  64.365 -51.386  1.00  0.00           C  
ATOM    249  O2*   U Z  12      30.833  62.984 -51.077  1.00  0.00           O  
ATOM    250  C1*   U Z  12      29.376  64.833 -50.832  1.00  0.00           C  
ATOM    251  N1    U Z  12      28.768  65.950 -51.609  1.00  0.00           N  
ATOM    252  C2    U Z  12      28.216  65.637 -52.828  1.00  0.00           C  
ATOM    253  O2    U Z  12      28.209  64.504 -53.280  1.00  0.00           O  
ATOM    254  N3    U Z  12      27.664  66.696 -53.519  1.00  0.00           N  
ATOM    255  C4    U Z  12      27.618  68.011 -53.103  1.00  0.00           C  
ATOM    256  O4    U Z  12      27.094  68.874 -53.810  1.00  0.00           O  
ATOM    257  C5    U Z  12      28.222  68.242 -51.812  1.00  0.00           C  
ATOM    258  C6    U Z  12      28.768  67.228 -51.119  1.00  0.00           C  
ATOM    259  P     G Z  13      33.025  63.827 -49.088  1.00  0.00           P  
ATOM    260  O1P   G Z  13      33.081  62.359 -48.874  1.00  0.00           O  
ATOM    261  O2P   G Z  13      34.259  64.626 -48.885  1.00  0.00           O  
ATOM    262  O5*   G Z  13      32.026  63.863 -48.012  1.00  0.00           O  
ATOM    263  C5*   G Z  13      31.611  63.594 -46.663  1.00  0.00           C  
ATOM    264  C4*   G Z  13      30.090  63.796 -46.620  1.00  0.00           C  
ATOM    265  O4*   G Z  13      29.493  65.065 -46.994  1.00  0.00           O  
ATOM    266  C3*   G Z  13      29.435  62.775 -47.533  1.00  0.00           C  
ATOM    267  O3*   G Z  13      28.632  61.876 -46.779  1.00  0.00           O  
ATOM    268  C2*   G Z  13      28.584  63.581 -48.466  1.00  0.00           C  
ATOM    269  O2*   G Z  13      27.562  62.821 -49.117  1.00  0.00           O  
ATOM    270  C1*   G Z  13      28.202  64.750 -47.576  1.00  0.00           C  
ATOM    271  N9    G Z  13      27.596  65.911 -48.284  1.00  0.00           N  
ATOM    272  C8    G Z  13      27.646  66.239 -49.621  1.00  0.00           C  
ATOM    273  N7    G Z  13      27.000  67.339 -49.926  1.00  0.00           N  
ATOM    274  C5    G Z  13      26.486  67.771 -48.704  1.00  0.00           C  
ATOM    275  C6    G Z  13      25.698  68.909 -48.395  1.00  0.00           C  
ATOM    276  O6    G Z  13      25.283  69.786 -49.148  1.00  0.00           O  
ATOM    277  N1    G Z  13      25.395  68.966 -47.027  1.00  0.00           N  
ATOM    278  C2    G Z  13      25.801  68.045 -46.082  1.00  0.00           C  
ATOM    279  N2    G Z  13      25.408  68.278 -44.828  1.00  0.00           N  
ATOM    280  N3    G Z  13      26.541  66.977 -46.373  1.00  0.00           N  
ATOM    281  C4    G Z  13      26.844  66.907 -47.696  1.00  0.00           C  
ATOM    282  P     G Z  14      29.268  60.492 -46.318  1.00  0.00           P  
ATOM    283  O1P   G Z  14      29.506  59.706 -47.545  1.00  0.00           O  
ATOM    284  O2P   G Z  14      30.376  60.718 -45.366  1.00  0.00           O  
ATOM    285  O5*   G Z  14      28.009  59.900 -45.529  1.00  0.00           O  
ATOM    286  C5*   G Z  14      27.544  60.558 -44.339  1.00  0.00           C  
ATOM    287  C4*   G Z  14      26.096  60.209 -44.055  1.00  0.00           C  
ATOM    288  O4*   G Z  14      25.283  60.614 -45.162  1.00  0.00           O  
ATOM    289  C3*   G Z  14      25.872  58.711 -43.872  1.00  0.00           C  
ATOM    290  O3*   G Z  14      24.945  58.424 -42.803  1.00  0.00           O  
ATOM    291  C2*   G Z  14      25.365  58.245 -45.219  1.00  0.00           C  
ATOM    292  O2*   G Z  14      24.520  57.091 -45.176  1.00  0.00           O  
ATOM    293  C1*   G Z  14      24.568  59.463 -45.637  1.00  0.00           C  
ATOM    294  N9    G Z  14      24.485  59.641 -47.113  1.00  0.00           N  
ATOM    295  C8    G Z  14      25.404  59.306 -48.084  1.00  0.00           C  
ATOM    296  N7    G Z  14      25.022  59.598 -49.305  1.00  0.00           N  
ATOM    297  C5    G Z  14      23.760  60.166 -49.130  1.00  0.00           C  
ATOM    298  C6    G Z  14      22.848  60.678 -50.087  1.00  0.00           C  
ATOM    299  O6    G Z  14      22.966  60.738 -51.308  1.00  0.00           O  
ATOM    300  N1    G Z  14      21.683  61.161 -49.477  1.00  0.00           N  
ATOM    301  C2    G Z  14      21.429  61.149 -48.119  1.00  0.00           C  
ATOM    302  N2    G Z  14      20.256  61.656 -47.736  1.00  0.00           N  
ATOM    303  N3    G Z  14      22.286  60.668 -47.221  1.00  0.00           N  
ATOM    304  C4    G Z  14      23.424  60.196 -47.796  1.00  0.00           C  
ATOM    305  P     A Z  15      23.274  57.792 -42.695  1.00  0.00           P  
ATOM    306  O1P   A Z  15      22.879  57.129 -43.957  1.00  0.00           O  
ATOM    307  O2P   A Z  15      23.866  56.913 -41.662  1.00  0.00           O  
ATOM    308  O5*   A Z  15      21.764  58.209 -42.084  1.00  0.00           O  
ATOM    309  C5*   A Z  15      21.952  59.000 -40.898  1.00  0.00           C  
ATOM    310  C4*   A Z  15      20.680  59.753 -40.569  1.00  0.00           C  
ATOM    311  O4*   A Z  15      20.445  60.755 -41.602  1.00  0.00           O  
ATOM    312  C3*   A Z  15      19.395  58.924 -40.567  1.00  0.00           C  
ATOM    313  O3*   A Z  15      19.577  59.278 -39.113  1.00  0.00           O  
ATOM    314  C2*   A Z  15      18.331  59.982 -40.846  1.00  0.00           C  
ATOM    315  O2*   A Z  15      16.552  60.264 -41.025  1.00  0.00           O  
ATOM    316  C1*   A Z  15      19.053  60.892 -41.833  1.00  0.00           C  
ATOM    317  N9    A Z  15      18.792  60.556 -43.260  1.00  0.00           N  
ATOM    318  C8    A Z  15      19.620  59.942 -44.172  1.00  0.00           C  
ATOM    319  N7    A Z  15      19.091  59.791 -45.347  1.00  0.00           N  
ATOM    320  C5    A Z  15      17.824  60.340 -45.217  1.00  0.00           C  
ATOM    321  C6    A Z  15      16.758  60.489 -46.118  1.00  0.00           C  
ATOM    322  N6    A Z  15      16.806  60.076 -47.394  1.00  0.00           N  
ATOM    323  N1    A Z  15      15.638  61.080 -45.663  1.00  0.00           N  
ATOM    324  C2    A Z  15      15.597  61.487 -44.396  1.00  0.00           C  
ATOM    325  N3    A Z  15      16.523  61.403 -43.465  1.00  0.00           N  
ATOM    326  C4    A Z  15      17.634  60.807 -43.948  1.00  0.00           C  
ATOM    327  P     U Z  16      19.898  59.395 -37.883  1.00  0.00           P  
ATOM    328  O1P   U Z  16      21.118  59.483 -37.558  1.00  0.00           O  
ATOM    329  O2P   U Z  16      19.910  60.689 -38.211  1.00  0.00           O  
ATOM    330  O5*   U Z  16      18.575  60.572 -37.646  1.00  0.00           O  
ATOM    331  C5*   U Z  16      18.911  61.933 -37.655  1.00  0.00           C  
ATOM    332  C4*   U Z  16      20.095  62.268 -38.542  1.00  0.00           C  
ATOM    333  O4*   U Z  16      19.870  61.694 -39.862  1.00  0.00           O  
ATOM    334  C3*   U Z  16      20.316  63.757 -38.821  1.00  0.00           C  
ATOM    335  O3*   U Z  16      21.045  64.366 -37.801  1.00  0.00           O  
ATOM    336  C2*   U Z  16      21.077  63.722 -40.145  1.00  0.00           C  
ATOM    337  O2*   U Z  16      22.427  63.354 -39.941  1.00  0.00           O  
ATOM    338  C1*   U Z  16      20.400  62.556 -40.857  1.00  0.00           C  
ATOM    339  N1    U Z  16      19.283  62.964 -41.754  1.00  0.00           N  
ATOM    340  C2    U Z  16      19.623  63.564 -42.942  1.00  0.00           C  
ATOM    341  O2    U Z  16      20.779  63.768 -43.276  1.00  0.00           O  
ATOM    342  N3    U Z  16      18.562  63.928 -43.747  1.00  0.00           N  
ATOM    343  C4    U Z  16      17.223  63.747 -43.470  1.00  0.00           C  
ATOM    344  O4    U Z  16      16.360  64.115 -44.270  1.00  0.00           O  
ATOM    345  C5    U Z  16      16.965  63.110 -42.200  1.00  0.00           C  
ATOM    346  C6    U Z  16      17.979  62.745 -41.397  1.00  0.00           C  
ATOM    347  P     U Z  17      21.429  63.935 -36.557  1.00  0.00           P  
ATOM    348  O1P   U Z  17      21.238  65.038 -35.845  1.00  0.00           O  
ATOM    349  O2P   U Z  17      19.284  63.797 -36.174  1.00  0.00           O  
ATOM    350  O5*   U Z  17      22.297  62.436 -36.467  1.00  0.00           O  
ATOM    351  C5*   U Z  17      21.934  61.631 -37.602  1.00  0.00           C  
ATOM    352  C4*   U Z  17      23.182  61.129 -38.301  1.00  0.00           C  
ATOM    353  O4*   U Z  17      23.868  62.262 -38.908  1.00  0.00           O  
ATOM    354  C3*   U Z  17      24.244  60.498 -37.399  1.00  0.00           C  
ATOM    355  O3*   U Z  17      24.071  59.340 -36.171  1.00  0.00           O  
ATOM    356  C2*   U Z  17      25.518  60.699 -38.216  1.00  0.00           C  
ATOM    357  O2*   U Z  17      25.583  59.766 -39.282  1.00  0.00           O  
ATOM    358  C1*   U Z  17      25.273  62.069 -38.837  1.00  0.00           C  
ATOM    359  N1    U Z  17      25.852  63.195 -38.053  1.00  0.00           N  
ATOM    360  C2    U Z  17      27.215  63.357 -38.103  1.00  0.00           C  
ATOM    361  O2    U Z  17      27.946  62.627 -38.751  1.00  0.00           O  
ATOM    362  N3    U Z  17      27.715  64.412 -37.365  1.00  0.00           N  
ATOM    363  C4    U Z  17      26.983  65.296 -36.599  1.00  0.00           C  
ATOM    364  O4    U Z  17      27.543  66.204 -35.982  1.00  0.00           O  
ATOM    365  C5    U Z  17      25.561  65.046 -36.610  1.00  0.00           C  
ATOM    366  C6    U Z  17      25.048  64.027 -37.319  1.00  0.00           C  
ATOM    367  P     C Z  18      24.468  60.680 -35.088  1.00  0.00           P  
ATOM    368  O1P   C Z  18      23.391  59.925 -34.400  1.00  0.00           O  
ATOM    369  O2P   C Z  18      25.116  60.080 -36.274  1.00  0.00           O  
ATOM    370  O5*   C Z  18      25.830  60.777 -34.211  1.00  0.00           O  
ATOM    371  C5*   C Z  18      27.019  61.092 -34.853  1.00  0.00           C  
ATOM    372  C4*   C Z  18      27.899  61.915 -33.915  1.00  0.00           C  
ATOM    373  O4*   C Z  18      27.288  63.209 -33.750  1.00  0.00           O  
ATOM    374  C3*   C Z  18      27.961  61.339 -32.526  1.00  0.00           C  
ATOM    375  O3*   C Z  18      29.029  60.472 -32.503  1.00  0.00           O  
ATOM    376  C2*   C Z  18      28.217  62.574 -31.682  1.00  0.00           C  
ATOM    377  O2*   C Z  18      29.564  62.998 -31.792  1.00  0.00           O  
ATOM    378  C1*   C Z  18      27.314  63.577 -32.388  1.00  0.00           C  
ATOM    379  N1    C Z  18      25.909  63.598 -31.893  1.00  0.00           N  
ATOM    380  C2    C Z  18      25.673  64.141 -30.634  1.00  0.00           C  
ATOM    381  O2    C Z  18      26.630  64.581 -29.985  1.00  0.00           O  
ATOM    382  N3    C Z  18      24.400  64.170 -30.163  1.00  0.00           N  
ATOM    383  C4    C Z  18      23.391  63.684 -30.897  1.00  0.00           C  
ATOM    384  N4    C Z  18      22.167  63.735 -30.393  1.00  0.00           N  
ATOM    385  C5    C Z  18      23.613  63.121 -32.195  1.00  0.00           C  
ATOM    386  C6    C Z  18      24.892  63.101 -32.647  1.00  0.00           C  
ATOM    387  P     G Z  19      28.757  58.993 -31.833  1.00  0.00           P  
ATOM    388  O1P   G Z  19      27.296  58.694 -31.924  1.00  0.00           O  
ATOM    389  O2P   G Z  19      29.749  58.068 -32.434  1.00  0.00           O  
ATOM    390  O5*   G Z  19      29.161  59.300 -30.272  1.00  0.00           O  
ATOM    391  C5*   G Z  19      30.478  59.655 -29.969  1.00  0.00           C  
ATOM    392  C4*   G Z  19      30.488  60.019 -28.496  1.00  0.00           C  
ATOM    393  O4*   G Z  19      29.805  61.282 -28.344  1.00  0.00           O  
ATOM    394  C3*   G Z  19      29.690  59.008 -27.683  1.00  0.00           C  
ATOM    395  O3*   G Z  19      30.544  57.927 -27.283  1.00  0.00           O  
ATOM    396  C2*   G Z  19      28.992  59.834 -26.597  1.00  0.00           C  
ATOM    397  O2*   G Z  19      29.581  59.846 -25.312  1.00  0.00           O  
ATOM    398  C1*   G Z  19      29.023  61.259 -27.179  1.00  0.00           C  
ATOM    399  N9    G Z  19      27.680  61.818 -27.499  1.00  0.00           N  
ATOM    400  C8    G Z  19      26.656  61.258 -28.232  1.00  0.00           C  
ATOM    401  N7    G Z  19      25.592  62.020 -28.329  1.00  0.00           N  
ATOM    402  C5    G Z  19      25.936  63.164 -27.610  1.00  0.00           C  
ATOM    403  C6    G Z  19      25.190  64.344 -27.358  1.00  0.00           C  
ATOM    404  O6    G Z  19      24.052  64.628 -27.725  1.00  0.00           O  
ATOM    405  N1    G Z  19      25.919  65.255 -26.584  1.00  0.00           N  
ATOM    406  C2    G Z  19      27.202  65.053 -26.113  1.00  0.00           C  
ATOM    407  N2    G Z  19      27.725  66.046 -25.389  1.00  0.00           N  
ATOM    408  N3    G Z  19      27.901  63.946 -26.348  1.00  0.00           N  
ATOM    409  C4    G Z  19      27.208  63.050 -27.100  1.00  0.00           C  
ATOM    410  P     A Z  20      31.571  58.225 -26.005  1.00  0.00           P  
ATOM    411  O1P   A Z  20      31.900  59.663 -26.010  1.00  0.00           O  
ATOM    412  O2P   A Z  20      30.976  57.603 -24.790  1.00  0.00           O  
ATOM    413  O5*   A Z  20      32.956  57.422 -26.402  1.00  0.00           O  
ATOM    414  C5*   A Z  20      33.899  57.270 -25.370  1.00  0.00           C  
ATOM    415  C4*   A Z  20      34.924  58.399 -25.420  1.00  0.00           C  
ATOM    416  O4*   A Z  20      34.323  59.633 -25.883  1.00  0.00           O  
ATOM    417  C3*   A Z  20      35.466  58.752 -24.049  1.00  0.00           C  
ATOM    418  O3*   A Z  20      36.166  57.368 -23.528  1.00  0.00           O  
ATOM    419  C2*   A Z  20      35.928  60.193 -24.201  1.00  0.00           C  
ATOM    420  O2*   A Z  20      37.238  60.290 -24.727  1.00  0.00           O  
ATOM    421  C1*   A Z  20      34.921  60.730 -25.216  1.00  0.00           C  
ATOM    422  N9    A Z  20      33.839  61.566 -24.626  1.00  0.00           N  
ATOM    423  C8    A Z  20      32.474  61.421 -24.734  1.00  0.00           C  
ATOM    424  N7    A Z  20      31.796  62.324 -24.095  1.00  0.00           N  
ATOM    425  C5    A Z  20      32.768  63.128 -23.518  1.00  0.00           C  
ATOM    426  C6    A Z  20      32.694  64.269 -22.704  1.00  0.00           C  
ATOM    427  N6    A Z  20      31.537  64.824 -22.314  1.00  0.00           N  
ATOM    428  N1    A Z  20      33.853  64.823 -22.305  1.00  0.00           N  
ATOM    429  C2    A Z  20      34.998  64.266 -22.694  1.00  0.00           C  
ATOM    430  N3    A Z  20      35.192  63.206 -23.450  1.00  0.00           N  
ATOM    431  C4    A Z  20      34.015  62.671 -23.836  1.00  0.00           C  
ATOM    432  P     C Z  21      35.209  56.262 -22.842  1.00  0.00           P  
ATOM    433  O1P   C Z  21      33.826  55.990 -23.291  1.00  0.00           O  
ATOM    434  O2P   C Z  21      35.993  55.081 -22.417  1.00  0.00           O  
ATOM    435  O5*   C Z  21      34.619  57.002 -21.816  1.00  0.00           O  
ATOM    436  C5*   C Z  21      35.786  57.788 -21.587  1.00  0.00           C  
ATOM    437  C4*   C Z  21      35.506  58.934 -20.662  1.00  0.00           C  
ATOM    438  O4*   C Z  21      34.637  59.840 -21.405  1.00  0.00           O  
ATOM    439  C3*   C Z  21      34.671  58.547 -19.440  1.00  0.00           C  
ATOM    440  O3*   C Z  21      35.502  58.161 -18.386  1.00  0.00           O  
ATOM    441  C2*   C Z  21      33.924  59.844 -19.140  1.00  0.00           C  
ATOM    442  O2*   C Z  21      34.777  60.781 -18.507  1.00  0.00           O  
ATOM    443  C1*   C Z  21      33.647  60.371 -20.542  1.00  0.00           C  
ATOM    444  N1    C Z  21      32.317  59.987 -21.095  1.00  0.00           N  
ATOM    445  C2    C Z  21      31.199  60.677 -20.635  1.00  0.00           C  
ATOM    446  O2    C Z  21      31.354  61.571 -19.796  1.00  0.00           O  
ATOM    447  N3    C Z  21      29.979  60.341 -21.126  1.00  0.00           N  
ATOM    448  C4    C Z  21      29.853  59.366 -22.035  1.00  0.00           C  
ATOM    449  N4    C Z  21      28.641  59.078 -22.482  1.00  0.00           N  
ATOM    450  C5    C Z  21      30.991  58.645 -22.521  1.00  0.00           C  
ATOM    451  C6    C Z  21      32.202  58.994 -22.018  1.00  0.00           C  
ATOM    452  P     G Z  22      34.984  56.961 -17.353  1.00  0.00           P  
ATOM    453  O1P   G Z  22      34.166  55.972 -18.092  1.00  0.00           O  
ATOM    454  O2P   G Z  22      36.129  56.410 -16.596  1.00  0.00           O  
ATOM    455  O5*   G Z  22      34.027  57.854 -16.355  1.00  0.00           O  
ATOM    456  C5*   G Z  22      34.636  58.908 -15.619  1.00  0.00           C  
ATOM    457  C4*   G Z  22      33.685  59.697 -14.652  1.00  0.00           C  
ATOM    458  O4*   G Z  22      32.903  60.407 -15.657  1.00  0.00           O  
ATOM    459  C3*   G Z  22      32.671  58.763 -13.991  1.00  0.00           C  
ATOM    460  O3*   G Z  22      33.095  58.491 -12.799  1.00  0.00           O  
ATOM    461  C2*   G Z  22      31.403  59.612 -13.995  1.00  0.00           C  
ATOM    462  O2*   G Z  22      31.455  60.600 -12.978  1.00  0.00           O  
ATOM    463  C1*   G Z  22      31.523  60.341 -15.330  1.00  0.00           C  
ATOM    464  N9    G Z  22      30.707  59.652 -16.369  1.00  0.00           N  
ATOM    465  C8    G Z  22      31.123  58.864 -17.421  1.00  0.00           C  
ATOM    466  N7    G Z  22      30.142  58.404 -18.160  1.00  0.00           N  
ATOM    467  C5    G Z  22      28.998  58.923 -17.556  1.00  0.00           C  
ATOM    468  C6    G Z  22      27.632  58.772 -17.906  1.00  0.00           C  
ATOM    469  O6    G Z  22      27.141  58.139 -18.836  1.00  0.00           O  
ATOM    470  N1    G Z  22      26.797  59.471 -17.022  1.00  0.00           N  
ATOM    471  C2    G Z  22      27.227  60.217 -15.943  1.00  0.00           C  
ATOM    472  N2    G Z  22      26.272  60.808 -15.220  1.00  0.00           N  
ATOM    473  N3    G Z  22      28.509  60.358 -15.615  1.00  0.00           N  
ATOM    474  C4    G Z  22      29.332  59.687 -16.463  1.00  0.00           C  
ATOM    475  P     G Z  23      32.742  57.002 -12.150  1.00  0.00           P  
ATOM    476  O1P   G Z  23      32.689  55.979 -13.217  1.00  0.00           O  
ATOM    477  O2P   G Z  23      33.653  56.707 -11.020  1.00  0.00           O  
ATOM    478  O5*   G Z  23      31.224  57.306 -11.584  1.00  0.00           O  
ATOM    479  C5*   G Z  23      31.075  58.321 -10.599  1.00  0.00           C  
ATOM    480  C4*   G Z  23      29.542  58.524  -9.976  1.00  0.00           C  
ATOM    481  O4*   G Z  23      28.987  59.163 -11.162  1.00  0.00           O  
ATOM    482  C3*   G Z  23      28.790  57.195  -9.888  1.00  0.00           C  
ATOM    483  O3*   G Z  23      28.908  56.846  -8.696  1.00  0.00           O  
ATOM    484  C2*   G Z  23      27.397  57.583 -10.377  1.00  0.00           C  
ATOM    485  O2*   G Z  23      26.685  58.277  -9.367  1.00  0.00           O  
ATOM    486  C1*   G Z  23      27.722  58.598 -11.466  1.00  0.00           C  
ATOM    487  N9    G Z  23      27.684  57.927 -12.795  1.00  0.00           N  
ATOM    488  C8    G Z  23      28.727  57.586 -13.629  1.00  0.00           C  
ATOM    489  N7    G Z  23      28.352  56.999 -14.740  1.00  0.00           N  
ATOM    490  C5    G Z  23      26.962  56.949 -14.636  1.00  0.00           C  
ATOM    491  C6    G Z  23      25.997  56.425 -15.533  1.00  0.00           C  
ATOM    492  O6    G Z  23      26.171  55.890 -16.626  1.00  0.00           O  
ATOM    493  N1    G Z  23      24.697  56.579 -15.034  1.00  0.00           N  
ATOM    494  C2    G Z  23      24.371  57.162 -13.825  1.00  0.00           C  
ATOM    495  N2    G Z  23      23.070  57.213 -13.528  1.00  0.00           N  
ATOM    496  N3    G Z  23      25.278  57.652 -12.983  1.00  0.00           N  
ATOM    497  C4    G Z  23      26.546  57.512 -13.452  1.00  0.00           C  
ATOM    498  P     G Z  24      28.941  55.222  -8.345  1.00  0.00           P  
ATOM    499  O1P   G Z  24      29.670  54.485  -9.400  1.00  0.00           O  
ATOM    500  O2P   G Z  24      29.420  55.011  -6.962  1.00  0.00           O  
ATOM    501  O5*   G Z  24      27.328  54.893  -8.437  1.00  0.00           O  
ATOM    502  C5*   G Z  24      26.457  55.574  -7.545  1.00  0.00           C  
ATOM    503  C4*   G Z  24      24.864  55.127  -7.651  1.00  0.00           C  
ATOM    504  O4*   G Z  24      24.561  55.766  -8.923  1.00  0.00           O  
ATOM    505  C3*   G Z  24      24.676  53.635  -7.932  1.00  0.00           C  
ATOM    506  O3*   G Z  24      24.489  53.112  -6.798  1.00  0.00           O  
ATOM    507  C2*   G Z  24      23.502  53.640  -8.905  1.00  0.00           C  
ATOM    508  O2*   G Z  24      22.280  53.864  -8.220  1.00  0.00           O  
ATOM    509  C1*   G Z  24      23.784  54.892  -9.729  1.00  0.00           C  
ATOM    510  N9    G Z  24      24.531  54.460 -10.944  1.00  0.00           N  
ATOM    511  C8    G Z  24      25.886  54.491 -11.189  1.00  0.00           C  
ATOM    512  N7    G Z  24      26.224  54.032 -12.370  1.00  0.00           N  
ATOM    513  C5    G Z  24      25.007  53.672 -12.948  1.00  0.00           C  
ATOM    514  C6    G Z  24      24.729  53.114 -14.221  1.00  0.00           C  
ATOM    515  O6    G Z  24      25.514  52.818 -15.120  1.00  0.00           O  
ATOM    516  N1    G Z  24      23.356  52.905 -14.400  1.00  0.00           N  
ATOM    517  C2    G Z  24      22.377  53.196 -13.470  1.00  0.00           C  
ATOM    518  N2    G Z  24      21.123  52.921 -13.832  1.00  0.00           N  
ATOM    519  N3    G Z  24      22.638  53.719 -12.274  1.00  0.00           N  
ATOM    520  C4    G Z  24      23.968  53.930 -12.084  1.00  0.00           C  
ATOM    521  P     A Z  25      25.008  51.549  -6.565  1.00  0.00           P  
ATOM    522  O1P   A Z  25      26.292  51.329  -7.267  1.00  0.00           O  
ATOM    523  O2P   A Z  25      24.999  51.222  -5.120  1.00  0.00           O  
ATOM    524  O5*   A Z  25      23.796  50.743  -7.332  1.00  0.00           O  
ATOM    525  C5*   A Z  25      22.471  50.906  -6.839  1.00  0.00           C  
ATOM    526  C4*   A Z  25      21.303  50.026  -7.596  1.00  0.00           C  
ATOM    527  O4*   A Z  25      21.362  50.770  -8.847  1.00  0.00           O  
ATOM    528  C3*   A Z  25      21.812  48.633  -7.972  1.00  0.00           C  
ATOM    529  O3*   A Z  25      21.798  47.347  -7.067  1.00  0.00           O  
ATOM    530  C2*   A Z  25      21.250  48.458  -9.382  1.00  0.00           C  
ATOM    531  O2*   A Z  25      19.866  48.159  -9.338  1.00  0.00           O  
ATOM    532  C1*   A Z  25      21.384  49.870  -9.942  1.00  0.00           C  
ATOM    533  N9    A Z  25      22.628  50.008 -10.750  1.00  0.00           N  
ATOM    534  C8    A Z  25      23.909  50.285 -10.328  1.00  0.00           C  
ATOM    535  N7    A Z  25      24.780  50.339 -11.288  1.00  0.00           N  
ATOM    536  C5    A Z  25      24.036  50.080 -12.430  1.00  0.00           C  
ATOM    537  C6    A Z  25      24.384  49.995 -13.788  1.00  0.00           C  
ATOM    538  N6    A Z  25      25.632  50.171 -14.244  1.00  0.00           N  
ATOM    539  N1    A Z  25      23.398  49.722 -14.663  1.00  0.00           N  
ATOM    540  C2    A Z  25      22.161  49.548 -14.204  1.00  0.00           C  
ATOM    541  N3    A Z  25      21.719  49.602 -12.967  1.00  0.00           N  
ATOM    542  C4    A Z  25      22.725  49.877 -12.110  1.00  0.00           C  
ATOM    543  P     U Z  26      23.313  46.601  -7.144  1.00  0.00           P  
ATOM    544  O1P   U Z  26      24.661  46.549  -7.754  1.00  0.00           O  
ATOM    545  O2P   U Z  26      23.208  46.063  -5.770  1.00  0.00           O  
ATOM    546  O5*   U Z  26      23.004  45.593  -8.486  1.00  0.00           O  
ATOM    547  C5*   U Z  26      21.631  45.608  -8.113  1.00  0.00           C  
ATOM    548  C4*   U Z  26      20.594  44.854  -9.238  1.00  0.00           C  
ATOM    549  O4*   U Z  26      20.575  45.705 -10.422  1.00  0.00           O  
ATOM    550  C3*   U Z  26      21.307  43.586  -9.706  1.00  0.00           C  
ATOM    551  O3*   U Z  26      20.906  42.526  -8.879  1.00  0.00           O  
ATOM    552  C2*   U Z  26      20.810  43.453 -11.142  1.00  0.00           C  
ATOM    553  O2*   U Z  26      19.483  42.957 -11.174  1.00  0.00           O  
ATOM    554  C1*   U Z  26      20.750  44.912 -11.583  1.00  0.00           C  
ATOM    555  N1    U Z  26      22.090  45.293 -12.112  1.00  0.00           N  
ATOM    556  C2    U Z  26      22.323  45.068 -13.447  1.00  0.00           C  
ATOM    557  O2    U Z  26      21.490  44.580 -14.192  1.00  0.00           O  
ATOM    558  N3    U Z  26      23.575  45.434 -13.900  1.00  0.00           N  
ATOM    559  C4    U Z  26      24.588  45.992 -13.147  1.00  0.00           C  
ATOM    560  O4    U Z  26      25.670  46.279 -13.666  1.00  0.00           O  
ATOM    561  C5    U Z  26      24.249  46.189 -11.758  1.00  0.00           C  
ATOM    562  C6    U Z  26      23.039  45.842 -11.290  1.00  0.00           C  
ATOM    563  P     U Z  27      21.948  41.273  -8.586  1.00  0.00           P  
ATOM    564  O1P   U Z  27      23.081  42.084  -8.089  1.00  0.00           O  
ATOM    565  O2P   U Z  27      21.379  40.302  -7.623  1.00  0.00           O  
ATOM    566  O5*   U Z  27      22.659  40.294  -9.748  1.00  0.00           O  
ATOM    567  C5*   U Z  27      21.676  39.516 -10.415  1.00  0.00           C  
ATOM    568  C4*   U Z  27      22.222  38.867 -11.731  1.00  0.00           C  
ATOM    569  O4*   U Z  27      22.412  39.954 -12.682  1.00  0.00           O  
ATOM    570  C3*   U Z  27      23.629  38.301 -11.540  1.00  0.00           C  
ATOM    571  O3*   U Z  27      23.515  36.982 -11.219  1.00  0.00           O  
ATOM    572  C2*   U Z  27      24.227  38.441 -12.938  1.00  0.00           C  
ATOM    573  O2*   U Z  27      23.722  37.440 -13.802  1.00  0.00           O  
ATOM    574  C1*   U Z  27      23.624  39.769 -13.395  1.00  0.00           C  
ATOM    575  N1    U Z  27      24.501  40.939 -13.116  1.00  0.00           N  
ATOM    576  C2    U Z  27      25.493  41.209 -14.028  1.00  0.00           C  
ATOM    577  O2    U Z  27      25.672  40.538 -15.031  1.00  0.00           O  
ATOM    578  N3    U Z  27      26.287  42.301 -13.737  1.00  0.00           N  
ATOM    579  C4    U Z  27      26.174  43.125 -12.636  1.00  0.00           C  
ATOM    580  O4    U Z  27      26.944  44.076 -12.482  1.00  0.00           O  
ATOM    581  C5    U Z  27      25.105  42.762 -11.735  1.00  0.00           C  
ATOM    582  C6    U Z  27      24.318  41.705 -11.995  1.00  0.00           C  
ATOM    583  P     U Z  28      24.042  36.407 -11.298  1.00  0.00           P  
ATOM    584  O1P   U Z  28      24.242  37.781 -10.800  1.00  0.00           O  
ATOM    585  O2P   U Z  28      23.409  35.385 -10.414  1.00  0.00           O  
ATOM    586  O5*   U Z  28      25.505  35.913 -11.706  1.00  0.00           O  
ATOM    587  C5*   U Z  28      25.719  34.835 -12.613  1.00  0.00           C  
ATOM    588  C4*   U Z  28      26.884  35.158 -13.522  1.00  0.00           C  
ATOM    589  O4*   U Z  28      26.840  36.586 -13.826  1.00  0.00           O  
ATOM    590  C3*   U Z  28      28.306  34.986 -12.996  1.00  0.00           C  
ATOM    591  O3*   U Z  28      28.768  33.632 -13.024  1.00  0.00           O  
ATOM    592  C2*   U Z  28      29.081  35.835 -13.994  1.00  0.00           C  
ATOM    593  O2*   U Z  28      29.195  35.219 -15.260  1.00  0.00           O  
ATOM    594  C1*   U Z  28      28.148  37.038 -14.151  1.00  0.00           C  
ATOM    595  N1    U Z  28      28.538  38.143 -13.231  1.00  0.00           N  
ATOM    596  C2    U Z  28      29.669  38.855 -13.552  1.00  0.00           C  
ATOM    597  O2    U Z  28      30.345  38.616 -14.538  1.00  0.00           O  
ATOM    598  N3    U Z  28      29.999  39.870 -12.677  1.00  0.00           N  
ATOM    599  C4    U Z  28      29.308  40.225 -11.535  1.00  0.00           C  
ATOM    600  O4    U Z  28      29.702  41.155 -10.828  1.00  0.00           O  
ATOM    601  C5    U Z  28      28.136  39.421 -11.283  1.00  0.00           C  
ATOM    602  C6    U Z  28      27.792  38.426 -12.118  1.00  0.00           C  
ATOM    603  P     G Z  29      29.750  33.091 -11.859  1.00  0.00           P  
ATOM    604  O1P   G Z  29      29.100  33.361 -10.550  1.00  0.00           O  
ATOM    605  O2P   G Z  29      30.139  31.698 -12.188  1.00  0.00           O  
ATOM    606  O5*   G Z  29      31.043  34.020 -11.968  1.00  0.00           O  
ATOM    607  C5*   G Z  29      31.963  33.904 -13.080  1.00  0.00           C  
ATOM    608  C4*   G Z  29      33.032  34.979 -13.009  1.00  0.00           C  
ATOM    609  O4*   G Z  29      32.411  36.290 -13.078  1.00  0.00           O  
ATOM    610  C3*   G Z  29      33.851  35.030 -11.731  1.00  0.00           C  
ATOM    611  O3*   G Z  29      34.924  34.106 -11.746  1.00  0.00           O  
ATOM    612  C2*   G Z  29      34.342  36.470 -11.716  1.00  0.00           C  
ATOM    613  O2*   G Z  29      35.439  36.704 -12.573  1.00  0.00           O  
ATOM    614  C1*   G Z  29      33.112  37.201 -12.246  1.00  0.00           C  
ATOM    615  N9    G Z  29      32.205  37.614 -11.140  1.00  0.00           N  
ATOM    616  C8    G Z  29      31.010  37.055 -10.738  1.00  0.00           C  
ATOM    617  N7    G Z  29      30.453  37.664  -9.718  1.00  0.00           N  
ATOM    618  C5    G Z  29      31.340  38.700  -9.425  1.00  0.00           C  
ATOM    619  C6    G Z  29      31.277  39.699  -8.421  1.00  0.00           C  
ATOM    620  O6    G Z  29      30.411  39.881  -7.568  1.00  0.00           O  
ATOM    621  N1    G Z  29      32.388  40.552  -8.477  1.00  0.00           N  
ATOM    622  C2    G Z  29      33.425  40.451  -9.384  1.00  0.00           C  
ATOM    623  N2    G Z  29      34.393  41.363  -9.272  1.00  0.00           N  
ATOM    624  N3    G Z  29      33.483  39.513 -10.326  1.00  0.00           N  
ATOM    625  C4    G Z  29      32.412  38.677 -10.286  1.00  0.00           C  
ATOM    626  P     C Z  30      35.586  33.647 -10.364  1.00  0.00           P  
ATOM    627  O1P   C Z  30      36.447  32.466 -10.641  1.00  0.00           O  
ATOM    628  O2P   C Z  30      36.186  34.850  -9.744  1.00  0.00           O  
ATOM    629  O5*   C Z  30      34.337  33.190  -9.488  1.00  0.00           O  
ATOM    630  C5*   C Z  30      34.420  32.079  -8.564  1.00  0.00           C  
ATOM    631  C4*   C Z  30      33.201  32.065  -7.667  1.00  0.00           C  
ATOM    632  O4*   C Z  30      33.301  33.164  -6.720  1.00  0.00           O  
ATOM    633  C3*   C Z  30      31.869  32.248  -8.392  1.00  0.00           C  
ATOM    634  O3*   C Z  30      30.801  31.614  -7.686  1.00  0.00           O  
ATOM    635  C2*   C Z  30      31.697  33.768  -8.345  1.00  0.00           C  
ATOM    636  O2*   C Z  30      30.353  34.178  -8.440  1.00  0.00           O  
ATOM    637  C1*   C Z  30      32.275  34.107  -6.969  1.00  0.00           C  
ATOM    638  N1    C Z  30      32.883  35.465  -6.885  1.00  0.00           N  
ATOM    639  C2    C Z  30      32.323  36.373  -5.991  1.00  0.00           C  
ATOM    640  O2    C Z  30      31.353  36.018  -5.310  1.00  0.00           O  
ATOM    641  N3    C Z  30      32.863  37.616  -5.899  1.00  0.00           N  
ATOM    642  C4    C Z  30      33.913  37.960  -6.655  1.00  0.00           C  
ATOM    643  N4    C Z  30      34.403  39.185  -6.527  1.00  0.00           N  
ATOM    644  C5    C Z  30      34.505  37.041  -7.580  1.00  0.00           C  
ATOM    645  C6    C Z  30      33.951  35.805  -7.656  1.00  0.00           C  
ATOM    646  P     G Z  31      30.684  30.010  -7.668  1.00  0.00           P  
ATOM    647  O1P   G Z  31      29.253  29.681  -7.845  1.00  0.00           O  
ATOM    648  O2P   G Z  31      31.692  29.414  -8.578  1.00  0.00           O  
ATOM    649  O5*   G Z  31      31.089  29.615  -6.180  1.00  0.00           O  
ATOM    650  C5*   G Z  31      30.279  30.041  -5.062  1.00  0.00           C  
ATOM    651  C4*   G Z  31      31.121  30.162  -3.811  1.00  0.00           C  
ATOM    652  O4*   G Z  31      31.566  28.847  -3.400  1.00  0.00           O  
ATOM    653  C3*   G Z  31      32.380  31.016  -3.903  1.00  0.00           C  
ATOM    654  O3*   G Z  31      32.597  31.564  -2.601  1.00  0.00           O  
ATOM    655  C2*   G Z  31      33.444  29.974  -4.240  1.00  0.00           C  
ATOM    656  O2*   G Z  31      34.757  30.360  -3.891  1.00  0.00           O  
ATOM    657  C1*   G Z  31      32.978  28.806  -3.375  1.00  0.00           C  
ATOM    658  N9    G Z  31      33.392  27.442  -3.804  1.00  0.00           N  
ATOM    659  C8    G Z  31      33.315  26.860  -5.050  1.00  0.00           C  
ATOM    660  N7    G Z  31      33.770  25.631  -5.095  1.00  0.00           N  
ATOM    661  C5    G Z  31      34.178  25.380  -3.785  1.00  0.00           C  
ATOM    662  C6    G Z  31      34.754  24.217  -3.214  1.00  0.00           C  
ATOM    663  O6    G Z  31      35.028  23.149  -3.755  1.00  0.00           O  
ATOM    664  N1    G Z  31      35.013  24.392  -1.848  1.00  0.00           N  
ATOM    665  C2    G Z  31      34.751  25.542  -1.128  1.00  0.00           C  
ATOM    666  N2    G Z  31      35.072  25.509   0.168  1.00  0.00           N  
ATOM    667  N3    G Z  31      34.210  26.633  -1.665  1.00  0.00           N  
ATOM    668  C4    G Z  31      33.951  26.479  -2.990  1.00  0.00           C  
ATOM    669  P     A Z  32      32.842  33.145  -2.414  1.00  0.00           P  
ATOM    670  O1P   A Z  32      31.882  33.880  -3.269  1.00  0.00           O  
ATOM    671  O2P   A Z  32      32.851  33.395  -0.962  1.00  0.00           O  
ATOM    672  O5*   A Z  32      34.330  33.330  -2.956  1.00  0.00           O  
ATOM    673  C5*   A Z  32      34.648  34.321  -3.934  1.00  0.00           C  
ATOM    674  C4*   A Z  32      35.671  33.800  -4.923  1.00  0.00           C  
ATOM    675  O4*   A Z  32      35.924  34.873  -5.864  1.00  0.00           O  
ATOM    676  C3*   A Z  32      37.051  33.403  -4.400  1.00  0.00           C  
ATOM    677  O3*   A Z  32      37.123  32.016  -4.051  1.00  0.00           O  
ATOM    678  C2*   A Z  32      37.927  33.654  -5.617  1.00  0.00           C  
ATOM    679  O2*   A Z  32      37.782  32.631  -6.576  1.00  0.00           O  
ATOM    680  C1*   A Z  32      37.297  34.921  -6.188  1.00  0.00           C  
ATOM    681  N9    A Z  32      37.865  36.166  -5.601  1.00  0.00           N  
ATOM    682  C8    A Z  32      37.441  36.879  -4.502  1.00  0.00           C  
ATOM    683  N7    A Z  32      38.158  37.930  -4.247  1.00  0.00           N  
ATOM    684  C5    A Z  32      39.128  37.923  -5.240  1.00  0.00           C  
ATOM    685  C6    A Z  32      40.200  38.785  -5.523  1.00  0.00           C  
ATOM    686  N6    A Z  32      40.486  39.874  -4.794  1.00  0.00           N  
ATOM    687  N1    A Z  32      40.970  38.487  -6.586  1.00  0.00           N  
ATOM    688  C2    A Z  32      40.681  37.404  -7.305  1.00  0.00           C  
ATOM    689  N3    A Z  32      39.712  36.531  -7.137  1.00  0.00           N  
ATOM    690  C4    A Z  32      38.956  36.851  -6.067  1.00  0.00           C  
ATOM    691  P     A Z  33      38.056  31.522  -2.829  1.00  0.00           P  
ATOM    692  O1P   A Z  33      37.212  31.569  -1.612  1.00  0.00           O  
ATOM    693  O2P   A Z  33      38.708  30.249  -3.210  1.00  0.00           O  
ATOM    694  O5*   A Z  33      39.196  32.623  -2.677  1.00  0.00           O  
ATOM    695  C5*   A Z  33      40.338  32.659  -3.548  1.00  0.00           C  
ATOM    696  C4*   A Z  33      41.201  33.862  -3.224  1.00  0.00           C  
ATOM    697  O4*   A Z  33      40.405  35.073  -3.361  1.00  0.00           O  
ATOM    698  C3*   A Z  33      41.717  33.932  -1.795  1.00  0.00           C  
ATOM    699  O3*   A Z  33      42.890  33.154  -1.612  1.00  0.00           O  
ATOM    700  C2*   A Z  33      41.983  35.421  -1.620  1.00  0.00           C  
ATOM    701  O2*   A Z  33      43.193  35.861  -2.209  1.00  0.00           O  
ATOM    702  C1*   A Z  33      40.801  36.022  -2.382  1.00  0.00           C  
ATOM    703  N9    A Z  33      39.644  36.296  -1.484  1.00  0.00           N  
ATOM    704  C8    A Z  33      38.590  35.475  -1.154  1.00  0.00           C  
ATOM    705  N7    A Z  33      37.737  36.015  -0.338  1.00  0.00           N  
ATOM    706  C5    A Z  33      38.253  37.281  -0.104  1.00  0.00           C  
ATOM    707  C6    A Z  33      37.808  38.355   0.684  1.00  0.00           C  
ATOM    708  N6    A Z  33      36.685  38.318   1.417  1.00  0.00           N  
ATOM    709  N1    A Z  33      38.559  39.471   0.692  1.00  0.00           N  
ATOM    710  C2    A Z  33      39.673  39.501  -0.038  1.00  0.00           C  
ATOM    711  N3    A Z  33      40.186  38.565  -0.808  1.00  0.00           N  
ATOM    712  C4    A Z  33      39.414  37.459  -0.798  1.00  0.00           C  
ATOM    713  P     A Z  34      43.029  32.321  -0.312  1.00  0.00           P  
ATOM    714  O1P   A Z  34      41.836  31.450  -0.400  1.00  0.00           O  
ATOM    715  O2P   A Z  34      44.335  31.628  -0.337  1.00  0.00           O  
ATOM    716  O5*   A Z  34      42.932  33.246   0.991  1.00  0.00           O  
ATOM    717  C5*   A Z  34      43.952  34.233   1.225  1.00  0.00           C  
ATOM    718  C4*   A Z  34      43.596  35.069   2.437  1.00  0.00           C  
ATOM    719  O4*   A Z  34      42.422  35.872   2.128  1.00  0.00           O  
ATOM    720  C3*   A Z  34      43.187  34.290   3.687  1.00  0.00           C  
ATOM    721  O3*   A Z  34      44.299  33.885   4.423  1.00  0.00           O  
ATOM    722  C2*   A Z  34      42.326  35.308   4.432  1.00  0.00           C  
ATOM    723  O2*   A Z  34      43.138  36.285   5.064  1.00  0.00           O  
ATOM    724  C1*   A Z  34      41.610  36.004   3.281  1.00  0.00           C  
ATOM    725  N9    A Z  34      40.274  35.422   2.971  1.00  0.00           N  
ATOM    726  C8    A Z  34      39.899  34.628   1.910  1.00  0.00           C  
ATOM    727  N7    A Z  34      38.649  34.282   1.928  1.00  0.00           N  
ATOM    728  C5    A Z  34      38.150  34.882   3.075  1.00  0.00           C  
ATOM    729  C6    A Z  34      36.874  34.894   3.661  1.00  0.00           C  
ATOM    730  N6    A Z  34      35.816  34.256   3.141  1.00  0.00           N  
ATOM    731  N1    A Z  34      36.722  35.590   4.803  1.00  0.00           N  
ATOM    732  C2    A Z  34      37.777  36.222   5.314  1.00  0.00           C  
ATOM    733  N3    A Z  34      39.011  36.282   4.861  1.00  0.00           N  
ATOM    734  C4    A Z  34      39.135  35.577   3.717  1.00  0.00           C  
ATOM    735  P     C Z  35      44.271  32.508   5.157  1.00  0.00           P  
ATOM    736  O1P   C Z  35      43.503  31.543   4.339  1.00  0.00           O  
ATOM    737  O2P   C Z  35      45.629  32.077   5.557  1.00  0.00           O  
ATOM    738  O5*   C Z  35      43.426  32.908   6.458  1.00  0.00           O  
ATOM    739  C5*   C Z  35      43.952  33.907   7.351  1.00  0.00           C  
ATOM    740  C4*   C Z  35      42.940  34.217   8.436  1.00  0.00           C  
ATOM    741  O4*   C Z  35      41.793  34.885   7.833  1.00  0.00           O  
ATOM    742  C3*   C Z  35      42.329  33.006   9.144  1.00  0.00           C  
ATOM    743  O3*   C Z  35      43.146  32.555  10.179  1.00  0.00           O  
ATOM    744  C2*   C Z  35      40.999  33.564   9.643  1.00  0.00           C  
ATOM    745  O2*   C Z  35      41.193  34.384  10.782  1.00  0.00           O  
ATOM    746  C1*   C Z  35      40.602  34.487   8.496  1.00  0.00           C  
ATOM    747  N1    C Z  35      39.713  33.841   7.490  1.00  0.00           N  
ATOM    748  C2    C Z  35      38.382  33.629   7.842  1.00  0.00           C  
ATOM    749  O2    C Z  35      37.999  33.981   8.963  1.00  0.00           O  
ATOM    750  N3    C Z  35      37.555  33.042   6.939  1.00  0.00           N  
ATOM    751  C4    C Z  35      38.010  32.674   5.734  1.00  0.00           C  
ATOM    752  N4    C Z  35      37.163  32.106   4.889  1.00  0.00           N  
ATOM    753  C5    C Z  35      39.375  32.885   5.353  1.00  0.00           C  
ATOM    754  C6    C Z  35      40.185  33.472   6.269  1.00  0.00           C  
ATOM    755  P     C Z  36      43.194  30.955  10.501  1.00  0.00           P  
ATOM    756  O1P   C Z  36      43.099  30.195   9.234  1.00  0.00           O  
ATOM    757  O2P   C Z  36      44.360  30.639  11.356  1.00  0.00           O  
ATOM    758  O5*   C Z  36      41.842  30.778  11.342  1.00  0.00           O  
ATOM    759  C5*   C Z  36      41.686  31.505  12.573  1.00  0.00           C  
ATOM    760  C4*   C Z  36      40.294  31.288  13.132  1.00  0.00           C  
ATOM    761  O4*   C Z  36      39.326  31.923  12.248  1.00  0.00           O  
ATOM    762  C3*   C Z  36      39.826  29.833  13.205  1.00  0.00           C  
ATOM    763  O3*   C Z  36      40.277  29.209  14.365  1.00  0.00           O  
ATOM    764  C2*   C Z  36      38.307  29.983  13.168  1.00  0.00           C  
ATOM    765  O2*   C Z  36      37.815  30.414  14.426  1.00  0.00           O  
ATOM    766  C1*   C Z  36      38.136  31.151  12.202  1.00  0.00           C  
ATOM    767  N1    C Z  36      37.915  30.730  10.791  1.00  0.00           N  
ATOM    768  C2    C Z  36      36.669  30.208  10.457  1.00  0.00           C  
ATOM    769  O2    C Z  36      35.805  30.116  11.337  1.00  0.00           O  
ATOM    770  N3    C Z  36      36.446  29.818   9.176  1.00  0.00           N  
ATOM    771  C4    C Z  36      37.407  29.934   8.251  1.00  0.00           C  
ATOM    772  N4    C Z  36      37.141  29.540   7.015  1.00  0.00           N  
ATOM    773  C5    C Z  36      38.696  30.469   8.573  1.00  0.00           C  
ATOM    774  C6    C Z  36      38.898  30.852   9.859  1.00  0.00           C  
ATOM    775  P     C Z  37      40.774  27.704  14.510  1.00  0.00           P  
ATOM    776  O1P   C Z  37      41.405  27.565  13.170  1.00  0.00           O  
ATOM    777  O2P   C Z  37      41.456  27.139  15.699  1.00  0.00           O  
ATOM    778  O5*   C Z  37      39.312  27.071  14.443  1.00  0.00           O  
ATOM    779  C5*   C Z  37      38.440  27.100  15.591  1.00  0.00           C  
ATOM    780  C4*   C Z  37      37.059  26.618  15.213  1.00  0.00           C  
ATOM    781  O4*   C Z  37      36.541  27.451  14.142  1.00  0.00           O  
ATOM    782  C3*   C Z  37      36.976  25.211  14.646  1.00  0.00           C  
ATOM    783  O3*   C Z  37      36.943  24.218  15.664  1.00  0.00           O  
ATOM    784  C2*   C Z  37      35.671  25.263  13.870  1.00  0.00           C  
ATOM    785  O2*   C Z  37      34.536  25.177  14.709  1.00  0.00           O  
ATOM    786  C1*   C Z  37      35.745  26.667  13.268  1.00  0.00           C  
ATOM    787  N1    C Z  37      36.353  26.682  11.908  1.00  0.00           N  
ATOM    788  C2    C Z  37      35.624  26.115  10.865  1.00  0.00           C  
ATOM    789  O2    C Z  37      34.514  25.628  11.110  1.00  0.00           O  
ATOM    790  N3    C Z  37      36.161  26.118   9.618  1.00  0.00           N  
ATOM    791  C4    C Z  37      37.367  26.655   9.395  1.00  0.00           C  
ATOM    792  N4    C Z  37      37.845  26.633   8.160  1.00  0.00           N  
ATOM    793  C5    C Z  37      38.132  27.244  10.453  1.00  0.00           C  
ATOM    794  C6    C Z  37      37.579  27.230  11.692  1.00  0.00           C  
ATOM    795  P     A Z  38      37.568  22.763  15.378  1.00  0.00           P  
ATOM    796  O1P   A Z  38      38.977  22.930  14.923  1.00  0.00           O  
ATOM    797  O2P   A Z  38      37.269  21.904  16.558  1.00  0.00           O  
ATOM    798  O5*   A Z  38      36.726  22.208  14.144  1.00  0.00           O  
ATOM    799  C5*   A Z  38      35.324  21.881  14.277  1.00  0.00           C  
ATOM    800  C4*   A Z  38      34.780  21.397  12.951  1.00  0.00           C  
ATOM    801  O4*   A Z  38      34.869  22.466  11.973  1.00  0.00           O  
ATOM    802  C3*   A Z  38      35.541  20.241  12.320  1.00  0.00           C  
ATOM    803  O3*   A Z  38      35.069  18.993  12.817  1.00  0.00           O  
ATOM    804  C2*   A Z  38      35.204  20.397  10.844  1.00  0.00           C  
ATOM    805  O2*   A Z  38      33.920  19.874  10.556  1.00  0.00           O  
ATOM    806  C1*   A Z  38      35.172  21.921  10.699  1.00  0.00           C  
ATOM    807  N9    A Z  38      36.434  22.545  10.212  1.00  0.00           N  
ATOM    808  C8    A Z  38      37.449  23.127  10.937  1.00  0.00           C  
ATOM    809  N7    A Z  38      38.422  23.583  10.210  1.00  0.00           N  
ATOM    810  C5    A Z  38      38.035  23.289   8.909  1.00  0.00           C  
ATOM    811  C6    A Z  38      38.644  23.516   7.666  1.00  0.00           C  
ATOM    812  N6    A Z  38      39.830  24.125   7.524  1.00  0.00           N  
ATOM    813  N1    A Z  38      37.988  23.095   6.569  1.00  0.00           N  
ATOM    814  C2    A Z  38      36.811  22.491   6.717  1.00  0.00           C  
ATOM    815  N3    A Z  38      36.147  22.224   7.821  1.00  0.00           N  
ATOM    816  C4    A Z  38      36.826  22.655   8.904  1.00  0.00           C  
ATOM    817  P     A Z  39      35.984  18.130  13.814  1.00  0.00           P  
ATOM    818  O1P   A Z  39      37.411  18.320  13.448  1.00  0.00           O  
ATOM    819  O2P   A Z  39      35.523  18.460  15.186  1.00  0.00           O  
ATOM    820  O5*   A Z  39      35.584  16.621  13.488  1.00  0.00           O  
ATOM    821  C5*   A Z  39      34.318  16.067  13.906  1.00  0.00           C  
ATOM    822  C4*   A Z  39      33.829  15.068  12.882  1.00  0.00           C  
ATOM    823  O4*   A Z  39      33.459  15.776  11.672  1.00  0.00           O  
ATOM    824  C3*   A Z  39      34.869  14.046  12.435  1.00  0.00           C  
ATOM    825  O3*   A Z  39      34.889  12.910  13.304  1.00  0.00           O  
ATOM    826  C2*   A Z  39      34.397  13.674  11.031  1.00  0.00           C  
ATOM    827  O2*   A Z  39      33.384  12.687  11.026  1.00  0.00           O  
ATOM    828  C1*   A Z  39      33.803  14.999  10.539  1.00  0.00           C  
ATOM    829  N9    A Z  39      34.691  15.817   9.666  1.00  0.00           N  
ATOM    830  C8    A Z  39      35.821  16.529  10.001  1.00  0.00           C  
ATOM    831  N7    A Z  39      36.373  17.143   9.001  1.00  0.00           N  
ATOM    832  C5    A Z  39      35.560  16.823   7.922  1.00  0.00           C  
ATOM    833  C6    A Z  39      35.613  17.169   6.562  1.00  0.00           C  
ATOM    834  N6    A Z  39      36.564  17.953   6.035  1.00  0.00           N  
ATOM    835  N1    A Z  39      34.648  16.680   5.761  1.00  0.00           N  
ATOM    836  C2    A Z  39      33.707  15.902   6.291  1.00  0.00           C  
ATOM    837  N3    A Z  39      33.557  15.511   7.538  1.00  0.00           N  
ATOM    838  C4    A Z  39      34.535  16.015   8.319  1.00  0.00           C  
ATOM    839  P     G Z  40      35.955  12.834  14.511  1.00  0.00           P  
ATOM    840  O1P   G Z  40      35.497  13.742  15.597  1.00  0.00           O  
ATOM    841  O2P   G Z  40      36.171  11.393  14.798  1.00  0.00           O  
ATOM    842  O5*   G Z  40      37.295  13.431  13.894  1.00  0.00           O  
ATOM    843  C5*   G Z  40      38.386  12.577  13.505  1.00  0.00           C  
ATOM    844  C4*   G Z  40      38.265  12.201  12.045  1.00  0.00           C  
ATOM    845  O4*   G Z  40      37.746  13.315  11.273  1.00  0.00           O  
ATOM    846  C3*   G Z  40      39.587  11.851  11.383  1.00  0.00           C  
ATOM    847  O3*   G Z  40      39.951  10.497  11.634  1.00  0.00           O  
ATOM    848  C2*   G Z  40      39.300  12.136   9.917  1.00  0.00           C  
ATOM    849  O2*   G Z  40      38.565  11.095   9.305  1.00  0.00           O  
ATOM    850  C1*   G Z  40      38.406  13.378  10.018  1.00  0.00           C  
ATOM    851  N9    G Z  40      39.139  14.674   9.950  1.00  0.00           N  
ATOM    852  C8    G Z  40      39.283  15.644  10.917  1.00  0.00           C  
ATOM    853  N7    G Z  40      39.997  16.675  10.535  1.00  0.00           N  
ATOM    854  C5    G Z  40      40.351  16.366   9.223  1.00  0.00           C  
ATOM    855  C6    G Z  40      41.124  17.101   8.288  1.00  0.00           C  
ATOM    856  O6    G Z  40      41.665  18.195   8.427  1.00  0.00           O  
ATOM    857  N1    G Z  40      41.237  16.418   7.069  1.00  0.00           N  
ATOM    858  C2    G Z  40      40.678  15.187   6.790  1.00  0.00           C  
ATOM    859  N2    G Z  40      40.902  14.704   5.566  1.00  0.00           N  
ATOM    860  N3    G Z  40      39.952  14.498   7.668  1.00  0.00           N  
ATOM    861  C4    G Z  40      39.832  15.146   8.857  1.00  0.00           C  
ATOM    862  P     G Z  41      41.370  10.954  13.543  1.00  0.00           P  
ATOM    863  O1P   G Z  41      41.838  12.114  14.335  1.00  0.00           O  
ATOM    864  O2P   G Z  41      41.461   9.637  14.212  1.00  0.00           O  
ATOM    865  O5*   G Z  41      42.146  10.906  12.144  1.00  0.00           O  
ATOM    866  C5*   G Z  41      41.781   9.904  11.178  1.00  0.00           C  
ATOM    867  C4*   G Z  41      42.550  10.121   9.891  1.00  0.00           C  
ATOM    868  O4*   G Z  41      42.093  11.357   9.272  1.00  0.00           O  
ATOM    869  C3*   G Z  41      44.057  10.320  10.040  1.00  0.00           C  
ATOM    870  O3*   G Z  41      44.730   9.102  10.113  1.00  0.00           O  
ATOM    871  C2*   G Z  41      44.405  11.107   8.779  1.00  0.00           C  
ATOM    872  O2*   G Z  41      44.428  10.256   7.645  1.00  0.00           O  
ATOM    873  C1*   G Z  41      43.182  12.007   8.633  1.00  0.00           C  
ATOM    874  N9    G Z  41      43.347  13.349   9.258  1.00  0.00           N  
ATOM    875  C8    G Z  41      42.801  13.840  10.425  1.00  0.00           C  
ATOM    876  N7    G Z  41      43.150  15.074  10.699  1.00  0.00           N  
ATOM    877  C5    G Z  41      43.985  15.425   9.639  1.00  0.00           C  
ATOM    878  C6    G Z  41      44.670  16.641   9.380  1.00  0.00           C  
ATOM    879  O6    G Z  41      44.680  17.675  10.044  1.00  0.00           O  
ATOM    880  N1    G Z  41      45.409  16.568   8.193  1.00  0.00           N  
ATOM    881  C2    G Z  41      45.479  15.466   7.362  1.00  0.00           C  
ATOM    882  N2    G Z  41      46.240  15.598   6.274  1.00  0.00           N  
ATOM    883  N3    G Z  41      44.835  14.327   7.606  1.00  0.00           N  
ATOM    884  C4    G Z  41      44.112  14.380   8.756  1.00  0.00           C  
ATOM    885  P     U Z  42      46.006   8.951  10.872  1.00  0.00           P  
ATOM    886  O1P   U Z  42      45.813   9.783  12.082  1.00  0.00           O  
ATOM    887  O2P   U Z  42      46.351   7.532  11.117  1.00  0.00           O  
ATOM    888  O5*   U Z  42      47.108   9.619   9.924  1.00  0.00           O  
ATOM    889  C5*   U Z  42      47.389   9.019   8.648  1.00  0.00           C  
ATOM    890  C4*   U Z  42      48.364   9.879   7.871  1.00  0.00           C  
ATOM    891  O4*   U Z  42      47.704  11.128   7.509  1.00  0.00           O  
ATOM    892  C3*   U Z  42      49.609  10.331   8.633  1.00  0.00           C  
ATOM    893  O3*   U Z  42      50.607   9.357   8.603  1.00  0.00           O  
ATOM    894  C2*   U Z  42      50.003  11.600   7.883  1.00  0.00           C  
ATOM    895  O2*   U Z  42      50.628  11.284   6.650  1.00  0.00           O  
ATOM    896  C1*   U Z  42      48.638  12.194   7.549  1.00  0.00           C  
ATOM    897  N1    U Z  42      48.157  13.188   8.550  1.00  0.00           N  
ATOM    898  C2    U Z  42      48.759  14.424   8.543  1.00  0.00           C  
ATOM    899  O2    U Z  42      49.649  14.724   7.765  1.00  0.00           O  
ATOM    900  N3    U Z  42      48.287  15.318   9.483  1.00  0.00           N  
ATOM    901  C4    U Z  42      47.289  15.084  10.408  1.00  0.00           C  
ATOM    902  O4    U Z  42      46.952  15.966  11.202  1.00  0.00           O  
ATOM    903  C5    U Z  42      46.719  13.761  10.338  1.00  0.00           C  
ATOM    904  C6    U Z  42      47.159  12.871   9.433  1.00  0.00           C  
ATOM    905  P     G Z  43      51.381   8.870  10.356  1.00  0.00           P  
ATOM    906  O1P   G Z  43      51.130   8.277  11.690  1.00  0.00           O  
ATOM    907  O2P   G Z  43      52.157   8.031   9.414  1.00  0.00           O  
ATOM    908  O5*   G Z  43      52.091  10.294  10.523  1.00  0.00           O  
ATOM    909  C5*   G Z  43      52.349  11.087   9.348  1.00  0.00           C  
ATOM    910  C4*   G Z  43      52.908  12.438   9.746  1.00  0.00           C  
ATOM    911  O4*   G Z  43      51.869  13.195  10.432  1.00  0.00           O  
ATOM    912  C3*   G Z  43      54.064  12.412  10.745  1.00  0.00           C  
ATOM    913  O3*   G Z  43      55.287  12.212  10.108  1.00  0.00           O  
ATOM    914  C2*   G Z  43      53.959  13.790  11.394  1.00  0.00           C  
ATOM    915  O2*   G Z  43      54.464  14.794  10.530  1.00  0.00           O  
ATOM    916  C1*   G Z  43      52.447  13.983  11.461  1.00  0.00           C  
ATOM    917  N9    G Z  43      51.846  13.561  12.757  1.00  0.00           N  
ATOM    918  C8    G Z  43      51.092  12.444  13.045  1.00  0.00           C  
ATOM    919  N7    G Z  43      50.711  12.367  14.297  1.00  0.00           N  
ATOM    920  C5    G Z  43      51.250  13.514  14.880  1.00  0.00           C  
ATOM    921  C6    G Z  43      51.175  13.980  16.217  1.00  0.00           C  
ATOM    922  O6    G Z  43      50.608  13.470  17.181  1.00  0.00           O  
ATOM    923  N1    G Z  43      51.864  15.190  16.376  1.00  0.00           N  
ATOM    924  C2    G Z  43      52.538  15.861  15.375  1.00  0.00           C  
ATOM    925  N2    G Z  43      53.134  17.001  15.730  1.00  0.00           N  
ATOM    926  N3    G Z  43      52.608  15.422  14.120  1.00  0.00           N  
ATOM    927  C4    G Z  43      51.944  14.249  13.947  1.00  0.00           C  
ATOM    928  P     C Z  44      56.446  11.360  10.880  1.00  0.00           P  
ATOM    929  O1P   C Z  44      55.818  10.270  11.661  1.00  0.00           O  
ATOM    930  O2P   C Z  44      57.499  10.947   9.927  1.00  0.00           O  
ATOM    931  O5*   C Z  44      57.024  12.474  11.875  1.00  0.00           O  
ATOM    932  C5*   C Z  44      57.601  13.671  11.322  1.00  0.00           C  
ATOM    933  C4*   C Z  44      57.965  14.633  12.434  1.00  0.00           C  
ATOM    934  O4*   C Z  44      56.742  15.115  13.059  1.00  0.00           O  
ATOM    935  C3*   C Z  44      58.761  14.037  13.597  1.00  0.00           C  
ATOM    936  O3*   C Z  44      60.127  14.005  13.317  1.00  0.00           O  
ATOM    937  C2*   C Z  44      58.416  14.986  14.741  1.00  0.00           C  
ATOM    938  O2*   C Z  44      59.128  16.203  14.616  1.00  0.00           O  
ATOM    939  C1*   C Z  44      56.950  15.297  14.451  1.00  0.00           C  
ATOM    940  N1    C Z  44      55.995  14.414  15.178  1.00  0.00           N  
ATOM    941  C2    C Z  44      55.820  14.630  16.541  1.00  0.00           C  
ATOM    942  O2    C Z  44      56.458  15.537  17.088  1.00  0.00           O  
ATOM    943  N3    C Z  44      54.954  13.836  17.222  1.00  0.00           N  
ATOM    944  C4    C Z  44      54.281  12.864  16.593  1.00  0.00           C  
ATOM    945  N4    C Z  44      53.448  12.117  17.301  1.00  0.00           N  
ATOM    946  C5    C Z  44      54.447  12.625  15.190  1.00  0.00           C  
ATOM    947  C6    C Z  44      55.317  13.429  14.529  1.00  0.00           C  
ATOM    948  P     A Z  45      61.019  12.774  13.912  1.00  0.00           P  
ATOM    949  O1P   A Z  45      60.220  11.530  13.892  1.00  0.00           O  
ATOM    950  O2P   A Z  45      62.327  12.711  13.222  1.00  0.00           O  
ATOM    951  O5*   A Z  45      61.230  13.259  15.424  1.00  0.00           O  
ATOM    952  C5*   A Z  45      61.909  14.504  15.671  1.00  0.00           C  
ATOM    953  C4*   A Z  45      61.883  14.824  17.152  1.00  0.00           C  
ATOM    954  O4*   A Z  45      60.510  15.115  17.547  1.00  0.00           O  
ATOM    955  C3*   A Z  45      62.303  13.689  18.085  1.00  0.00           C  
ATOM    956  O3*   A Z  45      63.688  13.631  18.230  1.00  0.00           O  
ATOM    957  C2*   A Z  45      61.592  14.064  19.385  1.00  0.00           C  
ATOM    958  O2*   A Z  45      62.269  15.123  20.040  1.00  0.00           O  
ATOM    959  C1*   A Z  45      60.279  14.635  18.861  1.00  0.00           C  
ATOM    960  N9    A Z  45      59.177  13.634  18.797  1.00  0.00           N  
ATOM    961  C8    A Z  45      58.633  13.012  17.695  1.00  0.00           C  
ATOM    962  N7    A Z  45      57.676  12.183  17.977  1.00  0.00           N  
ATOM    963  C5    A Z  45      57.569  12.252  19.359  1.00  0.00           C  
ATOM    964  C6    A Z  45      56.729  11.602  20.278  1.00  0.00           C  
ATOM    965  N6    A Z  45      55.791  10.714  19.921  1.00  0.00           N  
ATOM    966  N1    A Z  45      56.887  11.900  21.580  1.00  0.00           N  
ATOM    967  C2    A Z  45      57.822  12.784  21.928  1.00  0.00           C  
ATOM    968  N3    A Z  45      58.661  13.449  21.164  1.00  0.00           N  
ATOM    969  C4    A Z  45      58.482  13.132  19.866  1.00  0.00           C  
ATOM    970  P     U Z  46      64.396  12.172  18.425  1.00  0.00           P  
ATOM    971  O1P   U Z  46      63.681  11.166  17.610  1.00  0.00           O  
ATOM    972  O2P   U Z  46      65.855  12.276  18.192  1.00  0.00           O  
ATOM    973  O5*   U Z  46      64.115  11.908  19.978  1.00  0.00           O  
ATOM    974  C5*   U Z  46      64.645  12.831  20.949  1.00  0.00           C  
ATOM    975  C4*   U Z  46      64.156  12.461  22.337  1.00  0.00           C  
ATOM    976  O4*   U Z  46      62.720  12.699  22.408  1.00  0.00           O  
ATOM    977  C3*   U Z  46      64.306  10.990  22.726  1.00  0.00           C  
ATOM    978  O3*   U Z  46      65.581  10.720  23.218  1.00  0.00           O  
ATOM    979  C2*   U Z  46      63.219  10.828  23.785  1.00  0.00           C  
ATOM    980  O2*   U Z  46      63.626  11.402  25.016  1.00  0.00           O  
ATOM    981  C1*   U Z  46      62.110  11.713  23.228  1.00  0.00           C  
ATOM    982  N1    U Z  46      61.115  10.977  22.400  1.00  0.00           N  
ATOM    983  C2    U Z  46      60.217  10.177  23.064  1.00  0.00           C  
ATOM    984  O2    U Z  46      60.210  10.055  24.278  1.00  0.00           O  
ATOM    985  N3    U Z  46      59.310   9.512  22.265  1.00  0.00           N  
ATOM    986  C4    U Z  46      59.228   9.577  20.889  1.00  0.00           C  
ATOM    987  O4    U Z  46      58.371   8.933  20.281  1.00  0.00           O  
ATOM    988  C5    U Z  46      60.212  10.441  20.281  1.00  0.00           C  
ATOM    989  C6    U Z  46      61.106  11.101  21.036  1.00  0.00           C  
ATOM    990  P     G Z  47      66.243   9.257  22.919  1.00  0.00           P  
ATOM    991  O1P   G Z  47      65.847   8.803  21.569  1.00  0.00           O  
ATOM    992  O2P   G Z  47      67.698   9.289  23.188  1.00  0.00           O  
ATOM    993  O5*   G Z  47      65.508   8.364  24.028  1.00  0.00           O  
ATOM    994  C5*   G Z  47      65.684   8.692  25.417  1.00  0.00           C  
ATOM    995  C4*   G Z  47      64.805   7.806  26.276  1.00  0.00           C  
ATOM    996  O4*   G Z  47      63.411   8.144  26.032  1.00  0.00           O  
ATOM    997  C3*   G Z  47      64.878   6.307  25.975  1.00  0.00           C  
ATOM    998  O3*   G Z  47      65.950   5.706  26.632  1.00  0.00           O  
ATOM    999  C2*   G Z  47      63.525   5.814  26.482  1.00  0.00           C  
ATOM   1000  O2*   G Z  47      63.516   5.734  27.897  1.00  0.00           O  
ATOM   1001  C1*   G Z  47      62.611   6.975  26.098  1.00  0.00           C  
ATOM   1002  N9    G Z  47      61.942   6.797  24.780  1.00  0.00           N  
ATOM   1003  C8    G Z  47      62.206   7.418  23.578  1.00  0.00           C  
ATOM   1004  N7    G Z  47      61.426   7.034  22.596  1.00  0.00           N  
ATOM   1005  C5    G Z  47      60.586   6.092  23.189  1.00  0.00           C  
ATOM   1006  C6    G Z  47      59.530   5.328  22.629  1.00  0.00           C  
ATOM   1007  O6    G Z  47      59.112   5.323  21.473  1.00  0.00           O  
ATOM   1008  N1    G Z  47      58.939   4.493  23.585  1.00  0.00           N  
ATOM   1009  C2    G Z  47      59.317   4.407  24.912  1.00  0.00           C  
ATOM   1010  N2    G Z  47      58.628   3.548  25.664  1.00  0.00           N  
ATOM   1011  N3    G Z  47      60.308   5.124  25.436  1.00  0.00           N  
ATOM   1012  C4    G Z  47      60.893   5.941  24.521  1.00  0.00           C  
ATOM   1013  P     C Z  48      66.790   4.415  25.999  1.00  0.00           P  
ATOM   1014  O1P   C Z  48      66.864   4.648  24.540  1.00  0.00           O  
ATOM   1015  O2P   C Z  48      68.081   4.153  26.678  1.00  0.00           O  
ATOM   1016  O5*   C Z  48      65.765   3.226  26.305  1.00  0.00           O  
ATOM   1017  C5*   C Z  48      65.473   2.890  27.675  1.00  0.00           C  
ATOM   1018  C4*   C Z  48      64.393   1.830  27.731  1.00  0.00           C  
ATOM   1019  O4*   C Z  48      63.141   2.406  27.260  1.00  0.00           O  
ATOM   1020  C3*   C Z  48      64.603   0.616  26.824  1.00  0.00           C  
ATOM   1021  O3*   C Z  48      65.424  -0.336  27.427  1.00  0.00           O  
ATOM   1022  C2*   C Z  48      63.174   0.118  26.621  1.00  0.00           C  
ATOM   1023  O2*   C Z  48      62.712  -0.571  27.770  1.00  0.00           O  
ATOM   1024  C1*   C Z  48      62.399   1.429  26.547  1.00  0.00           C  
ATOM   1025  N1    C Z  48      62.198   1.927  25.158  1.00  0.00           N  
ATOM   1026  C2    C Z  48      61.260   1.274  24.363  1.00  0.00           C  
ATOM   1027  O2    C Z  48      60.638   0.316  24.839  1.00  0.00           O  
ATOM   1028  N3    C Z  48      61.062   1.712  23.094  1.00  0.00           N  
ATOM   1029  C4    C Z  48      61.755   2.753  22.614  1.00  0.00           C  
ATOM   1030  N4    C Z  48      61.525   3.141  21.370  1.00  0.00           N  
ATOM   1031  C5    C Z  48      62.724   3.439  23.416  1.00  0.00           C  
ATOM   1032  C6    C Z  48      62.907   2.985  24.681  1.00  0.00           C  
ATOM   1033  P     C Z  49      66.720  -0.616  26.355  1.00  0.00           P  
ATOM   1034  O1P   C Z  49      67.262   0.588  25.685  1.00  0.00           O  
ATOM   1035  O2P   C Z  49      67.685  -1.391  27.165  1.00  0.00           O  
ATOM   1036  O5*   C Z  49      66.029  -1.572  25.275  1.00  0.00           O  
ATOM   1037  C5*   C Z  49      65.630  -2.890  25.669  1.00  0.00           C  
ATOM   1038  C4*   C Z  49      64.891  -3.615  24.547  1.00  0.00           C  
ATOM   1039  O4*   C Z  49      63.754  -2.838  24.137  1.00  0.00           O  
ATOM   1040  C3*   C Z  49      65.677  -3.784  23.261  1.00  0.00           C  
ATOM   1041  O3*   C Z  49      66.432  -4.999  23.374  1.00  0.00           O  
ATOM   1042  C2*   C Z  49      64.565  -4.017  22.252  1.00  0.00           C  
ATOM   1043  O2*   C Z  49      64.046  -5.347  22.364  1.00  0.00           O  
ATOM   1044  C1*   C Z  49      63.530  -2.992  22.721  1.00  0.00           C  
ATOM   1045  N1    C Z  49      63.703  -1.665  22.066  1.00  0.00           N  
ATOM   1046  C2    C Z  49      63.442  -1.576  20.702  1.00  0.00           C  
ATOM   1047  O2    C Z  49      63.081  -2.591  20.096  1.00  0.00           O  
ATOM   1048  N3    C Z  49      63.595  -0.376  20.085  1.00  0.00           N  
ATOM   1049  C4    C Z  49      63.988   0.701  20.777  1.00  0.00           C  
ATOM   1050  N4    C Z  49      64.122   1.849  20.130  1.00  0.00           N  
ATOM   1051  C5    C Z  49      64.262   0.631  22.181  1.00  0.00           C  
ATOM   1052  C6    C Z  49      64.104  -0.578  22.778  1.00  0.00           C  
ATOM   1053  P     G Z  50      67.895  -5.128  22.707  1.00  0.00           P  
ATOM   1054  O1P   G Z  50      68.595  -3.833  22.865  1.00  0.00           O  
ATOM   1055  O2P   G Z  50      68.522  -6.371  23.207  1.00  0.00           O  
ATOM   1056  O5*   G Z  50      67.551  -5.327  21.144  1.00  0.00           O  
ATOM   1057  C5*   G Z  50      66.915  -6.526  20.680  1.00  0.00           C  
ATOM   1058  C4*   G Z  50      66.245  -6.324  19.325  1.00  0.00           C  
ATOM   1059  O4*   G Z  50      65.363  -5.194  19.400  1.00  0.00           O  
ATOM   1060  C3*   G Z  50      67.182  -5.966  18.185  1.00  0.00           C  
ATOM   1061  O3*   G Z  50      67.626  -7.194  17.586  1.00  0.00           O  
ATOM   1062  C2*   G Z  50      66.233  -5.296  17.206  1.00  0.00           C  
ATOM   1063  O2*   G Z  50      65.442  -6.274  16.520  1.00  0.00           O  
ATOM   1064  C1*   G Z  50      65.365  -4.473  18.155  1.00  0.00           C  
ATOM   1065  N9    G Z  50      65.909  -3.106  18.392  1.00  0.00           N  
ATOM   1066  C8    G Z  50      66.545  -2.604  19.507  1.00  0.00           C  
ATOM   1067  N7    G Z  50      66.905  -1.348  19.394  1.00  0.00           N  
ATOM   1068  C5    G Z  50      66.478  -0.993  18.115  1.00  0.00           C  
ATOM   1069  C6    G Z  50      66.585   0.241  17.425  1.00  0.00           C  
ATOM   1070  O6    G Z  50      67.088   1.296  17.806  1.00  0.00           O  
ATOM   1071  N1    G Z  50      66.017   0.164  16.146  1.00  0.00           N  
ATOM   1072  C2    G Z  50      65.424  -0.959  15.605  1.00  0.00           C  
ATOM   1073  N2    G Z  50      64.941  -0.829  14.367  1.00  0.00           N  
ATOM   1074  N3    G Z  50      65.323  -2.118  16.252  1.00  0.00           N  
ATOM   1075  C4    G Z  50      65.869  -2.060  17.496  1.00  0.00           C  
ATOM   1076  P     A Z  51      68.905  -7.219  16.605  1.00  0.00           P  
ATOM   1077  O1P   A Z  51      70.034  -6.562  17.300  1.00  0.00           O  
ATOM   1078  O2P   A Z  51      69.061  -8.597  16.083  1.00  0.00           O  
ATOM   1079  O5*   A Z  51      68.440  -6.267  15.390  1.00  0.00           O  
ATOM   1080  C5*   A Z  51      67.737  -6.799  14.259  1.00  0.00           C  
ATOM   1081  C4*   A Z  51      67.662  -5.790  13.116  1.00  0.00           C  
ATOM   1082  O4*   A Z  51      66.940  -4.629  13.549  1.00  0.00           O  
ATOM   1083  C3*   A Z  51      69.001  -5.231  12.671  1.00  0.00           C  
ATOM   1084  O3*   A Z  51      69.519  -6.103  11.654  1.00  0.00           O  
ATOM   1085  C2*   A Z  51      68.590  -3.928  12.003  1.00  0.00           C  
ATOM   1086  O2*   A Z  51      68.036  -4.168  10.704  1.00  0.00           O  
ATOM   1087  C1*   A Z  51      67.507  -3.437  12.966  1.00  0.00           C  
ATOM   1088  N9    A Z  51      68.059  -2.587  14.057  1.00  0.00           N  
ATOM   1089  C8    A Z  51      68.442  -2.948  15.329  1.00  0.00           C  
ATOM   1090  N7    A Z  51      68.887  -1.963  16.046  1.00  0.00           N  
ATOM   1091  C5    A Z  51      68.797  -0.866  15.201  1.00  0.00           C  
ATOM   1092  C6    A Z  51      69.119   0.490  15.370  1.00  0.00           C  
ATOM   1093  N6    A Z  51      69.621   0.994  16.506  1.00  0.00           N  
ATOM   1094  N1    A Z  51      68.907   1.312  14.327  1.00  0.00           N  
ATOM   1095  C2    A Z  51      68.408   0.806  13.200  1.00  0.00           C  
ATOM   1096  N3    A Z  51      68.071  -0.436  12.926  1.00  0.00           N  
ATOM   1097  C4    A Z  51      68.295  -1.239  13.988  1.00  0.00           C  
ATOM   1098  P     G Z  52      71.065  -6.015  11.208  1.00  0.00           P  
ATOM   1099  O1P   G Z  52      71.902  -6.022  12.429  1.00  0.00           O  
ATOM   1100  O2P   G Z  52      71.302  -7.020  10.146  1.00  0.00           O  
ATOM   1101  O5*   G Z  52      71.161  -4.552  10.543  1.00  0.00           O  
ATOM   1102  C5*   G Z  52      70.455  -4.252   9.332  1.00  0.00           C  
ATOM   1103  C4*   G Z  52      70.521  -2.768   8.991  1.00  0.00           C  
ATOM   1104  O4*   G Z  52      69.963  -1.995  10.063  1.00  0.00           O  
ATOM   1105  C3*   G Z  52      71.921  -2.206   8.856  1.00  0.00           C  
ATOM   1106  O3*   G Z  52      72.349  -2.444   7.508  1.00  0.00           O  
ATOM   1107  C2*   G Z  52      71.665  -0.717   9.017  1.00  0.00           C  
ATOM   1108  O2*   G Z  52      71.090  -0.172   7.824  1.00  0.00           O  
ATOM   1109  C1*   G Z  52      70.643  -0.724  10.158  1.00  0.00           C  
ATOM   1110  N9    G Z  52      71.280  -0.616  11.501  1.00  0.00           N  
ATOM   1111  C8    G Z  52      71.655  -1.618  12.369  1.00  0.00           C  
ATOM   1112  N7    G Z  52      72.195  -1.184  13.483  1.00  0.00           N  
ATOM   1113  C5    G Z  52      72.178   0.204  13.341  1.00  0.00           C  
ATOM   1114  C6    G Z  52      72.630   1.218  14.224  1.00  0.00           C  
ATOM   1115  O6    G Z  52      73.149   1.100  15.331  1.00  0.00           O  
ATOM   1116  N1    G Z  52      72.422   2.494  13.685  1.00  0.00           N  
ATOM   1117  C2    G Z  52      71.851   2.758  12.455  1.00  0.00           C  
ATOM   1118  N2    G Z  52      71.741   4.045  12.122  1.00  0.00           N  
ATOM   1119  N3    G Z  52      71.427   1.806  11.627  1.00  0.00           N  
ATOM   1120  C4    G Z  52      71.622   0.559  12.135  1.00  0.00           C  
ATOM   1121  P     G Z  53      73.812  -3.051   7.209  1.00  0.00           P  
ATOM   1122  O1P   G Z  53      74.271  -3.757   8.426  1.00  0.00           O  
ATOM   1123  O2P   G Z  53      73.759  -3.772   5.916  1.00  0.00           O  
ATOM   1124  O5*   G Z  53      74.713  -1.728   7.022  1.00  0.00           O  
ATOM   1125  C5*   G Z  53      74.457  -0.803   5.955  1.00  0.00           C  
ATOM   1126  C4*   G Z  53      74.756   0.633   6.373  1.00  0.00           C  
ATOM   1127  O4*   G Z  53      74.042   0.930   7.571  1.00  0.00           O  
ATOM   1128  C3*   G Z  53      76.195   0.910   6.760  1.00  0.00           C  
ATOM   1129  O3*   G Z  53      76.909   1.255   5.563  1.00  0.00           O  
ATOM   1130  C2*   G Z  53      76.073   2.174   7.605  1.00  0.00           C  
ATOM   1131  O2*   G Z  53      76.044   3.339   6.774  1.00  0.00           O  
ATOM   1132  C1*   G Z  53      74.714   1.978   8.297  1.00  0.00           C  
ATOM   1133  N9    G Z  53      74.868   1.546   9.714  1.00  0.00           N  
ATOM   1134  C8    G Z  53      74.920   0.271  10.234  1.00  0.00           C  
ATOM   1135  N7    G Z  53      75.064   0.232  11.538  1.00  0.00           N  
ATOM   1136  C5    G Z  53      75.110   1.577  11.906  1.00  0.00           C  
ATOM   1137  C6    G Z  53      75.255   2.169  13.187  1.00  0.00           C  
ATOM   1138  O6    G Z  53      75.373   1.621  14.280  1.00  0.00           O  
ATOM   1139  N1    G Z  53      75.251   3.569  13.107  1.00  0.00           N  
ATOM   1140  C2    G Z  53      75.127   4.300  11.942  1.00  0.00           C  
ATOM   1141  N2    G Z  53      75.148   5.628  12.078  1.00  0.00           N  
ATOM   1142  N3    G Z  53      74.992   3.744  10.740  1.00  0.00           N  
ATOM   1143  C4    G Z  53      74.992   2.386  10.800  1.00  0.00           C  
ATOM   1144  P     G Z  54      76.337  -0.736   4.515  1.00  0.00           P  
ATOM   1145  O1P   G Z  54      75.862  -1.725   5.719  1.00  0.00           O  
ATOM   1146  O2P   G Z  54      74.903  -0.289   3.825  1.00  0.00           O  
ATOM   1147  O5*   G Z  54      76.004  -1.735   2.549  1.00  0.00           O  
ATOM   1148  C5*   G Z  54      76.215  -3.808   2.280  1.00  0.00           C  
ATOM   1149  C4*   G Z  54      77.037  -4.717   1.369  1.00  0.00           C  
ATOM   1150  O4*   G Z  54      77.509  -3.952   0.248  1.00  0.00           O  
ATOM   1151  C3*   G Z  54      78.297  -5.294   2.012  1.00  0.00           C  
ATOM   1152  O3*   G Z  54      78.974  -6.737   1.756  1.00  0.00           O  
ATOM   1153  C2*   G Z  54      79.354  -4.264   1.654  1.00  0.00           C  
ATOM   1154  O2*   G Z  54      80.665  -4.837   1.697  1.00  0.00           O  
ATOM   1155  C1*   G Z  54      78.940  -3.944   0.223  1.00  0.00           C  
ATOM   1156  N9    G Z  54      79.409  -2.603  -0.225  1.00  0.00           N  
ATOM   1157  C8    G Z  54      79.044  -1.356   0.232  1.00  0.00           C  
ATOM   1158  N7    G Z  54      79.649  -0.366  -0.380  1.00  0.00           N  
ATOM   1159  C5    G Z  54      80.471  -1.002  -1.308  1.00  0.00           C  
ATOM   1160  C6    G Z  54      81.368  -0.455  -2.261  1.00  0.00           C  
ATOM   1161  O6    G Z  54      81.627   0.724  -2.488  1.00  0.00           O  
ATOM   1162  N1    G Z  54      82.004  -1.461  -3.003  1.00  0.00           N  
ATOM   1163  C2    G Z  54      81.801  -2.817  -2.843  1.00  0.00           C  
ATOM   1164  N2    G Z  54      82.505  -3.616  -3.648  1.00  0.00           N  
ATOM   1165  N3    G Z  54      80.959  -3.330  -1.948  1.00  0.00           N  
ATOM   1166  C4    G Z  54      80.333  -2.368  -1.221  1.00  0.00           C  
ATOM   1167  P     G Z  55      79.915  -7.628   0.734  1.00  0.00           P  
ATOM   1168  O1P   G Z  55      79.878  -6.279  -0.744  1.00  0.00           O  
ATOM   1169  O2P   G Z  55      81.185  -7.317   1.649  1.00  0.00           O  
ATOM   1170  O5*   G Z  55      79.770  -8.965  -0.890  1.00  0.00           O  
ATOM   1171  C5*   G Z  55      80.309 -10.965  -0.969  1.00  0.00           C  
ATOM   1172  C4*   G Z  55      81.683 -11.340  -0.419  1.00  0.00           C  
ATOM   1173  O4*   G Z  55      82.607 -11.490  -1.495  1.00  0.00           O  
ATOM   1174  C3*   G Z  55      82.339 -10.279   0.437  1.00  0.00           C  
ATOM   1175  O3*   G Z  55      81.781  -9.923   1.711  1.00  0.00           O  
ATOM   1176  C2*   G Z  55      83.808 -10.700   0.404  1.00  0.00           C  
ATOM   1177  O2*   G Z  55      84.073 -11.701   1.389  1.00  0.00           O  
ATOM   1178  C1*   G Z  55      83.947 -11.286  -1.009  1.00  0.00           C  
ATOM   1179  N9    G Z  55      84.651 -10.351  -1.932  1.00  0.00           N  
ATOM   1180  C8    G Z  55      84.121  -9.464  -2.844  1.00  0.00           C  
ATOM   1181  N7    G Z  55      85.021  -8.780  -3.507  1.00  0.00           N  
ATOM   1182  C5    G Z  55      86.233  -9.246  -3.000  1.00  0.00           C  
ATOM   1183  C6    G Z  55      87.563  -8.880  -3.329  1.00  0.00           C  
ATOM   1184  O6    G Z  55      87.954  -8.055  -4.151  1.00  0.00           O  
ATOM   1185  N1    G Z  55      88.495  -9.603  -2.572  1.00  0.00           N  
ATOM   1186  C2    G Z  55      88.183 -10.554  -1.619  1.00  0.00           C  
ATOM   1187  N2    G Z  55      89.218 -11.131  -1.005  1.00  0.00           N  
ATOM   1188  N3    G Z  55      86.934 -10.896  -1.311  1.00  0.00           N  
ATOM   1189  C4    G Z  55      86.018 -10.205  -2.038  1.00  0.00           C  
ATOM   1190  P     C Z  56      82.084  -9.282   2.875  1.00  0.00           P  
ATOM   1191  O1P   C Z  56      81.966  -7.975   2.194  1.00  0.00           O  
ATOM   1192  O2P   C Z  56      81.235  -9.584   4.048  1.00  0.00           O  
ATOM   1193  O5*   C Z  56      83.626  -9.487   3.301  1.00  0.00           O  
ATOM   1194  C5*   C Z  56      84.033 -10.657   4.022  1.00  0.00           C  
ATOM   1195  C4*   C Z  56      85.553 -10.747   4.156  1.00  0.00           C  
ATOM   1196  O4*   C Z  56      86.156 -10.654   2.859  1.00  0.00           O  
ATOM   1197  C3*   C Z  56      86.204  -9.613   4.921  1.00  0.00           C  
ATOM   1198  O3*   C Z  56      86.169  -9.946   6.315  1.00  0.00           O  
ATOM   1199  C2*   C Z  56      87.646  -9.724   4.450  1.00  0.00           C  
ATOM   1200  O2*   C Z  56      88.303 -10.833   5.078  1.00  0.00           O  
ATOM   1201  C1*   C Z  56      87.437  -9.992   2.959  1.00  0.00           C  
ATOM   1202  N1    C Z  56      87.395  -8.736   2.159  1.00  0.00           N  
ATOM   1203  C2    C Z  56      88.597  -8.076   1.923  1.00  0.00           C  
ATOM   1204  O2    C Z  56      89.641  -8.556   2.382  1.00  0.00           O  
ATOM   1205  N3    C Z  56      88.581  -6.929   1.197  1.00  0.00           N  
ATOM   1206  C4    C Z  56      87.429  -6.442   0.716  1.00  0.00           C  
ATOM   1207  N4    C Z  56      87.466  -5.321   0.013  1.00  0.00           N  
ATOM   1208  C5    C Z  56      86.181  -7.107   0.947  1.00  0.00           C  
ATOM   1209  C6    C Z  56      86.220  -8.250   1.676  1.00  0.00           C  
ATOM   1210  P     G Z  57      86.259  -8.793   7.440  1.00  0.00           P  
ATOM   1211  O1P   G Z  57      85.264  -7.746   7.111  1.00  0.00           O  
ATOM   1212  O2P   G Z  57      86.232  -9.441   8.771  1.00  0.00           O  
ATOM   1213  O5*   G Z  57      87.733  -8.178   7.207  1.00  0.00           O  
ATOM   1214  C5*   G Z  57      88.902  -8.927   7.560  1.00  0.00           C  
ATOM   1215  C4*   G Z  57      90.173  -8.300   6.997  1.00  0.00           C  
ATOM   1216  O4*   G Z  57      90.041  -8.136   5.580  1.00  0.00           O  
ATOM   1217  C3*   G Z  57      90.476  -6.892   7.478  1.00  0.00           C  
ATOM   1218  O3*   G Z  57      91.207  -6.996   8.706  1.00  0.00           O  
ATOM   1219  C2*   G Z  57      91.441  -6.415   6.408  1.00  0.00           C  
ATOM   1220  O2*   G Z  57      92.738  -6.997   6.598  1.00  0.00           O  
ATOM   1221  C1*   G Z  57      90.779  -6.974   5.147  1.00  0.00           C  
ATOM   1222  N9    G Z  57      89.843  -6.000   4.518  1.00  0.00           N  
ATOM   1223  C8    G Z  57      88.469  -6.041   4.438  1.00  0.00           C  
ATOM   1224  N7    G Z  57      87.940  -5.017   3.812  1.00  0.00           N  
ATOM   1225  C5    G Z  57      89.043  -4.243   3.453  1.00  0.00           C  
ATOM   1226  C6    G Z  57      89.105  -3.011   2.752  1.00  0.00           C  
ATOM   1227  O6    G Z  57      88.185  -2.337   2.296  1.00  0.00           O  
ATOM   1228  N1    G Z  57      90.428  -2.575   2.602  1.00  0.00           N  
ATOM   1229  C2    G Z  57      91.545  -3.240   3.068  1.00  0.00           C  
ATOM   1230  N2    G Z  57      92.721  -2.657   2.824  1.00  0.00           N  
ATOM   1231  N3    G Z  57      91.485  -4.396   3.726  1.00  0.00           N  
ATOM   1232  C4    G Z  57      90.208  -4.835   3.879  1.00  0.00           C  
ATOM   1233  P     G Z  58      91.277  -5.751   9.727  1.00  0.00           P  
ATOM   1234  O1P   G Z  58      89.897  -5.287   9.992  1.00  0.00           O  
ATOM   1235  O2P   G Z  58      92.158  -6.125  10.857  1.00  0.00           O  
ATOM   1236  O5*   G Z  58      92.028  -4.619   8.854  1.00  0.00           O  
ATOM   1237  C5*   G Z  58      93.459  -4.546   8.822  1.00  0.00           C  
ATOM   1238  C4*   G Z  58      93.943  -3.227   8.224  1.00  0.00           C  
ATOM   1239  O4*   G Z  58      93.541  -3.138   6.853  1.00  0.00           O  
ATOM   1240  C3*   G Z  58      93.338  -1.984   8.845  1.00  0.00           C  
ATOM   1241  O3*   G Z  58      94.136  -1.626   9.979  1.00  0.00           O  
ATOM   1242  C2*   G Z  58      93.587  -0.949   7.762  1.00  0.00           C  
ATOM   1243  O2*   G Z  58      94.956  -0.534   7.764  1.00  0.00           O  
ATOM   1244  C1*   G Z  58      93.266  -1.764   6.506  1.00  0.00           C  
ATOM   1245  N9    G Z  58      91.838  -1.652   6.101  1.00  0.00           N  
ATOM   1246  C8    G Z  58      90.789  -2.507   6.361  1.00  0.00           C  
ATOM   1247  N7    G Z  58      89.643  -2.115   5.855  1.00  0.00           N  
ATOM   1248  C5    G Z  58      89.956  -0.916   5.217  1.00  0.00           C  
ATOM   1249  C6    G Z  58      89.125  -0.024   4.490  1.00  0.00           C  
ATOM   1250  O6    G Z  58      87.922  -0.111   4.255  1.00  0.00           O  
ATOM   1251  N1    G Z  58      89.851   1.074   4.009  1.00  0.00           N  
ATOM   1252  C2    G Z  58      91.201   1.284   4.206  1.00  0.00           C  
ATOM   1253  N2    G Z  58      91.707   2.396   3.666  1.00  0.00           N  
ATOM   1254  N3    G Z  58      91.979   0.448   4.888  1.00  0.00           N  
ATOM   1255  C4    G Z  58      91.292  -0.625   5.361  1.00  0.00           C  
ATOM   1256  P     U Z  59      93.460  -0.927  11.262  1.00  0.00           P  
ATOM   1257  O1P   U Z  59      92.328  -1.772  11.705  1.00  0.00           O  
ATOM   1258  O2P   U Z  59      94.534  -0.567  12.213  1.00  0.00           O  
ATOM   1259  O5*   U Z  59      92.855   0.431  10.637  1.00  0.00           O  
ATOM   1260  C5*   U Z  59      93.599   1.655  10.680  1.00  0.00           C  
ATOM   1261  C4*   U Z  59      92.690   2.869  10.508  1.00  0.00           C  
ATOM   1262  O4*   U Z  59      92.165   2.900   9.177  1.00  0.00           O  
ATOM   1263  C3*   U Z  59      91.446   2.856  11.369  1.00  0.00           C  
ATOM   1264  O3*   U Z  59      91.804   3.414  12.641  1.00  0.00           O  
ATOM   1265  C2*   U Z  59      90.562   3.860  10.646  1.00  0.00           C  
ATOM   1266  O2*   U Z  59      90.967   5.199  10.947  1.00  0.00           O  
ATOM   1267  C1*   U Z  59      90.865   3.523   9.178  1.00  0.00           C  
ATOM   1268  N1    U Z  59      89.880   2.574   8.588  1.00  0.00           N  
ATOM   1269  C2    U Z  59      88.753   3.115   8.018  1.00  0.00           C  
ATOM   1270  O2    U Z  59      88.540   4.316   7.983  1.00  0.00           O  
ATOM   1271  N3    U Z  59      87.863   2.206   7.482  1.00  0.00           N  
ATOM   1272  C4    U Z  59      88.003   0.834   7.468  1.00  0.00           C  
ATOM   1273  O4    U Z  59      87.138   0.119   6.956  1.00  0.00           O  
ATOM   1274  C5    U Z  59      89.218   0.359   8.089  1.00  0.00           C  
ATOM   1275  C6    U Z  59      90.100   1.223   8.619  1.00  0.00           C  
ATOM   1276  P     U Z  60      91.355   2.691  14.011  1.00  0.00           P  
ATOM   1277  O1P   U Z  60      91.363   1.229  13.784  1.00  0.00           O  
ATOM   1278  O2P   U Z  60      92.143   3.274  15.119  1.00  0.00           O  
ATOM   1279  O5*   U Z  60      89.824   3.167  14.172  1.00  0.00           O  
ATOM   1280  C5*   U Z  60      89.509   4.467  14.689  1.00  0.00           C  
ATOM   1281  C4*   U Z  60      88.088   4.889  14.329  1.00  0.00           C  
ATOM   1282  O4*   U Z  60      87.930   4.862  12.904  1.00  0.00           O  
ATOM   1283  C3*   U Z  60      86.995   3.958  14.819  1.00  0.00           C  
ATOM   1284  O3*   U Z  60      86.626   4.372  16.140  1.00  0.00           O  
ATOM   1285  C2*   U Z  60      85.849   4.309  13.887  1.00  0.00           C  
ATOM   1286  O2*   U Z  60      85.248   5.553  14.262  1.00  0.00           O  
ATOM   1287  C1*   U Z  60      86.592   4.454  12.558  1.00  0.00           C  
ATOM   1288  N1    U Z  60      86.657   3.168  11.810  1.00  0.00           N  
ATOM   1289  C2    U Z  60      85.599   2.869  10.984  1.00  0.00           C  
ATOM   1290  O2    U Z  60      84.635   3.604  10.851  1.00  0.00           O  
ATOM   1291  N3    U Z  60      85.694   1.670  10.308  1.00  0.00           N  
ATOM   1292  C4    U Z  60      86.734   0.766  10.385  1.00  0.00           C  
ATOM   1293  O4    U Z  60      86.708  -0.278   9.728  1.00  0.00           O  
ATOM   1294  C5    U Z  60      87.797   1.166  11.276  1.00  0.00           C  
ATOM   1295  C6    U Z  60      87.730   2.328  11.947  1.00  0.00           C  
ATOM   1296  P     G Z  61      86.236   3.284  17.265  1.00  0.00           P  
ATOM   1297  O1P   G Z  61      85.707   2.081  16.582  1.00  0.00           O  
ATOM   1298  O2P   G Z  61      87.374   3.157  18.202  1.00  0.00           O  
ATOM   1299  O5*   G Z  61      85.017   3.997  18.044  1.00  0.00           O  
ATOM   1300  C5*   G Z  61      85.181   5.293  18.634  1.00  0.00           C  
ATOM   1301  C4*   G Z  61      84.212   6.312  18.038  1.00  0.00           C  
ATOM   1302  O4*   G Z  61      84.277   6.248  16.606  1.00  0.00           O  
ATOM   1303  C3*   G Z  61      82.742   6.058  18.330  1.00  0.00           C  
ATOM   1304  O3*   G Z  61      82.429   6.700  19.576  1.00  0.00           O  
ATOM   1305  C2*   G Z  61      82.073   6.849  17.219  1.00  0.00           C  
ATOM   1306  O2*   G Z  61      82.106   8.253  17.496  1.00  0.00           O  
ATOM   1307  C1*   G Z  61      82.982   6.518  16.035  1.00  0.00           C  
ATOM   1308  N9    G Z  61      82.520   5.314  15.289  1.00  0.00           N  
ATOM   1309  C8    G Z  61      82.961   4.011  15.379  1.00  0.00           C  
ATOM   1310  N7    G Z  61      82.340   3.181  14.576  1.00  0.00           N  
ATOM   1311  C5    G Z  61      81.421   3.991  13.908  1.00  0.00           C  
ATOM   1312  C6    G Z  61      80.465   3.660  12.915  1.00  0.00           C  
ATOM   1313  O6    G Z  61      80.227   2.565  12.409  1.00  0.00           O  
ATOM   1314  N1    G Z  61      79.737   4.787  12.509  1.00  0.00           N  
ATOM   1315  C2    G Z  61      79.910   6.066  13.000  1.00  0.00           C  
ATOM   1316  N2    G Z  61      79.115   7.005  12.483  1.00  0.00           N  
ATOM   1317  N3    G Z  61      80.807   6.376  13.933  1.00  0.00           N  
ATOM   1318  C4    G Z  61      81.523   5.293  14.337  1.00  0.00           C  
ATOM   1319  P     G Z  62      83.540   9.105  18.412  1.00  0.00           P  
ATOM   1320  O1P   G Z  62      83.460   8.601  17.025  1.00  0.00           O  
ATOM   1321  O2P   G Z  62      82.873  10.376  18.772  1.00  0.00           O  
ATOM   1322  O5*   G Z  62      85.096   9.221  18.817  1.00  0.00           O  
ATOM   1323  C5*   G Z  62      85.528   8.883  20.136  1.00  0.00           C  
ATOM   1324  C4*   G Z  62      84.342   8.632  21.072  1.00  0.00           C  
ATOM   1325  O4*   G Z  62      84.129   9.752  21.941  1.00  0.00           O  
ATOM   1326  C3*   G Z  62      83.045   8.454  20.288  1.00  0.00           C  
ATOM   1327  O3*   G Z  62      82.171   7.613  21.050  1.00  0.00           O  
ATOM   1328  C2*   G Z  62      82.454   9.853  20.276  1.00  0.00           C  
ATOM   1329  O2*   G Z  62      81.034   9.813  20.136  1.00  0.00           O  
ATOM   1330  C1*   G Z  62      82.872  10.377  21.642  1.00  0.00           C  
ATOM   1331  N9    G Z  62      83.008  11.860  21.621  1.00  0.00           N  
ATOM   1332  C8    G Z  62      84.134  12.634  21.800  1.00  0.00           C  
ATOM   1333  N7    G Z  62      83.912  13.925  21.722  1.00  0.00           N  
ATOM   1334  C5    G Z  62      82.542  14.011  21.472  1.00  0.00           C  
ATOM   1335  C6    G Z  62      81.718  15.150  21.289  1.00  0.00           C  
ATOM   1336  O6    G Z  62      82.029  16.339  21.310  1.00  0.00           O  
ATOM   1337  N1    G Z  62      80.384  14.784  21.061  1.00  0.00           N  
ATOM   1338  C2    G Z  62      79.909  13.488  21.014  1.00  0.00           C  
ATOM   1339  N2    G Z  62      78.602  13.349  20.782  1.00  0.00           N  
ATOM   1340  N3    G Z  62      80.685  12.420  21.186  1.00  0.00           N  
ATOM   1341  C4    G Z  62      81.982  12.757  21.409  1.00  0.00           C  
ATOM   1342  P     C Z  63      81.025   6.420  20.323  1.00  0.00           P  
ATOM   1343  O1P   C Z  63      80.736   4.970  20.238  1.00  0.00           O  
ATOM   1344  O2P   C Z  63      81.064   7.085  21.645  1.00  0.00           O  
ATOM   1345  O5*   C Z  63      79.957   7.199  19.397  1.00  0.00           O  
ATOM   1346  C5*   C Z  63      80.028   8.623  19.234  1.00  0.00           C  
ATOM   1347  C4*   C Z  63      79.224   9.097  18.023  1.00  0.00           C  
ATOM   1348  O4*   C Z  63      79.608   8.330  16.872  1.00  0.00           O  
ATOM   1349  C3*   C Z  63      77.727   8.874  18.113  1.00  0.00           C  
ATOM   1350  O3*   C Z  63      77.150  10.026  18.744  1.00  0.00           O  
ATOM   1351  C2*   C Z  63      77.327   8.902  16.647  1.00  0.00           C  
ATOM   1352  O2*   C Z  63      77.338  10.244  16.149  1.00  0.00           O  
ATOM   1353  C1*   C Z  63      78.464   8.091  16.025  1.00  0.00           C  
ATOM   1354  N1    C Z  63      78.177   6.630  16.019  1.00  0.00           N  
ATOM   1355  C2    C Z  63      77.517   6.101  14.913  1.00  0.00           C  
ATOM   1356  O2    C Z  63      77.199   6.861  13.990  1.00  0.00           O  
ATOM   1357  N3    C Z  63      77.246   4.772  14.889  1.00  0.00           N  
ATOM   1358  C4    C Z  63      77.607   3.983  15.909  1.00  0.00           C  
ATOM   1359  N4    C Z  63      77.320   2.691  15.837  1.00  0.00           N  
ATOM   1360  C5    C Z  63      78.287   4.506  17.056  1.00  0.00           C  
ATOM   1361  C6    C Z  63      78.548   5.837  17.061  1.00  0.00           C  
ATOM   1362  P     C Z  64      75.741   9.921  19.524  1.00  0.00           P  
ATOM   1363  O1P   C Z  64      75.770   8.708  20.371  1.00  0.00           O  
ATOM   1364  O2P   C Z  64      75.449  11.239  20.130  1.00  0.00           O  
ATOM   1365  O5*   C Z  64      74.691   9.671  18.324  1.00  0.00           O  
ATOM   1366  C5*   C Z  64      74.405  10.707  17.376  1.00  0.00           C  
ATOM   1367  C4*   C Z  64      73.810  10.150  16.085  1.00  0.00           C  
ATOM   1368  O4*   C Z  64      74.642   9.097  15.588  1.00  0.00           O  
ATOM   1369  C3*   C Z  64      72.459   9.478  16.232  1.00  0.00           C  
ATOM   1370  O3*   C Z  64      71.461  10.506  16.131  1.00  0.00           O  
ATOM   1371  C2*   C Z  64      72.400   8.638  14.963  1.00  0.00           C  
ATOM   1372  O2*   C Z  64      72.061   9.445  13.831  1.00  0.00           O  
ATOM   1373  C1*   C Z  64      73.846   8.141  14.861  1.00  0.00           C  
ATOM   1374  N1    C Z  64      74.031   6.791  15.464  1.00  0.00           N  
ATOM   1375  C2    C Z  64      73.712   5.683  14.684  1.00  0.00           C  
ATOM   1376  O2    C Z  64      73.292   5.863  13.535  1.00  0.00           O  
ATOM   1377  N3    C Z  64      73.873   4.444  15.215  1.00  0.00           N  
ATOM   1378  C4    C Z  64      74.330   4.291  16.465  1.00  0.00           C  
ATOM   1379  N4    C Z  64      74.471   3.062  16.936  1.00  0.00           N  
ATOM   1380  C5    C Z  64      74.665   5.418  17.282  1.00  0.00           C  
ATOM   1381  C6    C Z  64      74.496   6.648  16.733  1.00  0.00           C  
ATOM   1382  P     U Z  65      69.926  10.218  16.543  1.00  0.00           P  
ATOM   1383  O1P   U Z  65      69.918   9.204  17.625  1.00  0.00           O  
ATOM   1384  O2P   U Z  65      69.247  11.517  16.745  1.00  0.00           O  
ATOM   1385  O5*   U Z  65      69.321   9.535  15.212  1.00  0.00           O  
ATOM   1386  C5*   U Z  65      69.267  10.256  13.975  1.00  0.00           C  
ATOM   1387  C4*   U Z  65      68.990   9.326  12.798  1.00  0.00           C  
ATOM   1388  O4*   U Z  65      69.952   8.264  12.803  1.00  0.00           O  
ATOM   1389  C3*   U Z  65      67.656   8.600  12.856  1.00  0.00           C  
ATOM   1390  O3*   U Z  65      66.689   9.420  12.182  1.00  0.00           O  
ATOM   1391  C2*   U Z  65      67.916   7.388  11.978  1.00  0.00           C  
ATOM   1392  O2*   U Z  65      67.884   7.748  10.594  1.00  0.00           O  
ATOM   1393  C1*   U Z  65      69.338   7.022  12.408  1.00  0.00           C  
ATOM   1394  N1    U Z  65      69.358   6.096  13.574  1.00  0.00           N  
ATOM   1395  C2    U Z  65      69.158   4.761  13.317  1.00  0.00           C  
ATOM   1396  O2    U Z  65      68.972   4.323  12.195  1.00  0.00           O  
ATOM   1397  N3    U Z  65      69.184   3.934  14.423  1.00  0.00           N  
ATOM   1398  C4    U Z  65      69.386   4.322  15.732  1.00  0.00           C  
ATOM   1399  O4    U Z  65      69.387   3.487  16.639  1.00  0.00           O  
ATOM   1400  C5    U Z  65      69.585   5.741  15.901  1.00  0.00           C  
ATOM   1401  C6    U Z  65      69.565   6.569  14.843  1.00  0.00           C  
ATOM   1402  P     C Z  66      65.120   9.288  12.529  1.00  0.00           P  
ATOM   1403  O1P   C Z  66      64.955   9.420  13.993  1.00  0.00           O  
ATOM   1404  O2P   C Z  66      64.369  10.178  11.616  1.00  0.00           O  
ATOM   1405  O5*   C Z  66      64.799   7.761  12.124  1.00  0.00           O  
ATOM   1406  C5*   C Z  66      64.598   7.390  10.754  1.00  0.00           C  
ATOM   1407  C4*   C Z  66      64.364   5.888  10.605  1.00  0.00           C  
ATOM   1408  O4*   C Z  66      65.512   5.172  11.077  1.00  0.00           O  
ATOM   1409  C3*   C Z  66      63.232   5.330  11.448  1.00  0.00           C  
ATOM   1410  O3*   C Z  66      62.019   5.463  10.695  1.00  0.00           O  
ATOM   1411  C2*   C Z  66      63.590   3.855  11.494  1.00  0.00           C  
ATOM   1412  O2*   C Z  66      63.260   3.209  10.262  1.00  0.00           O  
ATOM   1413  C1*   C Z  66      65.105   3.928  11.684  1.00  0.00           C  
ATOM   1414  N1    C Z  66      65.494   3.941  13.123  1.00  0.00           N  
ATOM   1415  C2    C Z  66      65.738   2.718  13.740  1.00  0.00           C  
ATOM   1416  O2    C Z  66      65.624   1.681  13.075  1.00  0.00           O  
ATOM   1417  N3    C Z  66      66.093   2.708  15.050  1.00  0.00           N  
ATOM   1418  C4    C Z  66      66.207   3.853  15.735  1.00  0.00           C  
ATOM   1419  N4    C Z  66      66.557   3.790  17.011  1.00  0.00           N  
ATOM   1420  C5    C Z  66      65.961   5.122  15.118  1.00  0.00           C  
ATOM   1421  C6    C Z  66      65.607   5.110  13.809  1.00  0.00           C  
ATOM   1422  P     G Z  67      60.586   5.325  11.418  1.00  0.00           P  
ATOM   1423  O1P   G Z  67      60.702   5.897  12.781  1.00  0.00           O  
ATOM   1424  O2P   G Z  67      59.543   5.826  10.497  1.00  0.00           O  
ATOM   1425  O5*   G Z  67      60.409   3.727  11.569  1.00  0.00           O  
ATOM   1426  C5*   G Z  67      60.420   2.865  10.421  1.00  0.00           C  
ATOM   1427  C4*   G Z  67      60.697   1.416  10.810  1.00  0.00           C  
ATOM   1428  O4*   G Z  67      61.921   1.359  11.560  1.00  0.00           O  
ATOM   1429  C3*   G Z  67      59.676   0.800  11.755  1.00  0.00           C  
ATOM   1430  O3*   G Z  67      58.647   0.189  10.964  1.00  0.00           O  
ATOM   1431  C2*   G Z  67      60.486  -0.314  12.401  1.00  0.00           C  
ATOM   1432  O2*   G Z  67      60.646  -1.417  11.503  1.00  0.00           O  
ATOM   1433  C1*   G Z  67      61.818   0.393  12.624  1.00  0.00           C  
ATOM   1434  N9    G Z  67      61.863   1.116  13.925  1.00  0.00           N  
ATOM   1435  C8    G Z  67      61.580   2.437  14.198  1.00  0.00           C  
ATOM   1436  N7    G Z  67      61.717   2.762  15.462  1.00  0.00           N  
ATOM   1437  C5    G Z  67      62.120   1.573  16.068  1.00  0.00           C  
ATOM   1438  C6    G Z  67      62.424   1.298  17.426  1.00  0.00           C  
ATOM   1439  O6    G Z  67      62.402   2.058  18.390  1.00  0.00           O  
ATOM   1440  N1    G Z  67      62.791  -0.042  17.606  1.00  0.00           N  
ATOM   1441  C2    G Z  67      62.855  -0.993  16.606  1.00  0.00           C  
ATOM   1442  N2    G Z  67      63.227  -2.218  16.983  1.00  0.00           N  
ATOM   1443  N3    G Z  67      62.569  -0.734  15.332  1.00  0.00           N  
ATOM   1444  C4    G Z  67      62.212   0.563  15.139  1.00  0.00           C  
ATOM   1445  P     U Z  68      57.986  -1.469  11.419  1.00  0.00           P  
ATOM   1446  O1P   U Z  68      59.252  -0.927  10.874  1.00  0.00           O  
ATOM   1447  O2P   U Z  68      57.699  -2.916  11.317  1.00  0.00           O  
ATOM   1448  O5*   U Z  68      56.761  -0.659  10.751  1.00  0.00           O  
ATOM   1449  C5*   U Z  68      56.417  -0.825   9.369  1.00  0.00           C  
ATOM   1450  C4*   U Z  68      55.594  -2.090   9.141  1.00  0.00           C  
ATOM   1451  O4*   U Z  68      54.492  -2.103  10.056  1.00  0.00           O  
ATOM   1452  C3*   U Z  68      54.942  -2.192   7.769  1.00  0.00           C  
ATOM   1453  O3*   U Z  68      54.573  -3.564   7.576  1.00  0.00           O  
ATOM   1454  C2*   U Z  68      53.661  -1.393   7.955  1.00  0.00           C  
ATOM   1455  O2*   U Z  68      52.658  -1.819   7.025  1.00  0.00           O  
ATOM   1456  C1*   U Z  68      53.265  -1.768   9.385  1.00  0.00           C  
ATOM   1457  N1    U Z  68      52.622  -0.633  10.104  1.00  0.00           N  
ATOM   1458  C2    U Z  68      51.272  -0.460   9.919  1.00  0.00           C  
ATOM   1459  O2    U Z  68      50.602  -1.186   9.205  1.00  0.00           O  
ATOM   1460  N3    U Z  68      50.711   0.602  10.602  1.00  0.00           N  
ATOM   1461  C4    U Z  68      51.372   1.483  11.434  1.00  0.00           C  
ATOM   1462  O4    U Z  68      50.762   2.397  11.991  1.00  0.00           O  
ATOM   1463  C5    U Z  68      52.786   1.221  11.564  1.00  0.00           C  
ATOM   1464  C6    U Z  68      53.357   0.195  10.911  1.00  0.00           C  
ATOM   1465  P     A Z  69      53.190  -3.534   6.602  1.00  0.00           P  
ATOM   1466  O1P   A Z  69      54.024  -4.697   6.984  1.00  0.00           O  
ATOM   1467  O2P   A Z  69      51.999  -3.737   5.745  1.00  0.00           O  
ATOM   1468  O5*   A Z  69      54.137  -2.438   5.892  1.00  0.00           O  
ATOM   1469  C5*   A Z  69      55.565  -2.554   5.929  1.00  0.00           C  
ATOM   1470  C4*   A Z  69      56.232  -1.521   5.024  1.00  0.00           C  
ATOM   1471  O4*   A Z  69      55.961  -0.206   5.538  1.00  0.00           O  
ATOM   1472  C3*   A Z  69      57.756  -1.607   4.958  1.00  0.00           C  
ATOM   1473  O3*   A Z  69      58.144  -1.012   3.707  1.00  0.00           O  
ATOM   1474  C2*   A Z  69      58.197  -0.673   6.076  1.00  0.00           C  
ATOM   1475  O2*   A Z  69      59.528  -0.196   5.859  1.00  0.00           O  
ATOM   1476  C1*   A Z  69      57.178   0.449   5.921  1.00  0.00           C  
ATOM   1477  N9    A Z  69      56.942   1.191   7.191  1.00  0.00           N  
ATOM   1478  C8    A Z  69      56.243   0.796   8.309  1.00  0.00           C  
ATOM   1479  N7    A Z  69      56.222   1.682   9.257  1.00  0.00           N  
ATOM   1480  C5    A Z  69      56.955   2.742   8.742  1.00  0.00           C  
ATOM   1481  C6    A Z  69      57.302   3.997   9.268  1.00  0.00           C  
ATOM   1482  N6    A Z  69      56.937   4.415  10.488  1.00  0.00           N  
ATOM   1483  N1    A Z  69      58.040   4.811   8.490  1.00  0.00           N  
ATOM   1484  C2    A Z  69      58.400   4.390   7.279  1.00  0.00           C  
ATOM   1485  N3    A Z  69      58.137   3.246   6.685  1.00  0.00           N  
ATOM   1486  C4    A Z  69      57.397   2.449   7.485  1.00  0.00           C  
ATOM   1487  P     A Z  70      59.620  -1.224   3.094  1.00  0.00           P  
ATOM   1488  O1P   A Z  70      60.269  -2.345   3.811  1.00  0.00           O  
ATOM   1489  O2P   A Z  70      59.505  -1.262   1.619  1.00  0.00           O  
ATOM   1490  O5*   A Z  70      60.370   0.143   3.506  1.00  0.00           O  
ATOM   1491  C5*   A Z  70      59.812   1.421   3.164  1.00  0.00           C  
ATOM   1492  C4*   A Z  70      60.683   2.571   3.667  1.00  0.00           C  
ATOM   1493  O4*   A Z  70      60.887   2.426   5.083  1.00  0.00           O  
ATOM   1494  C3*   A Z  70      62.091   2.619   3.064  1.00  0.00           C  
ATOM   1495  O3*   A Z  70      62.465   4.000   2.972  1.00  0.00           O  
ATOM   1496  C2*   A Z  70      62.963   1.992   4.138  1.00  0.00           C  
ATOM   1497  O2*   A Z  70      64.306   2.476   4.046  1.00  0.00           O  
ATOM   1498  C1*   A Z  70      62.281   2.511   5.389  1.00  0.00           C  
ATOM   1499  N9    A Z  70      62.577   1.679   6.588  1.00  0.00           N  
ATOM   1500  C8    A Z  70      61.889   0.593   7.081  1.00  0.00           C  
ATOM   1501  N7    A Z  70      62.409   0.083   8.154  1.00  0.00           N  
ATOM   1502  C5    A Z  70      63.520   0.877   8.399  1.00  0.00           C  
ATOM   1503  C6    A Z  70      64.501   0.850   9.402  1.00  0.00           C  
ATOM   1504  N6    A Z  70      64.518  -0.049  10.397  1.00  0.00           N  
ATOM   1505  N1    A Z  70      65.467   1.786   9.349  1.00  0.00           N  
ATOM   1506  C2    A Z  70      65.445   2.677   8.360  1.00  0.00           C  
ATOM   1507  N3    A Z  70      64.586   2.799   7.371  1.00  0.00           N  
ATOM   1508  C4    A Z  70      63.629   1.850   7.448  1.00  0.00           C  
ATOM   1509  P     A Z  71      62.166   4.854   1.639  1.00  0.00           P  
ATOM   1510  O1P   A Z  71      62.235   3.939   0.474  1.00  0.00           O  
ATOM   1511  O2P   A Z  71      60.945   5.657   1.869  1.00  0.00           O  
ATOM   1512  O5*   A Z  71      63.426   5.857   1.571  1.00  0.00           O  
ATOM   1513  C5*   A Z  71      64.708   5.410   1.111  1.00  0.00           C  
ATOM   1514  C4*   A Z  71      65.800   5.667   2.146  1.00  0.00           C  
ATOM   1515  O4*   A Z  71      65.639   4.775   3.246  1.00  0.00           O  
ATOM   1516  C3*   A Z  71      67.211   5.368   1.684  1.00  0.00           C  
ATOM   1517  O3*   A Z  71      67.699   6.546   1.024  1.00  0.00           O  
ATOM   1518  C2*   A Z  71      67.966   5.222   3.004  1.00  0.00           C  
ATOM   1519  O2*   A Z  71      68.407   6.498   3.477  1.00  0.00           O  
ATOM   1520  C1*   A Z  71      66.891   4.641   3.941  1.00  0.00           C  
ATOM   1521  N9    A Z  71      67.124   3.201   4.244  1.00  0.00           N  
ATOM   1522  C8    A Z  71      66.846   2.096   3.470  1.00  0.00           C  
ATOM   1523  N7    A Z  71      67.172   0.969   4.025  1.00  0.00           N  
ATOM   1524  C5    A Z  71      67.703   1.341   5.252  1.00  0.00           C  
ATOM   1525  C6    A Z  71      68.238   0.598   6.318  1.00  0.00           C  
ATOM   1526  N6    A Z  71      68.325  -0.739   6.315  1.00  0.00           N  
ATOM   1527  N1    A Z  71      68.678   1.281   7.390  1.00  0.00           N  
ATOM   1528  C2    A Z  71      68.589   2.610   7.386  1.00  0.00           C  
ATOM   1529  N3    A Z  71      68.112   3.408   6.453  1.00  0.00           N  
ATOM   1530  C4    A Z  71      67.679   2.699   5.391  1.00  0.00           C  
ATOM   1531  P     A Z  72      69.062   6.514   0.161  1.00  0.00           P  
ATOM   1532  O1P   A Z  72      69.266   5.132  -0.335  1.00  0.00           O  
ATOM   1533  O2P   A Z  72      69.028   7.642  -0.796  1.00  0.00           O  
ATOM   1534  O5*   A Z  72      70.190   6.830   1.270  1.00  0.00           O  
ATOM   1535  C5*   A Z  72      71.142   5.830   1.666  1.00  0.00           C  
ATOM   1536  C4*   A Z  72      72.204   6.401   2.599  1.00  0.00           C  
ATOM   1537  O4*   A Z  72      71.568   6.892   3.792  1.00  0.00           O  
ATOM   1538  C3*   A Z  72      73.241   5.384   3.089  1.00  0.00           C  
ATOM   1539  O3*   A Z  72      74.463   6.106   3.309  1.00  0.00           O  
ATOM   1540  C2*   A Z  72      72.711   4.969   4.454  1.00  0.00           C  
ATOM   1541  O2*   A Z  72      73.776   4.508   5.292  1.00  0.00           O  
ATOM   1542  C1*   A Z  72      72.151   6.292   4.953  1.00  0.00           C  
ATOM   1543  N9    A Z  72      71.093   6.122   5.988  1.00  0.00           N  
ATOM   1544  C8    A Z  72      69.746   6.392   5.903  1.00  0.00           C  
ATOM   1545  N7    A Z  72      69.086   6.133   6.991  1.00  0.00           N  
ATOM   1546  C5    A Z  72      70.055   5.658   7.863  1.00  0.00           C  
ATOM   1547  C6    A Z  72      69.993   5.208   9.192  1.00  0.00           C  
ATOM   1548  N6    A Z  72      68.859   5.163   9.905  1.00  0.00           N  
ATOM   1549  N1    A Z  72      71.143   4.805   9.764  1.00  0.00           N  
ATOM   1550  C2    A Z  72      72.266   4.851   9.049  1.00  0.00           C  
ATOM   1551  N3    A Z  72      72.445   5.250   7.808  1.00  0.00           N  
ATOM   1552  C4    A Z  72      71.279   5.648   7.260  1.00  0.00           C  
ATOM   1553  P     A Z  73      75.642   6.092   2.209  1.00  0.00           P  
ATOM   1554  O1P   A Z  73      75.022   5.974   0.869  1.00  0.00           O  
ATOM   1555  O2P   A Z  73      76.558   7.218   2.501  1.00  0.00           O  
ATOM   1556  O5*   A Z  73      76.407   4.709   2.535  1.00  0.00           O  
ATOM   1557  C5*   A Z  73      77.220   4.579   3.709  1.00  0.00           C  
ATOM   1558  C4*   A Z  73      78.583   5.245   3.531  1.00  0.00           C  
ATOM   1559  O4*   A Z  73      79.360   5.070   4.712  1.00  0.00           O  
ATOM   1560  C3*   A Z  73      79.465   4.631   2.464  1.00  0.00           C  
ATOM   1561  O3*   A Z  73      79.115   5.232   1.210  1.00  0.00           O  
ATOM   1562  C2*   A Z  73      80.851   5.140   2.856  1.00  0.00           C  
ATOM   1563  O2*   A Z  73      81.078   6.451   2.324  1.00  0.00           O  
ATOM   1564  C1*   A Z  73      80.757   5.195   4.391  1.00  0.00           C  
ATOM   1565  N9    A Z  73      81.493   4.078   5.046  1.00  0.00           N  
ATOM   1566  C8    A Z  73      81.744   2.809   4.573  1.00  0.00           C  
ATOM   1567  N7    A Z  73      82.419   2.065   5.392  1.00  0.00           N  
ATOM   1568  C5    A Z  73      82.639   2.887   6.489  1.00  0.00           C  
ATOM   1569  C6    A Z  73      83.305   2.683   7.708  1.00  0.00           C  
ATOM   1570  N6    A Z  73      83.899   1.529   8.041  1.00  0.00           N  
ATOM   1571  N1    A Z  73      83.336   3.711   8.576  1.00  0.00           N  
ATOM   1572  C2    A Z  73      82.743   4.854   8.239  1.00  0.00           C  
ATOM   1573  N3    A Z  73      82.095   5.160   7.136  1.00  0.00           N  
ATOM   1574  C4    A Z  73      82.078   4.114   6.284  1.00  0.00           C  
ATOM   1575  P     G Z  74      79.621   4.587  -0.180  1.00  0.00           P  
ATOM   1576  O1P   G Z  74      79.557   3.113  -0.059  1.00  0.00           O  
ATOM   1577  O2P   G Z  74      78.919   5.266  -1.292  1.00  0.00           O  
ATOM   1578  O5*   G Z  74      81.175   5.017  -0.225  1.00  0.00           O  
ATOM   1579  C5*   G Z  74      81.558   6.336  -0.636  1.00  0.00           C  
ATOM   1580  C4*   G Z  74      83.030   6.615  -0.348  1.00  0.00           C  
ATOM   1581  O4*   G Z  74      83.281   6.479   1.057  1.00  0.00           O  
ATOM   1582  C3*   G Z  74      84.008   5.635  -0.964  1.00  0.00           C  
ATOM   1583  O3*   G Z  74      84.288   6.076  -2.300  1.00  0.00           O  
ATOM   1584  C2*   G Z  74      85.250   5.879  -0.121  1.00  0.00           C  
ATOM   1585  O2*   G Z  74      85.913   7.081  -0.527  1.00  0.00           O  
ATOM   1586  C1*   G Z  74      84.638   6.043   1.275  1.00  0.00           C  
ATOM   1587  N9    G Z  74      84.621   4.768   2.045  1.00  0.00           N  
ATOM   1588  C8    G Z  74      83.925   3.606   1.789  1.00  0.00           C  
ATOM   1589  N7    G Z  74      84.132   2.656   2.670  1.00  0.00           N  
ATOM   1590  C5    G Z  74      85.027   3.229   3.573  1.00  0.00           C  
ATOM   1591  C6    G Z  74      85.619   2.687   4.742  1.00  0.00           C  
ATOM   1592  O6    G Z  74      85.473   1.569   5.232  1.00  0.00           O  
ATOM   1593  N1    G Z  74      86.469   3.612   5.361  1.00  0.00           N  
ATOM   1594  C2    G Z  74      86.716   4.895   4.910  1.00  0.00           C  
ATOM   1595  N2    G Z  74      87.561   5.622   5.644  1.00  0.00           N  
ATOM   1596  N3    G Z  74      86.161   5.402   3.812  1.00  0.00           N  
ATOM   1597  C4    G Z  74      85.332   4.517   3.199  1.00  0.00           C  
ATOM   1598  P     C Z  75      85.013   5.098  -3.357  1.00  0.00           P  
ATOM   1599  O1P   C Z  75      84.432   3.745  -3.213  1.00  0.00           O  
ATOM   1600  O2P   C Z  75      85.020   5.763  -4.679  1.00  0.00           O  
ATOM   1601  O5*   C Z  75      86.529   5.047  -2.808  1.00  0.00           O  
ATOM   1602  C5*   C Z  75      87.403   6.176  -2.958  1.00  0.00           C  
ATOM   1603  C4*   C Z  75      88.644   6.052  -2.080  1.00  0.00           C  
ATOM   1604  O4*   C Z  75      88.249   5.915  -0.710  1.00  0.00           O  
ATOM   1605  C3*   C Z  75      89.489   4.815  -2.323  1.00  0.00           C  
ATOM   1606  O3*   C Z  75      90.408   5.116  -3.382  1.00  0.00           O  
ATOM   1607  C2*   C Z  75      90.278   4.732  -1.026  1.00  0.00           C  
ATOM   1608  O2*   C Z  75      91.325   5.706  -1.006  1.00  0.00           O  
ATOM   1609  C1*   C Z  75      89.193   5.083  -0.003  1.00  0.00           C  
ATOM   1610  N1    C Z  75      88.484   3.879   0.513  1.00  0.00           N  
ATOM   1611  C2    C Z  75      88.842   3.403   1.772  1.00  0.00           C  
ATOM   1612  O2    C Z  75      89.725   3.995   2.403  1.00  0.00           O  
ATOM   1613  N3    C Z  75      88.208   2.307   2.260  1.00  0.00           N  
ATOM   1614  C4    C Z  75      87.256   1.694   1.546  1.00  0.00           C  
ATOM   1615  N4    C Z  75      86.667   0.629   2.066  1.00  0.00           N  
ATOM   1616  C5    C Z  75      86.872   2.167   0.249  1.00  0.00           C  
ATOM   1617  C6    C Z  75      87.518   3.264  -0.221  1.00  0.00           C  
ATOM   1618  P     C Z  76      90.896   3.964  -4.398  1.00  0.00           P  
ATOM   1619  O1P   C Z  76      89.747   3.070  -4.671  1.00  0.00           O  
ATOM   1620  O2P   C Z  76      91.615   4.609  -5.518  1.00  0.00           O  
ATOM   1621  O5*   C Z  76      91.966   3.143  -3.513  1.00  0.00           O  
ATOM   1622  C5*   C Z  76      93.217   3.736  -3.140  1.00  0.00           C  
ATOM   1623  C4*   C Z  76      93.848   3.022  -1.947  1.00  0.00           C  
ATOM   1624  O4*   C Z  76      92.912   2.991  -0.862  1.00  0.00           O  
ATOM   1625  C3*   C Z  76      94.177   1.558  -2.172  1.00  0.00           C  
ATOM   1626  O3*   C Z  76      95.502   1.489  -2.718  1.00  0.00           O  
ATOM   1627  C2*   C Z  76      94.242   1.034  -0.746  1.00  0.00           C  
ATOM   1628  O2*   C Z  76      95.467   1.423  -0.118  1.00  0.00           O  
ATOM   1629  C1*   C Z  76      93.058   1.769  -0.111  1.00  0.00           C  
ATOM   1630  N1    C Z  76      91.790   0.992  -0.200  1.00  0.00           N  
ATOM   1631  C2    C Z  76      91.510   0.088   0.820  1.00  0.00           C  
ATOM   1632  O2    C Z  76      92.317  -0.033   1.749  1.00  0.00           O  
ATOM   1633  N3    C Z  76      90.358  -0.630   0.758  1.00  0.00           N  
ATOM   1634  C4    C Z  76      89.509  -0.471  -0.265  1.00  0.00           C  
ATOM   1635  N4    C Z  76      88.401  -1.194  -0.279  1.00  0.00           N  
ATOM   1636  C5    C Z  76      89.779   0.455  -1.324  1.00  0.00           C  
ATOM   1637  C6    C Z  76      90.934   1.162  -1.244  1.00  0.00           C  
ATOM   1638  P     G Z  77      95.973   0.211  -3.583  1.00  0.00           P  
ATOM   1639  O1P   G Z  77      94.881  -0.142  -4.517  1.00  0.00           O  
ATOM   1640  O2P   G Z  77      97.332   0.478  -4.104  1.00  0.00           O  
ATOM   1641  O5*   G Z  77      96.072  -0.950  -2.469  1.00  0.00           O  
ATOM   1642  C5*   G Z  77      97.189  -1.018  -1.571  1.00  0.00           C  
ATOM   1643  C4*   G Z  77      97.089  -2.222  -0.639  1.00  0.00           C  
ATOM   1644  O4*   G Z  77      95.881  -2.130   0.126  1.00  0.00           O  
ATOM   1645  C3*   G Z  77      96.974  -3.563  -1.341  1.00  0.00           C  
ATOM   1646  O3*   G Z  77      98.308  -4.057  -1.529  1.00  0.00           O  
ATOM   1647  C2*   G Z  77      96.307  -4.426  -0.279  1.00  0.00           C  
ATOM   1648  O2*   G Z  77      97.259  -4.855   0.703  1.00  0.00           O  
ATOM   1649  C1*   G Z  77      95.311  -3.435   0.332  1.00  0.00           C  
ATOM   1650  N9    G Z  77      93.973  -3.482  -0.321  1.00  0.00           N  
ATOM   1651  C8    G Z  77      93.513  -2.780  -1.414  1.00  0.00           C  
ATOM   1652  N7    G Z  77      92.272  -3.055  -1.740  1.00  0.00           N  
ATOM   1653  C5    G Z  77      91.883  -4.005  -0.796  1.00  0.00           C  
ATOM   1654  C6    G Z  77      90.647  -4.681  -0.636  1.00  0.00           C  
ATOM   1655  O6    G Z  77      89.621  -4.578  -1.304  1.00  0.00           O  
ATOM   1656  N1    G Z  77      90.684  -5.564   0.452  1.00  0.00           N  
ATOM   1657  C2    G Z  77      91.773  -5.769   1.277  1.00  0.00           C  
ATOM   1658  N2    G Z  77      91.607  -6.655   2.259  1.00  0.00           N  
ATOM   1659  N3    G Z  77      92.933  -5.135   1.124  1.00  0.00           N  
ATOM   1660  C4    G Z  77      92.915  -4.272   0.074  1.00  0.00           C  
ATOM   1661  P     C Z  78      98.589  -5.353  -2.446  1.00  0.00           P  
ATOM   1662  O1P   C Z  78      97.767  -5.242  -3.672  1.00  0.00           O  
ATOM   1663  O2P   C Z  78     100.056  -5.533  -2.554  1.00  0.00           O  
ATOM   1664  O5*   C Z  78      98.000  -6.552  -1.543  1.00  0.00           O  
ATOM   1665  C5*   C Z  78      97.430  -7.716  -2.157  1.00  0.00           C  
ATOM   1666  C4*   C Z  78      96.352  -8.340  -1.279  1.00  0.00           C  
ATOM   1667  O4*   C Z  78      95.294  -7.405  -1.086  1.00  0.00           O  
ATOM   1668  C3*   C Z  78      95.639  -9.525  -1.892  1.00  0.00           C  
ATOM   1669  O3*   C Z  78      96.404 -10.698  -1.562  1.00  0.00           O  
ATOM   1670  C2*   C Z  78      94.335  -9.582  -1.099  1.00  0.00           C  
ATOM   1671  O2*   C Z  78      94.497 -10.347   0.101  1.00  0.00           O  
ATOM   1672  C1*   C Z  78      94.081  -8.105  -0.762  1.00  0.00           C  
ATOM   1673  N1    C Z  78      92.971  -7.532  -1.573  1.00  0.00           N  
ATOM   1674  C2    C Z  78      91.692  -8.046  -1.376  1.00  0.00           C  
ATOM   1675  O2    C Z  78      91.532  -8.947  -0.545  1.00  0.00           O  
ATOM   1676  N3    C Z  78      90.666  -7.537  -2.107  1.00  0.00           N  
ATOM   1677  C4    C Z  78      90.880  -6.561  -2.997  1.00  0.00           C  
ATOM   1678  N4    C Z  78      89.845  -6.099  -3.683  1.00  0.00           N  
ATOM   1679  C5    C Z  78      92.187  -6.018  -3.213  1.00  0.00           C  
ATOM   1680  C6    C Z  78      93.199  -6.540  -2.475  1.00  0.00           C  
ATOM   1681  P     A Z  79      97.218 -11.718  -1.983  1.00  0.00           P  
ATOM   1682  O1P   A Z  79      98.600 -11.625  -1.451  1.00  0.00           O  
ATOM   1683  O2P   A Z  79      96.400 -12.910  -2.073  1.00  0.00           O  
ATOM   1684  O5*   A Z  79      97.304 -11.856  -3.586  1.00  0.00           O  
ATOM   1685  C5*   A Z  79      98.369 -12.587  -4.206  1.00  0.00           C  
ATOM   1686  C4*   A Z  79      98.664 -12.062  -5.608  1.00  0.00           C  
ATOM   1687  O4*   A Z  79      99.107 -10.698  -5.507  1.00  0.00           O  
ATOM   1688  C3*   A Z  79      99.790 -12.793  -6.345  1.00  0.00           C  
ATOM   1689  O3*   A Z  79      99.605 -12.694  -7.762  1.00  0.00           O  
ATOM   1690  C2*   A Z  79     101.012 -11.996  -5.913  1.00  0.00           C  
ATOM   1691  O2*   A Z  79     102.084 -12.157  -6.850  1.00  0.00           O  
ATOM   1692  C1*   A Z  79     100.461 -10.577  -5.955  1.00  0.00           C  
ATOM   1693  N9    A Z  79     101.191  -9.652  -5.045  1.00  0.00           N  
ATOM   1694  C8    A Z  79     100.954  -9.375  -3.716  1.00  0.00           C  
ATOM   1695  N7    A Z  79     101.778  -8.513  -3.204  1.00  0.00           N  
ATOM   1696  C5    A Z  79     102.625  -8.191  -4.254  1.00  0.00           C  
ATOM   1697  C6    A Z  79     103.724  -7.322  -4.353  1.00  0.00           C  
ATOM   1698  N6    A Z  79     104.177  -6.585  -3.330  1.00  0.00           N  
ATOM   1699  N1    A Z  79     104.340  -7.238  -5.547  1.00  0.00           N  
ATOM   1700  C2    A Z  79     103.886  -7.974  -6.559  1.00  0.00           C  
ATOM   1701  N3    A Z  79     102.874  -8.815  -6.584  1.00  0.00           N  
ATOM   1702  C4    A Z  79     102.274  -8.881  -5.379  1.00  0.00           C  
ATOM   1703  P     A Z  80      98.356 -12.956  -9.336  1.00  0.00           P  
ATOM   1704  O1P   A Z  80      99.226 -13.905 -10.067  1.00  0.00           O  
ATOM   1705  O2P   A Z  80      97.172 -13.546  -8.673  1.00  0.00           O  
ATOM   1706  O5*   A Z  80      97.894 -11.778 -10.318  1.00  0.00           O  
ATOM   1707  C5*   A Z  80      97.109 -10.695  -9.786  1.00  0.00           C  
ATOM   1708  C4*   A Z  80      96.893  -9.641 -10.853  1.00  0.00           C  
ATOM   1709  O4*   A Z  80      98.171  -9.007 -11.156  1.00  0.00           O  
ATOM   1710  C3*   A Z  80      96.409 -10.154 -12.209  1.00  0.00           C  
ATOM   1711  O3*   A Z  80      95.025 -10.311 -12.232  1.00  0.00           O  
ATOM   1712  C2*   A Z  80      96.892  -9.060 -13.159  1.00  0.00           C  
ATOM   1713  O2*   A Z  80      96.062  -7.914 -13.070  1.00  0.00           O  
ATOM   1714  C1*   A Z  80      98.233  -8.683 -12.537  1.00  0.00           C  
ATOM   1715  N9    A Z  80      99.392  -9.412 -13.125  1.00  0.00           N  
ATOM   1716  C8    A Z  80     100.131 -10.443 -12.588  1.00  0.00           C  
ATOM   1717  N7    A Z  80     101.085 -10.864 -13.360  1.00  0.00           N  
ATOM   1718  C5    A Z  80     100.980 -10.066 -14.489  1.00  0.00           C  
ATOM   1719  C6    A Z  80     101.712 -10.017 -15.687  1.00  0.00           C  
ATOM   1720  N6    A Z  80     102.746 -10.828 -15.954  1.00  0.00           N  
ATOM   1721  N1    A Z  80     101.344  -9.102 -16.601  1.00  0.00           N  
ATOM   1722  C2    A Z  80     100.316  -8.300 -16.330  1.00  0.00           C  
ATOM   1723  N3    A Z  80      99.560  -8.254 -15.254  1.00  0.00           N  
ATOM   1724  C4    A Z  80      99.951  -9.180 -14.353  1.00  0.00           C  
ATOM   1725  P     A Z  81      93.740  -9.326 -11.753  1.00  0.00           P  
ATOM   1726  O1P   A Z  81      92.808 -10.342 -11.215  1.00  0.00           O  
ATOM   1727  O2P   A Z  81      94.236  -8.327 -10.780  1.00  0.00           O  
ATOM   1728  O5*   A Z  81      93.069  -8.580 -13.001  1.00  0.00           O  
ATOM   1729  C5*   A Z  81      93.840  -7.609 -13.732  1.00  0.00           C  
ATOM   1730  C4*   A Z  81      93.057  -7.125 -14.935  1.00  0.00           C  
ATOM   1731  O4*   A Z  81      92.924  -8.223 -15.884  1.00  0.00           O  
ATOM   1732  C3*   A Z  81      91.614  -6.698 -14.663  1.00  0.00           C  
ATOM   1733  O3*   A Z  81      91.547  -5.378 -14.219  1.00  0.00           O  
ATOM   1734  C2*   A Z  81      90.960  -6.894 -16.029  1.00  0.00           C  
ATOM   1735  O2*   A Z  81      91.315  -5.845 -16.912  1.00  0.00           O  
ATOM   1736  C1*   A Z  81      91.663  -8.153 -16.528  1.00  0.00           C  
ATOM   1737  N9    A Z  81      90.923  -9.411 -16.229  1.00  0.00           N  
ATOM   1738  C8    A Z  81      91.199 -10.377 -15.289  1.00  0.00           C  
ATOM   1739  N7    A Z  81      90.353 -11.361 -15.280  1.00  0.00           N  
ATOM   1740  C5    A Z  81      89.448 -11.035 -16.281  1.00  0.00           C  
ATOM   1741  C6    A Z  81      88.302 -11.681 -16.769  1.00  0.00           C  
ATOM   1742  N6    A Z  81      87.853 -12.851 -16.291  1.00  0.00           N  
ATOM   1743  N1    A Z  81      87.632 -11.083 -17.771  1.00  0.00           N  
ATOM   1744  C2    A Z  81      88.084  -9.921 -18.241  1.00  0.00           C  
ATOM   1745  N3    A Z  81      89.136  -9.225 -17.865  1.00  0.00           N  
ATOM   1746  C4    A Z  81      89.788  -9.848 -16.862  1.00  0.00           C  
ATOM   1747  P     A Z  82      90.276  -4.632 -12.893  1.00  0.00           P  
ATOM   1748  O1P   A Z  82      89.796  -5.584 -11.670  1.00  0.00           O  
ATOM   1749  O2P   A Z  82      91.256  -3.407 -12.931  1.00  0.00           O  
ATOM   1750  O5*   A Z  82      88.771  -4.127 -13.099  1.00  0.00           O  
ATOM   1751  C5*   A Z  82      88.535  -2.927 -13.857  1.00  0.00           C  
ATOM   1752  C4*   A Z  82      87.045  -2.707 -14.031  1.00  0.00           C  
ATOM   1753  O4*   A Z  82      86.513  -3.752 -14.892  1.00  0.00           O  
ATOM   1754  C3*   A Z  82      86.205  -2.815 -12.758  1.00  0.00           C  
ATOM   1755  O3*   A Z  82      86.194  -1.616 -12.048  1.00  0.00           O  
ATOM   1756  C2*   A Z  82      84.831  -3.185 -13.313  1.00  0.00           C  
ATOM   1757  O2*   A Z  82      84.196  -2.049 -13.877  1.00  0.00           O  
ATOM   1758  C1*   A Z  82      85.205  -4.103 -14.471  1.00  0.00           C  
ATOM   1759  N9    A Z  82      85.210  -5.548 -14.109  1.00  0.00           N  
ATOM   1760  C8    A Z  82      86.282  -6.387 -13.906  1.00  0.00           C  
ATOM   1761  N7    A Z  82      85.949  -7.603 -13.600  1.00  0.00           N  
ATOM   1762  C5    A Z  82      84.561  -7.579 -13.596  1.00  0.00           C  
ATOM   1763  C6    A Z  82      83.598  -8.568 -13.342  1.00  0.00           C  
ATOM   1764  N6    A Z  82      83.904  -9.835 -13.026  1.00  0.00           N  
ATOM   1765  N1    A Z  82      82.304  -8.208 -13.424  1.00  0.00           N  
ATOM   1766  C2    A Z  82      82.006  -6.948 -13.736  1.00  0.00           C  
ATOM   1767  N3    A Z  82      82.815  -5.943 -13.993  1.00  0.00           N  
ATOM   1768  C4    A Z  82      84.104  -6.331 -13.905  1.00  0.00           C  
ATOM   1769  P     A Z  83      86.401  -0.614 -11.143  1.00  0.00           P  
ATOM   1770  O1P   A Z  83      85.972  -1.764 -10.318  1.00  0.00           O  
ATOM   1771  O2P   A Z  83      87.610   0.100 -10.675  1.00  0.00           O  
ATOM   1772  O5*   A Z  83      85.190   0.422 -11.302  1.00  0.00           O  
ATOM   1773  C5*   A Z  83      85.364   1.576 -12.144  1.00  0.00           C  
ATOM   1774  C4*   A Z  83      84.063   2.344 -12.245  1.00  0.00           C  
ATOM   1775  O4*   A Z  83      83.099   1.543 -12.986  1.00  0.00           O  
ATOM   1776  C3*   A Z  83      83.357   2.638 -10.920  1.00  0.00           C  
ATOM   1777  O3*   A Z  83      83.866   3.784 -10.313  1.00  0.00           O  
ATOM   1778  C2*   A Z  83      81.905   2.802 -11.361  1.00  0.00           C  
ATOM   1779  O2*   A Z  83      81.703   4.060 -11.977  1.00  0.00           O  
ATOM   1780  C1*   A Z  83      81.797   1.748 -12.460  1.00  0.00           C  
ATOM   1781  N9    A Z  83      81.282   0.435 -11.981  1.00  0.00           N  
ATOM   1782  C8    A Z  83      81.966  -0.742 -11.775  1.00  0.00           C  
ATOM   1783  N7    A Z  83      81.223  -1.717 -11.349  1.00  0.00           N  
ATOM   1784  C5    A Z  83      79.955  -1.158 -11.264  1.00  0.00           C  
ATOM   1785  C6    A Z  83      78.714  -1.683 -10.870  1.00  0.00           C  
ATOM   1786  N6    A Z  83      78.540  -2.951 -10.471  1.00  0.00           N  
ATOM   1787  N1    A Z  83      77.653  -0.856 -10.903  1.00  0.00           N  
ATOM   1788  C2    A Z  83      77.833   0.403 -11.300  1.00  0.00           C  
ATOM   1789  N3    A Z  83      78.938   1.002 -11.688  1.00  0.00           N  
ATOM   1790  C4    A Z  83      79.984   0.152 -11.646  1.00  0.00           C  
ATOM   1791  P     A Z  84      84.405   5.785 -10.680  1.00  0.00           P  
ATOM   1792  O1P   A Z  84      84.879   6.627  -9.738  1.00  0.00           O  
ATOM   1793  O2P   A Z  84      85.307   5.832 -11.912  1.00  0.00           O  
ATOM   1794  O5*   A Z  84      83.007   6.413 -11.089  1.00  0.00           O  
ATOM   1795  C5*   A Z  84      83.296   8.083 -11.271  1.00  0.00           C  
ATOM   1796  C4*   A Z  84      82.009   8.689 -11.796  1.00  0.00           C  
ATOM   1797  O4*   A Z  84      81.792   8.228 -13.160  1.00  0.00           O  
ATOM   1798  C3*   A Z  84      80.732   8.281 -11.061  1.00  0.00           C  
ATOM   1799  O3*   A Z  84      80.519   9.066  -9.929  1.00  0.00           O  
ATOM   1800  C2*   A Z  84      79.665   8.492 -12.133  1.00  0.00           C  
ATOM   1801  O2*   A Z  84      79.373   9.870 -12.289  1.00  0.00           O  
ATOM   1802  C1*   A Z  84      80.405   8.049 -13.391  1.00  0.00           C  
ATOM   1803  N9    A Z  84      80.176   6.621 -13.747  1.00  0.00           N  
ATOM   1804  C8    A Z  84      81.028   5.547 -13.616  1.00  0.00           C  
ATOM   1805  N7    A Z  84      80.525   4.423 -14.024  1.00  0.00           N  
ATOM   1806  C5    A Z  84      79.251   4.763 -14.456  1.00  0.00           C  
ATOM   1807  C6    A Z  84      78.203   4.005 -15.004  1.00  0.00           C  
ATOM   1808  N6    A Z  84      78.281   2.685 -15.222  1.00  0.00           N  
ATOM   1809  N1    A Z  84      77.069   4.657 -15.324  1.00  0.00           N  
ATOM   1810  C2    A Z  84      76.999   5.969 -15.105  1.00  0.00           C  
ATOM   1811  N3    A Z  84      77.907   6.776 -14.600  1.00  0.00           N  
ATOM   1812  C4    A Z  84      79.031   6.099 -14.290  1.00  0.00           C  
ATOM   1813  P     U Z  85      79.701   9.569  -9.142  1.00  0.00           P  
ATOM   1814  O1P   U Z  85      78.827   8.578 -10.035  1.00  0.00           O  
ATOM   1815  O2P   U Z  85      79.608   8.554  -7.691  1.00  0.00           O  
ATOM   1816  O5*   U Z  85      78.793  11.148  -9.137  1.00  0.00           O  
ATOM   1817  C5*   U Z  85      79.460  12.220  -9.827  1.00  0.00           C  
ATOM   1818  C4*   U Z  85      78.453  13.271 -10.249  1.00  0.00           C  
ATOM   1819  O4*   U Z  85      77.587  12.709 -11.275  1.00  0.00           O  
ATOM   1820  C3*   U Z  85      77.485  13.736  -9.160  1.00  0.00           C  
ATOM   1821  O3*   U Z  85      78.044  14.738  -8.372  1.00  0.00           O  
ATOM   1822  C2*   U Z  85      76.295  14.230  -9.984  1.00  0.00           C  
ATOM   1823  O2*   U Z  85      76.572  15.496 -10.559  1.00  0.00           O  
ATOM   1824  C1*   U Z  85      76.272  13.219 -11.126  1.00  0.00           C  
ATOM   1825  N1    U Z  85      75.355  12.069 -10.888  1.00  0.00           N  
ATOM   1826  C2    U Z  85      74.007  12.310 -10.999  1.00  0.00           C  
ATOM   1827  O2    U Z  85      73.550  13.406 -11.278  1.00  0.00           O  
ATOM   1828  N3    U Z  85      73.189  11.221 -10.772  1.00  0.00           N  
ATOM   1829  C4    U Z  85      73.597   9.943 -10.450  1.00  0.00           C  
ATOM   1830  O4    U Z  85      72.770   9.046 -10.269  1.00  0.00           O  
ATOM   1831  C5    U Z  85      75.030   9.788 -10.355  1.00  0.00           C  
ATOM   1832  C6    U Z  85      75.849  10.831 -10.571  1.00  0.00           C  
ATOM   1833  P     A Z  86      76.765  15.244  -6.398  1.00  0.00           P  
ATOM   1834  O1P   A Z  86      75.755  14.164  -6.422  1.00  0.00           O  
ATOM   1835  O2P   A Z  86      77.595  15.323  -5.176  1.00  0.00           O  
ATOM   1836  O5*   A Z  86      76.054  16.656  -6.661  1.00  0.00           O  
ATOM   1837  C5*   A Z  86      76.868  17.838  -6.766  1.00  0.00           C  
ATOM   1838  C4*   A Z  86      76.007  19.029  -7.137  1.00  0.00           C  
ATOM   1839  O4*   A Z  86      75.512  18.846  -8.495  1.00  0.00           O  
ATOM   1840  C3*   A Z  86      74.740  19.218  -6.304  1.00  0.00           C  
ATOM   1841  O3*   A Z  86      75.002  19.909  -5.123  1.00  0.00           O  
ATOM   1842  C2*   A Z  86      73.846  20.006  -7.260  1.00  0.00           C  
ATOM   1843  O2*   A Z  86      74.248  21.363  -7.323  1.00  0.00           O  
ATOM   1844  C1*   A Z  86      74.200  19.374  -8.603  1.00  0.00           C  
ATOM   1845  N9    A Z  86      73.288  18.265  -9.003  1.00  0.00           N  
ATOM   1846  C8    A Z  86      73.520  16.908  -9.000  1.00  0.00           C  
ATOM   1847  N7    A Z  86      72.513  16.201  -9.411  1.00  0.00           N  
ATOM   1848  C5    A Z  86      71.540  17.144  -9.708  1.00  0.00           C  
ATOM   1849  C6    A Z  86      70.227  17.031 -10.193  1.00  0.00           C  
ATOM   1850  N6    A Z  86      69.643  15.857 -10.478  1.00  0.00           N  
ATOM   1851  N1    A Z  86      69.534  18.168 -10.376  1.00  0.00           N  
ATOM   1852  C2    A Z  86      70.119  19.331 -10.092  1.00  0.00           C  
ATOM   1853  N3    A Z  86      71.332  19.560  -9.636  1.00  0.00           N  
ATOM   1854  C4    A Z  86      72.004  18.403  -9.461  1.00  0.00           C  
ATOM   1855  P     G Z  87      74.503  22.322  -4.862  1.00  0.00           P  
ATOM   1856  O1P   G Z  87      73.093  22.196  -5.290  1.00  0.00           O  
ATOM   1857  O2P   G Z  87      74.717  22.803  -3.480  1.00  0.00           O  
ATOM   1858  O5*   G Z  87      75.300  23.255  -5.890  1.00  0.00           O  
ATOM   1859  C5*   G Z  87      76.717  23.440  -5.712  1.00  0.00           C  
ATOM   1860  C4*   G Z  87      77.282  24.252  -6.861  1.00  0.00           C  
ATOM   1861  O4*   G Z  87      77.205  23.459  -8.080  1.00  0.00           O  
ATOM   1862  C3*   G Z  87      76.523  25.535  -7.207  1.00  0.00           C  
ATOM   1863  O3*   G Z  87      76.919  26.597  -6.396  1.00  0.00           O  
ATOM   1864  C2*   G Z  87      76.896  25.740  -8.673  1.00  0.00           C  
ATOM   1865  O2*   G Z  87      78.214  26.249  -8.790  1.00  0.00           O  
ATOM   1866  C1*   G Z  87      76.929  24.305  -9.185  1.00  0.00           C  
ATOM   1867  N9    G Z  87      75.646  23.856  -9.795  1.00  0.00           N  
ATOM   1868  C8    G Z  87      74.695  22.996  -9.289  1.00  0.00           C  
ATOM   1869  N7    G Z  87      73.671  22.807 -10.085  1.00  0.00           N  
ATOM   1870  C5    G Z  87      73.963  23.597 -11.197  1.00  0.00           C  
ATOM   1871  C6    G Z  87      73.225  23.802 -12.390  1.00  0.00           C  
ATOM   1872  O6    G Z  87      72.144  23.322 -12.721  1.00  0.00           O  
ATOM   1873  N1    G Z  87      73.889  24.683 -13.256  1.00  0.00           N  
ATOM   1874  C2    G Z  87      75.104  25.287 -13.000  1.00  0.00           C  
ATOM   1875  N2    G Z  87      75.569  26.097 -13.954  1.00  0.00           N  
ATOM   1876  N3    G Z  87      75.795  25.094 -11.879  1.00  0.00           N  
ATOM   1877  C4    G Z  87      75.166  24.241 -11.029  1.00  0.00           C  
ATOM   1878  P     U Z  88      75.810  27.720  -5.978  1.00  0.00           P  
ATOM   1879  O1P   U Z  88      74.501  27.065  -5.769  1.00  0.00           O  
ATOM   1880  O2P   U Z  88      76.310  28.536  -4.849  1.00  0.00           O  
ATOM   1881  O5*   U Z  88      75.766  28.607  -7.308  1.00  0.00           O  
ATOM   1882  C5*   U Z  88      76.967  29.266  -7.750  1.00  0.00           C  
ATOM   1883  C4*   U Z  88      76.729  29.941  -9.086  1.00  0.00           C  
ATOM   1884  O4*   U Z  88      76.524  28.918 -10.102  1.00  0.00           O  
ATOM   1885  C3*   U Z  88      75.472  30.808  -9.179  1.00  0.00           C  
ATOM   1886  O3*   U Z  88      75.701  32.093  -8.689  1.00  0.00           O  
ATOM   1887  C2*   U Z  88      75.185  30.793 -10.677  1.00  0.00           C  
ATOM   1888  O2*   U Z  88      76.072  31.654 -11.371  1.00  0.00           O  
ATOM   1889  C1*   U Z  88      75.571  29.364 -11.051  1.00  0.00           C  
ATOM   1890  N1    U Z  88      74.426  28.412 -11.037  1.00  0.00           N  
ATOM   1891  C2    U Z  88      73.528  28.498 -12.073  1.00  0.00           C  
ATOM   1892  O2    U Z  88      73.636  29.307 -12.978  1.00  0.00           O  
ATOM   1893  N3    U Z  88      72.479  27.599 -12.026  1.00  0.00           N  
ATOM   1894  C4    U Z  88      72.261  26.646 -11.053  1.00  0.00           C  
ATOM   1895  O4    U Z  88      71.284  25.896 -11.118  1.00  0.00           O  
ATOM   1896  C5    U Z  88      73.256  26.632 -10.007  1.00  0.00           C  
ATOM   1897  C6    U Z  88      74.285  27.496 -10.028  1.00  0.00           C  
ATOM   1898  P     C Z  89      74.481  32.871  -7.931  1.00  0.00           P  
ATOM   1899  O1P   C Z  89      73.686  31.897  -7.148  1.00  0.00           O  
ATOM   1900  O2P   C Z  89      75.005  34.030  -7.177  1.00  0.00           O  
ATOM   1901  O5*   C Z  89      73.628  33.382  -9.185  1.00  0.00           O  
ATOM   1902  C5*   C Z  89      74.245  34.273 -10.133  1.00  0.00           C  
ATOM   1903  C4*   C Z  89      73.305  34.524 -11.294  1.00  0.00           C  
ATOM   1904  O4*   C Z  89      73.152  33.290 -12.054  1.00  0.00           O  
ATOM   1905  C3*   C Z  89      71.872  34.906 -10.921  1.00  0.00           C  
ATOM   1906  O3*   C Z  89      71.757  36.272 -10.668  1.00  0.00           O  
ATOM   1907  C2*   C Z  89      71.093  34.470 -12.160  1.00  0.00           C  
ATOM   1908  O2*   C Z  89      71.275  35.392 -13.221  1.00  0.00           O  
ATOM   1909  C1*   C Z  89      71.828  33.193 -12.551  1.00  0.00           C  
ATOM   1910  N1    C Z  89      71.215  31.956 -11.992  1.00  0.00           N  
ATOM   1911  C2    C Z  89      70.028  31.505 -12.561  1.00  0.00           C  
ATOM   1912  O2    C Z  89      69.536  32.143 -13.500  1.00  0.00           O  
ATOM   1913  N3    C Z  89      69.453  30.379 -12.066  1.00  0.00           N  
ATOM   1914  C4    C Z  89      70.017  29.716 -11.048  1.00  0.00           C  
ATOM   1915  N4    C Z  89      69.417  28.623 -10.602  1.00  0.00           N  
ATOM   1916  C5    C Z  89      71.238  30.163 -10.448  1.00  0.00           C  
ATOM   1917  C6    C Z  89      71.797  31.290 -10.958  1.00  0.00           C  
ATOM   1918  P     G Z  90      71.196  36.355  -9.210  1.00  0.00           P  
ATOM   1919  O1P   G Z  90      71.845  35.141  -8.665  1.00  0.00           O  
ATOM   1920  O2P   G Z  90      71.649  37.693  -8.767  1.00  0.00           O  
ATOM   1921  O5*   G Z  90      69.603  36.242  -8.935  1.00  0.00           O  
ATOM   1922  C5*   G Z  90      68.712  37.251  -9.425  1.00  0.00           C  
ATOM   1923  C4*   G Z  90      67.659  36.673 -10.372  1.00  0.00           C  
ATOM   1924  O4*   G Z  90      68.155  35.503 -11.034  1.00  0.00           O  
ATOM   1925  C3*   G Z  90      66.399  36.222  -9.662  1.00  0.00           C  
ATOM   1926  O3*   G Z  90      65.460  37.290  -9.488  1.00  0.00           O  
ATOM   1927  C2*   G Z  90      65.843  35.149 -10.564  1.00  0.00           C  
ATOM   1928  O2*   G Z  90      64.878  35.696 -11.471  1.00  0.00           O  
ATOM   1929  C1*   G Z  90      67.057  34.611 -11.313  1.00  0.00           C  
ATOM   1930  N9    G Z  90      67.338  33.212 -10.884  1.00  0.00           N  
ATOM   1931  C8    G Z  90      68.492  32.680 -10.352  1.00  0.00           C  
ATOM   1932  N7    G Z  90      68.412  31.400 -10.079  1.00  0.00           N  
ATOM   1933  C5    G Z  90      67.113  31.061 -10.456  1.00  0.00           C  
ATOM   1934  C6    G Z  90      66.441  29.813 -10.399  1.00  0.00           C  
ATOM   1935  O6    G Z  90      66.860  28.730  -9.997  1.00  0.00           O  
ATOM   1936  N1    G Z  90      65.130  29.914 -10.885  1.00  0.00           N  
ATOM   1937  C2    G Z  90      64.545  31.070 -11.362  1.00  0.00           C  
ATOM   1938  N2    G Z  90      63.282  30.960 -11.781  1.00  0.00           N  
ATOM   1939  N3    G Z  90      65.176  32.241 -11.415  1.00  0.00           N  
ATOM   1940  C4    G Z  90      66.451  32.160 -10.949  1.00  0.00           C  
ATOM   1941  P     C Z  91      64.674  37.457  -8.091  1.00  0.00           P  
ATOM   1942  O1P   C Z  91      65.571  38.148  -7.137  1.00  0.00           O  
ATOM   1943  O2P   C Z  91      63.335  38.015  -8.377  1.00  0.00           O  
ATOM   1944  O5*   C Z  91      64.495  35.932  -7.597  1.00  0.00           O  
ATOM   1945  C5*   C Z  91      63.433  35.113  -8.104  1.00  0.00           C  
ATOM   1946  C4*   C Z  91      63.596  33.656  -7.674  1.00  0.00           C  
ATOM   1947  O4*   C Z  91      64.818  33.095  -8.204  1.00  0.00           O  
ATOM   1948  C3*   C Z  91      63.655  33.539  -6.160  1.00  0.00           C  
ATOM   1949  O3*   C Z  91      62.384  33.141  -5.623  1.00  0.00           O  
ATOM   1950  C2*   C Z  91      64.725  32.517  -5.885  1.00  0.00           C  
ATOM   1951  O2*   C Z  91      64.152  31.239  -5.593  1.00  0.00           O  
ATOM   1952  C1*   C Z  91      65.571  32.464  -7.143  1.00  0.00           C  
ATOM   1953  N1    C Z  91      66.874  33.153  -6.923  1.00  0.00           N  
ATOM   1954  C2    C Z  91      68.031  32.380  -6.960  1.00  0.00           C  
ATOM   1955  O2    C Z  91      67.931  31.167  -7.172  1.00  0.00           O  
ATOM   1956  N3    C Z  91      69.228  32.989  -6.761  1.00  0.00           N  
ATOM   1957  C4    C Z  91      69.294  34.307  -6.534  1.00  0.00           C  
ATOM   1958  N4    C Z  91      70.486  34.853  -6.346  1.00  0.00           N  
ATOM   1959  C5    C Z  91      68.115  35.119  -6.492  1.00  0.00           C  
ATOM   1960  C6    C Z  91      66.929  34.493  -6.693  1.00  0.00           C  
ATOM   1961  P     A Z  92      61.302  34.246  -5.152  1.00  0.00           P  
ATOM   1962  O1P   A Z  92      61.787  35.584  -5.559  1.00  0.00           O  
ATOM   1963  O2P   A Z  92      59.959  33.791  -5.589  1.00  0.00           O  
ATOM   1964  O5*   A Z  92      61.359  34.151  -3.537  1.00  0.00           O  
ATOM   1965  C5*   A Z  92      60.840  32.995  -2.874  1.00  0.00           C  
ATOM   1966  C4*   A Z  92      61.937  32.007  -2.472  1.00  0.00           C  
ATOM   1967  O4*   A Z  92      63.059  32.078  -3.373  1.00  0.00           O  
ATOM   1968  C3*   A Z  92      62.484  32.287  -1.079  1.00  0.00           C  
ATOM   1969  O3*   A Z  92      61.800  31.529  -0.049  1.00  0.00           O  
ATOM   1970  C2*   A Z  92      63.951  31.934  -1.158  1.00  0.00           C  
ATOM   1971  O2*   A Z  92      64.237  30.675  -0.542  1.00  0.00           O  
ATOM   1972  C1*   A Z  92      64.285  31.906  -2.628  1.00  0.00           C  
ATOM   1973  N9    A Z  92      65.286  32.972  -2.912  1.00  0.00           N  
ATOM   1974  C8    A Z  92      66.658  32.879  -2.973  1.00  0.00           C  
ATOM   1975  N7    A Z  92      67.251  34.000  -3.245  1.00  0.00           N  
ATOM   1976  C5    A Z  92      66.209  34.907  -3.376  1.00  0.00           C  
ATOM   1977  C6    A Z  92      66.179  36.280  -3.667  1.00  0.00           C  
ATOM   1978  N6    A Z  92      67.280  37.014  -3.886  1.00  0.00           N  
ATOM   1979  N1    A Z  92      64.974  36.876  -3.721  1.00  0.00           N  
ATOM   1980  C2    A Z  92      63.884  36.142  -3.503  1.00  0.00           C  
ATOM   1981  N3    A Z  92      63.789  34.860  -3.226  1.00  0.00           N  
ATOM   1982  C4    A Z  92      65.009  34.288  -3.176  1.00  0.00           C  
ATOM   1983  P     A Z  93      61.139  30.066  -0.293  1.00  0.00           P  
ATOM   1984  O1P   A Z  93      60.328  29.731   0.896  1.00  0.00           O  
ATOM   1985  O2P   A Z  93      60.510  30.047  -1.632  1.00  0.00           O  
ATOM   1986  O5*   A Z  93      62.428  29.087  -0.309  1.00  0.00           O  
ATOM   1987  C5*   A Z  93      62.971  28.566  -1.533  1.00  0.00           C  
ATOM   1988  C4*   A Z  93      62.265  27.285  -1.978  1.00  0.00           C  
ATOM   1989  O4*   A Z  93      60.928  27.573  -2.423  1.00  0.00           O  
ATOM   1990  C3*   A Z  93      62.970  26.658  -3.168  1.00  0.00           C  
ATOM   1991  O3*   A Z  93      62.830  25.218  -3.205  1.00  0.00           O  
ATOM   1992  C2*   A Z  93      62.323  27.323  -4.340  1.00  0.00           C  
ATOM   1993  O2*   A Z  93      62.314  26.448  -5.461  1.00  0.00           O  
ATOM   1994  C1*   A Z  93      60.913  27.611  -3.867  1.00  0.00           C  
ATOM   1995  N9    A Z  93      60.425  28.942  -4.327  1.00  0.00           N  
ATOM   1996  C8    A Z  93      61.152  30.047  -4.708  1.00  0.00           C  
ATOM   1997  N7    A Z  93      60.422  31.061  -5.059  1.00  0.00           N  
ATOM   1998  C5    A Z  93      59.120  30.608  -4.902  1.00  0.00           C  
ATOM   1999  C6    A Z  93      57.873  31.217  -5.115  1.00  0.00           C  
ATOM   2000  N6    A Z  93      57.730  32.477  -5.550  1.00  0.00           N  
ATOM   2001  N1    A Z  93      56.773  30.482  -4.862  1.00  0.00           N  
ATOM   2002  C2    A Z  93      56.923  29.231  -4.430  1.00  0.00           C  
ATOM   2003  N3    A Z  93      58.029  28.559  -4.197  1.00  0.00           N  
ATOM   2004  C4    A Z  93      59.114  29.317  -4.458  1.00  0.00           C  
ATOM   2005  P     A Z  94      61.405  24.457  -3.089  1.00  0.00           P  
ATOM   2006  O1P   A Z  94      61.662  23.002  -3.154  1.00  0.00           O  
ATOM   2007  O2P   A Z  94      60.664  25.017  -1.937  1.00  0.00           O  
ATOM   2008  O5*   A Z  94      60.644  24.891  -4.446  1.00  0.00           O  
ATOM   2009  C5*   A Z  94      59.221  24.737  -4.557  1.00  0.00           C  
ATOM   2010  C4*   A Z  94      58.752  24.733  -6.012  1.00  0.00           C  
ATOM   2011  O4*   A Z  94      59.125  25.956  -6.708  1.00  0.00           O  
ATOM   2012  C3*   A Z  94      59.365  23.585  -6.791  1.00  0.00           C  
ATOM   2013  O3*   A Z  94      58.390  23.035  -7.703  1.00  0.00           O  
ATOM   2014  C2*   A Z  94      60.535  24.218  -7.500  1.00  0.00           C  
ATOM   2015  O2*   A Z  94      60.885  23.559  -8.720  1.00  0.00           O  
ATOM   2016  C1*   A Z  94      60.095  25.647  -7.740  1.00  0.00           C  
ATOM   2017  N9    A Z  94      61.270  26.563  -7.747  1.00  0.00           N  
ATOM   2018  C8    A Z  94      62.611  26.251  -7.748  1.00  0.00           C  
ATOM   2019  N7    A Z  94      63.393  27.288  -7.756  1.00  0.00           N  
ATOM   2020  C5    A Z  94      62.519  28.367  -7.759  1.00  0.00           C  
ATOM   2021  C6    A Z  94      62.728  29.755  -7.767  1.00  0.00           C  
ATOM   2022  N6    A Z  94      63.944  30.319  -7.773  1.00  0.00           N  
ATOM   2023  N1    A Z  94      61.640  30.545  -7.769  1.00  0.00           N  
ATOM   2024  C2    A Z  94      60.434  29.978  -7.763  1.00  0.00           C  
ATOM   2025  N3    A Z  94      60.117  28.701  -7.756  1.00  0.00           N  
ATOM   2026  C4    A Z  94      61.225  27.932  -7.755  1.00  0.00           C  
ATOM   2027  P     C Z  95      58.781  21.975  -8.860  1.00  0.00           P  
ATOM   2028  O1P   C Z  95      60.055  21.316  -8.482  1.00  0.00           O  
ATOM   2029  O2P   C Z  95      57.586  21.151  -9.158  1.00  0.00           O  
ATOM   2030  O5*   C Z  95      59.063  22.936 -10.123  1.00  0.00           O  
ATOM   2031  C5*   C Z  95      58.080  23.894 -10.530  1.00  0.00           C  
ATOM   2032  C4*   C Z  95      58.684  25.097 -11.261  1.00  0.00           C  
ATOM   2033  O4*   C Z  95      59.595  25.863 -10.443  1.00  0.00           O  
ATOM   2034  C3*   C Z  95      59.495  24.695 -12.467  1.00  0.00           C  
ATOM   2035  O3*   C Z  95      58.685  24.385 -13.616  1.00  0.00           O  
ATOM   2036  C2*   C Z  95      60.352  25.897 -12.706  1.00  0.00           C  
ATOM   2037  O2*   C Z  95      59.698  26.827 -13.576  1.00  0.00           O  
ATOM   2038  C1*   C Z  95      60.547  26.510 -11.334  1.00  0.00           C  
ATOM   2039  N1    C Z  95      61.963  26.320 -10.911  1.00  0.00           N  
ATOM   2040  C2    C Z  95      62.799  27.433 -10.924  1.00  0.00           C  
ATOM   2041  O2    C Z  95      62.335  28.523 -11.282  1.00  0.00           O  
ATOM   2042  N3    C Z  95      64.092  27.282 -10.542  1.00  0.00           N  
ATOM   2043  C4    C Z  95      64.556  26.085 -10.160  1.00  0.00           C  
ATOM   2044  N4    C Z  95      65.825  25.991  -9.796  1.00  0.00           N  
ATOM   2045  C5    C Z  95      63.712  24.928 -10.140  1.00  0.00           C  
ATOM   2046  C6    C Z  95      62.423  25.100 -10.526  1.00  0.00           C  
ATOM   2047  P     G Z  96      60.755  23.543 -14.996  1.00  0.00           P  
ATOM   2048  O1P   G Z  96      61.675  22.971 -13.988  1.00  0.00           O  
ATOM   2049  O2P   G Z  96      60.216  22.588 -15.989  1.00  0.00           O  
ATOM   2050  O5*   G Z  96      61.466  24.765 -15.749  1.00  0.00           O  
ATOM   2051  C5*   G Z  96      60.714  25.522 -16.712  1.00  0.00           C  
ATOM   2052  C4*   G Z  96      61.534  26.697 -17.204  1.00  0.00           C  
ATOM   2053  O4*   G Z  96      61.710  27.640 -16.109  1.00  0.00           O  
ATOM   2054  C3*   G Z  96      62.964  26.373 -17.643  1.00  0.00           C  
ATOM   2055  O3*   G Z  96      63.004  25.926 -18.962  1.00  0.00           O  
ATOM   2056  C2*   G Z  96      63.668  27.714 -17.453  1.00  0.00           C  
ATOM   2057  O2*   G Z  96      63.337  28.608 -18.500  1.00  0.00           O  
ATOM   2058  C1*   G Z  96      62.994  28.239 -16.191  1.00  0.00           C  
ATOM   2059  N9    G Z  96      63.734  27.915 -14.940  1.00  0.00           N  
ATOM   2060  C8    G Z  96      63.437  26.983 -13.969  1.00  0.00           C  
ATOM   2061  N7    G Z  96      64.301  26.946 -12.983  1.00  0.00           N  
ATOM   2062  C5    G Z  96      65.237  27.923 -13.325  1.00  0.00           C  
ATOM   2063  C6    G Z  96      66.407  28.345 -12.644  1.00  0.00           C  
ATOM   2064  O6    G Z  96      66.869  27.939 -11.580  1.00  0.00           O  
ATOM   2065  N1    G Z  96      67.066  29.364 -13.344  1.00  0.00           N  
ATOM   2066  C2    G Z  96      66.650  29.905 -14.546  1.00  0.00           C  
ATOM   2067  N2    G Z  96      67.420  30.870 -15.052  1.00  0.00           N  
ATOM   2068  N3    G Z  96      65.553  29.507 -15.184  1.00  0.00           N  
ATOM   2069  C4    G Z  96      64.899  28.518 -14.517  1.00  0.00           C  
ATOM   2070  P     A Z  97      64.118  24.807 -19.378  1.00  0.00           P  
ATOM   2071  O1P   A Z  97      64.301  23.857 -18.257  1.00  0.00           O  
ATOM   2072  O2P   A Z  97      63.773  24.202 -20.684  1.00  0.00           O  
ATOM   2073  O5*   A Z  97      65.420  25.722 -19.532  1.00  0.00           O  
ATOM   2074  C5*   A Z  97      65.420  26.779 -20.511  1.00  0.00           C  
ATOM   2075  C4*   A Z  97      66.694  27.590 -20.399  1.00  0.00           C  
ATOM   2076  O4*   A Z  97      66.682  28.314 -19.134  1.00  0.00           O  
ATOM   2077  C3*   A Z  97      67.994  26.786 -20.350  1.00  0.00           C  
ATOM   2078  O3*   A Z  97      68.440  26.457 -21.629  1.00  0.00           O  
ATOM   2079  C2*   A Z  97      68.936  27.745 -19.627  1.00  0.00           C  
ATOM   2080  O2*   A Z  97      69.371  28.776 -20.498  1.00  0.00           O  
ATOM   2081  C1*   A Z  97      67.998  28.390 -18.610  1.00  0.00           C  
ATOM   2082  N9    A Z  97      68.006  27.718 -17.281  1.00  0.00           N  
ATOM   2083  C8    A Z  97      67.052  26.899 -16.718  1.00  0.00           C  
ATOM   2084  N7    A Z  97      67.361  26.469 -15.533  1.00  0.00           N  
ATOM   2085  C5    A Z  97      68.603  27.036 -15.283  1.00  0.00           C  
ATOM   2086  C6    A Z  97      69.474  26.964 -14.185  1.00  0.00           C  
ATOM   2087  N6    A Z  97      69.211  26.254 -13.078  1.00  0.00           N  
ATOM   2088  N1    A Z  97      70.629  27.650 -14.263  1.00  0.00           N  
ATOM   2089  C2    A Z  97      70.885  28.353 -15.365  1.00  0.00           C  
ATOM   2090  N3    A Z  97      70.153  28.494 -16.448  1.00  0.00           N  
ATOM   2091  C4    A Z  97      69.002  27.797 -16.344  1.00  0.00           C  
ATOM   2092  P     C Z  98      69.212  25.035 -21.849  1.00  0.00           P  
ATOM   2093  O1P   C Z  98      68.605  24.006 -20.978  1.00  0.00           O  
ATOM   2094  O2P   C Z  98      69.274  24.705 -23.291  1.00  0.00           O  
ATOM   2095  O5*   C Z  98      70.675  25.403 -21.314  1.00  0.00           O  
ATOM   2096  C5*   C Z  98      71.413  26.453 -21.967  1.00  0.00           C  
ATOM   2097  C4*   C Z  98      72.708  26.715 -21.225  1.00  0.00           C  
ATOM   2098  O4*   C Z  98      72.397  27.291 -19.924  1.00  0.00           O  
ATOM   2099  C3*   C Z  98      73.544  25.478 -20.888  1.00  0.00           C  
ATOM   2100  O3*   C Z  98      74.356  25.106 -21.958  1.00  0.00           O  
ATOM   2101  C2*   C Z  98      74.347  25.956 -19.679  1.00  0.00           C  
ATOM   2102  O2*   C Z  98      75.404  26.809 -20.083  1.00  0.00           O  
ATOM   2103  C1*   C Z  98      73.324  26.827 -18.956  1.00  0.00           C  
ATOM   2104  N1    C Z  98      72.565  26.103 -17.898  1.00  0.00           N  
ATOM   2105  C2    C Z  98      73.226  25.809 -16.710  1.00  0.00           C  
ATOM   2106  O2    C Z  98      74.407  26.156 -16.583  1.00  0.00           O  
ATOM   2107  N3    C Z  98      72.553  25.150 -15.733  1.00  0.00           N  
ATOM   2108  C4    C Z  98      71.274  24.790 -15.910  1.00  0.00           C  
ATOM   2109  N4    C Z  98      70.661  24.150 -14.926  1.00  0.00           N  
ATOM   2110  C5    C Z  98      70.575  25.084 -17.124  1.00  0.00           C  
ATOM   2111  C6    C Z  98      71.266  25.742 -18.088  1.00  0.00           C  
ATOM   2112  P     G Z  99      74.809  24.192 -22.477  1.00  0.00           P  
ATOM   2113  O1P   G Z  99      73.984  24.225 -23.705  1.00  0.00           O  
ATOM   2114  O2P   G Z  99      76.228  24.578 -22.643  1.00  0.00           O  
ATOM   2115  O5*   G Z  99      74.719  22.743 -21.803  1.00  0.00           O  
ATOM   2116  C5*   G Z  99      75.379  22.517 -20.544  1.00  0.00           C  
ATOM   2117  C4*   G Z  99      75.059  21.125 -20.033  1.00  0.00           C  
ATOM   2118  O4*   G Z  99      73.647  21.066 -19.680  1.00  0.00           O  
ATOM   2119  C3*   G Z  99      75.232  19.989 -21.043  1.00  0.00           C  
ATOM   2120  O3*   G Z  99      76.553  19.551 -21.099  1.00  0.00           O  
ATOM   2121  C2*   G Z  99      74.282  18.926 -20.496  1.00  0.00           C  
ATOM   2122  O2*   G Z  99      74.849  18.280 -19.368  1.00  0.00           O  
ATOM   2123  C1*   G Z  99      73.127  19.782 -19.983  1.00  0.00           C  
ATOM   2124  N9    G Z  99      72.025  19.951 -20.972  1.00  0.00           N  
ATOM   2125  C8    G Z  99      71.696  21.055 -21.726  1.00  0.00           C  
ATOM   2126  N7    G Z  99      70.658  20.875 -22.508  1.00  0.00           N  
ATOM   2127  C5    G Z  99      70.274  19.559 -22.254  1.00  0.00           C  
ATOM   2128  C6    G Z  99      69.213  18.794 -22.802  1.00  0.00           C  
ATOM   2129  O6    G Z  99      68.378  19.125 -23.639  1.00  0.00           O  
ATOM   2130  N1    G Z  99      69.183  17.501 -22.264  1.00  0.00           N  
ATOM   2131  C2    G Z  99      70.065  17.009 -21.320  1.00  0.00           C  
ATOM   2132  N2    G Z  99      69.868  15.747 -20.934  1.00  0.00           N  
ATOM   2133  N3    G Z  99      71.060  17.729 -20.806  1.00  0.00           N  
ATOM   2134  C4    G Z  99      71.103  18.987 -21.318  1.00  0.00           C  
ATOM   2135  P     A Z 100      75.977  20.233 -23.399  1.00  0.00           P  
ATOM   2136  O1P   A Z 100      76.508  21.552 -23.806  1.00  0.00           O  
ATOM   2137  O2P   A Z 100      76.980  19.252 -22.924  1.00  0.00           O  
ATOM   2138  O5*   A Z 100      75.125  19.598 -24.596  1.00  0.00           O  
ATOM   2139  C5*   A Z 100      74.440  18.351 -24.382  1.00  0.00           C  
ATOM   2140  C4*   A Z 100      73.602  18.005 -25.595  1.00  0.00           C  
ATOM   2141  O4*   A Z 100      72.511  18.962 -25.702  1.00  0.00           O  
ATOM   2142  C3*   A Z 100      74.312  18.102 -26.947  1.00  0.00           C  
ATOM   2143  O3*   A Z 100      75.023  16.940 -27.235  1.00  0.00           O  
ATOM   2144  C2*   A Z 100      73.146  18.334 -27.904  1.00  0.00           C  
ATOM   2145  O2*   A Z 100      72.440  17.126 -28.138  1.00  0.00           O  
ATOM   2146  C1*   A Z 100      72.234  19.226 -27.070  1.00  0.00           C  
ATOM   2147  N9    A Z 100      72.441  20.682 -27.308  1.00  0.00           N  
ATOM   2148  C8    A Z 100      73.060  21.612 -26.503  1.00  0.00           C  
ATOM   2149  N7    A Z 100      73.076  22.810 -27.000  1.00  0.00           N  
ATOM   2150  C5    A Z 100      72.427  22.678 -28.218  1.00  0.00           C  
ATOM   2151  C6    A Z 100      72.118  23.597 -29.234  1.00  0.00           C  
ATOM   2152  N6    A Z 100      72.440  24.897 -29.176  1.00  0.00           N  
ATOM   2153  N1    A Z 100      71.463  23.132 -30.314  1.00  0.00           N  
ATOM   2154  C2    A Z 100      71.147  21.840 -30.365  1.00  0.00           C  
ATOM   2155  N3    A Z 100      71.381  20.891 -29.483  1.00  0.00           N  
ATOM   2156  C4    A Z 100      72.037  21.384 -28.413  1.00  0.00           C  
ATOM   2157  P     A Z 101      77.041  15.743 -25.521  1.00  0.00           P  
ATOM   2158  O1P   A Z 101      76.325  16.327 -26.677  1.00  0.00           O  
ATOM   2159  O2P   A Z 101      78.515  15.686 -25.638  1.00  0.00           O  
ATOM   2160  O5*   A Z 101      76.467  14.281 -25.211  1.00  0.00           O  
ATOM   2161  C5*   A Z 101      76.964  13.564 -24.066  1.00  0.00           C  
ATOM   2162  C4*   A Z 101      76.197  12.270 -23.892  1.00  0.00           C  
ATOM   2163  O4*   A Z 101      74.825  12.580 -23.515  1.00  0.00           O  
ATOM   2164  C3*   A Z 101      76.050  11.409 -25.148  1.00  0.00           C  
ATOM   2165  O3*   A Z 101      77.165  10.601 -25.350  1.00  0.00           O  
ATOM   2166  C2*   A Z 101      74.789  10.606 -24.838  1.00  0.00           C  
ATOM   2167  O2*   A Z 101      75.069   9.565 -23.916  1.00  0.00           O  
ATOM   2168  C1*   A Z 101      73.940  11.637 -24.098  1.00  0.00           C  
ATOM   2169  N9    A Z 101      72.995  12.378 -24.980  1.00  0.00           N  
ATOM   2170  C8    A Z 101      73.070  13.675 -25.434  1.00  0.00           C  
ATOM   2171  N7    A Z 101      72.078  14.024 -26.195  1.00  0.00           N  
ATOM   2172  C5    A Z 101      71.285  12.888 -26.255  1.00  0.00           C  
ATOM   2173  C6    A Z 101      70.076  12.610 -26.913  1.00  0.00           C  
ATOM   2174  N6    A Z 101      69.423  13.504 -27.669  1.00  0.00           N  
ATOM   2175  N1    A Z 101      69.558  11.377 -26.762  1.00  0.00           N  
ATOM   2176  C2    A Z 101      70.211  10.493 -26.010  1.00  0.00           C  
ATOM   2177  N3    A Z 101      71.341  10.637 -25.352  1.00  0.00           N  
ATOM   2178  C4    A Z 101      71.838  11.880 -25.519  1.00  0.00           C  
ATOM   2179  P     A Z 102      76.704   8.553 -27.561  1.00  0.00           P  
ATOM   2180  O1P   A Z 102      75.863   9.020 -28.685  1.00  0.00           O  
ATOM   2181  O2P   A Z 102      78.160   8.509 -27.823  1.00  0.00           O  
ATOM   2182  O5*   A Z 102      76.199   7.119 -27.066  1.00  0.00           O  
ATOM   2183  C5*   A Z 102      76.826   6.516 -25.916  1.00  0.00           C  
ATOM   2184  C4*   A Z 102      76.112   5.230 -25.552  1.00  0.00           C  
ATOM   2185  O4*   A Z 102      74.775   5.554 -25.072  1.00  0.00           O  
ATOM   2186  C3*   A Z 102      75.862   4.256 -26.704  1.00  0.00           C  
ATOM   2187  O3*   A Z 102      76.973   3.449 -26.939  1.00  0.00           O  
ATOM   2188  C2*   A Z 102      74.657   3.466 -26.199  1.00  0.00           C  
ATOM   2189  O2*   A Z 102      75.052   2.520 -25.218  1.00  0.00           O  
ATOM   2190  C1*   A Z 102      73.861   4.548 -25.475  1.00  0.00           C  
ATOM   2191  N9    A Z 102      72.817   5.189 -26.323  1.00  0.00           N  
ATOM   2192  C8    A Z 102      72.816   6.440 -26.898  1.00  0.00           C  
ATOM   2193  N7    A Z 102      71.747   6.701 -27.585  1.00  0.00           N  
ATOM   2194  C5    A Z 102      70.979   5.552 -27.464  1.00  0.00           C  
ATOM   2195  C6    A Z 102      69.719   5.196 -27.969  1.00  0.00           C  
ATOM   2196  N6    A Z 102      68.975   6.006 -28.736  1.00  0.00           N  
ATOM   2197  N1    A Z 102      69.248   3.975 -27.658  1.00  0.00           N  
ATOM   2198  C2    A Z 102      69.993   3.175 -26.896  1.00  0.00           C  
ATOM   2199  N3    A Z 102      71.178   3.396 -26.369  1.00  0.00           N  
ATOM   2200  C4    A Z 102      71.626   4.626 -26.697  1.00  0.00           C  
ATOM   2201  P     A Z 103      77.494   3.069 -28.414  1.00  0.00           P  
ATOM   2202  O1P   A Z 103      76.203   3.265 -29.113  1.00  0.00           O  
ATOM   2203  O2P   A Z 103      78.647   3.809 -28.975  1.00  0.00           O  
ATOM   2204  O5*   A Z 103      77.836   1.509 -28.337  1.00  0.00           O  
ATOM   2205  C5*   A Z 103      79.008   1.085 -27.617  1.00  0.00           C  
ATOM   2206  C4*   A Z 103      79.069  -0.427 -27.565  1.00  0.00           C  
ATOM   2207  O4*   A Z 103      77.976  -0.912 -26.732  1.00  0.00           O  
ATOM   2208  C3*   A Z 103      78.864  -1.149 -28.897  1.00  0.00           C  
ATOM   2209  O3*   A Z 103      80.053  -1.232 -29.621  1.00  0.00           O  
ATOM   2210  C2*   A Z 103      78.352  -2.515 -28.445  1.00  0.00           C  
ATOM   2211  O2*   A Z 103      79.415  -3.311 -27.949  1.00  0.00           O  
ATOM   2212  C1*   A Z 103      77.485  -2.139 -27.249  1.00  0.00           C  
ATOM   2213  N9    A Z 103      76.047  -1.950 -27.590  1.00  0.00           N  
ATOM   2214  C8    A Z 103      75.327  -0.781 -27.696  1.00  0.00           C  
ATOM   2215  N7    A Z 103      74.081  -0.957 -28.012  1.00  0.00           N  
ATOM   2216  C5    A Z 103      73.954  -2.334 -28.125  1.00  0.00           C  
ATOM   2217  C6    A Z 103      72.866  -3.163 -28.442  1.00  0.00           C  
ATOM   2218  N6    A Z 103      71.639  -2.699 -28.714  1.00  0.00           N  
ATOM   2219  N1    A Z 103      73.085  -4.490 -28.466  1.00  0.00           N  
ATOM   2220  C2    A Z 103      74.307  -4.945 -28.195  1.00  0.00           C  
ATOM   2221  N3    A Z 103      75.395  -4.271 -27.888  1.00  0.00           N  
ATOM   2222  C4    A Z 103      75.148  -2.945 -27.870  1.00  0.00           C  
ATOM   2223  P     C Z 104      80.096  -3.240 -29.919  1.00  0.00           P  
ATOM   2224  O1P   C Z 104      78.691  -3.681 -30.054  1.00  0.00           O  
ATOM   2225  O2P   C Z 104      80.638  -2.460 -31.054  1.00  0.00           O  
ATOM   2226  O5*   C Z 104      81.038  -4.504 -29.635  1.00  0.00           O  
ATOM   2227  C5*   C Z 104      82.437  -4.291 -29.380  1.00  0.00           C  
ATOM   2228  C4*   C Z 104      83.103  -5.601 -29.012  1.00  0.00           C  
ATOM   2229  O4*   C Z 104      82.599  -6.042 -27.720  1.00  0.00           O  
ATOM   2230  C3*   C Z 104      82.812  -6.780 -29.942  1.00  0.00           C  
ATOM   2231  O3*   C Z 104      83.658  -6.780 -31.050  1.00  0.00           O  
ATOM   2232  C2*   C Z 104      83.046  -7.977 -29.024  1.00  0.00           C  
ATOM   2233  O2*   C Z 104      84.432  -8.208 -28.839  1.00  0.00           O  
ATOM   2234  C1*   C Z 104      82.503  -7.456 -27.696  1.00  0.00           C  
ATOM   2235  N1    C Z 104      81.078  -7.816 -27.451  1.00  0.00           N  
ATOM   2236  C2    C Z 104      80.791  -9.133 -27.106  1.00  0.00           C  
ATOM   2237  O2    C Z 104      81.722  -9.942 -27.019  1.00  0.00           O  
ATOM   2238  N3    C Z 104      79.499  -9.482 -26.880  1.00  0.00           N  
ATOM   2239  C4    C Z 104      78.519  -8.575 -26.985  1.00  0.00           C  
ATOM   2240  N4    C Z 104      77.276  -8.965 -26.752  1.00  0.00           N  
ATOM   2241  C5    C Z 104      78.793  -7.215 -27.338  1.00  0.00           C  
ATOM   2242  C6    C Z 104      80.090  -6.887 -27.561  1.00  0.00           C  
ATOM   2243  P     U Z 105      83.117  -6.755 -32.975  1.00  0.00           P  
ATOM   2244  O1P   U Z 105      83.043  -5.536 -33.810  1.00  0.00           O  
ATOM   2245  O2P   U Z 105      84.326  -7.590 -33.161  1.00  0.00           O  
ATOM   2246  O5*   U Z 105      81.805  -7.646 -33.196  1.00  0.00           O  
ATOM   2247  C5*   U Z 105      81.629  -8.839 -32.411  1.00  0.00           C  
ATOM   2248  C4*   U Z 105      80.271  -9.448 -32.689  1.00  0.00           C  
ATOM   2249  O4*   U Z 105      79.239  -8.556 -32.176  1.00  0.00           O  
ATOM   2250  C3*   U Z 105      79.908  -9.619 -34.166  1.00  0.00           C  
ATOM   2251  O3*   U Z 105      80.429 -10.801 -34.686  1.00  0.00           O  
ATOM   2252  C2*   U Z 105      78.381  -9.617 -34.121  1.00  0.00           C  
ATOM   2253  O2*   U Z 105      77.890 -10.861 -33.650  1.00  0.00           O  
ATOM   2254  C1*   U Z 105      78.106  -8.590 -33.028  1.00  0.00           C  
ATOM   2255  N1    U Z 105      77.881  -7.211 -33.547  1.00  0.00           N  
ATOM   2256  C2    U Z 105      76.677  -6.962 -34.160  1.00  0.00           C  
ATOM   2257  O2    U Z 105      75.810  -7.810 -34.289  1.00  0.00           O  
ATOM   2258  N3    U Z 105      76.504  -5.675 -34.628  1.00  0.00           N  
ATOM   2259  C4    U Z 105      77.414  -4.641 -34.536  1.00  0.00           C  
ATOM   2260  O4    U Z 105      77.146  -3.527 -34.993  1.00  0.00           O  
ATOM   2261  C5    U Z 105      78.648  -4.999 -33.877  1.00  0.00           C  
ATOM   2262  C6    U Z 105      78.841  -6.244 -33.413  1.00  0.00           C  
ATOM   2263  P     A Z 106      81.327 -10.308 -36.195  1.00  0.00           P  
ATOM   2264  O1P   A Z 106      81.420  -8.930 -35.663  1.00  0.00           O  
ATOM   2265  O2P   A Z 106      82.449 -10.958 -35.880  1.00  0.00           O  
ATOM   2266  O5*   A Z 106      80.979 -10.263 -37.757  1.00  0.00           O  
ATOM   2267  C5*   A Z 106      80.758 -11.500 -38.457  1.00  0.00           C  
ATOM   2268  C4*   A Z 106      80.323 -11.218 -39.883  1.00  0.00           C  
ATOM   2269  O4*   A Z 106      78.998 -10.611 -39.861  1.00  0.00           O  
ATOM   2270  C3*   A Z 106      81.176 -10.208 -40.651  1.00  0.00           C  
ATOM   2271  O3*   A Z 106      82.293 -10.814 -41.221  1.00  0.00           O  
ATOM   2272  C2*   A Z 106      80.192  -9.687 -41.695  1.00  0.00           C  
ATOM   2273  O2*   A Z 106      80.015 -10.632 -42.736  1.00  0.00           O  
ATOM   2274  C1*   A Z 106      78.890  -9.654 -40.899  1.00  0.00           C  
ATOM   2275  N9    A Z 106      78.602  -8.332 -40.278  1.00  0.00           N  
ATOM   2276  C8    A Z 106      78.695  -7.955 -38.956  1.00  0.00           C  
ATOM   2277  N7    A Z 106      78.370  -6.718 -38.738  1.00  0.00           N  
ATOM   2278  C5    A Z 106      78.037  -6.231 -39.994  1.00  0.00           C  
ATOM   2279  C6    A Z 106      77.604  -4.971 -40.436  1.00  0.00           C  
ATOM   2280  N6    A Z 106      77.426  -3.922 -39.621  1.00  0.00           N  
ATOM   2281  N1    A Z 106      77.362  -4.826 -41.752  1.00  0.00           N  
ATOM   2282  C2    A Z 106      77.542  -5.872 -42.556  1.00  0.00           C  
ATOM   2283  N3    A Z 106      77.939  -7.090 -42.259  1.00  0.00           N  
ATOM   2284  C4    A Z 106      78.176  -7.208 -40.936  1.00  0.00           C  
ATOM   2285  P     C Z 107      83.994 -10.776 -42.410  1.00  0.00           P  
ATOM   2286  O1P   C Z 107      84.547  -9.728 -41.253  1.00  0.00           O  
ATOM   2287  O2P   C Z 107      83.897 -12.096 -41.893  1.00  0.00           O  
ATOM   2288  O5*   C Z 107      84.983 -10.738 -43.668  1.00  0.00           O  
ATOM   2289  C5*   C Z 107      84.478 -10.295 -44.941  1.00  0.00           C  
ATOM   2290  C4*   C Z 107      85.606 -10.219 -45.949  1.00  0.00           C  
ATOM   2291  O4*   C Z 107      86.506  -9.137 -45.569  1.00  0.00           O  
ATOM   2292  C3*   C Z 107      86.516 -11.446 -46.022  1.00  0.00           C  
ATOM   2293  O3*   C Z 107      85.984 -12.430 -46.851  1.00  0.00           O  
ATOM   2294  C2*   C Z 107      87.812 -10.851 -46.574  1.00  0.00           C  
ATOM   2295  O2*   C Z 107      87.697 -10.602 -47.964  1.00  0.00           O  
ATOM   2296  C1*   C Z 107      87.843  -9.492 -45.881  1.00  0.00           C  
ATOM   2297  N1    C Z 107      88.628  -9.483 -44.615  1.00  0.00           N  
ATOM   2298  C2    C Z 107      90.016  -9.521 -44.712  1.00  0.00           C  
ATOM   2299  O2    C Z 107      90.535  -9.561 -45.834  1.00  0.00           O  
ATOM   2300  N3    C Z 107      90.751  -9.515 -43.570  1.00  0.00           N  
ATOM   2301  C4    C Z 107      90.151  -9.472 -42.374  1.00  0.00           C  
ATOM   2302  N4    C Z 107      90.912  -9.466 -41.291  1.00  0.00           N  
ATOM   2303  C5    C Z 107      88.725  -9.431 -42.252  1.00  0.00           C  
ATOM   2304  C6    C Z 107      88.010  -9.439 -43.405  1.00  0.00           C  
ATOM   2305  P     G Z 108      86.290 -12.873 -48.785  1.00  0.00           P  
ATOM   2306  O1P   G Z 108      86.336 -11.669 -49.994  1.00  0.00           O  
ATOM   2307  O2P   G Z 108      87.614 -13.602 -49.361  1.00  0.00           O  
ATOM   2308  O5*   G Z 108      85.096 -14.007 -49.520  1.00  0.00           O  
ATOM   2309  C5*   G Z 108      83.795 -13.619 -49.050  1.00  0.00           C  
ATOM   2310  C4*   G Z 108      83.218 -12.240 -48.813  1.00  0.00           C  
ATOM   2311  O4*   G Z 108      84.068 -11.253 -49.466  1.00  0.00           O  
ATOM   2312  C3*   G Z 108      81.833 -11.984 -49.409  1.00  0.00           C  
ATOM   2313  O3*   G Z 108      80.822 -12.438 -48.566  1.00  0.00           O  
ATOM   2314  C2*   G Z 108      81.830 -10.463 -49.567  1.00  0.00           C  
ATOM   2315  O2*   G Z 108      81.628  -9.827 -48.317  1.00  0.00           O  
ATOM   2316  C1*   G Z 108      83.274 -10.194 -49.978  1.00  0.00           C  
ATOM   2317  N9    G Z 108      83.479 -10.136 -51.453  1.00  0.00           N  
ATOM   2318  C8    G Z 108      84.068 -11.061 -52.287  1.00  0.00           C  
ATOM   2319  N7    G Z 108      84.091 -10.703 -53.548  1.00  0.00           N  
ATOM   2320  C5    G Z 108      83.474  -9.453 -53.550  1.00  0.00           C  
ATOM   2321  C6    G Z 108      83.206  -8.567 -54.625  1.00  0.00           C  
ATOM   2322  O6    G Z 108      83.464  -8.705 -55.818  1.00  0.00           O  
ATOM   2323  N1    G Z 108      82.561  -7.405 -54.182  1.00  0.00           N  
ATOM   2324  C2    G Z 108      82.219  -7.133 -52.871  1.00  0.00           C  
ATOM   2325  N2    G Z 108      81.607  -5.967 -52.654  1.00  0.00           N  
ATOM   2326  N3    G Z 108      82.470  -7.965 -51.863  1.00  0.00           N  
ATOM   2327  C4    G Z 108      83.097  -9.098 -52.276  1.00  0.00           C  
ATOM   2328  P     C Z 109      79.457 -13.089 -49.170  1.00  0.00           P  
ATOM   2329  O1P   C Z 109      79.794 -13.828 -50.406  1.00  0.00           O  
ATOM   2330  O2P   C Z 109      78.678 -13.842 -48.161  1.00  0.00           O  
ATOM   2331  O5*   C Z 109      78.694 -11.730 -49.540  1.00  0.00           O  
ATOM   2332  C5*   C Z 109      78.350 -10.813 -48.484  1.00  0.00           C  
ATOM   2333  C4*   C Z 109      77.755  -9.549 -49.072  1.00  0.00           C  
ATOM   2334  O4*   C Z 109      78.788  -8.840 -49.813  1.00  0.00           O  
ATOM   2335  C3*   C Z 109      76.641  -9.753 -50.100  1.00  0.00           C  
ATOM   2336  O3*   C Z 109      75.403  -9.927 -49.484  1.00  0.00           O  
ATOM   2337  C2*   C Z 109      76.717  -8.464 -50.912  1.00  0.00           C  
ATOM   2338  O2*   C Z 109      76.134  -7.385 -50.201  1.00  0.00           O  
ATOM   2339  C1*   C Z 109      78.219  -8.213 -50.952  1.00  0.00           C  
ATOM   2340  N1    C Z 109      78.888  -8.767 -52.163  1.00  0.00           N  
ATOM   2341  C2    C Z 109      78.699  -8.101 -53.370  1.00  0.00           C  
ATOM   2342  O2    C Z 109      77.991  -7.087 -53.388  1.00  0.00           O  
ATOM   2343  N3    C Z 109      79.299  -8.590 -54.485  1.00  0.00           N  
ATOM   2344  C4    C Z 109      80.060  -9.690 -54.425  1.00  0.00           C  
ATOM   2345  N4    C Z 109      80.624 -10.127 -55.541  1.00  0.00           N  
ATOM   2346  C5    C Z 109      80.267 -10.390 -53.192  1.00  0.00           C  
ATOM   2347  C6    C Z 109      79.658  -9.886 -52.090  1.00  0.00           C  
ATOM   2348  P     U Z 110      74.312 -10.924 -50.181  1.00  0.00           P  
ATOM   2349  O1P   U Z 110      75.015 -12.073 -50.794  1.00  0.00           O  
ATOM   2350  O2P   U Z 110      73.239 -11.262 -49.220  1.00  0.00           O  
ATOM   2351  O5*   U Z 110      73.729  -9.970 -51.327  1.00  0.00           O  
ATOM   2352  C5*   U Z 110      73.084  -8.739 -50.955  1.00  0.00           C  
ATOM   2353  C4*   U Z 110      72.721  -7.943 -52.191  1.00  0.00           C  
ATOM   2354  O4*   U Z 110      73.948  -7.489 -52.834  1.00  0.00           O  
ATOM   2355  C3*   U Z 110      71.995  -8.718 -53.292  1.00  0.00           C  
ATOM   2356  O3*   U Z 110      70.624  -8.777 -53.057  1.00  0.00           O  
ATOM   2357  C2*   U Z 110      72.346  -7.907 -54.539  1.00  0.00           C  
ATOM   2358  O2*   U Z 110      71.581  -6.716 -54.595  1.00  0.00           O  
ATOM   2359  C1*   U Z 110      73.786  -7.496 -54.244  1.00  0.00           C  
ATOM   2360  N1    U Z 110      74.802  -8.421 -54.819  1.00  0.00           N  
ATOM   2361  C2    U Z 110      75.007  -8.360 -56.177  1.00  0.00           C  
ATOM   2362  O2    U Z 110      74.399  -7.593 -56.904  1.00  0.00           O  
ATOM   2363  N3    U Z 110      75.955  -9.232 -56.673  1.00  0.00           N  
ATOM   2364  C4    U Z 110      76.697 -10.138 -55.943  1.00  0.00           C  
ATOM   2365  O4    U Z 110      77.520 -10.868 -56.500  1.00  0.00           O  
ATOM   2366  C5    U Z 110      76.412 -10.128 -54.527  1.00  0.00           C  
ATOM   2367  C6    U Z 110      75.494  -9.290 -54.019  1.00  0.00           C  
ATOM   2368  P     U Z 111      69.804 -10.112 -53.517  1.00  0.00           P  
ATOM   2369  O1P   U Z 111      70.651 -11.306 -53.309  1.00  0.00           O  
ATOM   2370  O2P   U Z 111      68.473 -10.146 -52.867  1.00  0.00           O  
ATOM   2371  O5*   U Z 111      69.634  -9.834 -55.085  1.00  0.00           O  
ATOM   2372  C5*   U Z 111      68.917  -8.663 -55.513  1.00  0.00           C  
ATOM   2373  C4*   U Z 111      68.984  -8.533 -57.021  1.00  0.00           C  
ATOM   2374  O4*   U Z 111      70.358  -8.236 -57.406  1.00  0.00           O  
ATOM   2375  C3*   U Z 111      68.646  -9.797 -57.813  1.00  0.00           C  
ATOM   2376  O3*   U Z 111      67.271  -9.937 -57.992  1.00  0.00           O  
ATOM   2377  C2*   U Z 111      69.391  -9.561 -59.126  1.00  0.00           C  
ATOM   2378  O2*   U Z 111      68.698  -8.627 -59.936  1.00  0.00           O  
ATOM   2379  C1*   U Z 111      70.660  -8.869 -58.638  1.00  0.00           C  
ATOM   2380  N1    U Z 111      71.800  -9.801 -58.408  1.00  0.00           N  
ATOM   2381  C2    U Z 111      72.432 -10.302 -59.520  1.00  0.00           C  
ATOM   2382  O2    U Z 111      72.098 -10.017 -60.658  1.00  0.00           O  
ATOM   2383  N3    U Z 111      73.483 -11.162 -59.268  1.00  0.00           N  
ATOM   2384  C4    U Z 111      73.942 -11.553 -58.026  1.00  0.00           C  
ATOM   2385  O4    U Z 111      74.894 -12.329 -57.926  1.00  0.00           O  
ATOM   2386  C5    U Z 111      73.215 -10.974 -56.921  1.00  0.00           C  
ATOM   2387  C6    U Z 111      72.189 -10.135 -57.138  1.00  0.00           C  
ATOM   2388  P     U Z 112      66.705 -11.455 -57.973  1.00  0.00           P  
ATOM   2389  O1P   U Z 112      67.431 -12.300 -57.001  1.00  0.00           O  
ATOM   2390  O2P   U Z 112      65.235 -11.396 -57.806  1.00  0.00           O  
ATOM   2391  O5*   U Z 112      67.061 -11.916 -59.465  1.00  0.00           O  
ATOM   2392  C5*   U Z 112      66.530 -11.168 -60.573  1.00  0.00           C  
ATOM   2393  C4*   U Z 112      67.092 -11.700 -61.876  1.00  0.00           C  
ATOM   2394  O4*   U Z 112      68.519 -11.398 -61.931  1.00  0.00           O  
ATOM   2395  C3*   U Z 112      67.029 -13.215 -62.061  1.00  0.00           C  
ATOM   2396  O3*   U Z 112      65.789 -13.619 -62.552  1.00  0.00           O  
ATOM   2397  C2*   U Z 112      68.166 -13.466 -63.049  1.00  0.00           C  
ATOM   2398  O2*   U Z 112      67.782 -13.090 -64.361  1.00  0.00           O  
ATOM   2399  C1*   U Z 112      69.206 -12.454 -62.584  1.00  0.00           C  
ATOM   2400  N1    U Z 112      70.200 -13.013 -61.627  1.00  0.00           N  
ATOM   2401  C2    U Z 112      71.163 -13.848 -62.141  1.00  0.00           C  
ATOM   2402  O2    U Z 112      71.227 -14.137 -63.324  1.00  0.00           O  
ATOM   2403  N3    U Z 112      72.067 -14.347 -61.224  1.00  0.00           N  
ATOM   2404  C4    U Z 112      72.088 -14.088 -59.869  1.00  0.00           C  
ATOM   2405  O4    U Z 112      72.949 -14.593 -59.146  1.00  0.00           O  
ATOM   2406  C5    U Z 112      71.038 -13.201 -59.423  1.00  0.00           C  
ATOM   2407  C6    U Z 112      70.145 -12.702 -60.294  1.00  0.00           C  
ATOM   2408  P     A Z 113      65.292 -15.059 -62.006  1.00  0.00           P  
ATOM   2409  O1P   A Z 113      65.656 -15.295 -60.589  1.00  0.00           O  
ATOM   2410  O2P   A Z 113      63.936 -15.427 -62.496  1.00  0.00           O  
ATOM   2411  O5*   A Z 113      66.370 -15.814 -62.897  1.00  0.00           O  
ATOM   2412  C5*   A Z 113      66.180 -15.981 -64.310  1.00  0.00           C  
ATOM   2413  C4*   A Z 113      67.226 -16.909 -64.867  1.00  0.00           C  
ATOM   2414  O4*   A Z 113      68.540 -16.337 -64.634  1.00  0.00           O  
ATOM   2415  C3*   A Z 113      67.298 -18.284 -64.223  1.00  0.00           C  
ATOM   2416  O3*   A Z 113      66.367 -19.201 -64.782  1.00  0.00           O  
ATOM   2417  C2*   A Z 113      68.739 -18.704 -64.485  1.00  0.00           C  
ATOM   2418  O2*   A Z 113      68.907 -19.235 -65.781  1.00  0.00           O  
ATOM   2419  C1*   A Z 113      69.475 -17.370 -64.371  1.00  0.00           C  
ATOM   2420  N9    A Z 113      70.056 -17.151 -63.017  1.00  0.00           N  
ATOM   2421  C8    A Z 113      69.622 -16.318 -62.011  1.00  0.00           C  
ATOM   2422  N7    A Z 113      70.354 -16.357 -60.940  1.00  0.00           N  
ATOM   2423  C5    A Z 113      71.346 -17.277 -61.247  1.00  0.00           C  
ATOM   2424  C6    A Z 113      72.441 -17.767 -60.518  1.00  0.00           C  
ATOM   2425  N6    A Z 113      72.733 -17.376 -59.269  1.00  0.00           N  
ATOM   2426  N1    A Z 113      73.230 -18.676 -61.121  1.00  0.00           N  
ATOM   2427  C2    A Z 113      72.935 -19.060 -62.361  1.00  0.00           C  
ATOM   2428  N3    A Z 113      71.944 -18.675 -63.137  1.00  0.00           N  
ATOM   2429  C4    A Z 113      71.170 -17.766 -62.510  1.00  0.00           C  
ATOM   2430  P     G Z 114      65.804 -20.408 -63.874  1.00  0.00           P  
ATOM   2431  O1P   G Z 114      65.441 -19.822 -62.548  1.00  0.00           O  
ATOM   2432  O2P   G Z 114      64.779 -21.157 -64.660  1.00  0.00           O  
ATOM   2433  O5*   G Z 114      67.063 -21.369 -63.669  1.00  0.00           O  
ATOM   2434  C5*   G Z 114      67.608 -22.119 -64.772  1.00  0.00           C  
ATOM   2435  C4*   G Z 114      68.904 -22.789 -64.370  1.00  0.00           C  
ATOM   2436  O4*   G Z 114      69.833 -21.772 -63.902  1.00  0.00           O  
ATOM   2437  C3*   G Z 114      68.834 -23.787 -63.221  1.00  0.00           C  
ATOM   2438  O3*   G Z 114      68.438 -25.092 -63.645  1.00  0.00           O  
ATOM   2439  C2*   G Z 114      70.260 -23.768 -62.685  1.00  0.00           C  
ATOM   2440  O2*   G Z 114      71.139 -24.569 -63.448  1.00  0.00           O  
ATOM   2441  C1*   G Z 114      70.639 -22.299 -62.867  1.00  0.00           C  
ATOM   2442  N9    G Z 114      70.412 -21.501 -61.630  1.00  0.00           N  
ATOM   2443  C8    G Z 114      69.348 -20.690 -61.300  1.00  0.00           C  
ATOM   2444  N7    G Z 114      69.456 -20.123 -60.121  1.00  0.00           N  
ATOM   2445  C5    G Z 114      70.677 -20.592 -59.638  1.00  0.00           C  
ATOM   2446  C6    G Z 114      71.335 -20.326 -58.410  1.00  0.00           C  
ATOM   2447  O6    G Z 114      70.972 -19.610 -57.480  1.00  0.00           O  
ATOM   2448  N1    G Z 114      72.557 -21.009 -58.327  1.00  0.00           N  
ATOM   2449  C2    G Z 114      73.074 -21.840 -59.302  1.00  0.00           C  
ATOM   2450  N2    G Z 114      74.255 -22.399 -59.030  1.00  0.00           N  
ATOM   2451  N3    G Z 114      72.454 -22.088 -60.453  1.00  0.00           N  
ATOM   2452  C4    G Z 114      71.268 -21.433 -60.551  1.00  0.00           C  
ATOM   2453  P     C Z 115      67.512 -26.113 -63.264  1.00  0.00           P  
ATOM   2454  O1P   C Z 115      66.617 -25.346 -62.370  1.00  0.00           O  
ATOM   2455  O2P   C Z 115      66.852 -27.127 -64.120  1.00  0.00           O  
ATOM   2456  O5*   C Z 115      68.675 -26.804 -62.407  1.00  0.00           O  
ATOM   2457  C5*   C Z 115      69.712 -27.531 -63.092  1.00  0.00           C  
ATOM   2458  C4*   C Z 115      70.766 -27.988 -62.103  1.00  0.00           C  
ATOM   2459  O4*   C Z 115      71.468 -26.818 -61.592  1.00  0.00           O  
ATOM   2460  C3*   C Z 115      70.244 -28.684 -60.846  1.00  0.00           C  
ATOM   2461  O3*   C Z 115      70.014 -30.040 -61.071  1.00  0.00           O  
ATOM   2462  C2*   C Z 115      71.372 -28.431 -59.849  1.00  0.00           C  
ATOM   2463  O2*   C Z 115      72.472 -29.288 -60.109  1.00  0.00           O  
ATOM   2464  C1*   C Z 115      71.812 -27.020 -60.229  1.00  0.00           C  
ATOM   2465  N1    C Z 115      71.152 -25.953 -59.426  1.00  0.00           N  
ATOM   2466  C2    C Z 115      71.568 -25.782 -58.109  1.00  0.00           C  
ATOM   2467  O2    C Z 115      72.460 -26.514 -57.665  1.00  0.00           O  
ATOM   2468  N3    C Z 115      70.978 -24.815 -57.360  1.00  0.00           N  
ATOM   2469  C4    C Z 115      70.015 -24.041 -57.878  1.00  0.00           C  
ATOM   2470  N4    C Z 115      69.473 -23.113 -57.106  1.00  0.00           N  
ATOM   2471  C5    C Z 115      69.574 -24.202 -59.231  1.00  0.00           C  
ATOM   2472  C6    C Z 115      70.175 -25.173 -59.962  1.00  0.00           C  
ATOM   2473  P     A Z 116      68.545 -30.819 -60.031  1.00  0.00           P  
ATOM   2474  O1P   A Z 116      67.466 -29.807 -59.789  1.00  0.00           O  
ATOM   2475  O2P   A Z 116      68.192 -32.238 -60.205  1.00  0.00           O  
ATOM   2476  O5*   A Z 116      69.575 -30.691 -58.811  1.00  0.00           O  
ATOM   2477  C5*   A Z 116      70.643 -31.629 -58.625  1.00  0.00           C  
ATOM   2478  C4*   A Z 116      71.598 -31.132 -57.556  1.00  0.00           C  
ATOM   2479  O4*   A Z 116      71.899 -29.727 -57.806  1.00  0.00           O  
ATOM   2480  C3*   A Z 116      71.087 -31.155 -56.126  1.00  0.00           C  
ATOM   2481  O3*   A Z 116      71.255 -32.432 -55.509  1.00  0.00           O  
ATOM   2482  C2*   A Z 116      71.943 -30.084 -55.467  1.00  0.00           C  
ATOM   2483  O2*   A Z 116      73.253 -30.535 -55.179  1.00  0.00           O  
ATOM   2484  C1*   A Z 116      71.985 -29.026 -56.578  1.00  0.00           C  
ATOM   2485  N9    A Z 116      70.824 -28.095 -56.502  1.00  0.00           N  
ATOM   2486  C8    A Z 116      69.885 -27.800 -57.464  1.00  0.00           C  
ATOM   2487  N7    A Z 116      68.993 -26.938 -57.082  1.00  0.00           N  
ATOM   2488  C5    A Z 116      69.357 -26.633 -55.780  1.00  0.00           C  
ATOM   2489  C6    A Z 116      68.804 -25.774 -54.817  1.00  0.00           C  
ATOM   2490  N6    A Z 116      67.712 -25.026 -55.035  1.00  0.00           N  
ATOM   2491  N1    A Z 116      69.415 -25.708 -53.620  1.00  0.00           N  
ATOM   2492  C2    A Z 116      70.499 -26.452 -53.410  1.00  0.00           C  
ATOM   2493  N3    A Z 116      71.103 -27.287 -54.227  1.00  0.00           N  
ATOM   2494  C4    A Z 116      70.471 -27.335 -55.419  1.00  0.00           C  
ATOM   2495  P     G Z 117      70.065 -32.935 -54.612  1.00  0.00           P  
ATOM   2496  O1P   G Z 117      68.681 -32.737 -55.142  1.00  0.00           O  
ATOM   2497  O2P   G Z 117      70.498 -34.289 -54.195  1.00  0.00           O  
ATOM   2498  O5*   G Z 117      70.217 -31.920 -53.395  1.00  0.00           O  
ATOM   2499  C5*   G Z 117      71.374 -31.934 -52.548  1.00  0.00           C  
ATOM   2500  C4*   G Z 117      71.108 -31.122 -51.303  1.00  0.00           C  
ATOM   2501  O4*   G Z 117      70.822 -29.741 -51.663  1.00  0.00           O  
ATOM   2502  C3*   G Z 117      69.883 -31.561 -50.515  1.00  0.00           C  
ATOM   2503  O3*   G Z 117      70.211 -32.634 -49.648  1.00  0.00           O  
ATOM   2504  C2*   G Z 117      69.502 -30.300 -49.763  1.00  0.00           C  
ATOM   2505  O2*   G Z 117      70.336 -30.090 -48.646  1.00  0.00           O  
ATOM   2506  C1*   G Z 117      69.810 -29.229 -50.810  1.00  0.00           C  
ATOM   2507  N9    G Z 117      68.645 -28.834 -51.649  1.00  0.00           N  
ATOM   2508  C8    G Z 117      68.330 -29.212 -52.936  1.00  0.00           C  
ATOM   2509  N7    G Z 117      67.221 -28.680 -53.392  1.00  0.00           N  
ATOM   2510  C5    G Z 117      66.770 -27.894 -52.332  1.00  0.00           C  
ATOM   2511  C6    G Z 117      65.615 -27.076 -52.228  1.00  0.00           C  
ATOM   2512  O6    G Z 117      64.739 -26.871 -53.063  1.00  0.00           O  
ATOM   2513  N1    G Z 117      65.541 -26.453 -50.975  1.00  0.00           N  
ATOM   2514  C2    G Z 117      66.461 -26.602 -49.954  1.00  0.00           C  
ATOM   2515  N2    G Z 117      66.210 -25.923 -48.834  1.00  0.00           N  
ATOM   2516  N3    G Z 117      67.544 -27.371 -50.053  1.00  0.00           N  
ATOM   2517  C4    G Z 117      67.632 -27.982 -51.264  1.00  0.00           C  
ATOM   2518  P     C Z 118      69.061 -33.629 -49.141  1.00  0.00           P  
ATOM   2519  O1P   C Z 118      68.211 -34.072 -50.279  1.00  0.00           O  
ATOM   2520  O2P   C Z 118      69.753 -34.641 -48.291  1.00  0.00           O  
ATOM   2521  O5*   C Z 118      68.149 -32.709 -48.223  1.00  0.00           O  
ATOM   2522  C5*   C Z 118      68.625 -32.190 -46.965  1.00  0.00           C  
ATOM   2523  C4*   C Z 118      67.500 -31.471 -46.274  1.00  0.00           C  
ATOM   2524  O4*   C Z 118      67.131 -30.306 -47.047  1.00  0.00           O  
ATOM   2525  C3*   C Z 118      66.228 -32.302 -46.197  1.00  0.00           C  
ATOM   2526  O3*   C Z 118      66.281 -33.137 -45.041  1.00  0.00           O  
ATOM   2527  C2*   C Z 118      65.130 -31.248 -46.125  1.00  0.00           C  
ATOM   2528  O2*   C Z 118      64.902 -30.815 -44.798  1.00  0.00           O  
ATOM   2529  C1*   C Z 118      65.733 -30.114 -46.974  1.00  0.00           C  
ATOM   2530  N1    C Z 118      65.209 -29.949 -48.359  1.00  0.00           N  
ATOM   2531  C2    C Z 118      64.251 -28.963 -48.577  1.00  0.00           C  
ATOM   2532  O2    C Z 118      63.878 -28.271 -47.622  1.00  0.00           O  
ATOM   2533  N3    C Z 118      63.760 -28.797 -49.832  1.00  0.00           N  
ATOM   2534  C4    C Z 118      64.190 -29.566 -50.841  1.00  0.00           C  
ATOM   2535  N4    C Z 118      63.680 -29.365 -52.046  1.00  0.00           N  
ATOM   2536  C5    C Z 118      65.175 -30.586 -50.637  1.00  0.00           C  
ATOM   2537  C6    C Z 118      65.652 -30.736 -49.375  1.00  0.00           C  
ATOM   2538  P     U Z 119      65.295 -34.391 -44.910  1.00  0.00           P  
ATOM   2539  O1P   U Z 119      64.697 -34.694 -46.234  1.00  0.00           O  
ATOM   2540  O2P   U Z 119      66.049 -35.436 -44.201  1.00  0.00           O  
ATOM   2541  O5*   U Z 119      64.136 -33.837 -43.983  1.00  0.00           O  
ATOM   2542  C5*   U Z 119      64.368 -33.582 -42.598  1.00  0.00           C  
ATOM   2543  C4*   U Z 119      63.182 -32.887 -41.999  1.00  0.00           C  
ATOM   2544  O4*   U Z 119      63.106 -31.561 -42.542  1.00  0.00           O  
ATOM   2545  C3*   U Z 119      61.847 -33.489 -42.389  1.00  0.00           C  
ATOM   2546  O3*   U Z 119      61.530 -34.572 -41.551  1.00  0.00           O  
ATOM   2547  C2*   U Z 119      60.875 -32.334 -42.226  1.00  0.00           C  
ATOM   2548  O2*   U Z 119      60.264 -32.238 -40.984  1.00  0.00           O  
ATOM   2549  C1*   U Z 119      61.774 -31.124 -42.459  1.00  0.00           C  
ATOM   2550  N1    U Z 119      61.432 -30.283 -43.641  1.00  0.00           N  
ATOM   2551  C2    U Z 119      61.136 -28.962 -43.404  1.00  0.00           C  
ATOM   2552  O2    U Z 119      61.144 -28.471 -42.288  1.00  0.00           O  
ATOM   2553  N3    U Z 119      60.825 -28.215 -44.523  1.00  0.00           N  
ATOM   2554  C4    U Z 119      60.785 -28.667 -45.825  1.00  0.00           C  
ATOM   2555  O4    U Z 119      60.492 -27.902 -46.748  1.00  0.00           O  
ATOM   2556  C5    U Z 119      61.110 -30.067 -45.973  1.00  0.00           C  
ATOM   2557  C6    U Z 119      61.417 -30.817 -44.902  1.00  0.00           C  
ATOM   2558  P     U Z 120      60.731 -35.831 -42.135  1.00  0.00           P  
ATOM   2559  O1P   U Z 120      60.490 -36.810 -41.036  1.00  0.00           O  
ATOM   2560  O2P   U Z 120      59.601 -35.306 -42.882  1.00  0.00           O  
ATOM   2561  O5*   U Z 120      61.725 -36.527 -43.162  1.00  0.00           O  
ATOM   2562  C5*   U Z 120      62.909 -37.221 -42.722  1.00  0.00           C  
ATOM   2563  C4*   U Z 120      62.967 -38.588 -43.362  1.00  0.00           C  
ATOM   2564  O4*   U Z 120      64.204 -39.256 -42.964  1.00  0.00           O  
ATOM   2565  C3*   U Z 120      61.845 -39.527 -42.946  1.00  0.00           C  
ATOM   2566  O3*   U Z 120      61.521 -40.386 -44.033  1.00  0.00           O  
ATOM   2567  C2*   U Z 120      62.479 -40.331 -41.811  1.00  0.00           C  
ATOM   2568  O2*   U Z 120      61.903 -41.593 -41.602  1.00  0.00           O  
ATOM   2569  C1*   U Z 120      63.910 -40.479 -42.311  1.00  0.00           C  
ATOM   2570  N1    U Z 120      64.886 -40.674 -41.203  1.00  0.00           N  
ATOM   2571  C2    U Z 120      65.596 -41.851 -41.195  1.00  0.00           C  
ATOM   2572  O2    U Z 120      65.456 -42.716 -42.043  1.00  0.00           O  
ATOM   2573  N3    U Z 120      66.490 -41.997 -40.153  1.00  0.00           N  
ATOM   2574  C4    U Z 120      66.728 -41.086 -39.144  1.00  0.00           C  
ATOM   2575  O4    U Z 120      67.556 -41.328 -38.263  1.00  0.00           O  
ATOM   2576  C5    U Z 120      65.936 -39.883 -39.237  1.00  0.00           C  
ATOM   2577  C6    U Z 120      65.058 -39.716 -40.240  1.00  0.00           C  
ATOM   2578  P     A Z 121      60.093 -40.252 -44.773  1.00  0.00           P  
ATOM   2579  O1P   A Z 121      59.915 -38.818 -45.180  1.00  0.00           O  
ATOM   2580  O2P   A Z 121      60.040 -41.322 -45.810  1.00  0.00           O  
ATOM   2581  O5*   A Z 121      58.994 -40.579 -43.667  1.00  0.00           O  
ATOM   2582  C5*   A Z 121      57.588 -40.414 -43.961  1.00  0.00           C  
ATOM   2583  C4*   A Z 121      56.853 -39.946 -42.722  1.00  0.00           C  
ATOM   2584  O4*   A Z 121      56.894 -40.994 -41.715  1.00  0.00           O  
ATOM   2585  C3*   A Z 121      57.427 -38.711 -42.040  1.00  0.00           C  
ATOM   2586  O3*   A Z 121      56.357 -38.075 -41.351  1.00  0.00           O  
ATOM   2587  C2*   A Z 121      58.385 -39.329 -41.030  1.00  0.00           C  
ATOM   2588  O2*   A Z 121      58.692 -38.493 -39.940  1.00  0.00           O  
ATOM   2589  C1*   A Z 121      57.566 -40.530 -40.569  1.00  0.00           C  
ATOM   2590  N9    A Z 121      58.381 -41.654 -40.029  1.00  0.00           N  
ATOM   2591  C8    A Z 121      59.077 -42.626 -40.712  1.00  0.00           C  
ATOM   2592  N7    A Z 121      59.692 -43.471 -39.943  1.00  0.00           N  
ATOM   2593  C5    A Z 121      59.391 -43.039 -38.659  1.00  0.00           C  
ATOM   2594  C6    A Z 121      59.747 -43.518 -37.389  1.00  0.00           C  
ATOM   2595  N6    A Z 121      60.524 -44.594 -37.197  1.00  0.00           N  
ATOM   2596  N1    A Z 121      59.275 -42.852 -36.320  1.00  0.00           N  
ATOM   2597  C2    A Z 121      58.504 -41.784 -36.518  1.00  0.00           C  
ATOM   2598  N3    A Z 121      58.106 -41.245 -37.649  1.00  0.00           N  
ATOM   2599  C4    A Z 121      58.593 -41.931 -38.705  1.00  0.00           C  
ATOM   2600  P     A Z 122      56.053 -36.521 -41.593  1.00  0.00           P  
ATOM   2601  O1P   A Z 122      56.221 -35.793 -40.325  1.00  0.00           O  
ATOM   2602  O2P   A Z 122      56.784 -36.063 -42.796  1.00  0.00           O  
ATOM   2603  O5*   A Z 122      54.499 -36.506 -41.912  1.00  0.00           O  
ATOM   2604  C5*   A Z 122      53.978 -37.091 -43.108  1.00  0.00           C  
ATOM   2605  C4*   A Z 122      52.957 -36.169 -43.715  1.00  0.00           C  
ATOM   2606  O4*   A Z 122      51.942 -35.897 -42.718  1.00  0.00           O  
ATOM   2607  C3*   A Z 122      53.483 -34.792 -44.126  1.00  0.00           C  
ATOM   2608  O3*   A Z 122      53.996 -34.848 -45.460  1.00  0.00           O  
ATOM   2609  C2*   A Z 122      52.223 -33.938 -44.058  1.00  0.00           C  
ATOM   2610  O2*   A Z 122      51.406 -34.088 -45.200  1.00  0.00           O  
ATOM   2611  C1*   A Z 122      51.501 -34.558 -42.856  1.00  0.00           C  
ATOM   2612  N9    A Z 122      51.772 -33.838 -41.580  1.00  0.00           N  
ATOM   2613  C8    A Z 122      52.639 -34.170 -40.564  1.00  0.00           C  
ATOM   2614  N7    A Z 122      52.642 -33.328 -39.578  1.00  0.00           N  
ATOM   2615  C5    A Z 122      51.717 -32.366 -39.955  1.00  0.00           C  
ATOM   2616  C6    A Z 122      51.262 -31.194 -39.331  1.00  0.00           C  
ATOM   2617  N6    A Z 122      51.699 -30.775 -38.135  1.00  0.00           N  
ATOM   2618  N1    A Z 122      50.336 -30.466 -39.981  1.00  0.00           N  
ATOM   2619  C2    A Z 122      49.906 -30.887 -41.170  1.00  0.00           C  
ATOM   2620  N3    A Z 122      50.256 -31.958 -41.848  1.00  0.00           N  
ATOM   2621  C4    A Z 122      51.184 -32.669 -41.174  1.00  0.00           C  
ATOM   2622  P     U Z 123      55.167 -33.850 -45.942  1.00  0.00           P  
ATOM   2623  O1P   U Z 123      56.444 -34.234 -45.301  1.00  0.00           O  
ATOM   2624  O2P   U Z 123      55.069 -33.864 -47.430  1.00  0.00           O  
ATOM   2625  O5*   U Z 123      54.732 -32.409 -45.405  1.00  0.00           O  
ATOM   2626  C5*   U Z 123      53.752 -31.602 -46.100  1.00  0.00           C  
ATOM   2627  C4*   U Z 123      54.332 -30.234 -46.417  1.00  0.00           C  
ATOM   2628  O4*   U Z 123      54.691 -29.563 -45.181  1.00  0.00           O  
ATOM   2629  C3*   U Z 123      55.617 -30.261 -47.230  1.00  0.00           C  
ATOM   2630  O3*   U Z 123      55.276 -30.302 -48.616  1.00  0.00           O  
ATOM   2631  C2*   U Z 123      56.304 -28.958 -46.829  1.00  0.00           C  
ATOM   2632  O2*   U Z 123      55.828 -27.832 -47.534  1.00  0.00           O  
ATOM   2633  C1*   U Z 123      55.871 -28.810 -45.365  1.00  0.00           C  
ATOM   2634  N1    U Z 123      56.831 -29.220 -44.303  1.00  0.00           N  
ATOM   2635  C2    U Z 123      56.750 -28.564 -43.099  1.00  0.00           C  
ATOM   2636  O2    U Z 123      55.938 -27.681 -42.879  1.00  0.00           O  
ATOM   2637  N3    U Z 123      57.655 -28.972 -42.139  1.00  0.00           N  
ATOM   2638  C4    U Z 123      58.611 -29.956 -42.279  1.00  0.00           C  
ATOM   2639  O4    U Z 123      59.368 -30.234 -41.346  1.00  0.00           O  
ATOM   2640  C5    U Z 123      58.619 -30.587 -43.578  1.00  0.00           C  
ATOM   2641  C6    U Z 123      57.751 -30.210 -44.530  1.00  0.00           C  
ATOM   2642  P     A Z 124      56.233 -31.068 -49.666  1.00  0.00           P  
ATOM   2643  O1P   A Z 124      56.746 -32.329 -49.064  1.00  0.00           O  
ATOM   2644  O2P   A Z 124      55.469 -31.129 -50.931  1.00  0.00           O  
ATOM   2645  O5*   A Z 124      57.446 -30.057 -49.888  1.00  0.00           O  
ATOM   2646  C5*   A Z 124      57.247 -28.815 -50.615  1.00  0.00           C  
ATOM   2647  C4*   A Z 124      58.145 -28.757 -51.836  1.00  0.00           C  
ATOM   2648  O4*   A Z 124      59.534 -28.744 -51.427  1.00  0.00           O  
ATOM   2649  C3*   A Z 124      58.030 -29.914 -52.816  1.00  0.00           C  
ATOM   2650  O3*   A Z 124      58.483 -29.507 -54.107  1.00  0.00           O  
ATOM   2651  C2*   A Z 124      59.035 -30.898 -52.241  1.00  0.00           C  
ATOM   2652  O2*   A Z 124      59.508 -31.841 -53.174  1.00  0.00           O  
ATOM   2653  C1*   A Z 124      60.153 -29.965 -51.781  1.00  0.00           C  
ATOM   2654  N9    A Z 124      60.809 -30.503 -50.557  1.00  0.00           N  
ATOM   2655  C8    A Z 124      60.678 -30.090 -49.249  1.00  0.00           C  
ATOM   2656  N7    A Z 124      61.392 -30.772 -48.407  1.00  0.00           N  
ATOM   2657  C5    A Z 124      62.044 -31.705 -49.200  1.00  0.00           C  
ATOM   2658  C6    A Z 124      62.955 -32.731 -48.900  1.00  0.00           C  
ATOM   2659  N6    A Z 124      63.385 -32.998 -47.659  1.00  0.00           N  
ATOM   2660  N1    A Z 124      63.409 -33.475 -49.925  1.00  0.00           N  
ATOM   2661  C2    A Z 124      62.978 -33.205 -51.155  1.00  0.00           C  
ATOM   2662  N3    A Z 124      62.134 -32.279 -51.555  1.00  0.00           N  
ATOM   2663  C4    A Z 124      61.694 -31.549 -50.510  1.00  0.00           C  
ATOM   2664  P     A Z 125      57.526 -28.657 -55.075  1.00  0.00           P  
ATOM   2665  O1P   A Z 125      58.200 -28.620 -56.388  1.00  0.00           O  
ATOM   2666  O2P   A Z 125      56.134 -29.171 -54.978  1.00  0.00           O  
ATOM   2667  O5*   A Z 125      57.532 -27.194 -54.451  1.00  0.00           O  
ATOM   2668  C5*   A Z 125      58.745 -26.454 -54.329  1.00  0.00           C  
ATOM   2669  C4*   A Z 125      58.470 -25.119 -53.678  1.00  0.00           C  
ATOM   2670  O4*   A Z 125      58.136 -25.309 -52.275  1.00  0.00           O  
ATOM   2671  C3*   A Z 125      59.659 -24.179 -53.648  1.00  0.00           C  
ATOM   2672  O3*   A Z 125      59.798 -23.524 -54.907  1.00  0.00           O  
ATOM   2673  C2*   A Z 125      59.305 -23.246 -52.497  1.00  0.00           C  
ATOM   2674  O2*   A Z 125      58.359 -22.255 -52.845  1.00  0.00           O  
ATOM   2675  C1*   A Z 125      58.653 -24.227 -51.517  1.00  0.00           C  
ATOM   2676  N9    A Z 125      59.614 -24.759 -50.511  1.00  0.00           N  
ATOM   2677  C8    A Z 125      60.502 -25.805 -50.627  1.00  0.00           C  
ATOM   2678  N7    A Z 125      61.205 -26.019 -49.558  1.00  0.00           N  
ATOM   2679  C5    A Z 125      60.762 -25.055 -48.664  1.00  0.00           C  
ATOM   2680  C6    A Z 125      61.121 -24.752 -47.341  1.00  0.00           C  
ATOM   2681  N6    A Z 125      62.056 -25.426 -46.657  1.00  0.00           N  
ATOM   2682  N1    A Z 125      60.482 -23.729 -46.744  1.00  0.00           N  
ATOM   2683  C2    A Z 125      59.555 -23.063 -47.430  1.00  0.00           C  
ATOM   2684  N3    A Z 125      59.138 -23.253 -48.664  1.00  0.00           N  
ATOM   2685  C4    A Z 125      59.793 -24.283 -49.238  1.00  0.00           C  
ATOM   2686  P     C Z 126      61.158 -22.752 -55.266  1.00  0.00           P  
ATOM   2687  O1P   C Z 126      62.325 -23.443 -54.657  1.00  0.00           O  
ATOM   2688  O2P   C Z 126      61.132 -22.513 -56.732  1.00  0.00           O  
ATOM   2689  O5*   C Z 126      60.982 -21.359 -54.527  1.00  0.00           O  
ATOM   2690  C5*   C Z 126      61.648 -20.192 -54.989  1.00  0.00           C  
ATOM   2691  C4*   C Z 126      61.429 -19.071 -54.013  1.00  0.00           C  
ATOM   2692  O4*   C Z 126      60.018 -18.721 -54.007  1.00  0.00           O  
ATOM   2693  C3*   C Z 126      61.765 -19.407 -52.565  1.00  0.00           C  
ATOM   2694  O3*   C Z 126      62.448 -18.307 -52.002  1.00  0.00           O  
ATOM   2695  C2*   C Z 126      60.384 -19.563 -51.924  1.00  0.00           C  
ATOM   2696  O2*   C Z 126      60.378 -19.307 -50.535  1.00  0.00           O  
ATOM   2697  C1*   C Z 126      59.610 -18.495 -52.684  1.00  0.00           C  
ATOM   2698  N1    C Z 126      58.122 -18.534 -52.616  1.00  0.00           N  
ATOM   2699  C2    C Z 126      57.414 -17.600 -53.367  1.00  0.00           C  
ATOM   2700  O2    C Z 126      58.042 -16.786 -54.053  1.00  0.00           O  
ATOM   2701  N3    C Z 126      56.057 -17.619 -53.317  1.00  0.00           N  
ATOM   2702  C4    C Z 126      55.413 -18.517 -52.562  1.00  0.00           C  
ATOM   2703  N4    C Z 126      54.089 -18.494 -52.550  1.00  0.00           N  
ATOM   2704  C5    C Z 126      56.123 -19.486 -51.783  1.00  0.00           C  
ATOM   2705  C6    C Z 126      57.478 -19.451 -51.845  1.00  0.00           C  
ATOM   2706  P     C Z 127      63.928 -18.513 -51.439  1.00  0.00           P  
ATOM   2707  O1P   C Z 127      64.682 -19.407 -52.354  1.00  0.00           O  
ATOM   2708  O2P   C Z 127      64.484 -17.175 -51.106  1.00  0.00           O  
ATOM   2709  O5*   C Z 127      63.680 -19.319 -50.086  1.00  0.00           O  
ATOM   2710  C5*   C Z 127      63.367 -18.634 -48.844  1.00  0.00           C  
ATOM   2711  C4*   C Z 127      63.643 -19.558 -47.684  1.00  0.00           C  
ATOM   2712  O4*   C Z 127      62.701 -20.658 -47.696  1.00  0.00           O  
ATOM   2713  C3*   C Z 127      65.020 -20.191 -47.761  1.00  0.00           C  
ATOM   2714  O3*   C Z 127      65.935 -19.392 -47.034  1.00  0.00           O  
ATOM   2715  C2*   C Z 127      64.813 -21.563 -47.147  1.00  0.00           C  
ATOM   2716  O2*   C Z 127      64.835 -21.512 -45.743  1.00  0.00           O  
ATOM   2717  C1*   C Z 127      63.395 -21.888 -47.622  1.00  0.00           C  
ATOM   2718  N1    C Z 127      63.306 -22.532 -48.962  1.00  0.00           N  
ATOM   2719  C2    C Z 127      64.105 -23.647 -49.201  1.00  0.00           C  
ATOM   2720  O2    C Z 127      64.848 -24.052 -48.299  1.00  0.00           O  
ATOM   2721  N3    C Z 127      64.039 -24.248 -50.417  1.00  0.00           N  
ATOM   2722  C4    C Z 127      63.221 -23.779 -51.367  1.00  0.00           C  
ATOM   2723  N4    C Z 127      63.192 -24.402 -52.534  1.00  0.00           N  
ATOM   2724  C5    C Z 127      62.389 -22.634 -51.140  1.00  0.00           C  
ATOM   2725  C6    C Z 127      62.471 -22.046 -49.920  1.00  0.00           C  
ATOM   2726  P     U Z 128      67.187 -18.938 -47.759  1.00  0.00           P  
ATOM   2727  O1P   U Z 128      67.035 -18.813 -49.231  1.00  0.00           O  
ATOM   2728  O2P   U Z 128      67.681 -17.791 -46.974  1.00  0.00           O  
ATOM   2729  O5*   U Z 128      68.102 -20.205 -47.487  1.00  0.00           O  
ATOM   2730  C5*   U Z 128      68.398 -20.647 -46.151  1.00  0.00           C  
ATOM   2731  C4*   U Z 128      69.197 -21.917 -46.217  1.00  0.00           C  
ATOM   2732  O4*   U Z 128      68.369 -22.950 -46.806  1.00  0.00           O  
ATOM   2733  C3*   U Z 128      70.382 -21.838 -47.152  1.00  0.00           C  
ATOM   2734  O3*   U Z 128      71.516 -21.248 -46.564  1.00  0.00           O  
ATOM   2735  C2*   U Z 128      70.593 -23.287 -47.523  1.00  0.00           C  
ATOM   2736  O2*   U Z 128      71.194 -24.012 -46.478  1.00  0.00           O  
ATOM   2737  C1*   U Z 128      69.146 -23.740 -47.689  1.00  0.00           C  
ATOM   2738  N1    U Z 128      68.599 -23.590 -49.067  1.00  0.00           N  
ATOM   2739  C2    U Z 128      69.005 -24.509 -50.004  1.00  0.00           C  
ATOM   2740  O2    U Z 128      69.778 -25.418 -49.750  1.00  0.00           O  
ATOM   2741  N3    U Z 128      68.477 -24.338 -51.268  1.00  0.00           N  
ATOM   2742  C4    U Z 128      67.600 -23.350 -51.664  1.00  0.00           C  
ATOM   2743  O4    U Z 128      67.195 -23.299 -52.828  1.00  0.00           O  
ATOM   2744  C5    U Z 128      67.232 -22.433 -50.611  1.00  0.00           C  
ATOM   2745  C6    U Z 128      67.731 -22.576 -49.372  1.00  0.00           C  
ATOM   2746  P     G Z 129      72.798 -20.102 -47.019  1.00  0.00           P  
ATOM   2747  O1P   G Z 129      71.852 -19.329 -47.852  1.00  0.00           O  
ATOM   2748  O2P   G Z 129      73.696 -19.303 -46.157  1.00  0.00           O  
ATOM   2749  O5*   G Z 129      73.664 -21.079 -47.947  1.00  0.00           O  
ATOM   2750  C5*   G Z 129      74.595 -21.985 -47.327  1.00  0.00           C  
ATOM   2751  C4*   G Z 129      75.217 -22.886 -48.375  1.00  0.00           C  
ATOM   2752  O4*   G Z 129      74.188 -23.773 -48.902  1.00  0.00           O  
ATOM   2753  C3*   G Z 129      75.770 -22.183 -49.615  1.00  0.00           C  
ATOM   2754  O3*   G Z 129      77.063 -21.712 -49.405  1.00  0.00           O  
ATOM   2755  C2*   G Z 129      75.709 -23.292 -50.665  1.00  0.00           C  
ATOM   2756  O2*   G Z 129      76.764 -24.220 -50.476  1.00  0.00           O  
ATOM   2757  C1*   G Z 129      74.416 -24.007 -50.284  1.00  0.00           C  
ATOM   2758  N9    G Z 129      73.223 -23.526 -51.035  1.00  0.00           N  
ATOM   2759  C8    G Z 129      72.182 -22.735 -50.601  1.00  0.00           C  
ATOM   2760  N7    G Z 129      71.278 -22.491 -51.519  1.00  0.00           N  
ATOM   2761  C5    G Z 129      71.754 -23.168 -52.642  1.00  0.00           C  
ATOM   2762  C6    G Z 129      71.206 -23.275 -53.945  1.00  0.00           C  
ATOM   2763  O6    G Z 129      70.169 -22.787 -54.387  1.00  0.00           O  
ATOM   2764  N1    G Z 129      72.015 -24.060 -54.778  1.00  0.00           N  
ATOM   2765  C2    G Z 129      73.201 -24.662 -54.401  1.00  0.00           C  
ATOM   2766  N2    G Z 129      73.825 -25.370 -55.344  1.00  0.00           N  
ATOM   2767  N3    G Z 129      73.714 -24.561 -53.177  1.00  0.00           N  
ATOM   2768  C4    G Z 129      72.940 -23.803 -52.356  1.00  0.00           C  
ATOM   2769  P     C Z 130      78.137 -20.858 -50.121  1.00  0.00           P  
ATOM   2770  O1P   C Z 130      77.098 -19.802 -50.000  1.00  0.00           O  
ATOM   2771  O2P   C Z 130      79.559 -20.513 -49.870  1.00  0.00           O  
ATOM   2772  O5*   C Z 130      78.025 -21.508 -51.572  1.00  0.00           O  
ATOM   2773  C5*   C Z 130      78.977 -22.500 -51.987  1.00  0.00           C  
ATOM   2774  C4*   C Z 130      78.841 -22.792 -53.463  1.00  0.00           C  
ATOM   2775  O4*   C Z 130      77.613 -23.531 -53.709  1.00  0.00           O  
ATOM   2776  C3*   C Z 130      78.743 -21.605 -54.405  1.00  0.00           C  
ATOM   2777  O3*   C Z 130      79.961 -20.923 -54.646  1.00  0.00           O  
ATOM   2778  C2*   C Z 130      78.120 -22.241 -55.641  1.00  0.00           C  
ATOM   2779  O2*   C Z 130      79.028 -22.952 -56.454  1.00  0.00           O  
ATOM   2780  C1*   C Z 130      77.118 -23.207 -55.002  1.00  0.00           C  
ATOM   2781  N1    C Z 130      75.837 -22.460 -54.857  1.00  0.00           N  
ATOM   2782  C2    C Z 130      74.966 -22.449 -55.943  1.00  0.00           C  
ATOM   2783  O2    C Z 130      75.289 -23.052 -56.973  1.00  0.00           O  
ATOM   2784  N3    C Z 130      73.793 -21.774 -55.832  1.00  0.00           N  
ATOM   2785  C4    C Z 130      73.480 -21.132 -54.699  1.00  0.00           C  
ATOM   2786  N4    C Z 130      72.323 -20.490 -54.642  1.00  0.00           N  
ATOM   2787  C5    C Z 130      74.361 -21.133 -53.570  1.00  0.00           C  
ATOM   2788  C6    C Z 130      75.528 -21.812 -53.702  1.00  0.00           C  
ATOM   2789  P     U Z 131      80.014 -19.326 -54.417  1.00  0.00           P  
ATOM   2790  O1P   U Z 131      78.741 -18.746 -54.925  1.00  0.00           O  
ATOM   2791  O2P   U Z 131      80.422 -19.058 -53.011  1.00  0.00           O  
ATOM   2792  O5*   U Z 131      81.188 -18.827 -55.374  1.00  0.00           O  
ATOM   2793  C5*   U Z 131      81.194 -19.142 -56.787  1.00  0.00           C  
ATOM   2794  C4*   U Z 131      82.521 -19.753 -57.169  1.00  0.00           C  
ATOM   2795  O4*   U Z 131      83.580 -18.798 -56.937  1.00  0.00           O  
ATOM   2796  C3*   U Z 131      82.890 -20.971 -56.341  1.00  0.00           C  
ATOM   2797  O3*   U Z 131      82.307 -22.147 -56.944  1.00  0.00           O  
ATOM   2798  C2*   U Z 131      84.417 -20.937 -56.220  1.00  0.00           C  
ATOM   2799  O2*   U Z 131      85.098 -21.783 -57.106  1.00  0.00           O  
ATOM   2800  C1*   U Z 131      84.750 -19.475 -56.543  1.00  0.00           C  
ATOM   2801  N1    U Z 131      85.459 -18.651 -55.524  1.00  0.00           N  
ATOM   2802  C2    U Z 131      86.811 -18.851 -55.388  1.00  0.00           C  
ATOM   2803  O2    U Z 131      87.433 -19.659 -56.057  1.00  0.00           O  
ATOM   2804  N3    U Z 131      87.434 -18.069 -54.435  1.00  0.00           N  
ATOM   2805  C4    U Z 131      86.831 -17.129 -53.625  1.00  0.00           C  
ATOM   2806  O4    U Z 131      87.493 -16.489 -52.806  1.00  0.00           O  
ATOM   2807  C5    U Z 131      85.410 -16.990 -53.841  1.00  0.00           C  
ATOM   2808  C6    U Z 131      84.779 -17.738 -54.761  1.00  0.00           C  
ATOM   2809  P     U Z 132      82.648 -22.546 -58.480  1.00  0.00           P  
ATOM   2810  O1P   U Z 132      83.591 -21.558 -59.053  1.00  0.00           O  
ATOM   2811  O2P   U Z 132      82.993 -23.990 -58.528  1.00  0.00           O  
ATOM   2812  O5*   U Z 132      81.271 -22.405 -59.280  1.00  0.00           O  
ATOM   2813  C5*   U Z 132      81.027 -23.275 -60.401  1.00  0.00           C  
ATOM   2814  C4*   U Z 132      79.896 -22.781 -61.300  1.00  0.00           C  
ATOM   2815  O4*   U Z 132      78.591 -23.055 -60.720  1.00  0.00           O  
ATOM   2816  C3*   U Z 132      79.772 -21.343 -61.800  1.00  0.00           C  
ATOM   2817  O3*   U Z 132      80.668 -20.943 -62.841  1.00  0.00           O  
ATOM   2818  C2*   U Z 132      78.364 -21.369 -62.383  1.00  0.00           C  
ATOM   2819  O2*   U Z 132      78.342 -21.948 -63.675  1.00  0.00           O  
ATOM   2820  C1*   U Z 132      77.619 -22.271 -61.396  1.00  0.00           C  
ATOM   2821  N1    U Z 132      76.888 -21.402 -60.432  1.00  0.00           N  
ATOM   2822  C2    U Z 132      75.829 -20.675 -60.923  1.00  0.00           C  
ATOM   2823  O2    U Z 132      75.480 -20.720 -62.091  1.00  0.00           O  
ATOM   2824  N3    U Z 132      75.176 -19.883 -60.001  1.00  0.00           N  
ATOM   2825  C4    U Z 132      75.486 -19.756 -58.662  1.00  0.00           C  
ATOM   2826  O4    U Z 132      74.827 -19.011 -57.933  1.00  0.00           O  
ATOM   2827  C5    U Z 132      76.612 -20.556 -58.241  1.00  0.00           C  
ATOM   2828  C6    U Z 132      77.265 -21.337 -59.116  1.00  0.00           C  
ATOM   2829  P     A Z 133      81.561 -19.371 -62.216  1.00  0.00           P  
ATOM   2830  O1P   A Z 133      81.338 -18.834 -60.856  1.00  0.00           O  
ATOM   2831  O2P   A Z 133      82.954 -19.298 -62.716  1.00  0.00           O  
ATOM   2832  O5*   A Z 133      80.579 -18.652 -63.251  1.00  0.00           O  
ATOM   2833  C5*   A Z 133      80.567 -19.089 -64.623  1.00  0.00           C  
ATOM   2834  C4*   A Z 133      79.479 -18.364 -65.391  1.00  0.00           C  
ATOM   2835  O4*   A Z 133      78.181 -18.805 -64.898  1.00  0.00           O  
ATOM   2836  C3*   A Z 133      79.438 -16.842 -65.215  1.00  0.00           C  
ATOM   2837  O3*   A Z 133      80.328 -16.208 -66.079  1.00  0.00           O  
ATOM   2838  C2*   A Z 133      77.981 -16.523 -65.530  1.00  0.00           C  
ATOM   2839  O2*   A Z 133      77.745 -16.568 -66.926  1.00  0.00           O  
ATOM   2840  C1*   A Z 133      77.263 -17.723 -64.920  1.00  0.00           C  
ATOM   2841  N9    A Z 133      76.791 -17.493 -63.526  1.00  0.00           N  
ATOM   2842  C8    A Z 133      77.306 -17.980 -62.345  1.00  0.00           C  
ATOM   2843  N7    A Z 133      76.660 -17.590 -61.289  1.00  0.00           N  
ATOM   2844  C5    A Z 133      75.645 -16.789 -61.793  1.00  0.00           C  
ATOM   2845  C6    A Z 133      74.610 -16.069 -61.174  1.00  0.00           C  
ATOM   2846  N6    A Z 133      74.420 -16.043 -59.848  1.00  0.00           N  
ATOM   2847  N1    A Z 133      73.775 -15.377 -61.970  1.00  0.00           N  
ATOM   2848  C2    A Z 133      73.970 -15.407 -63.287  1.00  0.00           C  
ATOM   2849  N3    A Z 133      74.897 -16.038 -63.975  1.00  0.00           N  
ATOM   2850  C4    A Z 133      75.720 -16.725 -63.155  1.00  0.00           C  
ATOM   2851  P     G Z 134      80.950 -14.845 -65.683  1.00  0.00           P  
ATOM   2852  O1P   G Z 134      81.259 -14.968 -64.241  1.00  0.00           O  
ATOM   2853  O2P   G Z 134      82.098 -14.531 -66.563  1.00  0.00           O  
ATOM   2854  O5*   G Z 134      79.791 -13.765 -65.899  1.00  0.00           O  
ATOM   2855  C5*   G Z 134      79.272 -13.549 -67.225  1.00  0.00           C  
ATOM   2856  C4*   G Z 134      78.108 -12.584 -67.177  1.00  0.00           C  
ATOM   2857  O4*   G Z 134      76.992 -13.224 -66.489  1.00  0.00           O  
ATOM   2858  C3*   G Z 134      78.339 -11.300 -66.381  1.00  0.00           C  
ATOM   2859  O3*   G Z 134      78.976 -10.327 -67.151  1.00  0.00           O  
ATOM   2860  C2*   G Z 134      76.916 -10.901 -65.992  1.00  0.00           C  
ATOM   2861  O2*   G Z 134      76.234 -10.332 -67.094  1.00  0.00           O  
ATOM   2862  C1*   G Z 134      76.281 -12.262 -65.731  1.00  0.00           C  
ATOM   2863  N9    G Z 134      76.328 -12.678 -64.301  1.00  0.00           N  
ATOM   2864  C8    G Z 134      77.125 -13.625 -63.696  1.00  0.00           C  
ATOM   2865  N7    G Z 134      76.917 -13.752 -62.407  1.00  0.00           N  
ATOM   2866  C5    G Z 134      75.910 -12.825 -62.140  1.00  0.00           C  
ATOM   2867  C6    G Z 134      75.265 -12.502 -60.919  1.00  0.00           C  
ATOM   2868  O6    G Z 134      75.452 -12.976 -59.801  1.00  0.00           O  
ATOM   2869  N1    G Z 134      74.301 -11.501 -61.098  1.00  0.00           N  
ATOM   2870  C2    G Z 134      74.000 -10.890 -62.300  1.00  0.00           C  
ATOM   2871  N2    G Z 134      73.047  -9.956 -62.261  1.00  0.00           N  
ATOM   2872  N3    G Z 134      74.606 -11.193 -63.446  1.00  0.00           N  
ATOM   2873  C4    G Z 134      75.545 -12.165 -63.290  1.00  0.00           C  
ATOM   2874  P     A Z 135      80.021  -9.305 -66.422  1.00  0.00           P  
ATOM   2875  O1P   A Z 135      80.765 -10.032 -65.368  1.00  0.00           O  
ATOM   2876  O2P   A Z 135      80.850  -8.612 -67.434  1.00  0.00           O  
ATOM   2877  O5*   A Z 135      79.005  -8.267 -65.750  1.00  0.00           O  
ATOM   2878  C5*   A Z 135      78.114  -7.515 -66.597  1.00  0.00           C  
ATOM   2879  C4*   A Z 135      77.163  -6.696 -65.748  1.00  0.00           C  
ATOM   2880  O4*   A Z 135      76.262  -7.598 -65.045  1.00  0.00           O  
ATOM   2881  C3*   A Z 135      77.807  -5.873 -64.630  1.00  0.00           C  
ATOM   2882  O3*   A Z 135      78.275  -4.649 -65.102  1.00  0.00           O  
ATOM   2883  C2*   A Z 135      76.653  -5.720 -63.641  1.00  0.00           C  
ATOM   2884  O2*   A Z 135      75.728  -4.749 -64.096  1.00  0.00           O  
ATOM   2885  C1*   A Z 135      75.966  -7.077 -63.758  1.00  0.00           C  
ATOM   2886  N9    A Z 135      76.423  -8.069 -62.745  1.00  0.00           N  
ATOM   2887  C8    A Z 135      77.244  -9.162 -62.910  1.00  0.00           C  
ATOM   2888  N7    A Z 135      77.453  -9.833 -61.819  1.00  0.00           N  
ATOM   2889  C5    A Z 135      76.724  -9.147 -60.858  1.00  0.00           C  
ATOM   2890  C6    A Z 135      76.535  -9.358 -59.483  1.00  0.00           C  
ATOM   2891  N6    A Z 135      77.092 -10.373 -58.808  1.00  0.00           N  
ATOM   2892  N1    A Z 135      75.750  -8.486 -58.825  1.00  0.00           N  
ATOM   2893  C2    A Z 135      75.200  -7.479 -59.502  1.00  0.00           C  
ATOM   2894  N3    A Z 135      75.304  -7.182 -60.779  1.00  0.00           N  
ATOM   2895  C4    A Z 135      76.095  -8.071 -61.414  1.00  0.00           C  
ATOM   2896  P     G Z 136      79.624  -4.019 -64.432  1.00  0.00           P  
ATOM   2897  O1P   G Z 136      80.570  -5.105 -64.104  1.00  0.00           O  
ATOM   2898  O2P   G Z 136      80.161  -2.932 -65.284  1.00  0.00           O  
ATOM   2899  O5*   G Z 136      79.026  -3.398 -63.083  1.00  0.00           O  
ATOM   2900  C5*   G Z 136      78.012  -2.378 -63.171  1.00  0.00           C  
ATOM   2901  C4*   G Z 136      77.506  -2.028 -61.787  1.00  0.00           C  
ATOM   2902  O4*   G Z 136      76.773  -3.168 -61.252  1.00  0.00           O  
ATOM   2903  C3*   G Z 136      78.581  -1.754 -60.732  1.00  0.00           C  
ATOM   2904  O3*   G Z 136      79.025  -0.434 -60.789  1.00  0.00           O  
ATOM   2905  C2*   G Z 136      77.843  -2.073 -59.435  1.00  0.00           C  
ATOM   2906  O2*   G Z 136      76.951  -1.024 -59.090  1.00  0.00           O  
ATOM   2907  C1*   G Z 136      76.983  -3.261 -59.852  1.00  0.00           C  
ATOM   2908  N9    G Z 136      77.613  -4.582 -59.571  1.00  0.00           N  
ATOM   2909  C8    G Z 136      78.185  -5.478 -60.447  1.00  0.00           C  
ATOM   2910  N7    G Z 136      78.654  -6.560 -59.873  1.00  0.00           N  
ATOM   2911  C5    G Z 136      78.372  -6.367 -58.521  1.00  0.00           C  
ATOM   2912  C6    G Z 136      78.641  -7.199 -57.404  1.00  0.00           C  
ATOM   2913  O6    G Z 136      79.191  -8.296 -57.376  1.00  0.00           O  
ATOM   2914  N1    G Z 136      78.186  -6.617 -56.213  1.00  0.00           N  
ATOM   2915  C2    G Z 136      77.554  -5.393 -56.113  1.00  0.00           C  
ATOM   2916  N2    G Z 136      77.197  -5.016 -54.884  1.00  0.00           N  
ATOM   2917  N3    G Z 136      77.303  -4.613 -57.162  1.00  0.00           N  
ATOM   2918  C4    G Z 136      77.737  -5.163 -58.327  1.00  0.00           C  
ATOM   2919  P     C Z 137      80.588  -0.117 -60.434  1.00  0.00           P  
ATOM   2920  O1P   C Z 137      81.439  -1.217 -60.939  1.00  0.00           O  
ATOM   2921  O2P   C Z 137      80.952   1.242 -60.891  1.00  0.00           O  
ATOM   2922  O5*   C Z 137      80.547  -0.157 -58.832  1.00  0.00           O  
ATOM   2923  C5*   C Z 137      79.700   0.773 -58.134  1.00  0.00           C  
ATOM   2924  C4*   C Z 137      79.719   0.477 -56.646  1.00  0.00           C  
ATOM   2925  O4*   C Z 137      79.057  -0.800 -56.415  1.00  0.00           O  
ATOM   2926  C3*   C Z 137      81.102   0.293 -56.024  1.00  0.00           C  
ATOM   2927  O3*   C Z 137      81.674   1.519 -55.679  1.00  0.00           O  
ATOM   2928  C2*   C Z 137      80.790  -0.573 -54.805  1.00  0.00           C  
ATOM   2929  O2*   C Z 137      80.207   0.204 -53.772  1.00  0.00           O  
ATOM   2930  C1*   C Z 137      79.697  -1.484 -55.348  1.00  0.00           C  
ATOM   2931  N1    C Z 137      80.204  -2.782 -55.876  1.00  0.00           N  
ATOM   2932  C2    C Z 137      80.612  -3.743 -54.955  1.00  0.00           C  
ATOM   2933  O2    C Z 137      80.536  -3.482 -53.748  1.00  0.00           O  
ATOM   2934  N3    C Z 137      81.078  -4.932 -55.414  1.00  0.00           N  
ATOM   2935  C4    C Z 137      81.144  -5.176 -56.730  1.00  0.00           C  
ATOM   2936  N4    C Z 137      81.606  -6.352 -57.127  1.00  0.00           N  
ATOM   2937  C5    C Z 137      80.730  -4.201 -57.694  1.00  0.00           C  
ATOM   2938  C6    C Z 137      80.268  -3.019 -57.213  1.00  0.00           C  
ATOM   2939  P     C Z 138      83.794   0.860 -54.910  1.00  0.00           P  
ATOM   2940  O1P   C Z 138      84.882   2.371 -54.033  1.00  0.00           O  
ATOM   2941  O2P   C Z 138      83.638  -0.741 -53.733  1.00  0.00           O  
ATOM   2942  O5*   C Z 138      84.725   0.078 -57.300  1.00  0.00           O  
ATOM   2943  C5*   C Z 138      86.281  -1.004 -57.204  1.00  0.00           C  
ATOM   2944  C4*   C Z 138      85.864  -1.199 -58.658  1.00  0.00           C  
ATOM   2945  O4*   C Z 138      86.849  -0.616 -59.525  1.00  0.00           O  
ATOM   2946  C3*   C Z 138      85.801  -2.641 -59.124  1.00  0.00           C  
ATOM   2947  O3*   C Z 138      84.490  -3.136 -58.815  1.00  0.00           O  
ATOM   2948  C2*   C Z 138      85.896  -2.479 -60.631  1.00  0.00           C  
ATOM   2949  O2*   C Z 138      84.652  -2.024 -61.174  1.00  0.00           O  
ATOM   2950  C1*   C Z 138      86.964  -1.390 -60.736  1.00  0.00           C  
ATOM   2951  N1    C Z 138      88.342  -1.948 -60.815  1.00  0.00           N  
ATOM   2952  C2    C Z 138      88.693  -2.656 -61.960  1.00  0.00           C  
ATOM   2953  O2    C Z 138      87.852  -2.792 -62.857  1.00  0.00           O  
ATOM   2954  N3    C Z 138      89.945  -3.173 -62.052  1.00  0.00           N  
ATOM   2955  C4    C Z 138      90.826  -3.005 -61.058  1.00  0.00           C  
ATOM   2956  N4    C Z 138      92.035  -3.528 -61.195  1.00  0.00           N  
ATOM   2957  C5    C Z 138      90.487  -2.279 -59.871  1.00  0.00           C  
ATOM   2958  C6    C Z 138      89.231  -1.771 -59.799  1.00  0.00           C  
ATOM   2959  P     C Z 139      84.270  -4.675 -58.380  1.00  0.00           P  
ATOM   2960  O1P   C Z 139      85.407  -5.088 -57.530  1.00  0.00           O  
ATOM   2961  O2P   C Z 139      82.885  -4.818 -57.880  1.00  0.00           O  
ATOM   2962  O5*   C Z 139      84.381  -5.456 -59.787  1.00  0.00           O  
ATOM   2963  C5*   C Z 139      83.377  -5.294 -60.796  1.00  0.00           C  
ATOM   2964  C4*   C Z 139      83.895  -5.690 -62.176  1.00  0.00           C  
ATOM   2965  O4*   C Z 139      85.107  -4.975 -62.447  1.00  0.00           O  
ATOM   2966  C3*   C Z 139      84.301  -7.145 -62.324  1.00  0.00           C  
ATOM   2967  O3*   C Z 139      83.139  -7.881 -62.738  1.00  0.00           O  
ATOM   2968  C2*   C Z 139      85.251  -7.083 -63.506  1.00  0.00           C  
ATOM   2969  O2*   C Z 139      84.520  -6.952 -64.733  1.00  0.00           O  
ATOM   2970  C1*   C Z 139      86.018  -5.799 -63.199  1.00  0.00           C  
ATOM   2971  N1    C Z 139      87.237  -6.043 -62.378  1.00  0.00           N  
ATOM   2972  C2    C Z 139      88.338  -6.620 -63.005  1.00  0.00           C  
ATOM   2973  O2    C Z 139      88.259  -6.903 -64.206  1.00  0.00           O  
ATOM   2974  N3    C Z 139      89.458  -6.851 -62.274  1.00  0.00           N  
ATOM   2975  C4    C Z 139      89.504  -6.529 -60.974  1.00  0.00           C  
ATOM   2976  N4    C Z 139      90.620  -6.774 -60.306  1.00  0.00           N  
ATOM   2977  C5    C Z 139      88.383  -5.934 -60.311  1.00  0.00           C  
ATOM   2978  C6    C Z 139      87.272  -5.713 -61.059  1.00  0.00           C  
ATOM   2979  P     U Z 140      83.099  -9.489 -62.630  1.00  0.00           P  
ATOM   2980  O1P   U Z 140      83.465  -9.870 -61.249  1.00  0.00           O  
ATOM   2981  O2P   U Z 140      81.817  -9.958 -63.208  1.00  0.00           O  
ATOM   2982  O5*   U Z 140      84.296  -9.943 -63.611  1.00  0.00           O  
ATOM   2983  C5*   U Z 140      84.061 -10.168 -65.009  1.00  0.00           C  
ATOM   2984  C4*   U Z 140      85.244 -10.867 -65.671  1.00  0.00           C  
ATOM   2985  O4*   U Z 140      86.408 -10.031 -65.570  1.00  0.00           O  
ATOM   2986  C3*   U Z 140      85.677 -12.160 -65.008  1.00  0.00           C  
ATOM   2987  O3*   U Z 140      84.924 -13.228 -65.601  1.00  0.00           O  
ATOM   2988  C2*   U Z 140      87.116 -12.290 -65.476  1.00  0.00           C  
ATOM   2989  O2*   U Z 140      87.175 -12.738 -66.835  1.00  0.00           O  
ATOM   2990  C1*   U Z 140      87.586 -10.838 -65.371  1.00  0.00           C  
ATOM   2991  N1    U Z 140      88.159 -10.523 -64.032  1.00  0.00           N  
ATOM   2992  C2    U Z 140      89.487 -10.816 -63.835  1.00  0.00           C  
ATOM   2993  O2    U Z 140      90.191 -11.312 -64.698  1.00  0.00           O  
ATOM   2994  N3    U Z 140      89.982 -10.510 -62.583  1.00  0.00           N  
ATOM   2995  C4    U Z 140      89.277  -9.951 -61.537  1.00  0.00           C  
ATOM   2996  O4    U Z 140      89.830  -9.722 -60.459  1.00  0.00           O  
ATOM   2997  C5    U Z 140      87.892  -9.679 -61.839  1.00  0.00           C  
ATOM   2998  C6    U Z 140      87.384  -9.967 -63.049  1.00  0.00           C  
ATOM   2999  P     C Z 141      84.864 -14.678 -64.905  1.00  0.00           P  
ATOM   3000  O1P   C Z 141      84.538 -14.497 -63.473  1.00  0.00           O  
ATOM   3001  O2P   C Z 141      84.025 -15.566 -65.744  1.00  0.00           O  
ATOM   3002  O5*   C Z 141      86.391 -15.183 -65.009  1.00  0.00           O  
ATOM   3003  C5*   C Z 141      86.980 -15.459 -66.285  1.00  0.00           C  
ATOM   3004  C4*   C Z 141      88.479 -15.725 -66.169  1.00  0.00           C  
ATOM   3005  O4*   C Z 141      89.132 -14.594 -65.581  1.00  0.00           O  
ATOM   3006  C3*   C Z 141      88.852 -16.860 -65.238  1.00  0.00           C  
ATOM   3007  O3*   C Z 141      88.782 -18.076 -65.996  1.00  0.00           O  
ATOM   3008  C2*   C Z 141      90.313 -16.555 -64.965  1.00  0.00           C  
ATOM   3009  O2*   C Z 141      91.125 -16.912 -66.088  1.00  0.00           O  
ATOM   3010  C1*   C Z 141      90.263 -15.032 -64.796  1.00  0.00           C  
ATOM   3011  N1    C Z 141      90.054 -14.616 -63.381  1.00  0.00           N  
ATOM   3012  C2    C Z 141      91.178 -14.494 -62.568  1.00  0.00           C  
ATOM   3013  O2    C Z 141      92.292 -14.733 -63.050  1.00  0.00           O  
ATOM   3014  N3    C Z 141      91.009 -14.115 -61.275  1.00  0.00           N  
ATOM   3015  C4    C Z 141      89.786 -13.865 -60.791  1.00  0.00           C  
ATOM   3016  N4    C Z 141      89.676 -13.498 -59.523  1.00  0.00           N  
ATOM   3017  C5    C Z 141      88.617 -13.984 -61.611  1.00  0.00           C  
ATOM   3018  C6    C Z 141      88.807 -14.364 -62.900  1.00  0.00           C  
ATOM   3019  P     U Z 142      88.136 -19.279 -65.133  1.00  0.00           P  
ATOM   3020  O1P   U Z 142      87.182 -19.381 -64.006  1.00  0.00           O  
ATOM   3021  O2P   U Z 142      88.051 -20.241 -66.259  1.00  0.00           O  
ATOM   3022  O5*   U Z 142      89.630 -19.330 -64.533  1.00  0.00           O  
ATOM   3023  C5*   U Z 142      90.738 -19.742 -65.346  1.00  0.00           C  
ATOM   3024  C4*   U Z 142      91.987 -19.997 -64.506  1.00  0.00           C  
ATOM   3025  O4*   U Z 142      92.378 -18.783 -63.846  1.00  0.00           O  
ATOM   3026  C3*   U Z 142      91.799 -20.976 -63.362  1.00  0.00           C  
ATOM   3027  O3*   U Z 142      92.067 -22.290 -63.870  1.00  0.00           O  
ATOM   3028  C2*   U Z 142      92.936 -20.594 -62.430  1.00  0.00           C  
ATOM   3029  O2*   U Z 142      94.188 -21.098 -62.913  1.00  0.00           O  
ATOM   3030  C1*   U Z 142      92.896 -19.070 -62.532  1.00  0.00           C  
ATOM   3031  N1    U Z 142      91.994 -18.457 -61.518  1.00  0.00           N  
ATOM   3032  C2    U Z 142      92.524 -18.213 -60.274  1.00  0.00           C  
ATOM   3033  O2    U Z 142      93.678 -18.476 -59.982  1.00  0.00           O  
ATOM   3034  N3    U Z 142      91.657 -17.645 -59.362  1.00  0.00           N  
ATOM   3035  C4    U Z 142      90.338 -17.309 -59.583  1.00  0.00           C  
ATOM   3036  O4    U Z 142      89.660 -16.804 -58.685  1.00  0.00           O  
ATOM   3037  C5    U Z 142      89.872 -17.602 -60.918  1.00  0.00           C  
ATOM   3038  C6    U Z 142      90.693 -18.155 -61.825  1.00  0.00           C  
ATOM   3039  P     C Z 143      91.623 -23.598 -63.036  1.00  0.00           P  
ATOM   3040  O1P   C Z 143      90.211 -23.434 -62.628  1.00  0.00           O  
ATOM   3041  O2P   C Z 143      92.038 -24.799 -63.798  1.00  0.00           O  
ATOM   3042  O5*   C Z 143      92.539 -23.503 -61.715  1.00  0.00           O  
ATOM   3043  C5*   C Z 143      93.963 -23.639 -61.802  1.00  0.00           C  
ATOM   3044  C4*   C Z 143      94.644 -23.319 -60.476  1.00  0.00           C  
ATOM   3045  O4*   C Z 143      94.324 -21.979 -60.075  1.00  0.00           O  
ATOM   3046  C3*   C Z 143      94.178 -24.149 -59.301  1.00  0.00           C  
ATOM   3047  O3*   C Z 143      94.946 -25.359 -59.302  1.00  0.00           O  
ATOM   3048  C2*   C Z 143      94.633 -23.298 -58.131  1.00  0.00           C  
ATOM   3049  O2*   C Z 143      96.046 -23.416 -57.938  1.00  0.00           O  
ATOM   3050  C1*   C Z 143      94.270 -21.896 -58.635  1.00  0.00           C  
ATOM   3051  N1    C Z 143      92.901 -21.474 -58.228  1.00  0.00           N  
ATOM   3052  C2    C Z 143      92.751 -20.874 -56.980  1.00  0.00           C  
ATOM   3053  O2    C Z 143      93.750 -20.719 -56.269  1.00  0.00           O  
ATOM   3054  N3    C Z 143      91.511 -20.482 -56.590  1.00  0.00           N  
ATOM   3055  C4    C Z 143      90.453 -20.668 -57.390  1.00  0.00           C  
ATOM   3056  N4    C Z 143      89.265 -20.268 -56.963  1.00  0.00           N  
ATOM   3057  C5    C Z 143      90.587 -21.282 -58.676  1.00  0.00           C  
ATOM   3058  C6    C Z 143      91.832 -21.667 -59.047  1.00  0.00           C  
ATOM   3059  P     U Z 144      94.863 -26.564 -58.500  1.00  0.00           P  
ATOM   3060  O1P   U Z 144      93.506 -26.825 -59.031  1.00  0.00           O  
ATOM   3061  O2P   U Z 144      96.013 -27.356 -58.994  1.00  0.00           O  
ATOM   3062  O5*   U Z 144      94.808 -26.688 -56.894  1.00  0.00           O  
ATOM   3063  C5*   U Z 144      95.968 -26.420 -56.091  1.00  0.00           C  
ATOM   3064  C4*   U Z 144      95.595 -25.791 -54.756  1.00  0.00           C  
ATOM   3065  O4*   U Z 144      94.785 -24.640 -54.988  1.00  0.00           O  
ATOM   3066  C3*   U Z 144      94.719 -26.643 -53.859  1.00  0.00           C  
ATOM   3067  O3*   U Z 144      95.582 -27.475 -53.071  1.00  0.00           O  
ATOM   3068  C2*   U Z 144      94.094 -25.608 -52.928  1.00  0.00           C  
ATOM   3069  O2*   U Z 144      94.973 -25.317 -51.835  1.00  0.00           O  
ATOM   3070  C1*   U Z 144      93.954 -24.382 -53.842  1.00  0.00           C  
ATOM   3071  N1    U Z 144      92.551 -24.197 -54.309  1.00  0.00           N  
ATOM   3072  C2    U Z 144      91.721 -23.443 -53.515  1.00  0.00           C  
ATOM   3073  O2    U Z 144      92.088 -22.935 -52.469  1.00  0.00           O  
ATOM   3074  N3    U Z 144      90.430 -23.293 -53.980  1.00  0.00           N  
ATOM   3075  C4    U Z 144      89.912 -23.823 -55.145  1.00  0.00           C  
ATOM   3076  O4    U Z 144      88.737 -23.619 -55.457  1.00  0.00           O  
ATOM   3077  C5    U Z 144      90.859 -24.598 -55.911  1.00  0.00           C  
ATOM   3078  C6    U Z 144      92.121 -24.760 -55.481  1.00  0.00           C  
ATOM   3079  P     C Z 145      95.075 -29.341 -54.572  1.00  0.00           P  
ATOM   3080  O1P   C Z 145      93.602 -29.183 -55.352  1.00  0.00           O  
ATOM   3081  O2P   C Z 145      96.814 -29.258 -55.552  1.00  0.00           O  
ATOM   3082  O5*   C Z 145      95.353 -30.716 -53.339  1.00  0.00           O  
ATOM   3083  C5*   C Z 145      94.269 -31.940 -52.535  1.00  0.00           C  
ATOM   3084  C4*   C Z 145      95.391 -32.984 -52.140  1.00  0.00           C  
ATOM   3085  O4*   C Z 145      96.430 -31.991 -51.898  1.00  0.00           O  
ATOM   3086  C3*   C Z 145      95.436 -33.877 -50.901  1.00  0.00           C  
ATOM   3087  O3*   C Z 145      94.916 -35.144 -51.160  1.00  0.00           O  
ATOM   3088  C2*   C Z 145      96.930 -33.905 -50.584  1.00  0.00           C  
ATOM   3089  O2*   C Z 145      97.616 -34.769 -51.475  1.00  0.00           O  
ATOM   3090  C1*   C Z 145      97.348 -32.482 -50.936  1.00  0.00           C  
ATOM   3091  N1    C Z 145      97.338 -31.553 -49.772  1.00  0.00           N  
ATOM   3092  C2    C Z 145      98.361 -31.673 -48.836  1.00  0.00           C  
ATOM   3093  O2    C Z 145      99.228 -32.539 -49.009  1.00  0.00           O  
ATOM   3094  N3    C Z 145      98.371 -30.836 -47.768  1.00  0.00           N  
ATOM   3095  C4    C Z 145      97.414 -29.911 -47.617  1.00  0.00           C  
ATOM   3096  N4    C Z 145      97.469 -29.118 -46.558  1.00  0.00           N  
ATOM   3097  C5    C Z 145      96.353 -29.770 -48.568  1.00  0.00           C  
ATOM   3098  C6    C Z 145      96.362 -30.617 -49.629  1.00  0.00           C  
ATOM   3099  P     C Z 146      94.115 -35.922 -49.972  1.00  0.00           P  
ATOM   3100  O1P   C Z 146      93.345 -34.945 -49.172  1.00  0.00           O  
ATOM   3101  O2P   C Z 146      93.339 -37.051 -50.532  1.00  0.00           O  
ATOM   3102  O5*   C Z 146      95.338 -36.484 -49.105  1.00  0.00           O  
ATOM   3103  C5*   C Z 146      96.274 -37.388 -49.720  1.00  0.00           C  
ATOM   3104  C4*   C Z 146      97.411 -37.691 -48.765  1.00  0.00           C  
ATOM   3105  O4*   C Z 146      98.200 -36.482 -48.574  1.00  0.00           O  
ATOM   3106  C3*   C Z 146      96.999 -38.091 -47.348  1.00  0.00           C  
ATOM   3107  O3*   C Z 146      96.707 -39.449 -47.264  1.00  0.00           O  
ATOM   3108  C2*   C Z 146      98.233 -37.704 -46.535  1.00  0.00           C  
ATOM   3109  O2*   C Z 146      99.274 -38.652 -46.718  1.00  0.00           O  
ATOM   3110  C1*   C Z 146      98.674 -36.423 -47.238  1.00  0.00           C  
ATOM   3111  N1    C Z 146      98.137 -35.183 -46.611  1.00  0.00           N  
ATOM   3112  C2    C Z 146      98.695 -34.771 -45.405  1.00  0.00           C  
ATOM   3113  O2    C Z 146      99.605 -35.444 -44.908  1.00  0.00           O  
ATOM   3114  N3    C Z 146      98.218 -33.643 -44.817  1.00  0.00           N  
ATOM   3115  C4    C Z 146      97.231 -32.942 -45.388  1.00  0.00           C  
ATOM   3116  N4    C Z 146      96.803 -31.849 -44.774  1.00  0.00           N  
ATOM   3117  C5    C Z 146      96.644 -33.348 -46.629  1.00  0.00           C  
ATOM   3118  C6    C Z 146      97.133 -34.478 -47.199  1.00  0.00           C  
ATOM   3119  P     C Z 147      95.537 -39.939 -46.235  1.00  0.00           P  
ATOM   3120  O1P   C Z 147      94.452 -38.934 -46.209  1.00  0.00           O  
ATOM   3121  O2P   C Z 147      95.125 -41.325 -46.552  1.00  0.00           O  
ATOM   3122  O5*   C Z 147      96.333 -39.916 -44.847  1.00  0.00           O  
ATOM   3123  C5*   C Z 147      97.490 -40.757 -44.688  1.00  0.00           C  
ATOM   3124  C4*   C Z 147      98.153 -40.483 -43.354  1.00  0.00           C  
ATOM   3125  O4*   C Z 147      98.722 -39.143 -43.378  1.00  0.00           O  
ATOM   3126  C3*   C Z 147      97.225 -40.466 -42.138  1.00  0.00           C  
ATOM   3127  O3*   C Z 147      97.004 -41.751 -41.646  1.00  0.00           O  
ATOM   3128  C2*   C Z 147      97.997 -39.584 -41.160  1.00  0.00           C  
ATOM   3129  O2*   C Z 147      99.072 -40.301 -40.579  1.00  0.00           O  
ATOM   3130  C1*   C Z 147      98.608 -38.547 -42.095  1.00  0.00           C  
ATOM   3131  N1    C Z 147      97.789 -37.310 -42.234  1.00  0.00           N  
ATOM   3132  C2    C Z 147      97.782 -36.413 -41.169  1.00  0.00           C  
ATOM   3133  O2    C Z 147      98.449 -36.678 -40.162  1.00  0.00           O  
ATOM   3134  N3    C Z 147      97.043 -35.280 -41.277  1.00  0.00           N  
ATOM   3135  C4    C Z 147      96.334 -35.030 -42.385  1.00  0.00           C  
ATOM   3136  N4    C Z 147      95.629 -33.910 -42.439  1.00  0.00           N  
ATOM   3137  C5    C Z 147      96.328 -35.939 -43.491  1.00  0.00           C  
ATOM   3138  C6    C Z 147      97.073 -37.066 -43.364  1.00  0.00           C  
ATOM   3139  P     U Z 148      96.049 -42.194 -40.180  1.00  0.00           P  
ATOM   3140  O1P   U Z 148      94.919 -41.641 -40.967  1.00  0.00           O  
ATOM   3141  O2P   U Z 148      96.189 -43.666 -40.033  1.00  0.00           O  
ATOM   3142  O5*   U Z 148      96.035 -41.556 -38.720  1.00  0.00           O  
ATOM   3143  C5*   U Z 148      96.939 -42.029 -37.698  1.00  0.00           C  
ATOM   3144  C4*   U Z 148      96.896 -41.120 -36.489  1.00  0.00           C  
ATOM   3145  O4*   U Z 148      97.326 -39.785 -36.871  1.00  0.00           O  
ATOM   3146  C3*   U Z 148      95.524 -40.900 -35.873  1.00  0.00           C  
ATOM   3147  O3*   U Z 148      95.143 -41.950 -34.996  1.00  0.00           O  
ATOM   3148  C2*   U Z 148      95.707 -39.569 -35.155  1.00  0.00           C  
ATOM   3149  O2*   U Z 148      96.429 -39.686 -33.947  1.00  0.00           O  
ATOM   3150  C1*   U Z 148      96.561 -38.814 -36.174  1.00  0.00           C  
ATOM   3151  N1    U Z 148      95.746 -38.053 -37.161  1.00  0.00           N  
ATOM   3152  C2    U Z 148      95.394 -36.768 -36.825  1.00  0.00           C  
ATOM   3153  O2    U Z 148      95.720 -36.245 -35.772  1.00  0.00           O  
ATOM   3154  N3    U Z 148      94.640 -36.093 -37.764  1.00  0.00           N  
ATOM   3155  C4    U Z 148      94.217 -36.585 -38.983  1.00  0.00           C  
ATOM   3156  O4    U Z 148      93.543 -35.886 -39.743  1.00  0.00           O  
ATOM   3157  C5    U Z 148      94.635 -37.942 -39.246  1.00  0.00           C  
ATOM   3158  C6    U Z 148      95.369 -38.622 -38.350  1.00  0.00           C  
ATOM   3159  P     A Z 149      93.583 -42.239 -34.737  1.00  0.00           P  
ATOM   3160  O1P   A Z 149      92.862 -42.162 -36.041  1.00  0.00           O  
ATOM   3161  O2P   A Z 149      93.496 -43.482 -33.922  1.00  0.00           O  
ATOM   3162  O5*   A Z 149      93.112 -41.016 -33.825  1.00  0.00           O  
ATOM   3163  C5*   A Z 149      93.578 -40.883 -32.463  1.00  0.00           C  
ATOM   3164  C4*   A Z 149      93.032 -39.617 -31.840  1.00  0.00           C  
ATOM   3165  O4*   A Z 149      93.539 -38.463 -32.565  1.00  0.00           O  
ATOM   3166  C3*   A Z 149      91.522 -39.445 -31.901  1.00  0.00           C  
ATOM   3167  O3*   A Z 149      90.843 -40.181 -30.889  1.00  0.00           O  
ATOM   3168  C2*   A Z 149      91.369 -37.936 -31.752  1.00  0.00           C  
ATOM   3169  O2*   A Z 149      91.508 -37.486 -30.419  1.00  0.00           O  
ATOM   3170  C1*   A Z 149      92.552 -37.440 -32.585  1.00  0.00           C  
ATOM   3171  N9    A Z 149      92.169 -37.181 -34.001  1.00  0.00           N  
ATOM   3172  C8    A Z 149      92.276 -38.011 -35.094  1.00  0.00           C  
ATOM   3173  N7    A Z 149      91.849 -37.484 -36.201  1.00  0.00           N  
ATOM   3174  C5    A Z 149      91.428 -36.216 -35.826  1.00  0.00           C  
ATOM   3175  C6    A Z 149      90.865 -35.152 -36.550  1.00  0.00           C  
ATOM   3176  N6    A Z 149      90.623 -35.202 -37.868  1.00  0.00           N  
ATOM   3177  N1    A Z 149      90.562 -34.031 -35.870  1.00  0.00           N  
ATOM   3178  C2    A Z 149      90.805 -33.989 -34.561  1.00  0.00           C  
ATOM   3179  N3    A Z 149      91.323 -34.914 -33.782  1.00  0.00           N  
ATOM   3180  C4    A Z 149      91.618 -36.025 -34.489  1.00  0.00           C  
ATOM   3181  P     G Z 150      89.443 -40.901 -31.232  1.00  0.00           P  
ATOM   3182  O1P   G Z 150      89.498 -41.441 -32.626  1.00  0.00           O  
ATOM   3183  O2P   G Z 150      89.150 -41.818 -30.101  1.00  0.00           O  
ATOM   3184  O5*   G Z 150      88.373 -39.719 -31.210  1.00  0.00           O  
ATOM   3185  C5*   G Z 150      88.012 -39.074 -29.973  1.00  0.00           C  
ATOM   3186  C4*   G Z 150      87.468 -37.686 -30.237  1.00  0.00           C  
ATOM   3187  O4*   G Z 150      88.433 -36.944 -31.034  1.00  0.00           O  
ATOM   3188  C3*   G Z 150      86.193 -37.587 -31.064  1.00  0.00           C  
ATOM   3189  O3*   G Z 150      85.003 -37.838 -30.328  1.00  0.00           O  
ATOM   3190  C2*   G Z 150      86.263 -36.153 -31.560  1.00  0.00           C  
ATOM   3191  O2*   G Z 150      85.920 -35.205 -30.567  1.00  0.00           O  
ATOM   3192  C1*   G Z 150      87.749 -36.044 -31.895  1.00  0.00           C  
ATOM   3193  N9    G Z 150      87.979 -36.459 -33.308  1.00  0.00           N  
ATOM   3194  C8    G Z 150      88.597 -37.592 -33.792  1.00  0.00           C  
ATOM   3195  N7    G Z 150      88.637 -37.658 -35.102  1.00  0.00           N  
ATOM   3196  C5    G Z 150      88.001 -36.487 -35.513  1.00  0.00           C  
ATOM   3197  C6    G Z 150      87.740 -36.000 -36.818  1.00  0.00           C  
ATOM   3198  O6    G Z 150      88.020 -36.509 -37.901  1.00  0.00           O  
ATOM   3199  N1    G Z 150      87.069 -34.770 -36.782  1.00  0.00           N  
ATOM   3200  C2    G Z 150      86.699 -34.098 -35.633  1.00  0.00           C  
ATOM   3201  N2    G Z 150      86.067 -32.937 -35.809  1.00  0.00           N  
ATOM   3202  N3    G Z 150      86.945 -34.557 -34.407  1.00  0.00           N  
ATOM   3203  C4    G Z 150      87.596 -35.750 -34.425  1.00  0.00           C  
ATOM   3204  P     C Z 151      83.728 -38.135 -30.040  1.00  0.00           P  
ATOM   3205  O1P   C Z 151      83.629 -39.307 -30.938  1.00  0.00           O  
ATOM   3206  O2P   C Z 151      83.033 -38.148 -28.732  1.00  0.00           O  
ATOM   3207  O5*   C Z 151      83.248 -36.833 -30.859  1.00  0.00           O  
ATOM   3208  C5*   C Z 151      82.763 -35.668 -30.176  1.00  0.00           C  
ATOM   3209  C4*   C Z 151      82.097 -34.688 -31.139  1.00  0.00           C  
ATOM   3210  O4*   C Z 151      83.057 -34.240 -32.107  1.00  0.00           O  
ATOM   3211  C3*   C Z 151      80.987 -35.282 -31.987  1.00  0.00           C  
ATOM   3212  O3*   C Z 151      79.761 -35.150 -31.253  1.00  0.00           O  
ATOM   3213  C2*   C Z 151      80.938 -34.318 -33.160  1.00  0.00           C  
ATOM   3214  O2*   C Z 151      80.274 -33.103 -32.798  1.00  0.00           O  
ATOM   3215  C1*   C Z 151      82.430 -34.069 -33.395  1.00  0.00           C  
ATOM   3216  N1    C Z 151      83.024 -35.043 -34.353  1.00  0.00           N  
ATOM   3217  C2    C Z 151      82.920 -34.763 -35.713  1.00  0.00           C  
ATOM   3218  O2    C Z 151      82.343 -33.727 -36.065  1.00  0.00           O  
ATOM   3219  N3    C Z 151      83.455 -35.638 -36.601  1.00  0.00           N  
ATOM   3220  C4    C Z 151      84.071 -36.749 -36.178  1.00  0.00           C  
ATOM   3221  N4    C Z 151      84.578 -37.570 -37.086  1.00  0.00           N  
ATOM   3222  C5    C Z 151      84.191 -37.055 -34.785  1.00  0.00           C  
ATOM   3223  C6    C Z 151      83.649 -36.168 -33.912  1.00  0.00           C  
ATOM   3224  P     C Z 152      78.523 -36.082 -31.926  1.00  0.00           P  
ATOM   3225  O1P   C Z 152      78.908 -37.499 -32.111  1.00  0.00           O  
ATOM   3226  O2P   C Z 152      77.420 -35.731 -31.001  1.00  0.00           O  
ATOM   3227  O5*   C Z 152      78.182 -35.461 -33.372  1.00  0.00           O  
ATOM   3228  C5*   C Z 152      77.766 -34.097 -33.502  1.00  0.00           C  
ATOM   3229  C4*   C Z 152      77.692 -33.664 -34.963  1.00  0.00           C  
ATOM   3230  O4*   C Z 152      78.971 -33.824 -35.586  1.00  0.00           O  
ATOM   3231  C3*   C Z 152      76.779 -34.506 -35.829  1.00  0.00           C  
ATOM   3232  O3*   C Z 152      75.453 -33.974 -35.696  1.00  0.00           O  
ATOM   3233  C2*   C Z 152      77.289 -34.165 -37.220  1.00  0.00           C  
ATOM   3234  O2*   C Z 152      76.841 -32.866 -37.620  1.00  0.00           O  
ATOM   3235  C1*   C Z 152      78.803 -34.166 -36.979  1.00  0.00           C  
ATOM   3236  N1    C Z 152      79.424 -35.497 -37.228  1.00  0.00           N  
ATOM   3237  C2    C Z 152      79.807 -35.801 -38.531  1.00  0.00           C  
ATOM   3238  O2    C Z 152      79.618 -34.962 -39.420  1.00  0.00           O  
ATOM   3239  N3    C Z 152      80.375 -37.008 -38.779  1.00  0.00           N  
ATOM   3240  C4    C Z 152      80.563 -37.891 -37.789  1.00  0.00           C  
ATOM   3241  N4    C Z 152      81.121 -39.055 -38.084  1.00  0.00           N  
ATOM   3242  C5    C Z 152      80.176 -37.597 -36.442  1.00  0.00           C  
ATOM   3243  C6    C Z 152      79.609 -36.386 -36.216  1.00  0.00           C  
ATOM   3244  P     U Z 153      74.201 -34.956 -35.443  1.00  0.00           P  
ATOM   3245  O1P   U Z 153      74.718 -36.215 -34.861  1.00  0.00           O  
ATOM   3246  O2P   U Z 153      73.151 -34.192 -34.730  1.00  0.00           O  
ATOM   3247  O5*   U Z 153      73.683 -35.268 -36.936  1.00  0.00           O  
ATOM   3248  C5*   U Z 153      73.184 -34.217 -37.779  1.00  0.00           C  
ATOM   3249  C4*   U Z 153      73.523 -34.462 -39.245  1.00  0.00           C  
ATOM   3250  O4*   U Z 153      74.928 -34.674 -39.372  1.00  0.00           O  
ATOM   3251  C3*   U Z 153      72.937 -35.726 -39.845  1.00  0.00           C  
ATOM   3252  O3*   U Z 153      71.631 -35.404 -40.344  1.00  0.00           O  
ATOM   3253  C2*   U Z 153      73.844 -35.974 -41.047  1.00  0.00           C  
ATOM   3254  O2*   U Z 153      73.409 -35.204 -42.173  1.00  0.00           O  
ATOM   3255  C1*   U Z 153      75.205 -35.463 -40.544  1.00  0.00           C  
ATOM   3256  N1    U Z 153      76.108 -36.583 -40.157  1.00  0.00           N  
ATOM   3257  C2    U Z 153      76.902 -37.116 -41.144  1.00  0.00           C  
ATOM   3258  O2    U Z 153      76.891 -36.712 -42.295  1.00  0.00           O  
ATOM   3259  N3    U Z 153      77.726 -38.152 -40.748  1.00  0.00           N  
ATOM   3260  C4    U Z 153      77.818 -38.685 -39.478  1.00  0.00           C  
ATOM   3261  O4    U Z 153      78.594 -39.614 -39.243  1.00  0.00           O  
ATOM   3262  C5    U Z 153      76.946 -38.061 -38.512  1.00  0.00           C  
ATOM   3263  C6    U Z 153      76.135 -37.052 -38.871  1.00  0.00           C  
ATOM   3264  P     C Z 154      70.770 -35.917 -41.943  1.00  0.00           P  
ATOM   3265  O1P   C Z 154      69.150 -35.361 -41.469  1.00  0.00           O  
ATOM   3266  O2P   C Z 154      70.828 -36.645 -43.734  1.00  0.00           O  
ATOM   3267  O5*   C Z 154      69.604 -36.976 -42.192  1.00  0.00           O  
ATOM   3268  C5*   C Z 154      69.082 -38.190 -41.302  1.00  0.00           C  
ATOM   3269  C4*   C Z 154      68.774 -37.446 -40.003  1.00  0.00           C  
ATOM   3270  O4*   C Z 154      68.128 -38.347 -39.089  1.00  0.00           O  
ATOM   3271  C3*   C Z 154      70.005 -36.939 -39.252  1.00  0.00           C  
ATOM   3272  O3*   C Z 154      69.576 -35.838 -38.438  1.00  0.00           O  
ATOM   3273  C2*   C Z 154      70.321 -38.092 -38.316  1.00  0.00           C  
ATOM   3274  O2*   C Z 154      71.086 -37.649 -37.190  1.00  0.00           O  
ATOM   3275  C1*   C Z 154      68.912 -38.495 -37.901  1.00  0.00           C  
ATOM   3276  N1    C Z 154      68.827 -39.909 -37.439  1.00  0.00           N  
ATOM   3277  C2    C Z 154      68.513 -40.137 -36.102  1.00  0.00           C  
ATOM   3278  O2    C Z 154      68.320 -39.166 -35.362  1.00  0.00           O  
ATOM   3279  N3    C Z 154      68.431 -41.418 -35.660  1.00  0.00           N  
ATOM   3280  C4    C Z 154      68.648 -42.443 -36.496  1.00  0.00           C  
ATOM   3281  N4    C Z 154      68.556 -43.673 -36.016  1.00  0.00           N  
ATOM   3282  C5    C Z 154      68.971 -42.230 -37.875  1.00  0.00           C  
ATOM   3283  C6    C Z 154      69.049 -40.941 -38.295  1.00  0.00           C  
ATOM   3284  P     C Z 155      70.369 -34.814 -37.543  1.00  0.00           P  
ATOM   3285  O1P   C Z 155      71.987 -35.281 -37.205  1.00  0.00           O  
ATOM   3286  O2P   C Z 155      71.401 -33.082 -38.383  1.00  0.00           O  
ATOM   3287  O5*   C Z 155      68.750 -33.896 -37.078  1.00  0.00           O  
ATOM   3288  C5*   C Z 155      68.858 -33.623 -35.267  1.00  0.00           C  
ATOM   3289  C4*   C Z 155      67.508 -33.778 -34.571  1.00  0.00           C  
ATOM   3290  O4*   C Z 155      66.477 -33.263 -35.430  1.00  0.00           O  
ATOM   3291  C3*   C Z 155      67.098 -35.223 -34.288  1.00  0.00           C  
ATOM   3292  O3*   C Z 155      66.252 -35.791 -33.038  1.00  0.00           O  
ATOM   3293  C2*   C Z 155      66.308 -35.595 -35.532  1.00  0.00           C  
ATOM   3294  O2*   C Z 155      65.416 -36.681 -35.269  1.00  0.00           O  
ATOM   3295  C1*   C Z 155      65.544 -34.297 -35.760  1.00  0.00           C  
ATOM   3296  N1    C Z 155      65.110 -34.124 -37.175  1.00  0.00           N  
ATOM   3297  C2    C Z 155      63.744 -34.135 -37.442  1.00  0.00           C  
ATOM   3298  O2    C Z 155      62.955 -34.287 -36.502  1.00  0.00           O  
ATOM   3299  N3    C Z 155      63.329 -33.980 -38.724  1.00  0.00           N  
ATOM   3300  C4    C Z 155      64.216 -33.818 -39.715  1.00  0.00           C  
ATOM   3301  N4    C Z 155      63.759 -33.670 -40.949  1.00  0.00           N  
ATOM   3302  C5    C Z 155      65.626 -33.802 -39.461  1.00  0.00           C  
ATOM   3303  C6    C Z 155      66.020 -33.960 -38.173  1.00  0.00           C  
ATOM   3304  P     G Z 156      66.509 -36.927 -32.966  1.00  0.00           P  
ATOM   3305  O1P   G Z 156      66.583 -37.824 -33.989  1.00  0.00           O  
ATOM   3306  O2P   G Z 156      67.666 -37.424 -32.285  1.00  0.00           O  
ATOM   3307  O5*   G Z 156      65.410 -37.771 -32.139  1.00  0.00           O  
ATOM   3308  C5*   G Z 156      65.768 -38.452 -30.928  1.00  0.00           C  
ATOM   3309  C4*   G Z 156      64.968 -39.740 -30.753  1.00  0.00           C  
ATOM   3310  O4*   G Z 156      63.576 -39.440 -30.699  1.00  0.00           O  
ATOM   3311  C3*   G Z 156      65.053 -40.710 -31.912  1.00  0.00           C  
ATOM   3312  O3*   G Z 156      66.221 -41.518 -31.720  1.00  0.00           O  
ATOM   3313  C2*   G Z 156      63.828 -41.591 -31.690  1.00  0.00           C  
ATOM   3314  O2*   G Z 156      64.115 -42.636 -30.757  1.00  0.00           O  
ATOM   3315  C1*   G Z 156      62.816 -40.599 -31.093  1.00  0.00           C  
ATOM   3316  N9    G Z 156      61.788 -40.185 -32.089  1.00  0.00           N  
ATOM   3317  C8    G Z 156      61.745 -39.055 -32.877  1.00  0.00           C  
ATOM   3318  N7    G Z 156      60.693 -38.989 -33.657  1.00  0.00           N  
ATOM   3319  C5    G Z 156      59.990 -40.158 -33.365  1.00  0.00           C  
ATOM   3320  C6    G Z 156      58.767 -40.645 -33.894  1.00  0.00           C  
ATOM   3321  O6    G Z 156      58.039 -40.137 -34.744  1.00  0.00           O  
ATOM   3322  N1    G Z 156      58.414 -41.873 -33.318  1.00  0.00           N  
ATOM   3323  C2    G Z 156      59.146 -42.543 -32.358  1.00  0.00           C  
ATOM   3324  N2    G Z 156      58.637 -43.704 -31.937  1.00  0.00           N  
ATOM   3325  N3    G Z 156      60.293 -42.086 -31.863  1.00  0.00           N  
ATOM   3326  C4    G Z 156      60.651 -40.894 -32.410  1.00  0.00           C  
ATOM   3327  P     C Z 157      67.017 -41.699 -33.078  1.00  0.00           P  
ATOM   3328  O1P   C Z 157      66.688 -40.817 -33.908  1.00  0.00           O  
ATOM   3329  O2P   C Z 157      68.276 -41.928 -32.775  1.00  0.00           O  
ATOM   3330  O5*   C Z 157      66.319 -42.975 -33.856  1.00  0.00           O  
ATOM   3331  C5*   C Z 157      66.571 -43.741 -32.671  1.00  0.00           C  
ATOM   3332  C4*   C Z 157      66.176 -45.206 -32.843  1.00  0.00           C  
ATOM   3333  O4*   C Z 157      64.813 -45.289 -33.281  1.00  0.00           O  
ATOM   3334  C3*   C Z 157      66.929 -45.959 -33.922  1.00  0.00           C  
ATOM   3335  O3*   C Z 157      68.138 -46.466 -33.339  1.00  0.00           O  
ATOM   3336  C2*   C Z 157      65.999 -47.139 -34.167  1.00  0.00           C  
ATOM   3337  O2*   C Z 157      66.096 -48.095 -33.105  1.00  0.00           O  
ATOM   3338  C1*   C Z 157      64.639 -46.437 -34.141  1.00  0.00           C  
ATOM   3339  N1    C Z 157      64.218 -45.972 -35.492  1.00  0.00           N  
ATOM   3340  C2    C Z 157      63.762 -46.928 -36.396  1.00  0.00           C  
ATOM   3341  O2    C Z 157      63.726 -48.113 -36.042  1.00  0.00           O  
ATOM   3342  N3    C Z 157      63.374 -46.525 -37.632  1.00  0.00           N  
ATOM   3343  C4    C Z 157      63.427 -45.232 -37.976  1.00  0.00           C  
ATOM   3344  N4    C Z 157      63.037 -44.889 -39.194  1.00  0.00           N  
ATOM   3345  C5    C Z 157      63.892 -44.232 -37.062  1.00  0.00           C  
ATOM   3346  C6    C Z 157      64.276 -44.656 -35.831  1.00  0.00           C  
ATOM   3347  P     U Z 158      69.409 -46.824 -34.264  1.00  0.00           P  
ATOM   3348  O1P   U Z 158      69.679 -45.668 -35.149  1.00  0.00           O  
ATOM   3349  O2P   U Z 158      70.482 -47.351 -33.391  1.00  0.00           O  
ATOM   3350  O5*   U Z 158      68.859 -48.037 -35.178  1.00  0.00           O  
ATOM   3351  C5*   U Z 158      68.625 -49.332 -34.608  1.00  0.00           C  
ATOM   3352  C4*   U Z 158      67.841 -50.236 -35.554  1.00  0.00           C  
ATOM   3353  O4*   U Z 158      66.626 -49.584 -35.946  1.00  0.00           O  
ATOM   3354  C3*   U Z 158      68.513 -50.533 -36.882  1.00  0.00           C  
ATOM   3355  O3*   U Z 158      69.376 -51.663 -36.695  1.00  0.00           O  
ATOM   3356  C2*   U Z 158      67.331 -50.989 -37.719  1.00  0.00           C  
ATOM   3357  O2*   U Z 158      66.945 -52.323 -37.365  1.00  0.00           O  
ATOM   3358  C1*   U Z 158      66.262 -49.984 -37.283  1.00  0.00           C  
ATOM   3359  N1    U Z 158      66.224 -48.783 -38.163  1.00  0.00           N  
ATOM   3360  C2    U Z 158      65.761 -48.960 -39.444  1.00  0.00           C  
ATOM   3361  O2    U Z 158      65.390 -50.040 -39.872  1.00  0.00           O  
ATOM   3362  N3    U Z 158      65.739 -47.824 -40.230  1.00  0.00           N  
ATOM   3363  C4    U Z 158      66.133 -46.558 -39.850  1.00  0.00           C  
ATOM   3364  O4    U Z 158      66.069 -45.617 -40.644  1.00  0.00           O  
ATOM   3365  C5    U Z 158      66.605 -46.471 -38.488  1.00  0.00           C  
ATOM   3366  C6    U Z 158      66.637 -47.560 -37.703  1.00  0.00           C  
ATOM   3367  P     C Z 159      70.581 -51.955 -37.725  1.00  0.00           P  
ATOM   3368  O1P   C Z 159      71.384 -50.720 -37.865  1.00  0.00           O  
ATOM   3369  O2P   C Z 159      71.239 -53.217 -37.322  1.00  0.00           O  
ATOM   3370  O5*   C Z 159      69.804 -52.209 -39.115  1.00  0.00           O  
ATOM   3371  C5*   C Z 159      69.325 -53.515 -39.461  1.00  0.00           C  
ATOM   3372  C4*   C Z 159      68.931 -53.603 -40.935  1.00  0.00           C  
ATOM   3373  O4*   C Z 159      67.829 -52.727 -41.193  1.00  0.00           O  
ATOM   3374  C3*   C Z 159      69.990 -53.125 -41.909  1.00  0.00           C  
ATOM   3375  O3*   C Z 159      70.852 -54.233 -42.196  1.00  0.00           O  
ATOM   3376  C2*   C Z 159      69.162 -52.849 -43.150  1.00  0.00           C  
ATOM   3377  O2*   C Z 159      68.814 -54.073 -43.808  1.00  0.00           O  
ATOM   3378  C1*   C Z 159      67.924 -52.192 -42.533  1.00  0.00           C  
ATOM   3379  N1    C Z 159      68.047 -50.710 -42.447  1.00  0.00           N  
ATOM   3380  C2    C Z 159      67.745 -49.967 -43.584  1.00  0.00           C  
ATOM   3381  O2    C Z 159      67.391 -50.561 -44.609  1.00  0.00           O  
ATOM   3382  N3    C Z 159      67.851 -48.614 -43.527  1.00  0.00           N  
ATOM   3383  C4    C Z 159      68.238 -48.007 -42.398  1.00  0.00           C  
ATOM   3384  N4    C Z 159      68.325 -46.687 -42.393  1.00  0.00           N  
ATOM   3385  C5    C Z 159      68.553 -48.754 -41.216  1.00  0.00           C  
ATOM   3386  C6    C Z 159      68.442 -50.104 -41.295  1.00  0.00           C  
ATOM   3387  P     U Z 160      72.412 -53.986 -42.510  1.00  0.00           P  
ATOM   3388  O1P   U Z 160      72.987 -53.194 -41.401  1.00  0.00           O  
ATOM   3389  O2P   U Z 160      73.019 -55.283 -42.885  1.00  0.00           O  
ATOM   3390  O5*   U Z 160      72.357 -53.050 -43.821  1.00  0.00           O  
ATOM   3391  C5*   U Z 160      72.445 -53.616 -45.135  1.00  0.00           C  
ATOM   3392  C4*   U Z 160      72.871 -52.578 -46.166  1.00  0.00           C  
ATOM   3393  O4*   U Z 160      71.833 -51.609 -46.341  1.00  0.00           O  
ATOM   3394  C3*   U Z 160      74.063 -51.736 -45.763  1.00  0.00           C  
ATOM   3395  O3*   U Z 160      75.242 -52.461 -46.137  1.00  0.00           O  
ATOM   3396  C2*   U Z 160      73.926 -50.543 -46.698  1.00  0.00           C  
ATOM   3397  O2*   U Z 160      74.387 -50.877 -48.011  1.00  0.00           O  
ATOM   3398  C1*   U Z 160      72.405 -50.335 -46.696  1.00  0.00           C  
ATOM   3399  N1    U Z 160      71.962 -49.317 -45.702  1.00  0.00           N  
ATOM   3400  C2    U Z 160      71.936 -48.007 -46.117  1.00  0.00           C  
ATOM   3401  O2    U Z 160      72.257 -47.662 -47.242  1.00  0.00           O  
ATOM   3402  N3    U Z 160      71.521 -47.094 -45.169  1.00  0.00           N  
ATOM   3403  C4    U Z 160      71.137 -47.373 -43.874  1.00  0.00           C  
ATOM   3404  O4    U Z 160      70.784 -46.468 -43.115  1.00  0.00           O  
ATOM   3405  C5    U Z 160      71.198 -48.774 -43.531  1.00  0.00           C  
ATOM   3406  C6    U Z 160      71.599 -49.685 -44.433  1.00  0.00           C  
ATOM   3407  P     U Z 161      76.470 -52.619 -45.106  1.00  0.00           P  
ATOM   3408  O1P   U Z 161      75.916 -52.707 -43.736  1.00  0.00           O  
ATOM   3409  O2P   U Z 161      77.366 -53.683 -45.611  1.00  0.00           O  
ATOM   3410  O5*   U Z 161      77.232 -51.204 -45.248  1.00  0.00           O  
ATOM   3411  C5*   U Z 161      78.114 -50.952 -46.349  1.00  0.00           C  
ATOM   3412  C4*   U Z 161      78.349 -49.460 -46.555  1.00  0.00           C  
ATOM   3413  O4*   U Z 161      77.090 -48.805 -46.760  1.00  0.00           O  
ATOM   3414  C3*   U Z 161      78.934 -48.730 -45.361  1.00  0.00           C  
ATOM   3415  O3*   U Z 161      80.361 -48.813 -45.451  1.00  0.00           O  
ATOM   3416  C2*   U Z 161      78.540 -47.292 -45.657  1.00  0.00           C  
ATOM   3417  O2*   U Z 161      79.372 -46.730 -46.677  1.00  0.00           O  
ATOM   3418  C1*   U Z 161      77.114 -47.487 -46.176  1.00  0.00           C  
ATOM   3419  N1    U Z 161      76.103 -47.422 -45.084  1.00  0.00           N  
ATOM   3420  C2    U Z 161      75.624 -46.179 -44.747  1.00  0.00           C  
ATOM   3421  O2    U Z 161      75.992 -45.156 -45.300  1.00  0.00           O  
ATOM   3422  N3    U Z 161      74.689 -46.158 -43.732  1.00  0.00           N  
ATOM   3423  C4    U Z 161      74.205 -47.251 -43.041  1.00  0.00           C  
ATOM   3424  O4    U Z 161      73.367 -47.108 -42.149  1.00  0.00           O  
ATOM   3425  C5    U Z 161      74.767 -48.512 -43.465  1.00  0.00           C  
ATOM   3426  C6    U Z 161      75.678 -48.560 -44.451  1.00  0.00           C  
ATOM   3427  P     A Z 162      80.933 -47.222 -46.269  1.00  0.00           P  
ATOM   3428  O1P   A Z 162      80.833 -47.200 -44.793  1.00  0.00           O  
ATOM   3429  O2P   A Z 162      82.007 -48.003 -46.923  1.00  0.00           O  
ATOM   3430  O5*   A Z 162      81.035 -45.695 -46.785  1.00  0.00           O  
ATOM   3431  C5*   A Z 162      81.084 -45.396 -48.188  1.00  0.00           C  
ATOM   3432  C4*   A Z 162      80.756 -43.932 -48.468  1.00  0.00           C  
ATOM   3433  O4*   A Z 162      79.526 -43.588 -47.811  1.00  0.00           O  
ATOM   3434  C3*   A Z 162      81.746 -42.927 -47.909  1.00  0.00           C  
ATOM   3435  O3*   A Z 162      82.766 -42.720 -48.895  1.00  0.00           O  
ATOM   3436  C2*   A Z 162      80.899 -41.665 -47.846  1.00  0.00           C  
ATOM   3437  O2*   A Z 162      80.719 -41.117 -49.158  1.00  0.00           O  
ATOM   3438  C1*   A Z 162      79.581 -42.232 -47.320  1.00  0.00           C  
ATOM   3439  N9    A Z 162      79.539 -42.266 -45.831  1.00  0.00           N  
ATOM   3440  C8    A Z 162      79.929 -43.272 -44.975  1.00  0.00           C  
ATOM   3441  N7    A Z 162      79.763 -42.989 -43.720  1.00  0.00           N  
ATOM   3442  C5    A Z 162      79.224 -41.711 -43.732  1.00  0.00           C  
ATOM   3443  C6    A Z 162      78.822 -40.841 -42.705  1.00  0.00           C  
ATOM   3444  N6    A Z 162      78.901 -41.150 -41.403  1.00  0.00           N  
ATOM   3445  N1    A Z 162      78.331 -39.642 -43.065  1.00  0.00           N  
ATOM   3446  C2    A Z 162      78.255 -39.341 -44.361  1.00  0.00           C  
ATOM   3447  N3    A Z 162      78.598 -40.067 -45.403  1.00  0.00           N  
ATOM   3448  C4    A Z 162      79.087 -41.263 -45.015  1.00  0.00           C  
ATOM   3449  P     G Z 163      84.237 -42.215 -48.471  1.00  0.00           P  
ATOM   3450  O1P   G Z 163      84.675 -43.000 -47.294  1.00  0.00           O  
ATOM   3451  O2P   G Z 163      85.082 -42.173 -49.685  1.00  0.00           O  
ATOM   3452  O5*   G Z 163      83.965 -40.699 -47.990  1.00  0.00           O  
ATOM   3453  C5*   G Z 163      83.590 -39.689 -48.935  1.00  0.00           C  
ATOM   3454  C4*   G Z 163      82.915 -38.500 -48.260  1.00  0.00           C  
ATOM   3455  O4*   G Z 163      81.848 -38.965 -47.425  1.00  0.00           O  
ATOM   3456  C3*   G Z 163      83.786 -37.719 -47.297  1.00  0.00           C  
ATOM   3457  O3*   G Z 163      84.505 -36.743 -48.066  1.00  0.00           O  
ATOM   3458  C2*   G Z 163      82.740 -36.985 -46.467  1.00  0.00           C  
ATOM   3459  O2*   G Z 163      82.224 -35.855 -47.178  1.00  0.00           O  
ATOM   3460  C1*   G Z 163      81.661 -38.066 -46.315  1.00  0.00           C  
ATOM   3461  N9    G Z 163      81.791 -38.827 -45.041  1.00  0.00           N  
ATOM   3462  C8    G Z 163      82.397 -40.044 -44.812  1.00  0.00           C  
ATOM   3463  N7    G Z 163      82.338 -40.441 -43.563  1.00  0.00           N  
ATOM   3464  C5    G Z 163      81.643 -39.417 -42.920  1.00  0.00           C  
ATOM   3465  C6    G Z 163      81.270 -39.280 -41.559  1.00  0.00           C  
ATOM   3466  O6    G Z 163      81.477 -40.048 -40.623  1.00  0.00           O  
ATOM   3467  N1    G Z 163      80.575 -38.083 -41.338  1.00  0.00           N  
ATOM   3468  C2    G Z 163      80.280 -37.141 -42.304  1.00  0.00           C  
ATOM   3469  N2    G Z 163      79.609 -36.065 -41.889  1.00  0.00           N  
ATOM   3470  N3    G Z 163      80.632 -37.271 -43.581  1.00  0.00           N  
ATOM   3471  C4    G Z 163      81.306 -38.428 -43.814  1.00  0.00           C  
ATOM   3472  P     G Z 164      85.616 -35.818 -47.226  1.00  0.00           P  
ATOM   3473  O1P   G Z 164      86.290 -36.693 -46.240  1.00  0.00           O  
ATOM   3474  O2P   G Z 164      86.394 -35.228 -48.340  1.00  0.00           O  
ATOM   3475  O5*   G Z 164      84.896 -34.620 -46.422  1.00  0.00           O  
ATOM   3476  C5*   G Z 164      84.103 -33.645 -47.112  1.00  0.00           C  
ATOM   3477  C4*   G Z 164      83.254 -32.828 -46.142  1.00  0.00           C  
ATOM   3478  O4*   G Z 164      82.484 -33.722 -45.326  1.00  0.00           O  
ATOM   3479  C3*   G Z 164      84.040 -32.008 -45.134  1.00  0.00           C  
ATOM   3480  O3*   G Z 164      84.271 -30.717 -45.712  1.00  0.00           O  
ATOM   3481  C2*   G Z 164      83.032 -31.835 -44.011  1.00  0.00           C  
ATOM   3482  O2*   G Z 164      82.061 -30.843 -44.355  1.00  0.00           O  
ATOM   3483  C1*   G Z 164      82.395 -33.224 -43.977  1.00  0.00           C  
ATOM   3484  N9    G Z 164      83.126 -34.163 -43.082  1.00  0.00           N  
ATOM   3485  C8    G Z 164      84.053 -35.130 -43.405  1.00  0.00           C  
ATOM   3486  N7    G Z 164      84.513 -35.795 -42.371  1.00  0.00           N  
ATOM   3487  C5    G Z 164      83.844 -35.227 -41.287  1.00  0.00           C  
ATOM   3488  C6    G Z 164      83.927 -35.528 -39.904  1.00  0.00           C  
ATOM   3489  O6    G Z 164      84.616 -36.372 -39.340  1.00  0.00           O  
ATOM   3490  N1    G Z 164      83.075 -34.707 -39.151  1.00  0.00           N  
ATOM   3491  C2    G Z 164      82.252 -33.725 -39.667  1.00  0.00           C  
ATOM   3492  N2    G Z 164      81.516 -33.050 -38.781  1.00  0.00           N  
ATOM   3493  N3    G Z 164      82.177 -33.442 -40.965  1.00  0.00           N  
ATOM   3494  C4    G Z 164      82.996 -34.230 -41.711  1.00  0.00           C  
ATOM   3495  P     A Z 165      84.955 -29.282 -45.674  1.00  0.00           P  
ATOM   3496  O1P   A Z 165      85.795 -30.502 -45.797  1.00  0.00           O  
ATOM   3497  O2P   A Z 165      85.306 -28.075 -46.463  1.00  0.00           O  
ATOM   3498  O5*   A Z 165      84.903 -28.887 -44.131  1.00  0.00           O  
ATOM   3499  C5*   A Z 165      84.014 -27.854 -43.656  1.00  0.00           C  
ATOM   3500  C4*   A Z 165      83.814 -27.983 -42.164  1.00  0.00           C  
ATOM   3501  O4*   A Z 165      83.216 -29.275 -41.877  1.00  0.00           O  
ATOM   3502  C3*   A Z 165      85.082 -27.960 -41.322  1.00  0.00           C  
ATOM   3503  O3*   A Z 165      85.516 -26.634 -41.042  1.00  0.00           O  
ATOM   3504  C2*   A Z 165      84.658 -28.726 -40.077  1.00  0.00           C  
ATOM   3505  O2*   A Z 165      83.882 -27.956 -39.182  1.00  0.00           O  
ATOM   3506  C1*   A Z 165      83.784 -29.817 -40.697  1.00  0.00           C  
ATOM   3507  N9    A Z 165      84.590 -31.008 -41.086  1.00  0.00           N  
ATOM   3508  C8    A Z 165      85.061 -31.368 -42.329  1.00  0.00           C  
ATOM   3509  N7    A Z 165      85.738 -32.475 -42.334  1.00  0.00           N  
ATOM   3510  C5    A Z 165      85.722 -32.885 -41.009  1.00  0.00           C  
ATOM   3511  C6    A Z 165      86.272 -33.999 -40.355  1.00  0.00           C  
ATOM   3512  N6    A Z 165      86.980 -34.950 -40.983  1.00  0.00           N  
ATOM   3513  N1    A Z 165      86.068 -34.103 -39.029  1.00  0.00           N  
ATOM   3514  C2    A Z 165      85.366 -33.155 -38.411  1.00  0.00           C  
ATOM   3515  N3    A Z 165      84.806 -32.076 -38.914  1.00  0.00           N  
ATOM   3516  C4    A Z 165      85.026 -31.996 -40.242  1.00  0.00           C  
ATOM   3517  P     C Z 166      87.030 -26.371 -40.561  1.00  0.00           P  
ATOM   3518  O1P   C Z 166      87.955 -27.168 -41.407  1.00  0.00           O  
ATOM   3519  O2P   C Z 166      87.204 -24.897 -40.470  1.00  0.00           O  
ATOM   3520  O5*   C Z 166      87.065 -26.961 -39.083  1.00  0.00           O  
ATOM   3521  C5*   C Z 166      86.352 -26.310 -38.022  1.00  0.00           C  
ATOM   3522  C4*   C Z 166      86.771 -26.881 -36.695  1.00  0.00           C  
ATOM   3523  O4*   C Z 166      86.326 -28.261 -36.597  1.00  0.00           O  
ATOM   3524  C3*   C Z 166      88.269 -26.976 -36.480  1.00  0.00           C  
ATOM   3525  O3*   C Z 166      88.863 -25.743 -36.113  1.00  0.00           O  
ATOM   3526  C2*   C Z 166      88.362 -28.046 -35.408  1.00  0.00           C  
ATOM   3527  O2*   C Z 166      88.021 -27.567 -34.121  1.00  0.00           O  
ATOM   3528  C1*   C Z 166      87.298 -29.029 -35.900  1.00  0.00           C  
ATOM   3529  N1    C Z 166      87.874 -30.032 -36.840  1.00  0.00           N  
ATOM   3530  C2    C Z 166      88.423 -31.190 -36.296  1.00  0.00           C  
ATOM   3531  O2    C Z 166      88.411 -31.337 -35.068  1.00  0.00           O  
ATOM   3532  N3    C Z 166      88.953 -32.116 -37.135  1.00  0.00           N  
ATOM   3533  C4    C Z 166      88.948 -31.921 -38.459  1.00  0.00           C  
ATOM   3534  N4    C Z 166      89.477 -32.854 -39.235  1.00  0.00           N  
ATOM   3535  C5    C Z 166      88.387 -30.736 -39.039  1.00  0.00           C  
ATOM   3536  C6    C Z 166      87.863 -29.822 -38.183  1.00  0.00           C  
ATOM   3537  P     G Z 167      90.275 -25.326 -36.762  1.00  0.00           P  
ATOM   3538  O1P   G Z 167      90.336 -25.836 -38.158  1.00  0.00           O  
ATOM   3539  O2P   G Z 167      90.459 -23.874 -36.504  1.00  0.00           O  
ATOM   3540  O5*   G Z 167      91.342 -26.121 -35.889  1.00  0.00           O  
ATOM   3541  C5*   G Z 167      91.419 -25.916 -34.468  1.00  0.00           C  
ATOM   3542  C4*   G Z 167      92.075 -27.100 -33.802  1.00  0.00           C  
ATOM   3543  O4*   G Z 167      91.327 -28.303 -34.128  1.00  0.00           O  
ATOM   3544  C3*   G Z 167      93.489 -27.424 -34.257  1.00  0.00           C  
ATOM   3545  O3*   G Z 167      94.465 -26.599 -33.627  1.00  0.00           O  
ATOM   3546  C2*   G Z 167      93.616 -28.889 -33.865  1.00  0.00           C  
ATOM   3547  O2*   G Z 167      93.866 -29.083 -32.485  1.00  0.00           O  
ATOM   3548  C1*   G Z 167      92.216 -29.405 -34.206  1.00  0.00           C  
ATOM   3549  N9    G Z 167      92.146 -29.992 -35.574  1.00  0.00           N  
ATOM   3550  C8    G Z 167      91.534 -29.495 -36.703  1.00  0.00           C  
ATOM   3551  N7    G Z 167      91.658 -30.264 -37.759  1.00  0.00           N  
ATOM   3552  C5    G Z 167      92.405 -31.346 -37.295  1.00  0.00           C  
ATOM   3553  C6    G Z 167      92.859 -32.503 -37.978  1.00  0.00           C  
ATOM   3554  O6    G Z 167      92.692 -32.819 -39.154  1.00  0.00           O  
ATOM   3555  N1    G Z 167      93.585 -33.347 -37.128  1.00  0.00           N  
ATOM   3556  C2    G Z 167      93.842 -33.105 -35.792  1.00  0.00           C  
ATOM   3557  N2    G Z 167      94.556 -34.036 -35.154  1.00  0.00           N  
ATOM   3558  N3    G Z 167      93.416 -32.019 -35.152  1.00  0.00           N  
ATOM   3559  C4    G Z 167      92.708 -31.189 -35.963  1.00  0.00           C  
ATOM   3560  P     G Z 168      95.733 -25.700 -35.194  1.00  0.00           P  
ATOM   3561  O1P   G Z 168      95.185 -25.639 -36.568  1.00  0.00           O  
ATOM   3562  O2P   G Z 168      96.365 -24.458 -34.696  1.00  0.00           O  
ATOM   3563  O5*   G Z 168      96.763 -26.918 -35.076  1.00  0.00           O  
ATOM   3564  C5*   G Z 168      97.350 -27.214 -33.795  1.00  0.00           C  
ATOM   3565  C4*   G Z 168      98.190 -28.473 -33.889  1.00  0.00           C  
ATOM   3566  O4*   G Z 168      97.310 -29.611 -34.120  1.00  0.00           O  
ATOM   3567  C3*   G Z 168      99.178 -28.528 -35.054  1.00  0.00           C  
ATOM   3568  O3*   G Z 168     100.372 -27.878 -34.743  1.00  0.00           O  
ATOM   3569  C2*   G Z 168      99.360 -30.033 -35.247  1.00  0.00           C  
ATOM   3570  O2*   G Z 168     100.202 -30.570 -34.243  1.00  0.00           O  
ATOM   3571  C1*   G Z 168      97.951 -30.550 -34.968  1.00  0.00           C  
ATOM   3572  N9    G Z 168      97.118 -30.708 -36.193  1.00  0.00           N  
ATOM   3573  C8    G Z 168      96.074 -29.929 -36.642  1.00  0.00           C  
ATOM   3574  N7    G Z 168      95.545 -30.345 -37.768  1.00  0.00           N  
ATOM   3575  C5    G Z 168      96.292 -31.478 -38.088  1.00  0.00           C  
ATOM   3576  C6    G Z 168      96.189 -32.358 -39.195  1.00  0.00           C  
ATOM   3577  O6    G Z 168      95.404 -32.320 -40.139  1.00  0.00           O  
ATOM   3578  N1    G Z 168      97.145 -33.380 -39.127  1.00  0.00           N  
ATOM   3579  C2    G Z 168      98.079 -33.532 -38.121  1.00  0.00           C  
ATOM   3580  N2    G Z 168      98.905 -34.574 -38.239  1.00  0.00           N  
ATOM   3581  N3    G Z 168      98.176 -32.705 -37.083  1.00  0.00           N  
ATOM   3582  C4    G Z 168      97.254 -31.708 -37.132  1.00  0.00           C  
ATOM   3583  P     G Z 169     101.175 -27.101 -35.931  1.00  0.00           P  
ATOM   3584  O1P   G Z 169     100.201 -26.480 -36.860  1.00  0.00           O  
ATOM   3585  O2P   G Z 169     102.185 -26.188 -35.355  1.00  0.00           O  
ATOM   3586  O5*   G Z 169     101.903 -28.327 -36.655  1.00  0.00           O  
ATOM   3587  C5*   G Z 169     102.830 -29.132 -35.904  1.00  0.00           C  
ATOM   3588  C4*   G Z 169     103.301 -30.303 -36.741  1.00  0.00           C  
ATOM   3589  O4*   G Z 169     102.182 -31.207 -36.957  1.00  0.00           O  
ATOM   3590  C3*   G Z 169     103.779 -29.962 -38.155  1.00  0.00           C  
ATOM   3591  O3*   G Z 169     105.110 -29.554 -38.162  1.00  0.00           O  
ATOM   3592  C2*   G Z 169     103.561 -31.281 -38.892  1.00  0.00           C  
ATOM   3593  O2*   G Z 169     104.573 -32.216 -38.559  1.00  0.00           O  
ATOM   3594  C1*   G Z 169     102.270 -31.783 -38.254  1.00  0.00           C  
ATOM   3595  N9    G Z 169     101.043 -31.405 -39.008  1.00  0.00           N  
ATOM   3596  C8    G Z 169     100.093 -30.453 -38.706  1.00  0.00           C  
ATOM   3597  N7    G Z 169      99.125 -30.366 -39.587  1.00  0.00           N  
ATOM   3598  C5    G Z 169      99.456 -31.330 -40.540  1.00  0.00           C  
ATOM   3599  C6    G Z 169      98.787 -31.704 -41.732  1.00  0.00           C  
ATOM   3600  O6    G Z 169      97.744 -31.256 -42.203  1.00  0.00           O  
ATOM   3601  N1    G Z 169      99.469 -32.726 -42.404  1.00  0.00           N  
ATOM   3602  C2    G Z 169     100.646 -33.311 -41.980  1.00  0.00           C  
ATOM   3603  N2    G Z 169     101.140 -34.272 -42.763  1.00  0.00           N  
ATOM   3604  N3    G Z 169     101.275 -32.959 -40.861  1.00  0.00           N  
ATOM   3605  C4    G Z 169     100.624 -31.968 -40.196  1.00  0.00           C  
ATOM   3606  P     G Z 170     105.580 -28.425 -39.242  1.00  0.00           P  
ATOM   3607  O1P   G Z 170     104.492 -27.438 -39.428  1.00  0.00           O  
ATOM   3608  O2P   G Z 170     106.897 -27.868 -38.861  1.00  0.00           O  
ATOM   3609  O5*   G Z 170     105.732 -29.317 -40.561  1.00  0.00           O  
ATOM   3610  C5*   G Z 170     106.678 -30.403 -40.565  1.00  0.00           C  
ATOM   3611  C4*   G Z 170     106.567 -31.184 -41.859  1.00  0.00           C  
ATOM   3612  O4*   G Z 170     105.281 -31.868 -41.888  1.00  0.00           O  
ATOM   3613  C3*   G Z 170     106.570 -30.351 -43.144  1.00  0.00           C  
ATOM   3614  O3*   G Z 170     107.866 -30.053 -43.557  1.00  0.00           O  
ATOM   3615  C2*   G Z 170     105.836 -31.267 -44.119  1.00  0.00           C  
ATOM   3616  O2*   G Z 170     106.684 -32.313 -44.559  1.00  0.00           O  
ATOM   3617  C1*   G Z 170     104.781 -31.900 -43.216  1.00  0.00           C  
ATOM   3618  N9    G Z 170     103.473 -31.187 -43.231  1.00  0.00           N  
ATOM   3619  C8    G Z 170     102.915 -30.372 -42.271  1.00  0.00           C  
ATOM   3620  N7    G Z 170     101.737 -29.894 -42.596  1.00  0.00           N  
ATOM   3621  C5    G Z 170     101.500 -30.431 -43.860  1.00  0.00           C  
ATOM   3622  C6    G Z 170     100.386 -30.273 -44.726  1.00  0.00           C  
ATOM   3623  O6    G Z 170      99.363 -29.617 -44.551  1.00  0.00           O  
ATOM   3624  N1    G Z 170     100.556 -30.994 -45.915  1.00  0.00           N  
ATOM   3625  C2    G Z 170     101.658 -31.766 -46.229  1.00  0.00           C  
ATOM   3626  N2    G Z 170     101.629 -32.376 -47.416  1.00  0.00           N  
ATOM   3627  N3    G Z 170     102.702 -31.913 -45.417  1.00  0.00           N  
ATOM   3628  C4    G Z 170     102.553 -31.220 -44.257  1.00  0.00           C  
ATOM   3629  P     A Z 171     108.047 -28.567 -43.147  1.00  0.00           P  
ATOM   3630  O1P   A Z 171     108.215 -28.097 -41.756  1.00  0.00           O  
ATOM   3631  O2P   A Z 171     109.308 -28.107 -43.767  1.00  0.00           O  
ATOM   3632  O5*   A Z 171     106.735 -27.861 -43.770  1.00  0.00           O  
ATOM   3633  C5*   A Z 171     106.585 -26.432 -43.765  1.00  0.00           C  
ATOM   3634  C4*   A Z 171     105.520 -25.977 -44.758  1.00  0.00           C  
ATOM   3635  O4*   A Z 171     105.821 -26.529 -46.049  1.00  0.00           O  
ATOM   3636  C3*   A Z 171     104.117 -26.491 -44.475  1.00  0.00           C  
ATOM   3637  O3*   A Z 171     103.456 -25.540 -43.624  1.00  0.00           O  
ATOM   3638  C2*   A Z 171     103.473 -26.409 -45.848  1.00  0.00           C  
ATOM   3639  O2*   A Z 171     103.148 -25.056 -46.183  1.00  0.00           O  
ATOM   3640  C1*   A Z 171     104.611 -26.916 -46.730  1.00  0.00           C  
ATOM   3641  N9    A Z 171     104.599 -28.399 -46.866  1.00  0.00           N  
ATOM   3642  C8    A Z 171     105.283 -29.343 -46.133  1.00  0.00           C  
ATOM   3643  N7    A Z 171     105.054 -30.566 -46.504  1.00  0.00           N  
ATOM   3644  C5    A Z 171     104.158 -30.435 -47.555  1.00  0.00           C  
ATOM   3645  C6    A Z 171     103.524 -31.376 -48.382  1.00  0.00           C  
ATOM   3646  N6    A Z 171     103.707 -32.699 -48.273  1.00  0.00           N  
ATOM   3647  N1    A Z 171     102.692 -30.906 -49.330  1.00  0.00           N  
ATOM   3648  C2    A Z 171     102.512 -29.591 -49.434  1.00  0.00           C  
ATOM   3649  N3    A Z 171     103.047 -28.622 -48.722  1.00  0.00           N  
ATOM   3650  C4    A Z 171     103.875 -29.118 -47.780  1.00  0.00           C  
ATOM   3651  P     U Z 172     103.625 -23.892 -42.579  1.00  0.00           P  
ATOM   3652  O1P   U Z 172     104.133 -24.434 -41.098  1.00  0.00           O  
ATOM   3653  O2P   U Z 172     103.871 -22.681 -43.012  1.00  0.00           O  
ATOM   3654  O5*   U Z 172     102.066 -22.973 -42.109  1.00  0.00           O  
ATOM   3655  C5*   U Z 172     101.971 -21.581 -41.789  1.00  0.00           C  
ATOM   3656  C4*   U Z 172     100.883 -20.876 -42.598  1.00  0.00           C  
ATOM   3657  O4*   U Z 172     100.980 -21.254 -43.978  1.00  0.00           O  
ATOM   3658  C3*   U Z 172      99.463 -21.260 -42.242  1.00  0.00           C  
ATOM   3659  O3*   U Z 172      99.049 -20.433 -41.147  1.00  0.00           O  
ATOM   3660  C2*   U Z 172      98.712 -20.796 -43.476  1.00  0.00           C  
ATOM   3661  O2*   U Z 172      98.577 -19.370 -43.479  1.00  0.00           O  
ATOM   3662  C1*   U Z 172      99.667 -21.249 -44.580  1.00  0.00           C  
ATOM   3663  N1    U Z 172      99.354 -22.616 -45.081  1.00  0.00           N  
ATOM   3664  C2    U Z 172      98.183 -22.770 -45.785  1.00  0.00           C  
ATOM   3665  O2    U Z 172      97.415 -21.849 -46.005  1.00  0.00           O  
ATOM   3666  N3    U Z 172      97.926 -24.051 -46.234  1.00  0.00           N  
ATOM   3667  C4    U Z 172      98.722 -25.162 -46.042  1.00  0.00           C  
ATOM   3668  O4    U Z 172      98.387 -26.259 -46.494  1.00  0.00           O  
ATOM   3669  C5    U Z 172      99.928 -24.901 -45.293  1.00  0.00           C  
ATOM   3670  C6    U Z 172     100.203 -23.665 -44.844  1.00  0.00           C  
ATOM   3671  P     C Z 173      98.106 -20.425 -40.171  1.00  0.00           P  
ATOM   3672  O1P   C Z 173      97.386 -21.449 -40.957  1.00  0.00           O  
ATOM   3673  O2P   C Z 173      98.400 -20.655 -38.739  1.00  0.00           O  
ATOM   3674  O5*   C Z 173      97.296 -19.037 -40.307  1.00  0.00           O  
ATOM   3675  C5*   C Z 173      97.293 -18.076 -39.244  1.00  0.00           C  
ATOM   3676  C4*   C Z 173      96.688 -16.752 -39.695  1.00  0.00           C  
ATOM   3677  O4*   C Z 173      97.722 -15.912 -40.222  1.00  0.00           O  
ATOM   3678  C3*   C Z 173      95.704 -16.865 -40.846  1.00  0.00           C  
ATOM   3679  O3*   C Z 173      94.405 -17.080 -40.286  1.00  0.00           O  
ATOM   3680  C2*   C Z 173      95.740 -15.464 -41.430  1.00  0.00           C  
ATOM   3681  O2*   C Z 173      94.999 -14.556 -40.606  1.00  0.00           O  
ATOM   3682  C1*   C Z 173      97.235 -15.165 -41.357  1.00  0.00           C  
ATOM   3683  N1    C Z 173      97.960 -15.627 -42.573  1.00  0.00           N  
ATOM   3684  C2    C Z 173      97.925 -14.810 -43.699  1.00  0.00           C  
ATOM   3685  O2    C Z 173      97.301 -13.744 -43.643  1.00  0.00           O  
ATOM   3686  N3    C Z 173      98.580 -15.213 -44.818  1.00  0.00           N  
ATOM   3687  C4    C Z 173      99.246 -16.375 -44.838  1.00  0.00           C  
ATOM   3688  N4    C Z 173      99.869 -16.722 -45.953  1.00  0.00           N  
ATOM   3689  C5    C Z 173      99.294 -17.230 -43.690  1.00  0.00           C  
ATOM   3690  C6    C Z 173      98.633 -16.809 -42.582  1.00  0.00           C  
ATOM   3691  P     A Z 174      93.086 -16.076 -40.964  1.00  0.00           P  
ATOM   3692  O1P   A Z 174      92.575 -14.229 -40.362  1.00  0.00           O  
ATOM   3693  O2P   A Z 174      92.988 -16.145 -42.718  1.00  0.00           O  
ATOM   3694  O5*   A Z 174      91.254 -16.937 -40.509  1.00  0.00           O  
ATOM   3695  C5*   A Z 174      90.206 -16.505 -41.388  1.00  0.00           C  
ATOM   3696  C4*   A Z 174      89.487 -17.684 -42.047  1.00  0.00           C  
ATOM   3697  O4*   A Z 174      90.448 -18.541 -42.643  1.00  0.00           O  
ATOM   3698  C3*   A Z 174      88.731 -18.603 -41.086  1.00  0.00           C  
ATOM   3699  O3*   A Z 174      87.306 -18.193 -42.151  1.00  0.00           O  
ATOM   3700  C2*   A Z 174      88.946 -20.029 -41.649  1.00  0.00           C  
ATOM   3701  O2*   A Z 174      87.700 -20.622 -42.032  1.00  0.00           O  
ATOM   3702  C1*   A Z 174      89.823 -19.791 -42.880  1.00  0.00           C  
ATOM   3703  N9    A Z 174      90.874 -20.834 -43.046  1.00  0.00           N  
ATOM   3704  C8    A Z 174      92.032 -21.021 -42.326  1.00  0.00           C  
ATOM   3705  N7    A Z 174      92.743 -22.031 -42.723  1.00  0.00           N  
ATOM   3706  C5    A Z 174      92.015 -22.557 -43.780  1.00  0.00           C  
ATOM   3707  C6    A Z 174      92.238 -23.651 -44.632  1.00  0.00           C  
ATOM   3708  N6    A Z 174      93.313 -24.447 -44.548  1.00  0.00           N  
ATOM   3709  N1    A Z 174      91.315 -23.898 -45.579  1.00  0.00           N  
ATOM   3710  C2    A Z 174      90.248 -23.104 -45.658  1.00  0.00           C  
ATOM   3711  N3    A Z 174      89.934 -22.059 -44.922  1.00  0.00           N  
ATOM   3712  C4    A Z 174      90.875 -21.834 -43.982  1.00  0.00           C  
ATOM   3713  P     A Z 175      85.199 -19.101 -42.193  1.00  0.00           P  
ATOM   3714  O1P   A Z 175      85.194 -21.245 -41.834  1.00  0.00           O  
ATOM   3715  O2P   A Z 175      84.357 -18.069 -40.479  1.00  0.00           O  
ATOM   3716  O5*   A Z 175      84.541 -18.456 -44.196  1.00  0.00           O  
ATOM   3717  C5*   A Z 175      85.063 -18.895 -45.966  1.00  0.00           C  
ATOM   3718  C4*   A Z 175      86.584 -18.860 -45.840  1.00  0.00           C  
ATOM   3719  O4*   A Z 175      87.107 -20.181 -46.045  1.00  0.00           O  
ATOM   3720  C3*   A Z 175      87.304 -18.033 -46.887  1.00  0.00           C  
ATOM   3721  O3*   A Z 175      87.393 -16.688 -46.396  1.00  0.00           O  
ATOM   3722  C2*   A Z 175      88.699 -18.632 -46.847  1.00  0.00           C  
ATOM   3723  O2*   A Z 175      89.400 -18.196 -45.678  1.00  0.00           O  
ATOM   3724  C1*   A Z 175      88.365 -20.120 -46.744  1.00  0.00           C  
ATOM   3725  N9    A Z 175      88.193 -20.751 -48.083  1.00  0.00           N  
ATOM   3726  C8    A Z 175      87.049 -20.885 -48.836  1.00  0.00           C  
ATOM   3727  N7    A Z 175      87.234 -21.489 -49.970  1.00  0.00           N  
ATOM   3728  C5    A Z 175      88.591 -21.778 -49.979  1.00  0.00           C  
ATOM   3729  C6    A Z 175      89.417 -22.417 -50.918  1.00  0.00           C  
ATOM   3730  N6    A Z 175      88.971 -22.904 -52.084  1.00  0.00           N  
ATOM   3731  N1    A Z 175      90.722 -22.539 -50.612  1.00  0.00           N  
ATOM   3732  C2    A Z 175      91.158 -22.052 -49.452  1.00  0.00           C  
ATOM   3733  N3    A Z 175      90.485 -21.438 -48.503  1.00  0.00           N  
ATOM   3734  C4    A Z 175      89.181 -21.330 -48.833  1.00  0.00           C  
ATOM   3735  P     G Z 176      87.299 -15.530 -46.832  1.00  0.00           P  
ATOM   3736  O1P   G Z 176      86.263 -15.712 -48.053  1.00  0.00           O  
ATOM   3737  O2P   G Z 176      87.051 -14.494 -45.890  1.00  0.00           O  
ATOM   3738  O5*   G Z 176      88.733 -15.636 -47.564  1.00  0.00           O  
ATOM   3739  C5*   G Z 176      89.946 -15.614 -46.803  1.00  0.00           C  
ATOM   3740  C4*   G Z 176      91.117 -16.207 -47.580  1.00  0.00           C  
ATOM   3741  O4*   G Z 176      90.753 -17.494 -48.091  1.00  0.00           O  
ATOM   3742  C3*   G Z 176      91.519 -15.448 -48.830  1.00  0.00           C  
ATOM   3743  O3*   G Z 176      92.438 -14.420 -48.423  1.00  0.00           O  
ATOM   3744  C2*   G Z 176      92.302 -16.506 -49.591  1.00  0.00           C  
ATOM   3745  O2*   G Z 176      93.621 -16.651 -49.054  1.00  0.00           O  
ATOM   3746  C1*   G Z 176      91.465 -17.761 -49.313  1.00  0.00           C  
ATOM   3747  N9    G Z 176      90.485 -18.044 -50.400  1.00  0.00           N  
ATOM   3748  C8    G Z 176      89.148 -17.720 -50.472  1.00  0.00           C  
ATOM   3749  N7    G Z 176      88.561 -18.118 -51.575  1.00  0.00           N  
ATOM   3750  C5    G Z 176      89.583 -18.750 -52.285  1.00  0.00           C  
ATOM   3751  C6    G Z 176      89.559 -19.381 -53.553  1.00  0.00           C  
ATOM   3752  O6    G Z 176      88.615 -19.518 -54.328  1.00  0.00           O  
ATOM   3753  N1    G Z 176      90.818 -19.893 -53.896  1.00  0.00           N  
ATOM   3754  C2    G Z 176      91.954 -19.804 -53.113  1.00  0.00           C  
ATOM   3755  N2    G Z 176      93.059 -20.355 -53.619  1.00  0.00           N  
ATOM   3756  N3    G Z 176      91.976 -19.210 -51.923  1.00  0.00           N  
ATOM   3757  C4    G Z 176      90.761 -18.710 -51.575  1.00  0.00           C  
ATOM   3758  P     A Z 177      92.842 -13.223 -49.427  1.00  0.00           P  
ATOM   3759  O1P   A Z 177      91.685 -12.950 -50.310  1.00  0.00           O  
ATOM   3760  O2P   A Z 177      93.432 -12.126 -48.625  1.00  0.00           O  
ATOM   3761  O5*   A Z 177      94.010 -13.884 -50.320  1.00  0.00           O  
ATOM   3762  C5*   A Z 177      95.237 -14.322 -49.718  1.00  0.00           C  
ATOM   3763  C4*   A Z 177      96.037 -15.210 -50.664  1.00  0.00           C  
ATOM   3764  O4*   A Z 177      95.205 -16.285 -51.119  1.00  0.00           O  
ATOM   3765  C3*   A Z 177      96.484 -14.537 -51.950  1.00  0.00           C  
ATOM   3766  O3*   A Z 177      97.776 -13.962 -51.712  1.00  0.00           O  
ATOM   3767  C2*   A Z 177      96.675 -15.722 -52.880  1.00  0.00           C  
ATOM   3768  O2*   A Z 177      97.899 -16.404 -52.583  1.00  0.00           O  
ATOM   3769  C1*   A Z 177      95.470 -16.583 -52.500  1.00  0.00           C  
ATOM   3770  N9    A Z 177      94.258 -16.244 -53.296  1.00  0.00           N  
ATOM   3771  C8    A Z 177      93.187 -15.451 -52.950  1.00  0.00           C  
ATOM   3772  N7    A Z 177      92.282 -15.353 -53.875  1.00  0.00           N  
ATOM   3773  C5    A Z 177      92.778 -16.132 -54.911  1.00  0.00           C  
ATOM   3774  C6    A Z 177      92.280 -16.438 -56.188  1.00  0.00           C  
ATOM   3775  N6    A Z 177      91.113 -15.973 -56.657  1.00  0.00           N  
ATOM   3776  N1    A Z 177      93.024 -17.243 -56.968  1.00  0.00           N  
ATOM   3777  C2    A Z 177      94.183 -17.702 -56.495  1.00  0.00           C  
ATOM   3778  N3    A Z 177      94.747 -17.486 -55.326  1.00  0.00           N  
ATOM   3779  C4    A Z 177      93.980 -16.677 -54.567  1.00  0.00           C  
ATOM   3780  P     G Z 178      98.314 -12.526 -52.320  1.00  0.00           P  
ATOM   3781  O1P   G Z 178      96.985 -11.987 -51.950  1.00  0.00           O  
ATOM   3782  O2P   G Z 178      99.539 -11.897 -51.782  1.00  0.00           O  
ATOM   3783  O5*   G Z 178      98.418 -12.540 -53.929  1.00  0.00           O  
ATOM   3784  C5*   G Z 178      99.627 -12.949 -54.580  1.00  0.00           C  
ATOM   3785  C4*   G Z 178      99.382 -13.364 -56.028  1.00  0.00           C  
ATOM   3786  O4*   G Z 178      98.320 -14.322 -56.080  1.00  0.00           O  
ATOM   3787  C3*   G Z 178      98.893 -12.262 -56.945  1.00  0.00           C  
ATOM   3788  O3*   G Z 178     100.052 -11.576 -57.443  1.00  0.00           O  
ATOM   3789  C2*   G Z 178      98.292 -13.064 -58.090  1.00  0.00           C  
ATOM   3790  O2*   G Z 178      99.316 -13.560 -58.959  1.00  0.00           O  
ATOM   3791  C1*   G Z 178      97.618 -14.216 -57.334  1.00  0.00           C  
ATOM   3792  N9    G Z 178      96.175 -13.958 -57.071  1.00  0.00           N  
ATOM   3793  C8    G Z 178      95.573 -13.459 -55.936  1.00  0.00           C  
ATOM   3794  N7    G Z 178      94.269 -13.352 -56.029  1.00  0.00           N  
ATOM   3795  C5    G Z 178      93.988 -13.812 -57.314  1.00  0.00           C  
ATOM   3796  C6    G Z 178      92.747 -13.936 -57.990  1.00  0.00           C  
ATOM   3797  O6    G Z 178      91.620 -13.659 -57.586  1.00  0.00           O  
ATOM   3798  N1    G Z 178      92.917 -14.447 -59.283  1.00  0.00           N  
ATOM   3799  C2    G Z 178      94.127 -14.795 -59.850  1.00  0.00           C  
ATOM   3800  N2    G Z 178      94.077 -15.266 -61.098  1.00  0.00           N  
ATOM   3801  N3    G Z 178      95.291 -14.679 -59.216  1.00  0.00           N  
ATOM   3802  C4    G Z 178      95.145 -14.185 -57.958  1.00  0.00           C  
ATOM   3803  P     A Z 179      99.920 -10.160 -58.201  1.00  0.00           P  
ATOM   3804  O1P   A Z 179      98.754  -9.438 -57.638  1.00  0.00           O  
ATOM   3805  O2P   A Z 179     101.249  -9.512 -58.210  1.00  0.00           O  
ATOM   3806  O5*   A Z 179      99.560 -10.594 -59.711  1.00  0.00           O  
ATOM   3807  C5*   A Z 179     100.477 -11.371 -60.492  1.00  0.00           C  
ATOM   3808  C4*   A Z 179      99.804 -11.951 -61.732  1.00  0.00           C  
ATOM   3809  O4*   A Z 179      98.630 -12.672 -61.335  1.00  0.00           O  
ATOM   3810  C3*   A Z 179      99.274 -10.919 -62.712  1.00  0.00           C  
ATOM   3811  O3*   A Z 179     100.323 -10.641 -63.652  1.00  0.00           O  
ATOM   3812  C2*   A Z 179      98.200 -11.703 -63.446  1.00  0.00           C  
ATOM   3813  O2*   A Z 179      98.787 -12.597 -64.399  1.00  0.00           O  
ATOM   3814  C1*   A Z 179      97.572 -12.482 -62.293  1.00  0.00           C  
ATOM   3815  N9    A Z 179      96.472 -11.727 -61.631  1.00  0.00           N  
ATOM   3816  C8    A Z 179      96.505 -10.982 -60.473  1.00  0.00           C  
ATOM   3817  N7    A Z 179      95.367 -10.443 -60.161  1.00  0.00           N  
ATOM   3818  C5    A Z 179      94.513 -10.852 -61.175  1.00  0.00           C  
ATOM   3819  C6    A Z 179      93.151 -10.609 -61.422  1.00  0.00           C  
ATOM   3820  N6    A Z 179      92.377  -9.861 -60.623  1.00  0.00           N  
ATOM   3821  N1    A Z 179      92.614 -11.167 -62.522  1.00  0.00           N  
ATOM   3822  C2    A Z 179      93.388 -11.908 -63.311  1.00  0.00           C  
ATOM   3823  N3    A Z 179      94.664 -12.203 -63.183  1.00  0.00           N  
ATOM   3824  C4    A Z 179      95.179 -11.632 -62.074  1.00  0.00           C  
ATOM   3825  P     G Z 180     100.358  -9.237 -64.445  1.00  0.00           P  
ATOM   3826  O1P   G Z 180     100.267  -8.141 -63.457  1.00  0.00           O  
ATOM   3827  O2P   G Z 180     101.483  -9.277 -65.406  1.00  0.00           O  
ATOM   3828  O5*   G Z 180      98.980  -9.274 -65.282  1.00  0.00           O  
ATOM   3829  C5*   G Z 180      98.875 -10.035 -66.491  1.00  0.00           C  
ATOM   3830  C4*   G Z 180      97.468  -9.966 -67.082  1.00  0.00           C  
ATOM   3831  O4*   G Z 180      96.528 -10.514 -66.146  1.00  0.00           O  
ATOM   3832  C3*   G Z 180      96.941  -8.563 -67.321  1.00  0.00           C  
ATOM   3833  O3*   G Z 180      97.369  -8.155 -68.626  1.00  0.00           O  
ATOM   3834  C2*   G Z 180      95.446  -8.807 -67.376  1.00  0.00           C  
ATOM   3835  O2*   G Z 180      95.066  -9.382 -68.629  1.00  0.00           O  
ATOM   3836  C1*   G Z 180      95.271  -9.812 -66.239  1.00  0.00           C  
ATOM   3837  N9    G Z 180      94.990  -9.148 -64.935  1.00  0.00           N  
ATOM   3838  C8    G Z 180      95.874  -8.699 -63.978  1.00  0.00           C  
ATOM   3839  N7    G Z 180      95.297  -8.153 -62.934  1.00  0.00           N  
ATOM   3840  C5    G Z 180      93.936  -8.246 -63.220  1.00  0.00           C  
ATOM   3841  C6    G Z 180      92.813  -7.826 -62.463  1.00  0.00           C  
ATOM   3842  O6    G Z 180      92.785  -7.275 -61.366  1.00  0.00           O  
ATOM   3843  N1    G Z 180      91.612  -8.115 -63.126  1.00  0.00           N  
ATOM   3844  C2    G Z 180      91.510  -8.729 -64.359  1.00  0.00           C  
ATOM   3845  N2    G Z 180      90.272  -8.916 -64.821  1.00  0.00           N  
ATOM   3846  N3    G Z 180      92.565  -9.124 -65.068  1.00  0.00           N  
ATOM   3847  C4    G Z 180      93.738  -8.852 -64.439  1.00  0.00           C  
ATOM   3848  P     G Z 181      97.315  -6.605 -69.059  1.00  0.00           P  
ATOM   3849  O1P   G Z 181      97.631  -5.781 -67.867  1.00  0.00           O  
ATOM   3850  O2P   G Z 181      98.103  -6.434 -70.298  1.00  0.00           O  
ATOM   3851  O5*   G Z 181      95.755  -6.379 -69.413  1.00  0.00           O  
ATOM   3852  C5*   G Z 181      95.104  -7.155 -70.431  1.00  0.00           C  
ATOM   3853  C4*   G Z 181      93.585  -7.106 -70.280  1.00  0.00           C  
ATOM   3854  O4*   G Z 181      93.235  -7.526 -68.952  1.00  0.00           O  
ATOM   3855  C3*   G Z 181      92.973  -5.721 -70.389  1.00  0.00           C  
ATOM   3856  O3*   G Z 181      92.652  -5.479 -71.767  1.00  0.00           O  
ATOM   3857  C2*   G Z 181      91.666  -5.902 -69.636  1.00  0.00           C  
ATOM   3858  O2*   G Z 181      90.716  -6.625 -70.425  1.00  0.00           O  
ATOM   3859  C1*   G Z 181      92.129  -6.747 -68.454  1.00  0.00           C  
ATOM   3860  N9    G Z 181      92.614  -5.913 -67.319  1.00  0.00           N  
ATOM   3861  C8    G Z 181      93.898  -5.514 -67.018  1.00  0.00           C  
ATOM   3862  N7    G Z 181      93.988  -4.777 -65.937  1.00  0.00           N  
ATOM   3863  C5    G Z 181      92.670  -4.681 -65.491  1.00  0.00           C  
ATOM   3864  C6    G Z 181      92.134  -4.008 -64.363  1.00  0.00           C  
ATOM   3865  O6    G Z 181      92.722  -3.347 -63.509  1.00  0.00           O  
ATOM   3866  N1    G Z 181      90.744  -4.168 -64.284  1.00  0.00           N  
ATOM   3867  C2    G Z 181      89.972  -4.884 -65.178  1.00  0.00           C  
ATOM   3868  N2    G Z 181      88.662  -4.918 -64.927  1.00  0.00           N  
ATOM   3869  N3    G Z 181      90.477  -5.515 -66.236  1.00  0.00           N  
ATOM   3870  C4    G Z 181      91.825  -5.370 -66.328  1.00  0.00           C  
ATOM   3871  P     U Z 182      92.715  -4.247 -73.097  1.00  0.00           P  
ATOM   3872  O1P   U Z 182      91.700  -3.077 -72.747  1.00  0.00           O  
ATOM   3873  O2P   U Z 182      94.252  -3.500 -73.365  1.00  0.00           O  
ATOM   3874  O5*   U Z 182      91.848  -4.713 -74.751  1.00  0.00           O  
ATOM   3875  C5*   U Z 182      90.676  -5.293 -75.342  1.00  0.00           C  
ATOM   3876  C4*   U Z 182      89.428  -4.463 -75.046  1.00  0.00           C  
ATOM   3877  O4*   U Z 182      89.681  -3.096 -75.389  1.00  0.00           O  
ATOM   3878  C3*   U Z 182      88.203  -4.836 -75.869  1.00  0.00           C  
ATOM   3879  O3*   U Z 182      87.061  -4.277 -75.205  1.00  0.00           O  
ATOM   3880  C2*   U Z 182      88.417  -4.050 -77.155  1.00  0.00           C  
ATOM   3881  O2*   U Z 182      87.169  -3.793 -77.806  1.00  0.00           O  
ATOM   3882  C1*   U Z 182      89.026  -2.750 -76.623  1.00  0.00           C  
ATOM   3883  N1    U Z 182      90.039  -2.182 -77.556  1.00  0.00           N  
ATOM   3884  C2    U Z 182      89.575  -1.391 -78.579  1.00  0.00           C  
ATOM   3885  O2    U Z 182      88.391  -1.145 -78.741  1.00  0.00           O  
ATOM   3886  N3    U Z 182      90.542  -0.883 -79.422  1.00  0.00           N  
ATOM   3887  C4    U Z 182      91.904  -1.096 -79.331  1.00  0.00           C  
ATOM   3888  O4    U Z 182      92.674  -0.587 -80.147  1.00  0.00           O  
ATOM   3889  C5    U Z 182      92.294  -1.940 -78.226  1.00  0.00           C  
ATOM   3890  C6    U Z 182      91.373  -2.447 -77.391  1.00  0.00           C  
ATOM   3891  P     C Z 183      85.538  -5.385 -74.337  1.00  0.00           P  
ATOM   3892  O1P   C Z 183      85.960  -6.489 -72.768  1.00  0.00           O  
ATOM   3893  O2P   C Z 183      84.152  -4.425 -74.147  1.00  0.00           O  
ATOM   3894  O5*   C Z 183      85.167  -6.748 -75.755  1.00  0.00           O  
ATOM   3895  C5*   C Z 183      85.692  -8.135 -76.827  1.00  0.00           C  
ATOM   3896  C4*   C Z 183      85.093  -9.535 -76.890  1.00  0.00           C  
ATOM   3897  O4*   C Z 183      84.082  -9.568 -77.912  1.00  0.00           O  
ATOM   3898  C3*   C Z 183      86.073 -10.643 -77.276  1.00  0.00           C  
ATOM   3899  O3*   C Z 183      85.538 -11.865 -76.744  1.00  0.00           O  
ATOM   3900  C2*   C Z 183      85.943 -10.697 -78.791  1.00  0.00           C  
ATOM   3901  O2*   C Z 183      86.345 -11.970 -79.303  1.00  0.00           O  
ATOM   3902  C1*   C Z 183      84.442 -10.489 -78.951  1.00  0.00           C  
ATOM   3903  N1    C Z 183      84.082  -9.890 -80.266  1.00  0.00           N  
ATOM   3904  C2    C Z 183      83.496 -10.719 -81.219  1.00  0.00           C  
ATOM   3905  O2    C Z 183      83.299 -11.907 -80.936  1.00  0.00           O  
ATOM   3906  N3    C Z 183      83.160 -10.193 -82.425  1.00  0.00           N  
ATOM   3907  C4    C Z 183      83.389  -8.901 -82.693  1.00  0.00           C  
ATOM   3908  N4    C Z 183      83.043  -8.437 -83.883  1.00  0.00           N  
ATOM   3909  C5    C Z 183      83.990  -8.031 -81.728  1.00  0.00           C  
ATOM   3910  C6    C Z 183      84.318  -8.577 -80.529  1.00  0.00           C  
ATOM   3911  P     A Z 184      86.379 -13.171 -76.347  1.00  0.00           P  
ATOM   3912  O1P   A Z 184      86.519 -14.121 -77.475  1.00  0.00           O  
ATOM   3913  O2P   A Z 184      87.587 -12.571 -75.737  1.00  0.00           O  
ATOM   3914  O5*   A Z 184      85.530 -13.891 -75.177  1.00  0.00           O  
ATOM   3915  C5*   A Z 184      84.848 -15.131 -75.410  1.00  0.00           C  
ATOM   3916  C4*   A Z 184      84.293 -15.712 -74.110  1.00  0.00           C  
ATOM   3917  O4*   A Z 184      83.279 -14.827 -73.598  1.00  0.00           O  
ATOM   3918  C3*   A Z 184      83.596 -17.063 -74.253  1.00  0.00           C  
ATOM   3919  O3*   A Z 184      83.663 -17.693 -72.964  1.00  0.00           O  
ATOM   3920  C2*   A Z 184      82.146 -16.673 -74.507  1.00  0.00           C  
ATOM   3921  O2*   A Z 184      81.252 -17.729 -74.147  1.00  0.00           O  
ATOM   3922  C1*   A Z 184      82.007 -15.487 -73.560  1.00  0.00           C  
ATOM   3923  N9    A Z 184      80.955 -14.525 -73.993  1.00  0.00           N  
ATOM   3924  C8    A Z 184      80.985 -13.615 -75.026  1.00  0.00           C  
ATOM   3925  N7    A Z 184      79.898 -12.916 -75.144  1.00  0.00           N  
ATOM   3926  C5    A Z 184      79.085 -13.387 -74.124  1.00  0.00           C  
ATOM   3927  C6    A Z 184      77.785 -13.047 -73.714  1.00  0.00           C  
ATOM   3928  N6    A Z 184      77.045 -12.105 -74.315  1.00  0.00           N  
ATOM   3929  N1    A Z 184      77.273 -13.711 -72.663  1.00  0.00           N  
ATOM   3930  C2    A Z 184      78.013 -14.647 -72.071  1.00  0.00           C  
ATOM   3931  N3    A Z 184      79.232 -15.049 -72.363  1.00  0.00           N  
ATOM   3932  C4    A Z 184      79.721 -14.368 -73.420  1.00  0.00           C  
ATOM   3933  P     A Z 185      84.655 -18.868 -73.868  1.00  0.00           P  
ATOM   3934  O1P   A Z 185      85.139 -18.177 -74.807  1.00  0.00           O  
ATOM   3935  O2P   A Z 185      85.873 -18.998 -73.040  1.00  0.00           O  
ATOM   3936  O5*   A Z 185      84.131 -20.349 -74.238  1.00  0.00           O  
ATOM   3937  C5*   A Z 185      83.114 -20.544 -75.230  1.00  0.00           C  
ATOM   3938  C4*   A Z 185      82.789 -22.023 -75.427  1.00  0.00           C  
ATOM   3939  O4*   A Z 185      84.000 -22.737 -75.737  1.00  0.00           O  
ATOM   3940  C3*   A Z 185      82.222 -22.722 -74.187  1.00  0.00           C  
ATOM   3941  O3*   A Z 185      81.305 -23.724 -74.650  1.00  0.00           O  
ATOM   3942  C2*   A Z 185      83.422 -23.453 -73.605  1.00  0.00           C  
ATOM   3943  O2*   A Z 185      83.002 -24.596 -72.853  1.00  0.00           O  
ATOM   3944  C1*   A Z 185      84.138 -23.870 -74.875  1.00  0.00           C  
ATOM   3945  N9    A Z 185      85.584 -24.150 -74.650  1.00  0.00           N  
ATOM   3946  C8    A Z 185      86.657 -23.292 -74.737  1.00  0.00           C  
ATOM   3947  N7    A Z 185      87.800 -23.850 -74.478  1.00  0.00           N  
ATOM   3948  C5    A Z 185      87.474 -25.169 -74.199  1.00  0.00           C  
ATOM   3949  C6    A Z 185      88.251 -26.283 -73.847  1.00  0.00           C  
ATOM   3950  N6    A Z 185      89.585 -26.240 -73.711  1.00  0.00           N  
ATOM   3951  N1    A Z 185      87.609 -27.447 -73.639  1.00  0.00           N  
ATOM   3952  C2    A Z 185      86.284 -27.483 -73.775  1.00  0.00           C  
ATOM   3953  N3    A Z 185      85.456 -26.512 -74.098  1.00  0.00           N  
ATOM   3954  C4    A Z 185      86.125 -25.359 -74.300  1.00  0.00           C  
ATOM   3955  P     A Z 186      79.740 -23.391 -74.836  1.00  0.00           P  
ATOM   3956  O1P   A Z 186      79.356 -22.373 -73.827  1.00  0.00           O  
ATOM   3957  O2P   A Z 186      79.491 -23.132 -76.271  1.00  0.00           O  
ATOM   3958  O5*   A Z 186      79.034 -24.786 -74.446  1.00  0.00           O  
ATOM   3959  C5*   A Z 186      78.882 -25.183 -73.075  1.00  0.00           C  
ATOM   3960  C4*   A Z 186      79.510 -26.549 -72.812  1.00  0.00           C  
ATOM   3961  O4*   A Z 186      80.931 -26.441 -72.851  1.00  0.00           O  
ATOM   3962  C3*   A Z 186      79.262 -27.117 -71.429  1.00  0.00           C  
ATOM   3963  O3*   A Z 186      78.010 -27.815 -71.476  1.00  0.00           O  
ATOM   3964  C2*   A Z 186      80.373 -28.157 -71.295  1.00  0.00           C  
ATOM   3965  O2*   A Z 186      79.969 -29.405 -71.867  1.00  0.00           O  
ATOM   3966  C1*   A Z 186      81.516 -27.532 -72.123  1.00  0.00           C  
ATOM   3967  N9    A Z 186      82.610 -27.005 -71.260  1.00  0.00           N  
ATOM   3968  C8    A Z 186      82.664 -25.825 -70.551  1.00  0.00           C  
ATOM   3969  N7    A Z 186      83.768 -25.657 -69.892  1.00  0.00           N  
ATOM   3970  C5    A Z 186      84.505 -26.799 -70.174  1.00  0.00           C  
ATOM   3971  C6    A Z 186      85.780 -27.228 -69.770  1.00  0.00           C  
ATOM   3972  N6    A Z 186      86.575 -26.519 -68.956  1.00  0.00           N  
ATOM   3973  N1    A Z 186      86.211 -28.415 -70.236  1.00  0.00           N  
ATOM   3974  C2    A Z 186      85.416 -29.114 -71.045  1.00  0.00           C  
ATOM   3975  N3    A Z 186      84.213 -28.817 -71.487  1.00  0.00           N  
ATOM   3976  C4    A Z 186      83.806 -27.624 -71.006  1.00  0.00           C  
ATOM   3977  P     C Z 187      78.475 -29.482 -71.964  1.00  0.00           P  
ATOM   3978  O1P   C Z 187      77.562 -30.641 -72.104  1.00  0.00           O  
ATOM   3979  O2P   C Z 187      79.531 -29.252 -72.973  1.00  0.00           O  
ATOM   3980  O5*   C Z 187      79.174 -29.560 -70.512  1.00  0.00           O  
ATOM   3981  C5*   C Z 187      78.838 -30.598 -69.581  1.00  0.00           C  
ATOM   3982  C4*   C Z 187      79.740 -30.563 -68.348  1.00  0.00           C  
ATOM   3983  O4*   C Z 187      79.571 -29.303 -67.678  1.00  0.00           O  
ATOM   3984  C3*   C Z 187      79.420 -31.623 -67.292  1.00  0.00           C  
ATOM   3985  O3*   C Z 187      80.655 -31.939 -66.629  1.00  0.00           O  
ATOM   3986  C2*   C Z 187      78.548 -30.877 -66.290  1.00  0.00           C  
ATOM   3987  O2*   C Z 187      78.635 -31.481 -64.995  1.00  0.00           O  
ATOM   3988  C1*   C Z 187      79.214 -29.510 -66.306  1.00  0.00           C  
ATOM   3989  N1    C Z 187      78.301 -28.415 -65.876  1.00  0.00           N  
ATOM   3990  C2    C Z 187      77.900 -28.391 -64.543  1.00  0.00           C  
ATOM   3991  O2    C Z 187      78.314 -29.270 -63.780  1.00  0.00           O  
ATOM   3992  N3    C Z 187      77.067 -27.401 -64.130  1.00  0.00           N  
ATOM   3993  C4    C Z 187      76.640 -26.465 -64.989  1.00  0.00           C  
ATOM   3994  N4    C Z 187      75.829 -25.521 -64.537  1.00  0.00           N  
ATOM   3995  C5    C Z 187      77.042 -26.472 -66.364  1.00  0.00           C  
ATOM   3996  C6    C Z 187      77.873 -27.470 -66.756  1.00  0.00           C  
ATOM   3997  P     C Z 188      82.020 -32.933 -66.957  1.00  0.00           P  
ATOM   3998  O1P   C Z 188      81.412 -34.224 -67.357  1.00  0.00           O  
ATOM   3999  O2P   C Z 188      82.997 -32.274 -67.855  1.00  0.00           O  
ATOM   4000  O5*   C Z 188      82.714 -33.122 -65.514  1.00  0.00           O  
ATOM   4001  C5*   C Z 188      82.481 -34.296 -64.724  1.00  0.00           C  
ATOM   4002  C4*   C Z 188      83.397 -34.339 -63.505  1.00  0.00           C  
ATOM   4003  O4*   C Z 188      83.066 -33.243 -62.632  1.00  0.00           O  
ATOM   4004  C3*   C Z 188      83.256 -35.585 -62.633  1.00  0.00           C  
ATOM   4005  O3*   C Z 188      84.503 -35.734 -61.932  1.00  0.00           O  
ATOM   4006  C2*   C Z 188      82.197 -35.174 -61.620  1.00  0.00           C  
ATOM   4007  O2*   C Z 188      82.291 -35.955 -60.424  1.00  0.00           O  
ATOM   4008  C1*   C Z 188      82.600 -33.728 -61.365  1.00  0.00           C  
ATOM   4009  N1    C Z 188      81.457 -32.881 -60.920  1.00  0.00           N  
ATOM   4010  C2    C Z 188      81.408 -32.510 -59.579  1.00  0.00           C  
ATOM   4011  O2    C Z 188      82.306 -32.894 -58.821  1.00  0.00           O  
ATOM   4012  N3    C Z 188      80.375 -31.740 -59.153  1.00  0.00           N  
ATOM   4013  C4    C Z 188      79.422 -31.344 -60.007  1.00  0.00           C  
ATOM   4014  N4    C Z 188      78.436 -30.591 -59.541  1.00  0.00           N  
ATOM   4015  C5    C Z 188      79.455 -31.714 -61.389  1.00  0.00           C  
ATOM   4016  C6    C Z 188      80.495 -32.484 -61.795  1.00  0.00           C  
ATOM   4017  P     C Z 189      84.894 -37.113 -61.191  1.00  0.00           P  
ATOM   4018  O1P   C Z 189      83.985 -38.177 -61.671  1.00  0.00           O  
ATOM   4019  O2P   C Z 189      86.360 -37.293 -61.299  1.00  0.00           O  
ATOM   4020  O5*   C Z 189      84.537 -36.797 -59.650  1.00  0.00           O  
ATOM   4021  C5*   C Z 189      85.081 -35.646 -58.989  1.00  0.00           C  
ATOM   4022  C4*   C Z 189      84.596 -35.540 -57.545  1.00  0.00           C  
ATOM   4023  O4*   C Z 189      83.157 -35.550 -57.529  1.00  0.00           O  
ATOM   4024  C3*   C Z 189      85.013 -36.705 -56.643  1.00  0.00           C  
ATOM   4025  O3*   C Z 189      85.204 -36.172 -55.324  1.00  0.00           O  
ATOM   4026  C2*   C Z 189      83.777 -37.586 -56.595  1.00  0.00           C  
ATOM   4027  O2*   C Z 189      83.745 -38.349 -55.385  1.00  0.00           O  
ATOM   4028  C1*   C Z 189      82.686 -36.530 -56.600  1.00  0.00           C  
ATOM   4029  N1    C Z 189      81.377 -37.065 -57.069  1.00  0.00           N  
ATOM   4030  C2    C Z 189      80.519 -37.609 -56.117  1.00  0.00           C  
ATOM   4031  O2    C Z 189      80.877 -37.626 -54.933  1.00  0.00           O  
ATOM   4032  N3    C Z 189      79.322 -38.103 -56.524  1.00  0.00           N  
ATOM   4033  C4    C Z 189      78.972 -38.066 -57.815  1.00  0.00           C  
ATOM   4034  N4    C Z 189      77.792 -38.559 -58.161  1.00  0.00           N  
ATOM   4035  C5    C Z 189      79.839 -37.510 -58.811  1.00  0.00           C  
ATOM   4036  C6    C Z 189      81.032 -37.023 -58.384  1.00  0.00           C  
ATOM   4037  P     A Z 190      84.427 -34.758 -54.430  1.00  0.00           P  
ATOM   4038  O1P   A Z 190      85.151 -33.566 -54.632  1.00  0.00           O  
ATOM   4039  O2P   A Z 190      82.912 -34.776 -55.236  1.00  0.00           O  
ATOM   4040  O5*   A Z 190      84.059 -34.988 -52.876  1.00  0.00           O  
ATOM   4041  C5*   A Z 190      82.695 -35.013 -52.432  1.00  0.00           C  
ATOM   4042  C4*   A Z 190      82.442 -33.985 -51.334  1.00  0.00           C  
ATOM   4043  O4*   A Z 190      82.468 -32.672 -51.886  1.00  0.00           O  
ATOM   4044  C3*   A Z 190      81.069 -34.047 -50.697  1.00  0.00           C  
ATOM   4045  O3*   A Z 190      81.136 -35.014 -49.638  1.00  0.00           O  
ATOM   4046  C2*   A Z 190      80.937 -32.664 -50.061  1.00  0.00           C  
ATOM   4047  O2*   A Z 190      81.526 -32.649 -48.755  1.00  0.00           O  
ATOM   4048  C1*   A Z 190      81.746 -31.775 -51.025  1.00  0.00           C  
ATOM   4049  N9    A Z 190      80.867 -30.908 -51.859  1.00  0.00           N  
ATOM   4050  C8    A Z 190      80.143 -31.235 -52.984  1.00  0.00           C  
ATOM   4051  N7    A Z 190      79.471 -30.243 -53.484  1.00  0.00           N  
ATOM   4052  C5    A Z 190      79.763 -29.181 -52.640  1.00  0.00           C  
ATOM   4053  C6    A Z 190      79.354 -27.837 -52.632  1.00  0.00           C  
ATOM   4054  N6    A Z 190      78.523 -27.312 -53.544  1.00  0.00           N  
ATOM   4055  N1    A Z 190      79.833 -27.051 -51.651  1.00  0.00           N  
ATOM   4056  C2    A Z 190      80.657 -27.579 -50.748  1.00  0.00           C  
ATOM   4057  N3    A Z 190      81.105 -28.813 -50.654  1.00  0.00           N  
ATOM   4058  C4    A Z 190      80.612 -29.578 -51.648  1.00  0.00           C  
ATOM   4059  P     A Z 191      79.848 -35.485 -49.292  1.00  0.00           P  
ATOM   4060  O1P   A Z 191      78.915 -35.457 -50.442  1.00  0.00           O  
ATOM   4061  O2P   A Z 191      80.113 -37.133 -49.052  1.00  0.00           O  
ATOM   4062  O5*   A Z 191      79.068 -34.929 -47.991  1.00  0.00           O  
ATOM   4063  C5*   A Z 191      77.715 -34.463 -48.081  1.00  0.00           C  
ATOM   4064  C4*   A Z 191      77.138 -34.142 -46.706  1.00  0.00           C  
ATOM   4065  O4*   A Z 191      77.918 -33.100 -46.098  1.00  0.00           O  
ATOM   4066  C3*   A Z 191      75.702 -33.608 -46.723  1.00  0.00           C  
ATOM   4067  O3*   A Z 191      75.088 -34.019 -45.493  1.00  0.00           O  
ATOM   4068  C2*   A Z 191      75.885 -32.099 -46.654  1.00  0.00           C  
ATOM   4069  O2*   A Z 191      74.729 -31.475 -46.084  1.00  0.00           O  
ATOM   4070  C1*   A Z 191      77.079 -32.003 -45.717  1.00  0.00           C  
ATOM   4071  N9    A Z 191      77.843 -30.734 -45.877  1.00  0.00           N  
ATOM   4072  C8    A Z 191      79.113 -30.543 -46.375  1.00  0.00           C  
ATOM   4073  N7    A Z 191      79.495 -29.304 -46.381  1.00  0.00           N  
ATOM   4074  C5    A Z 191      78.413 -28.616 -45.852  1.00  0.00           C  
ATOM   4075  C6    A Z 191      78.189 -27.253 -45.596  1.00  0.00           C  
ATOM   4076  N6    A Z 191      79.092 -26.296 -45.850  1.00  0.00           N  
ATOM   4077  N1    A Z 191      77.001 -26.910 -45.065  1.00  0.00           N  
ATOM   4078  C2    A Z 191      76.108 -27.866 -44.816  1.00  0.00           C  
ATOM   4079  N3    A Z 191      76.204 -29.163 -45.013  1.00  0.00           N  
ATOM   4080  C4    A Z 191      77.402 -29.480 -45.544  1.00  0.00           C  
ATOM   4081  P     A Z 192      73.716 -34.119 -45.233  1.00  0.00           P  
ATOM   4082  O1P   A Z 192      73.628 -34.709 -44.300  1.00  0.00           O  
ATOM   4083  O2P   A Z 192      73.121 -33.043 -45.325  1.00  0.00           O  
ATOM   4084  O5*   A Z 192      73.051 -34.825 -46.583  1.00  0.00           O  
ATOM   4085  C5*   A Z 192      72.120 -35.593 -46.156  1.00  0.00           C  
ATOM   4086  C4*   A Z 192      71.667 -36.717 -47.086  1.00  0.00           C  
ATOM   4087  O4*   A Z 192      72.453 -37.881 -46.850  1.00  0.00           O  
ATOM   4088  C3*   A Z 192      70.258 -37.218 -46.855  1.00  0.00           C  
ATOM   4089  O3*   A Z 192      69.367 -36.374 -47.598  1.00  0.00           O  
ATOM   4090  C2*   A Z 192      70.285 -38.587 -47.536  1.00  0.00           C  
ATOM   4091  O2*   A Z 192      70.034 -38.456 -48.941  1.00  0.00           O  
ATOM   4092  C1*   A Z 192      71.732 -39.045 -47.292  1.00  0.00           C  
ATOM   4093  N9    A Z 192      71.827 -40.089 -46.233  1.00  0.00           N  
ATOM   4094  C8    A Z 192      71.012 -40.294 -45.143  1.00  0.00           C  
ATOM   4095  N7    A Z 192      71.366 -41.298 -44.402  1.00  0.00           N  
ATOM   4096  C5    A Z 192      72.491 -41.803 -45.036  1.00  0.00           C  
ATOM   4097  C6    A Z 192      73.342 -42.881 -44.743  1.00  0.00           C  
ATOM   4098  N6    A Z 192      73.179 -43.682 -43.680  1.00  0.00           N  
ATOM   4099  N1    A Z 192      74.369 -43.106 -45.582  1.00  0.00           N  
ATOM   4100  C2    A Z 192      74.524 -42.307 -46.636  1.00  0.00           C  
ATOM   4101  N3    A Z 192      73.799 -41.275 -47.010  1.00  0.00           N  
ATOM   4102  C4    A Z 192      72.778 -41.072 -46.153  1.00  0.00           C  
ATOM   4103  P     A Z 193      67.780 -36.415 -47.324  1.00  0.00           P  
ATOM   4104  O1P   A Z 193      67.560 -36.564 -45.869  1.00  0.00           O  
ATOM   4105  O2P   A Z 193      67.151 -35.289 -48.051  1.00  0.00           O  
ATOM   4106  O5*   A Z 193      67.331 -37.790 -48.039  1.00  0.00           O  
ATOM   4107  C5*   A Z 193      67.143 -37.851 -49.460  1.00  0.00           C  
ATOM   4108  C4*   A Z 193      66.991 -39.285 -49.952  1.00  0.00           C  
ATOM   4109  O4*   A Z 193      68.162 -40.039 -49.611  1.00  0.00           O  
ATOM   4110  C3*   A Z 193      65.876 -40.079 -49.303  1.00  0.00           C  
ATOM   4111  O3*   A Z 193      64.667 -39.808 -50.025  1.00  0.00           O  
ATOM   4112  C2*   A Z 193      66.299 -41.505 -49.617  1.00  0.00           C  
ATOM   4113  O2*   A Z 193      65.996 -41.840 -50.977  1.00  0.00           O  
ATOM   4114  C1*   A Z 193      67.816 -41.423 -49.406  1.00  0.00           C  
ATOM   4115  N9    A Z 193      68.223 -41.826 -48.031  1.00  0.00           N  
ATOM   4116  C8    A Z 193      67.938 -41.218 -46.829  1.00  0.00           C  
ATOM   4117  N7    A Z 193      68.445 -41.823 -45.799  1.00  0.00           N  
ATOM   4118  C5    A Z 193      69.116 -42.909 -46.345  1.00  0.00           C  
ATOM   4119  C6    A Z 193      69.864 -43.948 -45.768  1.00  0.00           C  
ATOM   4120  N6    A Z 193      70.074 -44.063 -44.449  1.00  0.00           N  
ATOM   4121  N1    A Z 193      70.393 -44.865 -46.599  1.00  0.00           N  
ATOM   4122  C2    A Z 193      70.180 -44.745 -47.908  1.00  0.00           C  
ATOM   4123  N3    A Z 193      69.501 -43.824 -48.558  1.00  0.00           N  
ATOM   4124  C4    A Z 193      68.983 -42.918 -47.703  1.00  0.00           C  
ATOM   4125  P     G Z 194      63.232 -40.211 -49.409  1.00  0.00           P  
ATOM   4126  O1P   G Z 194      63.233 -39.875 -47.969  1.00  0.00           O  
ATOM   4127  O2P   G Z 194      62.177 -39.667 -50.295  1.00  0.00           O  
ATOM   4128  O5*   G Z 194      63.226 -41.819 -49.545  1.00  0.00           O  
ATOM   4129  C5*   G Z 194      63.072 -42.445 -50.824  1.00  0.00           C  
ATOM   4130  C4*   G Z 194      63.443 -43.926 -50.775  1.00  0.00           C  
ATOM   4131  O4*   G Z 194      64.792 -44.069 -50.319  1.00  0.00           O  
ATOM   4132  C3*   G Z 194      62.652 -44.760 -49.783  1.00  0.00           C  
ATOM   4133  O3*   G Z 194      61.454 -45.199 -50.441  1.00  0.00           O  
ATOM   4134  C2*   G Z 194      63.559 -45.966 -49.615  1.00  0.00           C  
ATOM   4135  O2*   G Z 194      63.468 -46.836 -50.749  1.00  0.00           O  
ATOM   4136  C1*   G Z 194      64.933 -45.288 -49.563  1.00  0.00           C  
ATOM   4137  N9    G Z 194      65.351 -44.952 -48.173  1.00  0.00           N  
ATOM   4138  C8    G Z 194      64.951 -43.904 -47.373  1.00  0.00           C  
ATOM   4139  N7    G Z 194      65.514 -43.892 -46.189  1.00  0.00           N  
ATOM   4140  C5    G Z 194      66.344 -45.013 -46.204  1.00  0.00           C  
ATOM   4141  C6    G Z 194      67.208 -45.523 -45.203  1.00  0.00           C  
ATOM   4142  O6    G Z 194      67.424 -45.086 -44.075  1.00  0.00           O  
ATOM   4143  N1    G Z 194      67.865 -46.683 -45.637  1.00  0.00           N  
ATOM   4144  C2    G Z 194      67.708 -47.272 -46.877  1.00  0.00           C  
ATOM   4145  N2    G Z 194      68.426 -48.375 -47.098  1.00  0.00           N  
ATOM   4146  N3    G Z 194      66.896 -46.791 -47.816  1.00  0.00           N  
ATOM   4147  C4    G Z 194      66.251 -45.666 -47.411  1.00  0.00           C  
ATOM   4148  P     A Z 195      60.091 -45.416 -49.605  1.00  0.00           P  
ATOM   4149  O1P   A Z 195      60.003 -44.354 -48.580  1.00  0.00           O  
ATOM   4150  O2P   A Z 195      58.983 -45.608 -50.567  1.00  0.00           O  
ATOM   4151  O5*   A Z 195      60.359 -46.816 -48.853  1.00  0.00           O  
ATOM   4152  C5*   A Z 195      60.434 -48.045 -49.590  1.00  0.00           C  
ATOM   4153  C4*   A Z 195      61.153 -49.135 -48.801  1.00  0.00           C  
ATOM   4154  O4*   A Z 195      62.443 -48.659 -48.398  1.00  0.00           O  
ATOM   4155  C3*   A Z 195      60.494 -49.524 -47.491  1.00  0.00           C  
ATOM   4156  O3*   A Z 195      59.546 -50.562 -47.774  1.00  0.00           O  
ATOM   4157  C2*   A Z 195      61.656 -50.153 -46.738  1.00  0.00           C  
ATOM   4158  O2*   A Z 195      61.922 -51.470 -47.229  1.00  0.00           O  
ATOM   4159  C1*   A Z 195      62.794 -49.202 -47.108  1.00  0.00           C  
ATOM   4160  N9    A Z 195      62.940 -48.080 -46.139  1.00  0.00           N  
ATOM   4161  C8    A Z 195      62.376 -46.825 -46.174  1.00  0.00           C  
ATOM   4162  N7    A Z 195      62.705 -46.071 -45.170  1.00  0.00           N  
ATOM   4163  C5    A Z 195      63.545 -46.873 -44.410  1.00  0.00           C  
ATOM   4164  C6    A Z 195      64.231 -46.651 -43.206  1.00  0.00           C  
ATOM   4165  N6    A Z 195      64.177 -45.498 -42.525  1.00  0.00           N  
ATOM   4166  N1    A Z 195      64.980 -47.660 -42.725  1.00  0.00           N  
ATOM   4167  C2    A Z 195      65.029 -48.804 -43.405  1.00  0.00           C  
ATOM   4168  N3    A Z 195      64.435 -49.125 -44.534  1.00  0.00           N  
ATOM   4169  C4    A Z 195      63.692 -48.098 -44.994  1.00  0.00           C  
ATOM   4170  P     G Z 196      58.300 -50.833 -46.786  1.00  0.00           P  
ATOM   4171  O1P   G Z 196      57.715 -49.526 -46.411  1.00  0.00           O  
ATOM   4172  O2P   G Z 196      57.443 -51.879 -47.393  1.00  0.00           O  
ATOM   4173  O5*   G Z 196      59.011 -51.456 -45.481  1.00  0.00           O  
ATOM   4174  C5*   G Z 196      59.457 -52.821 -45.461  1.00  0.00           C  
ATOM   4175  C4*   G Z 196      60.061 -53.196 -44.110  1.00  0.00           C  
ATOM   4176  O4*   G Z 196      61.175 -52.339 -43.834  1.00  0.00           O  
ATOM   4177  C3*   G Z 196      59.139 -52.991 -42.921  1.00  0.00           C  
ATOM   4178  O3*   G Z 196      58.415 -54.216 -42.730  1.00  0.00           O  
ATOM   4179  C2*   G Z 196      60.124 -52.848 -41.771  1.00  0.00           C  
ATOM   4180  O2*   G Z 196      60.613 -54.130 -41.357  1.00  0.00           O  
ATOM   4181  C1*   G Z 196      61.239 -52.032 -42.428  1.00  0.00           C  
ATOM   4182  N9    G Z 196      61.063 -50.564 -42.251  1.00  0.00           N  
ATOM   4183  C8    G Z 196      60.375 -49.668 -43.040  1.00  0.00           C  
ATOM   4184  N7    G Z 196      60.414 -48.431 -42.603  1.00  0.00           N  
ATOM   4185  C5    G Z 196      61.182 -48.515 -41.441  1.00  0.00           C  
ATOM   4186  C6    G Z 196      61.573 -47.501 -40.530  1.00  0.00           C  
ATOM   4187  O6    G Z 196      61.317 -46.300 -40.557  1.00  0.00           O  
ATOM   4188  N1    G Z 196      62.351 -48.023 -39.487  1.00  0.00           N  
ATOM   4189  C2    G Z 196      62.705 -49.350 -39.344  1.00  0.00           C  
ATOM   4190  N2    G Z 196      63.452 -49.647 -38.279  1.00  0.00           N  
ATOM   4191  N3    G Z 196      62.338 -50.300 -40.200  1.00  0.00           N  
ATOM   4192  C4    G Z 196      61.582 -49.812 -41.219  1.00  0.00           C  
ATOM   4193  P     A Z 197      57.552 -53.441 -40.549  1.00  0.00           P  
ATOM   4194  O1P   A Z 197      56.268 -52.997 -41.134  1.00  0.00           O  
ATOM   4195  O2P   A Z 197      57.904 -54.861 -40.767  1.00  0.00           O  
ATOM   4196  O5*   A Z 197      57.575 -53.113 -38.982  1.00  0.00           O  
ATOM   4197  C5*   A Z 197      58.772 -53.383 -38.230  1.00  0.00           C  
ATOM   4198  C4*   A Z 197      58.614 -52.884 -36.806  1.00  0.00           C  
ATOM   4199  O4*   A Z 197      58.557 -51.428 -36.822  1.00  0.00           O  
ATOM   4200  C3*   A Z 197      57.325 -53.295 -36.096  1.00  0.00           C  
ATOM   4201  O3*   A Z 197      57.438 -54.563 -35.526  1.00  0.00           O  
ATOM   4202  C2*   A Z 197      57.170 -52.193 -35.050  1.00  0.00           C  
ATOM   4203  O2*   A Z 197      58.066 -52.393 -33.971  1.00  0.00           O  
ATOM   4204  C1*   A Z 197      57.666 -50.971 -35.817  1.00  0.00           C  
ATOM   4205  N9    A Z 197      56.578 -50.200 -36.481  1.00  0.00           N  
ATOM   4206  C8    A Z 197      56.250 -50.138 -37.817  1.00  0.00           C  
ATOM   4207  N7    A Z 197      55.238 -49.367 -38.076  1.00  0.00           N  
ATOM   4208  C5    A Z 197      54.862 -48.880 -36.833  1.00  0.00           C  
ATOM   4209  C6    A Z 197      53.842 -48.005 -36.428  1.00  0.00           C  
ATOM   4210  N6    A Z 197      52.974 -47.437 -37.279  1.00  0.00           N  
ATOM   4211  N1    A Z 197      53.745 -47.730 -35.115  1.00  0.00           N  
ATOM   4212  C2    A Z 197      54.610 -48.297 -34.275  1.00  0.00           C  
ATOM   4213  N3    A Z 197      55.597 -49.126 -34.535  1.00  0.00           N  
ATOM   4214  C4    A Z 197      55.673 -49.384 -35.857  1.00  0.00           C  
ATOM   4215  P     U Z 198      58.492 -54.856 -34.304  1.00  0.00           P  
ATOM   4216  O1P   U Z 198      57.418 -54.345 -33.422  1.00  0.00           O  
ATOM   4217  O2P   U Z 198      58.318 -56.242 -34.790  1.00  0.00           O  
ATOM   4218  O5*   U Z 198      59.908 -54.715 -33.571  1.00  0.00           O  
ATOM   4219  C5*   U Z 198      61.103 -55.073 -34.286  1.00  0.00           C  
ATOM   4220  C4*   U Z 198      62.325 -54.744 -33.451  1.00  0.00           C  
ATOM   4221  O4*   U Z 198      62.437 -53.296 -33.331  1.00  0.00           O  
ATOM   4222  C3*   U Z 198      62.296 -55.233 -32.004  1.00  0.00           C  
ATOM   4223  O3*   U Z 198      62.714 -56.558 -31.903  1.00  0.00           O  
ATOM   4224  C2*   U Z 198      63.253 -54.260 -31.319  1.00  0.00           C  
ATOM   4225  O2*   U Z 198      64.600 -54.586 -31.612  1.00  0.00           O  
ATOM   4226  C1*   U Z 198      62.944 -52.958 -32.050  1.00  0.00           C  
ATOM   4227  N1    U Z 198      61.928 -52.112 -31.363  1.00  0.00           N  
ATOM   4228  C2    U Z 198      62.332 -51.444 -30.232  1.00  0.00           C  
ATOM   4229  O2    U Z 198      63.464 -51.520 -29.786  1.00  0.00           O  
ATOM   4230  N3    U Z 198      61.363 -50.671 -29.623  1.00  0.00           N  
ATOM   4231  C4    U Z 198      60.058 -50.514 -30.040  1.00  0.00           C  
ATOM   4232  O4    U Z 198      59.280 -49.792 -29.410  1.00  0.00           O  
ATOM   4233  C5    U Z 198      59.728 -51.254 -31.234  1.00  0.00           C  
ATOM   4234  C6    U Z 198      60.650 -52.015 -31.847  1.00  0.00           C  
ATOM   4235  P     C Z 199      62.549 -55.715 -29.768  1.00  0.00           P  
ATOM   4236  O1P   C Z 199      63.096 -54.376 -30.084  1.00  0.00           O  
ATOM   4237  O2P   C Z 199      61.456 -56.189 -30.647  1.00  0.00           O  
ATOM   4238  O5*   C Z 199      62.072 -55.761 -28.241  1.00  0.00           O  
ATOM   4239  C5*   C Z 199      61.587 -57.003 -27.697  1.00  0.00           C  
ATOM   4240  C4*   C Z 199      61.312 -56.846 -26.216  1.00  0.00           C  
ATOM   4241  O4*   C Z 199      62.577 -56.655 -25.519  1.00  0.00           O  
ATOM   4242  C3*   C Z 199      60.482 -55.626 -25.815  1.00  0.00           C  
ATOM   4243  O3*   C Z 199      59.117 -55.873 -25.938  1.00  0.00           O  
ATOM   4244  C2*   C Z 199      60.915 -55.405 -24.368  1.00  0.00           C  
ATOM   4245  O2*   C Z 199      60.301 -56.353 -23.511  1.00  0.00           O  
ATOM   4246  C1*   C Z 199      62.397 -55.760 -24.432  1.00  0.00           C  
ATOM   4247  N1    C Z 199      63.285 -54.583 -24.652  1.00  0.00           N  
ATOM   4248  C2    C Z 199      63.490 -53.715 -23.583  1.00  0.00           C  
ATOM   4249  O2    C Z 199      62.932 -53.955 -22.506  1.00  0.00           O  
ATOM   4250  N3    C Z 199      64.295 -52.637 -23.763  1.00  0.00           N  
ATOM   4251  C4    C Z 199      64.881 -52.413 -24.946  1.00  0.00           C  
ATOM   4252  N4    C Z 199      65.658 -51.348 -25.070  1.00  0.00           N  
ATOM   4253  C5    C Z 199      64.684 -53.294 -26.058  1.00  0.00           C  
ATOM   4254  C6    C Z 199      63.875 -54.365 -25.858  1.00  0.00           C  
ATOM   4255  P     G Z 200      57.743 -55.923 -26.547  1.00  0.00           P  
ATOM   4256  O1P   G Z 200      57.238 -57.310 -26.637  1.00  0.00           O  
ATOM   4257  O2P   G Z 200      57.962 -55.405 -25.177  1.00  0.00           O  
ATOM   4258  O5*   G Z 200      56.770 -54.938 -27.348  1.00  0.00           O  
ATOM   4259  C5*   G Z 200      56.947 -53.526 -27.214  1.00  0.00           C  
ATOM   4260  C4*   G Z 200      56.009 -52.748 -28.131  1.00  0.00           C  
ATOM   4261  O4*   G Z 200      56.215 -53.161 -29.491  1.00  0.00           O  
ATOM   4262  C3*   G Z 200      54.531 -53.006 -27.911  1.00  0.00           C  
ATOM   4263  O3*   G Z 200      54.083 -52.095 -26.896  1.00  0.00           O  
ATOM   4264  C2*   G Z 200      53.941 -52.555 -29.236  1.00  0.00           C  
ATOM   4265  O2*   G Z 200      53.900 -51.126 -29.316  1.00  0.00           O  
ATOM   4266  C1*   G Z 200      54.968 -53.122 -30.216  1.00  0.00           C  
ATOM   4267  N9    G Z 200      54.632 -54.506 -30.656  1.00  0.00           N  
ATOM   4268  C8    G Z 200      55.287 -55.687 -30.387  1.00  0.00           C  
ATOM   4269  N7    G Z 200      54.728 -56.743 -30.930  1.00  0.00           N  
ATOM   4270  C5    G Z 200      53.625 -56.222 -31.607  1.00  0.00           C  
ATOM   4271  C6    G Z 200      52.637 -56.878 -32.382  1.00  0.00           C  
ATOM   4272  O6    G Z 200      52.527 -58.075 -32.639  1.00  0.00           O  
ATOM   4273  N1    G Z 200      51.697 -55.970 -32.889  1.00  0.00           N  
ATOM   4274  C2    G Z 200      51.710 -54.607 -32.673  1.00  0.00           C  
ATOM   4275  N2    G Z 200      50.723 -53.913 -33.243  1.00  0.00           N  
ATOM   4276  N3    G Z 200      52.637 -53.991 -31.943  1.00  0.00           N  
ATOM   4277  C4    G Z 200      53.559 -54.859 -31.445  1.00  0.00           C  
ATOM   4278  P     C Z 201      52.944 -52.532 -25.839  1.00  0.00           P  
ATOM   4279  O1P   C Z 201      53.157 -53.950 -25.482  1.00  0.00           O  
ATOM   4280  O2P   C Z 201      52.883 -51.504 -24.775  1.00  0.00           O  
ATOM   4281  O5*   C Z 201      51.594 -52.430 -26.717  1.00  0.00           O  
ATOM   4282  C5*   C Z 201      51.102 -51.158 -27.163  1.00  0.00           C  
ATOM   4283  C4*   C Z 201      50.152 -51.303 -28.346  1.00  0.00           C  
ATOM   4284  O4*   C Z 201      50.795 -52.069 -29.376  1.00  0.00           O  
ATOM   4285  C3*   C Z 201      48.881 -52.085 -28.065  1.00  0.00           C  
ATOM   4286  O3*   C Z 201      47.890 -51.152 -27.608  1.00  0.00           O  
ATOM   4287  C2*   C Z 201      48.478 -52.531 -29.461  1.00  0.00           C  
ATOM   4288  O2*   C Z 201      47.892 -51.444 -30.188  1.00  0.00           O  
ATOM   4289  C1*   C Z 201      49.836 -52.903 -30.053  1.00  0.00           C  
ATOM   4290  N1    C Z 201      50.191 -54.331 -29.820  1.00  0.00           N  
ATOM   4291  C2    C Z 201      49.533 -55.296 -30.577  1.00  0.00           C  
ATOM   4292  O2    C Z 201      48.688 -54.931 -31.403  1.00  0.00           O  
ATOM   4293  N3    C Z 201      49.842 -56.603 -30.379  1.00  0.00           N  
ATOM   4294  C4    C Z 201      50.764 -56.957 -29.475  1.00  0.00           C  
ATOM   4295  N4    C Z 201      51.030 -58.245 -29.320  1.00  0.00           N  
ATOM   4296  C5    C Z 201      51.452 -55.980 -28.686  1.00  0.00           C  
ATOM   4297  C6    C Z 201      51.128 -54.680 -28.898  1.00  0.00           C  
ATOM   4298  P     G Z 202      46.554 -51.666 -26.865  1.00  0.00           P  
ATOM   4299  O1P   G Z 202      46.955 -52.559 -25.755  1.00  0.00           O  
ATOM   4300  O2P   G Z 202      45.695 -50.489 -26.591  1.00  0.00           O  
ATOM   4301  O5*   G Z 202      45.839 -52.564 -27.997  1.00  0.00           O  
ATOM   4302  C5*   G Z 202      44.926 -51.978 -28.937  1.00  0.00           C  
ATOM   4303  C4*   G Z 202      44.156 -53.043 -29.712  1.00  0.00           C  
ATOM   4304  O4*   G Z 202      45.077 -53.847 -30.467  1.00  0.00           O  
ATOM   4305  C3*   G Z 202      43.426 -54.057 -28.849  1.00  0.00           C  
ATOM   4306  O3*   G Z 202      42.116 -53.535 -28.580  1.00  0.00           O  
ATOM   4307  C2*   G Z 202      43.274 -55.231 -29.804  1.00  0.00           C  
ATOM   4308  O2*   G Z 202      42.228 -54.991 -30.750  1.00  0.00           O  
ATOM   4309  C1*   G Z 202      44.639 -55.219 -30.496  1.00  0.00           C  
ATOM   4310  N9    G Z 202      45.643 -56.058 -29.785  1.00  0.00           N  
ATOM   4311  C8    G Z 202      46.580 -55.686 -28.844  1.00  0.00           C  
ATOM   4312  N7    G Z 202      47.321 -56.677 -28.409  1.00  0.00           N  
ATOM   4313  C5    G Z 202      46.840 -57.783 -29.109  1.00  0.00           C  
ATOM   4314  C6    G Z 202      47.248 -59.140 -29.062  1.00  0.00           C  
ATOM   4315  O6    G Z 202      48.132 -59.657 -28.383  1.00  0.00           O  
ATOM   4316  N1    G Z 202      46.492 -59.932 -29.938  1.00  0.00           N  
ATOM   4317  C2    G Z 202      45.475 -59.472 -30.752  1.00  0.00           C  
ATOM   4318  N2    G Z 202      44.875 -60.387 -31.515  1.00  0.00           N  
ATOM   4319  N3    G Z 202      45.093 -58.198 -30.794  1.00  0.00           N  
ATOM   4320  C4    G Z 202      45.817 -57.415 -29.951  1.00  0.00           C  
ATOM   4321  P     U Z 203      41.394 -54.654 -27.771  1.00  0.00           P  
ATOM   4322  O1P   U Z 203      42.035 -54.871 -26.445  1.00  0.00           O  
ATOM   4323  O2P   U Z 203      40.131 -53.879 -27.852  1.00  0.00           O  
ATOM   4324  O5*   U Z 203      41.222 -56.120 -28.380  1.00  0.00           O  
ATOM   4325  C5*   U Z 203      40.417 -56.394 -29.560  1.00  0.00           C  
ATOM   4326  C4*   U Z 203      40.319 -57.891 -29.778  1.00  0.00           C  
ATOM   4327  O4*   U Z 203      41.655 -58.424 -29.951  1.00  0.00           O  
ATOM   4328  C3*   U Z 203      39.728 -58.678 -28.610  1.00  0.00           C  
ATOM   4329  O3*   U Z 203      38.322 -58.792 -28.742  1.00  0.00           O  
ATOM   4330  C2*   U Z 203      40.376 -60.049 -28.729  1.00  0.00           C  
ATOM   4331  O2*   U Z 203      39.639 -60.955 -29.518  1.00  0.00           O  
ATOM   4332  C1*   U Z 203      41.727 -59.712 -29.370  1.00  0.00           C  
ATOM   4333  N1    U Z 203      42.840 -59.733 -28.379  1.00  0.00           N  
ATOM   4334  C2    U Z 203      43.467 -60.937 -28.169  1.00  0.00           C  
ATOM   4335  O2    U Z 203      43.151 -61.961 -28.752  1.00  0.00           O  
ATOM   4336  N3    U Z 203      44.492 -60.918 -27.245  1.00  0.00           N  
ATOM   4337  C4    U Z 203      44.931 -59.822 -26.529  1.00  0.00           C  
ATOM   4338  O4    U Z 203      45.861 -59.928 -25.726  1.00  0.00           O  
ATOM   4339  C5    U Z 203      44.211 -58.605 -26.818  1.00  0.00           C  
ATOM   4340  C6    U Z 203      43.209 -58.595 -27.712  1.00  0.00           C  
ATOM   4341  P     G Z 204      37.411 -58.974 -27.438  1.00  0.00           P  
ATOM   4342  O1P   G Z 204      37.752 -57.852 -26.522  1.00  0.00           O  
ATOM   4343  O2P   G Z 204      36.008 -59.139 -27.895  1.00  0.00           O  
ATOM   4344  O5*   G Z 204      37.924 -60.332 -26.778  1.00  0.00           O  
ATOM   4345  C5*   G Z 204      37.435 -61.608 -27.208  1.00  0.00           C
[truncated: 415,497 more chars]
