# Supplementary material for: Comparative 3-D Modeling of tmRNA
Source: BMC Mol Biol. 2005 Jun 15;6:14. doi: 10.1186/1471-2199-6-14 (PMC1168896; doi:10.1186/1471-2199-6-14)
Supplement: Additional File 9 — PDB coordinates of the closed form of Bacillus anthracis tmRNA. 3-D model of the open form of Bacillus anthracis tmRNA. [file 1471-2199-6-14-S9.pdb]

REMARK   2
REMARK   2 RESOLUTION. NOT APPLICABLE
REMARK   3
REMARK   3 REFINEMENT.
REMARK   3   PROGRAM     : ERNA-3D
REMARK   3   AUTHOR      : MUELLER
REMARK   4      COMPLIES WITH FORMAT V. 2.2, 16-DEC-1996
USER       SELECTIONS: ./aseldir/jtmBacianth-motif-all.asel           
USER       BACKGROUND: 1.000 1.000 0.572
SEQRES   1 A  355    G   G   G   G   A   C   G   U   U   A   C   G   G
SEQRES   2 A  355    A   U   U   C   G   A   C   A   G   G   G   A   U
SEQRES   3 A  355    A   G   U   U   C   G   A   G   C   U   U   A   G
SEQRES   4 A  355    G   U   U   G   C   G   A   G   U   C   G   A   G
SEQRES   5 A  355    G   G   G   A   U   C   G   G   C   C   U   C   G
SEQRES   6 A  355    U   U   A   A   A   A   C   G   U   C   A   A   A
SEQRES   7 A  355    G   C   C   U   A   U   A   A   U   U   G   G   C
SEQRES   8 A  355    A   A   A   C   A   A   A   A   C   A   A   U   C
SEQRES   9 A  355    U   U   U   C   U   U   U   A   G   C   U   G   C
SEQRES  10 A  355    U   U   A   A   U   U   G   C   A   C   U   A   A
SEQRES  11 A  355    A   G   G   U   U   C   C   U   C   C   C   U   C
SEQRES  12 A  355    C   A   U   C   G   U   C   C   A   U   G   U   G
SEQRES  13 A  355    G   U   A   G   G   G   U   A   A   G   G   G   A
SEQRES  14 A  355    C   U   C   A   A   A   C   U   A   A   G   U   G
SEQRES  15 A  355    G   A   C   U   A   C   G   C   C   G   G   A   G
SEQRES  16 A  355    U   U   C   G   C   C   G   U   C   U   G   A   G
SEQRES  17 A  355    G   A   C   A   A   A   G   G   A   A   G   A   G
SEQRES  18 A  355    A   A   C   A   A   C   C   A   G   A   C   U   A
SEQRES  19 A  355    G   C   A   A   C   U   U   G   G   A   A   G   C
SEQRES  20 A  355    C   U   G   U   C   G   A   U   A   G   G   C   C
SEQRES  21 A  355    G   A   A   G   A   G   U   U   C   G   C   G   A
SEQRES  22 A  355    A   A   U   G   C   U   A   A   U   A   U   A   U
SEQRES  23 A  355    C   G   A   C   U   A   C   A   C   U   C   G   U
SEQRES  24 A  355    A   G   A   A   G   C   U   U   A   A   G   U   G
SEQRES  25 A  355    C   C   G   A   U   A   U   U   U   U   U   G   G
SEQRES  26 A  355    A   C   G   U   G   G   G   U   U   C   G   A   C
SEQRES  27 A  355    U   C   C   C   A   C   C   G   U   C   U   C   C
SEQRES  28 A  355    A   C   C   A                                    
HYDBND       N3    C A   49                 N1    G A   65              
HYDBND       N4    C A   49                 O6    G A   65              
HYDBND       O6    G A   50                 N4    C A   64              
HYDBND       N1    G A   50                 N3    C A   64              
HYDBND       N2    G A   50                 O2    C A   64              
HYDBND       N6    A A   51                 O4    U A   63              
HYDBND       N1    A A   51                 N3    U A   63              
HYDBND       O6    G A   52                 N4    C A   62              
HYDBND       N1    G A   52                 N3    C A   62              
HYDBND       N2    G A   52                 N1    A A   71              
HYDBND       N2    G A   52                 O2    C A   62              
HYDBND       O6    G A   53                 N4    C A   61              
HYDBND       N1    G A   53                 N3    C A   62              
HYDBND       N1    G A   53                 O2    C A   62              
HYDBND       N1    G A   53                 N3    C A   61              
HYDBND       N2    G A   53                 O2    C A   62              
HYDBND       N2    G A   53                 O2    C A   61              
HYDBND       O6    G A   55                 N4    C A   75              
HYDBND       N1    G A   55                 N3    C A   75              
HYDBND       N6    A A   56                 O4    U A   74              
HYDBND       N1    A A   56                 N3    U A   74              
HYDBND       O2    C A   58                 N2    G A   73              
HYDBND       N3    C A   58                 N1    G A   73              
HYDBND       N4    C A   58                 O6    G A   73              
HYDBND       N2    G A   59                 N3    C A   72              
HYDBND       O2    C A   61                 N2    G A   53              
HYDBND       N3    C A   61                 N1    G A   53              
HYDBND       N4    C A   61                 O6    G A   53              
HYDBND       O2    C A   62                 N2    G A   52              
HYDBND       O2    C A   62                 N1    G A   53              
HYDBND       O2    C A   62                 N2    G A   53              
HYDBND       N3    C A   62                 N1    G A   52              
HYDBND       N3    C A   62                 N1    G A   53              
HYDBND       N4    C A   62                 O6    G A   52              
HYDBND       N3    U A   63                 N1    A A   51              
HYDBND       O4    U A   63                 N6    A A   51              
HYDBND       O2    C A   64                 N2    G A   50              
HYDBND       N3    C A   64                 N1    G A   50              
HYDBND       N4    C A   64                 O6    G A   50              
HYDBND       O6    G A   65                 N4    C A   49              
HYDBND       N1    G A   65                 N3    C A   49              
HYDBND       N1    A A   71                 N2    G A   52              
HYDBND       N3    C A   72                 N2    G A   59              
HYDBND       O6    G A   73                 N4    C A   58              
HYDBND       N1    G A   73                 N3    C A   58              
HYDBND       N2    G A   73                 O2    C A   58              
HYDBND       N3    U A   74                 N1    A A   56              
HYDBND       O4    U A   74                 N6    A A   56              
HYDBND       N3    C A   75                 N1    G A   55              
HYDBND       N4    C A   75                 O6    G A   55              
HYDBND       O6    G A   79                 N4    C A   91              
HYDBND       N1    G A   79                 N3    C A   91              
HYDBND       N2    G A   79                 O2    C A   91              
HYDBND       O2    C A   80                 N2    G A   90              
HYDBND       N3    C A   80                 N1    G A   90              
HYDBND       N4    C A   80                 O6    G A   90              
HYDBND       O2    C A   81                 N2    G A   89              
HYDBND       N3    C A   81                 N1    G A   89              
HYDBND       N4    C A   81                 O6    G A   89              
HYDBND       O6    G A   89                 N4    C A   81              
HYDBND       N1    G A   89                 N3    C A   81              
HYDBND       N2    G A   89                 O2    C A   81              
HYDBND       O6    G A   90                 N4    C A   80              
HYDBND       N1    G A   90                 N3    C A   80              
HYDBND       N2    G A   90                 O2    C A   80              
HYDBND       O2    C A   91                 N2    G A   79              
HYDBND       N3    C A   91                 N1    G A   79              
HYDBND       N4    C A   91                 O6    G A   79              
HYDBND       O2    C A  108                 N2    G A  132              
HYDBND       N3    C A  108                 N1    G A  132              
HYDBND       N4    C A  108                 O6    G A  132              
HYDBND       N3    U A  109                 N1    A A  131              
HYDBND       O4    U A  109                 N6    A A  131              
HYDBND       N3    U A  110                 N1    A A  130              
HYDBND       O4    U A  110                 N6    A A  130              
HYDBND       N3    U A  111                 N1    A A  129              
HYDBND       O4    U A  111                 N6    A A  129              
HYDBND       N3    U A  115                 N1    A A  126              
HYDBND       O4    U A  115                 N6    A A  126              
HYDBND       O6    G A  116                 N4    C A  125              
HYDBND       N1    G A  116                 N3    C A  125              
HYDBND       N2    G A  116                 O2    C A  125              
HYDBND       O2    C A  125                 N2    G A  116              
HYDBND       N3    C A  125                 N1    G A  116              
HYDBND       N4    C A  125                 O6    G A  116              
HYDBND       N6    A A  126                 O4    U A  115              
HYDBND       N1    A A  126                 N3    U A  115              
HYDBND       N6    A A  129                 O4    U A  111              
HYDBND       N1    A A  129                 N3    U A  111              
HYDBND       N6    A A  130                 O4    U A  110              
HYDBND       N1    A A  130                 N3    U A  110              
HYDBND       N6    A A  131                 O4    U A  109              
HYDBND       N1    A A  131                 N3    U A  109              
HYDBND       O6    G A  132                 N4    C A  108              
HYDBND       N1    G A  132                 N3    C A  108              
HYDBND       N2    G A  132                 O2    C A  108              
HYDBND       O6    G A  133                 N4    C A  170              
HYDBND       O6    G A  133                 N6    A A  169              
HYDBND       N1    G A  133                 N3    C A  170              
HYDBND       N2    G A  133                 O2    C A  170              
HYDBND       N3    U A  134                 N1    A A  169              
HYDBND       O4    U A  134                 N6    A A  169              
HYDBND       O2    C A  136                 N2    G A  167              
HYDBND       N3    C A  136                 N1    G A  167              
HYDBND       N4    C A  136                 O6    G A  167              
HYDBND       O2    C A  137                 N2    G A  167              
HYDBND       O2    C A  137                 N2    G A  166              
HYDBND       N3    C A  137                 N1    G A  166              
HYDBND       N4    C A  137                 O6    G A  166              
HYDBND       O2    C A  139                 N2    G A  162              
HYDBND       N3    C A  139                 N1    G A  162              
HYDBND       N4    C A  139                 O6    G A  162              
HYDBND       O2    C A  140                 N2    G A  161              
HYDBND       N3    C A  140                 N1    G A  161              
HYDBND       N4    C A  140                 O6    G A  161              
HYDBND       O2    C A  141                 N2    G A  160              
HYDBND       N3    C A  141                 N1    G A  160              
HYDBND       N4    C A  141                 O6    G A  160              
HYDBND       N3    U A  142                 N1    A A  159              
HYDBND       O4    U A  142                 N6    A A  159              
HYDBND       O2    C A  143                 N2    G A  157              
HYDBND       N3    C A  143                 N1    G A  157              
HYDBND       N4    C A  143                 O6    G A  157              
HYDBND       O2    C A  144                 N2    G A  156              
HYDBND       N3    C A  144                 N1    G A  156              
HYDBND       N4    C A  144                 O6    G A  156              
HYDBND       N6    A A  145                 O4    U A  155              
HYDBND       N1    A A  145                 N3    U A  155              
HYDBND       O6    G A  148                 N4    C A  185              
HYDBND       N1    G A  148                 N3    C A  185              
HYDBND       N3    U A  149                 N1    A A  184              
HYDBND       O4    U A  149                 N6    A A  184              
HYDBND       O2    C A  150                 N2    G A  183              
HYDBND       N3    C A  150                 N1    G A  183              
HYDBND       N4    C A  150                 O6    G A  183              
HYDBND       O2    C A  151                 N2    G A  183              
HYDBND       N3    C A  151                 N1    G A  182              
HYDBND       N3    C A  151                 N2    G A  183              
HYDBND       N4    C A  151                 O6    G A  182              
HYDBND       N6    A A  152                 O4    U A  181              
HYDBND       N6    A A  152                 O6    G A  180              
HYDBND       N1    A A  152                 N3    U A  181              
HYDBND       N3    U A  153                 O6    G A  180              
HYDBND       N3    U A  155                 N1    A A  145              
HYDBND       O4    U A  155                 N6    A A  145              
HYDBND       O6    G A  156                 N4    C A  144              
HYDBND       N1    G A  156                 N3    C A  144              
HYDBND       N2    G A  156                 O2    C A  144              
HYDBND       O6    G A  157                 N4    C A  143              
HYDBND       N1    G A  157                 N3    C A  143              
HYDBND       N2    G A  157                 O2    C A  143              
HYDBND       N6    A A  159                 O4    U A  142              
HYDBND       N1    A A  159                 N3    U A  142              
HYDBND       O6    G A  160                 N4    C A  141              
HYDBND       N1    G A  160                 N3    C A  141              
HYDBND       N2    G A  160                 O2    C A  141              
HYDBND       O6    G A  161                 N4    C A  140              
HYDBND       N1    G A  161                 N3    C A  140              
HYDBND       N2    G A  161                 O2    C A  140              
HYDBND       O6    G A  162                 N4    C A  139              
HYDBND       N1    G A  162                 N3    C A  139              
HYDBND       N2    G A  162                 O2    C A  139              
HYDBND       O6    G A  166                 N4    C A  137              
HYDBND       N1    G A  166                 N3    C A  137              
HYDBND       N2    G A  166                 O2    C A  137              
HYDBND       O6    G A  167                 N4    C A  136              
HYDBND       N1    G A  167                 N3    C A  136              
HYDBND       N2    G A  167                 O2    C A  136              
HYDBND       N2    G A  167                 O2    C A  137              
HYDBND       N6    A A  169                 O6    G A  133              
HYDBND       N6    A A  169                 O4    U A  134              
HYDBND       N1    A A  169                 N3    U A  134              
HYDBND       O2    C A  170                 N2    G A  133              
HYDBND       N3    C A  170                 N1    G A  133              
HYDBND       N4    C A  170                 O6    G A  133              
HYDBND       O6    G A  180                 N6    A A  152              
HYDBND       O6    G A  180                 N3    U A  153              
HYDBND       N3    U A  181                 N1    A A  152              
HYDBND       O4    U A  181                 N6    A A  152              
HYDBND       O6    G A  182                 N4    C A  151              
HYDBND       N1    G A  182                 N3    C A  151              
HYDBND       O6    G A  183                 N4    C A  150              
HYDBND       N1    G A  183                 N3    C A  150              
HYDBND       N2    G A  183                 O2    C A  150              
HYDBND       N2    G A  183                 O2    C A  151              
HYDBND       N2    G A  183                 N3    C A  151              
HYDBND       N6    A A  184                 O4    U A  149              
HYDBND       N1    A A  184                 N3    U A  149              
HYDBND       N3    C A  185                 N1    G A  148              
HYDBND       N4    C A  185                 O6    G A  148              
HYDBND       O2    C A  190                 N2    G A  216              
HYDBND       N3    C A  190                 N1    G A  216              
HYDBND       N4    C A  190                 O6    G A  216              
HYDBND       O2    C A  191                 N2    G A  215              
HYDBND       N3    C A  191                 N1    G A  215              
HYDBND       N4    C A  191                 O6    G A  215              
HYDBND       O6    G A  195                 N6    A A  210              
HYDBND       O6    G A  195                 N4    C A  211              
HYDBND       N1    G A  195                 N3    C A  211              
HYDBND       N2    G A  195                 O2    C A  211              
HYDBND       N3    U A  196                 N1    A A  210              
HYDBND       O4    U A  196                 N6    A A  210              
HYDBND       O2    C A  198                 N2    G A  209              
HYDBND       O2    C A  198                 N2    G A  208              
HYDBND       N3    C A  198                 N1    G A  209              
HYDBND       N3    C A  198                 N1    G A  208              
HYDBND       N3    C A  198                 N2    G A  209              
HYDBND       N4    C A  198                 O6    G A  208              
HYDBND       O6    G A  202                 N4    C A  232              
HYDBND       N1    G A  202                 N3    C A  232              
HYDBND       N2    G A  202                 O2    C A  232              
HYDBND       N3    U A  203                 N1    A A  231              
HYDBND       O4    U A  203                 N6    A A  231              
HYDBND       N3    C A  204                 N1    G A  230              
HYDBND       N4    C A  204                 O6    G A  230              
HYDBND       N3    U A  205                 N1    A A  229              
HYDBND       O4    U A  205                 N6    A A  229              
HYDBND       N2    G A  206                 N3    C A  228              
HYDBND       O6    G A  208                 N4    C A  198              
HYDBND       N1    G A  208                 N3    C A  198              
HYDBND       N2    G A  208                 O2    C A  198              
HYDBND       N1    G A  209                 N3    C A  198              
HYDBND       N2    G A  209                 O2    C A  198              
HYDBND       N2    G A  209                 N3    C A  198              
HYDBND       N6    A A  210                 O6    G A  195              
HYDBND       N6    A A  210                 O4    U A  196              
HYDBND       N1    A A  210                 N3    U A  196              
HYDBND       O2    C A  211                 N2    G A  195              
HYDBND       N3    C A  211                 N1    G A  195              
HYDBND       N4    C A  211                 O6    G A  195              
HYDBND       O6    G A  215                 N4    C A  191              
HYDBND       N1    G A  215                 N3    C A  191              
HYDBND       N2    G A  215                 O2    C A  191              
HYDBND       O6    G A  216                 N4    C A  190              
HYDBND       N1    G A  216                 N3    C A  190              
HYDBND       N2    G A  216                 O2    C A  190              
HYDBND       N3    C A  228                 N2    G A  206              
HYDBND       N6    A A  229                 O4    U A  205              
HYDBND       N1    A A  229                 N3    U A  205              
HYDBND       O6    G A  230                 N4    C A  204              
HYDBND       N1    G A  230                 N3    C A  204              
HYDBND       N6    A A  231                 O4    U A  203              
HYDBND       N1    A A  231                 N3    U A  203              
HYDBND       O2    C A  232                 N2    G A  202              
HYDBND       N3    C A  232                 N1    G A  202              
HYDBND       N4    C A  232                 O6    G A  202              
HYDBND       N6    A A  245                 N3    C A  260              
HYDBND       N6    A A  245                 O2    C A  260              
HYDBND       O6    G A  246                 N4    C A  259              
HYDBND       N1    G A  246                 N3    C A  259              
HYDBND       N1    G A  246                 O2    C A  260              
HYDBND       N2    G A  246                 O2    C A  260              
HYDBND       N2    G A  246                 O2    C A  259              
HYDBND       O2    C A  247                 N2    G A  258              
HYDBND       N3    C A  247                 N1    G A  258              
HYDBND       N4    C A  247                 O6    G A  258              
HYDBND       O2    C A  248                 N2    G A  257              
HYDBND       O2    C A  248                 N2    G A  258              
HYDBND       N3    C A  248                 N1    G A  257              
HYDBND       N3    C A  248                 N1    G A  258              
HYDBND       N3    C A  248                 N2    G A  258              
HYDBND       N4    C A  248                 O6    G A  257              
HYDBND       O6    G A  257                 N4    C A  248              
HYDBND       N1    G A  257                 N3    C A  248              
HYDBND       N2    G A  257                 O2    C A  248              
HYDBND       O6    G A  258                 N4    C A  247              
HYDBND       N1    G A  258                 N3    C A  247              
HYDBND       N1    G A  258                 N3    C A  248              
HYDBND       N2    G A  258                 O2    C A  247              
HYDBND       N2    G A  258                 O2    C A  248              
HYDBND       N2    G A  258                 N3    C A  248              
HYDBND       O2    C A  259                 N2    G A  246              
HYDBND       N3    C A  259                 N1    G A  246              
HYDBND       N4    C A  259                 O6    G A  246              
HYDBND       O2    C A  260                 N6    A A  245              
HYDBND       O2    C A  260                 N1    G A  246              
HYDBND       O2    C A  260                 N2    G A  246              
HYDBND       N3    C A  260                 N6    A A  245              
HYDBND       O6    G A  328                 N4    C A  344              
HYDBND       N3    U A  329                 N1    A A  343              
HYDBND       O4    U A  329                 N6    A A  343              
HYDBND       O6    G A  330                 N4    C A  342              
HYDBND       N1    G A  330                 N3    C A  342              
HYDBND       N2    G A  330                 N3    C A  342              
HYDBND       N2    G A  330                 O2    C A  342              
HYDBND       O6    G A  331                 N4    C A  341              
HYDBND       N1    G A  331                 N3    C A  341              
HYDBND       O6    G A  332                 N4    C A  340              
HYDBND       N1    G A  332                 N3    C A  340              
HYDBND       N2    G A  332                 O2    C A  340              
HYDBND       O2    C A  340                 N2    G A  332              
HYDBND       N3    C A  340                 N1    G A  332              
HYDBND       N4    C A  340                 O6    G A  332              
HYDBND       N3    C A  341                 N1    G A  331              
HYDBND       N4    C A  341                 O6    G A  331              
HYDBND       O2    C A  342                 N2    G A  330              
HYDBND       N3    C A  342                 N1    G A  330              
HYDBND       N3    C A  342                 N2    G A  330              
HYDBND       N4    C A  342                 O6    G A  330              
HYDBND       N6    A A  343                 O4    U A  329              
HYDBND       N1    A A  343                 N3    U A  329              
HYDBND       N4    C A  344                 O6    G A  328              
CRYST1    1.000    1.000    1.000  90.00  90.00  90.00 P 1           1
ORIGX1      1.000000  0.000000  0.000000        0.00000
ORIGX2      0.000000  1.000000  0.000000        0.00000
ORIGX3      0.000000  0.000000  1.000000        0.00000
SCALE1      1.000000  0.000000  0.000000        0.00000
SCALE2      0.000000  1.000000  0.000000        0.00000
SCALE3      0.000000  0.000000  1.000000        0.00000
ATOM      1  O3P   G A   1     100.207   0.364 -65.710  1.00  0.00           O  
ATOM      2  P     G A   1      99.053  -0.651 -66.157  1.00  0.00           P  
ATOM      3  O1P   G A   1      97.823  -0.264 -65.432  1.00  0.00           O  
ATOM      4  O2P   G A   1      99.553  -2.042 -66.070  1.00  0.00           O  
ATOM      5  O5*   G A   1     100.238   0.339 -65.703  1.00  0.00           O  
ATOM      6  C5*   G A   1     101.527   0.257 -66.315  1.00  0.00           C  
ATOM      7  C4*   G A   1     102.422   1.426 -65.906  1.00  0.00           C  
ATOM      8  O4*   G A   1     101.961   2.656 -66.485  1.00  0.00           O  
ATOM      9  C3*   G A   1     102.402   1.633 -64.396  1.00  0.00           C  
ATOM     10  O3*   G A   1     103.545   0.986 -63.830  1.00  0.00           O  
ATOM     11  C2*   G A   1     102.575   3.135 -64.256  1.00  0.00           C  
ATOM     12  O2*   G A   1     103.954   3.519 -64.311  1.00  0.00           O  
ATOM     13  C1*   G A   1     101.803   3.651 -65.461  1.00  0.00           C  
ATOM     14  N9    G A   1     100.365   3.856 -65.126  1.00  0.00           N  
ATOM     15  C8    G A   1      99.265   3.133 -65.532  1.00  0.00           C  
ATOM     16  N7    G A   1      98.127   3.579 -65.055  1.00  0.00           N  
ATOM     17  C5    G A   1      98.502   4.674 -64.276  1.00  0.00           C  
ATOM     18  C6    G A   1      97.706   5.563 -63.509  1.00  0.00           C  
ATOM     19  O6    G A   1      96.488   5.567 -63.353  1.00  0.00           O  
ATOM     20  N1    G A   1      98.493   6.535 -62.875  1.00  0.00           N  
ATOM     21  C2    G A   1      99.867   6.636 -62.971  1.00  0.00           C  
ATOM     22  N2    G A   1     100.432   7.634 -62.289  1.00  0.00           N  
ATOM     23  N3    G A   1     100.612   5.801 -63.693  1.00  0.00           N  
ATOM     24  C4    G A   1      99.866   4.851 -64.314  1.00  0.00           C  
ATOM     25  P     G A   2     103.502   0.424 -62.320  1.00  0.00           P  
ATOM     26  O1P   G A   2     102.237  -0.324 -62.140  1.00  0.00           O  
ATOM     27  O2P   G A   2     104.796  -0.237 -62.034  1.00  0.00           O  
ATOM     28  O5*   G A   2     103.419   1.774 -61.444  1.00  0.00           O  
ATOM     29  C5*   G A   2     104.534   2.667 -61.376  1.00  0.00           C  
ATOM     30  C4*   G A   2     104.173   3.979 -60.679  1.00  0.00           C  
ATOM     31  O4*   G A   2     103.097   4.643 -61.340  1.00  0.00           O  
ATOM     32  C3*   G A   2     103.687   3.734 -59.261  1.00  0.00           C  
ATOM     33  O3*   G A   2     104.816   3.793 -58.385  1.00  0.00           O  
ATOM     34  C2*   G A   2     102.793   4.936 -58.990  1.00  0.00           C  
ATOM     35  O2*   G A   2     103.541   6.040 -58.463  1.00  0.00           O  
ATOM     36  C1*   G A   2     102.227   5.260 -60.374  1.00  0.00           C  
ATOM     37  N9    G A   2     100.833   4.757 -60.516  1.00  0.00           N  
ATOM     38  C8    G A   2     100.388   3.564 -61.041  1.00  0.00           C  
ATOM     39  N7    G A   2      99.082   3.426 -61.020  1.00  0.00           N  
ATOM     40  C5    G A   2      98.634   4.612 -60.442  1.00  0.00           C  
ATOM     41  C6    G A   2      97.314   5.046 -60.154  1.00  0.00           C  
ATOM     42  O6    G A   2      96.251   4.464 -60.356  1.00  0.00           O  
ATOM     43  N1    G A   2      97.311   6.317 -59.564  1.00  0.00           N  
ATOM     44  C2    G A   2      98.435   7.071 -59.288  1.00  0.00           C  
ATOM     45  N2    G A   2      98.219   8.259 -58.721  1.00  0.00           N  
ATOM     46  N3    G A   2      99.672   6.663 -59.556  1.00  0.00           N  
ATOM     47  C4    G A   2      99.694   5.430 -60.130  1.00  0.00           C  
ATOM     48  P     G A   3     104.835   2.955 -57.009  1.00  0.00           P  
ATOM     49  O1P   G A   3     104.071   1.702 -57.218  1.00  0.00           O  
ATOM     50  O2P   G A   3     106.232   2.893 -56.524  1.00  0.00           O  
ATOM     51  O5*   G A   3     103.996   3.903 -56.013  1.00  0.00           O  
ATOM     52  C5*   G A   3     102.643   3.594 -55.670  1.00  0.00           C  
ATOM     53  C4*   G A   3     101.974   4.756 -54.940  1.00  0.00           C  
ATOM     54  O4*   G A   3     101.227   5.582 -55.841  1.00  0.00           O  
ATOM     55  C3*   G A   3     100.967   4.260 -53.917  1.00  0.00           C  
ATOM     56  O3*   G A   3     101.636   4.107 -52.662  1.00  0.00           O  
ATOM     57  C2*   G A   3      99.997   5.421 -53.816  1.00  0.00           C  
ATOM     58  O2*   G A   3     100.471   6.431 -52.916  1.00  0.00           O  
ATOM     59  C1*   G A   3      99.960   5.930 -55.254  1.00  0.00           C  
ATOM     60  N9    G A   3      98.832   5.316 -56.008  1.00  0.00           N  
ATOM     61  C8    G A   3      98.860   4.323 -56.962  1.00  0.00           C  
ATOM     62  N7    G A   3      97.679   4.004 -57.437  1.00  0.00           N  
ATOM     63  C5    G A   3      96.807   4.845 -56.747  1.00  0.00           C  
ATOM     64  C6    G A   3      95.396   4.966 -56.832  1.00  0.00           C  
ATOM     65  O6    G A   3      94.612   4.343 -57.544  1.00  0.00           O  
ATOM     66  N1    G A   3      94.914   5.946 -55.954  1.00  0.00           N  
ATOM     67  C2    G A   3      95.691   6.709 -55.106  1.00  0.00           C  
ATOM     68  N2    G A   3      95.039   7.591 -54.346  1.00  0.00           N  
ATOM     69  N3    G A   3      97.015   6.595 -55.028  1.00  0.00           N  
ATOM     70  C4    G A   3      97.501   5.649 -55.874  1.00  0.00           C  
ATOM     71  P     G A   4     101.167   2.974 -51.615  1.00  0.00           P  
ATOM     72  O1P   G A   4     100.871   1.737 -52.373  1.00  0.00           O  
ATOM     73  O2P   G A   4     102.138   2.942 -50.498  1.00  0.00           O  
ATOM     74  O5*   G A   4      99.777   3.568 -51.060  1.00  0.00           O  
ATOM     75  C5*   G A   4      99.761   4.770 -50.284  1.00  0.00           C  
ATOM     76  C4*   G A   4      98.351   5.127 -49.817  1.00  0.00           C  
ATOM     77  O4*   G A   4      97.569   5.676 -50.878  1.00  0.00           O  
ATOM     78  C3*   G A   4      97.592   3.892 -49.365  1.00  0.00           C  
ATOM     79  O3*   G A   4      97.846   3.689 -47.971  1.00  0.00           O  
ATOM     80  C2*   G A   4      96.141   4.307 -49.543  1.00  0.00           C  
ATOM     81  O2*   G A   4      95.644   5.007 -48.397  1.00  0.00           O  
ATOM     82  C1*   G A   4      96.206   5.221 -50.769  1.00  0.00           C  
ATOM     83  N9    G A   4      95.783   4.485 -51.994  1.00  0.00           N  
ATOM     84  C8    G A   4      96.558   3.831 -52.927  1.00  0.00           C  
ATOM     85  N7    G A   4      95.870   3.278 -53.897  1.00  0.00           N  
ATOM     86  C5    G A   4      94.546   3.589 -53.584  1.00  0.00           C  
ATOM     87  C6    G A   4      93.346   3.264 -54.266  1.00  0.00           C  
ATOM     88  O6    G A   4      93.199   2.622 -55.303  1.00  0.00           O  
ATOM     89  N1    G A   4      92.225   3.778 -53.601  1.00  0.00           N  
ATOM     90  C2    G A   4      92.258   4.511 -52.431  1.00  0.00           C  
ATOM     91  N2    G A   4      91.077   4.912 -51.956  1.00  0.00           N  
ATOM     92  N3    G A   4      93.385   4.816 -51.793  1.00  0.00           N  
ATOM     93  C4    G A   4      94.484   4.325 -52.424  1.00  0.00           C  
ATOM     94  P     A A   5      97.923   2.198 -47.363  1.00  0.00           P  
ATOM     95  O1P   A A   5      98.424   1.288 -48.419  1.00  0.00           O  
ATOM     96  O2P   A A   5      98.616   2.267 -46.057  1.00  0.00           O  
ATOM     97  O5*   A A   5      96.374   1.854 -47.095  1.00  0.00           O  
ATOM     98  C5*   A A   5      95.611   2.625 -46.163  1.00  0.00           C  
ATOM     99  C4*   A A   5      94.117   2.349 -46.298  1.00  0.00           C  
ATOM    100  O4*   A A   5      93.647   2.665 -47.611  1.00  0.00           O  
ATOM    101  C3*   A A   5      93.816   0.875 -46.106  1.00  0.00           C  
ATOM    102  O3*   A A   5      93.555   0.644 -44.719  1.00  0.00           O  
ATOM    103  C2*   A A   5      92.523   0.691 -46.884  1.00  0.00           C  
ATOM    104  O2*   A A   5      91.376   1.001 -46.083  1.00  0.00           O  
ATOM    105  C1*   A A   5      92.684   1.683 -48.035  1.00  0.00           C  
ATOM    106  N9    A A   5      93.129   0.989 -49.276  1.00  0.00           N  
ATOM    107  C8    A A   5      94.406   0.806 -49.756  1.00  0.00           C  
ATOM    108  N7    A A   5      94.460   0.151 -50.874  1.00  0.00           N  
ATOM    109  C5    A A   5      93.131  -0.125 -51.165  1.00  0.00           C  
ATOM    110  C6    A A   5      92.515  -0.803 -52.229  1.00  0.00           C  
ATOM    111  N6    A A   5      93.193  -1.349 -53.249  1.00  0.00           N  
ATOM    112  N1    A A   5      91.173  -0.896 -52.210  1.00  0.00           N  
ATOM    113  C2    A A   5      90.506  -0.351 -51.194  1.00  0.00           C  
ATOM    114  N3    A A   5      90.969   0.300 -50.151  1.00  0.00           N  
ATOM    115  C4    A A   5      92.315   0.380 -50.194  1.00  0.00           C  
ATOM    116  P     C A   6      93.795  -0.812 -44.074  1.00  0.00           P  
ATOM    117  O1P   C A   6      94.901  -1.470 -44.805  1.00  0.00           O  
ATOM    118  O2P   C A   6      93.871  -0.659 -42.603  1.00  0.00           O  
ATOM    119  O5*   C A   6      92.427  -1.580 -44.430  1.00  0.00           O  
ATOM    120  C5*   C A   6      91.245  -1.355 -43.655  1.00  0.00           C  
ATOM    121  C4*   C A   6      90.027  -2.021 -44.284  1.00  0.00           C  
ATOM    122  O4*   C A   6      89.801  -1.547 -45.615  1.00  0.00           O  
ATOM    123  C3*   C A   6      90.229  -3.521 -44.415  1.00  0.00           C  
ATOM    124  O3*   C A   6      89.713  -4.153 -43.239  1.00  0.00           O  
ATOM    125  C2*   C A   6      89.341  -3.882 -45.593  1.00  0.00           C  
ATOM    126  O2*   C A   6      87.989  -4.125 -45.182  1.00  0.00           O  
ATOM    127  C1*   C A   6      89.443  -2.642 -46.476  1.00  0.00           C  
ATOM    128  N1    C A   6      90.458  -2.841 -47.548  1.00  0.00           N  
ATOM    129  C2    C A   6      90.001  -3.132 -48.829  1.00  0.00           C  
ATOM    130  O2    C A   6      88.781  -3.211 -49.024  1.00  0.00           O  
ATOM    131  N3    C A   6      90.910  -3.319 -49.820  1.00  0.00           N  
ATOM    132  C4    C A   6      92.222  -3.226 -49.569  1.00  0.00           C  
ATOM    133  N4    C A   6      93.069  -3.416 -50.569  1.00  0.00           N  
ATOM    134  C5    C A   6      92.713  -2.927 -48.256  1.00  0.00           C  
ATOM    135  C6    C A   6      91.788  -2.744 -47.281  1.00  0.00           C  
ATOM    136  P     G A   7      90.405  -5.449 -42.616  1.00  0.00           P  
ATOM    137  O1P   G A   7      91.808  -5.325 -43.064  1.00  0.00           O  
ATOM    138  O2P   G A   7      90.209  -5.677 -41.166  1.00  0.00           O  
ATOM    139  O5*   G A   7      89.668  -6.602 -43.447  1.00  0.00           O  
ATOM    140  C5*   G A   7      88.264  -6.831 -43.231  1.00  0.00           C  
ATOM    141  C4*   G A   7      87.753  -7.874 -44.207  1.00  0.00           C  
ATOM    142  O4*   G A   7      87.791  -7.316 -45.552  1.00  0.00           O  
ATOM    143  C3*   G A   7      88.584  -9.153 -44.311  1.00  0.00           C  
ATOM    144  O3*   G A   7      88.243 -10.066 -43.317  1.00  0.00           O  
ATOM    145  C2*   G A   7      88.231  -9.646 -45.712  1.00  0.00           C  
ATOM    146  O2*   G A   7      86.946 -10.243 -45.728  1.00  0.00           O  
ATOM    147  C1*   G A   7      88.122  -8.334 -46.483  1.00  0.00           C  
ATOM    148  N9    G A   7      89.382  -7.937 -47.170  1.00  0.00           N  
ATOM    149  C8    G A   7      90.283  -6.949 -46.834  1.00  0.00           C  
ATOM    150  N7    G A   7      91.302  -6.855 -47.655  1.00  0.00           N  
ATOM    151  C5    G A   7      91.059  -7.852 -48.601  1.00  0.00           C  
ATOM    152  C6    G A   7      91.815  -8.234 -49.738  1.00  0.00           C  
ATOM    153  O6    G A   7      92.871  -7.765 -50.155  1.00  0.00           O  
ATOM    154  N1    G A   7      91.206  -9.293 -50.424  1.00  0.00           N  
ATOM    155  C2    G A   7      90.022  -9.904 -50.058  1.00  0.00           C  
ATOM    156  N2    G A   7      89.607 -10.899 -50.844  1.00  0.00           N  
ATOM    157  N3    G A   7      89.315  -9.545 -48.989  1.00  0.00           N  
ATOM    158  C4    G A   7      89.891  -8.517 -48.313  1.00  0.00           C  
ATOM    159  P     U A   8      88.338  -9.254 -41.882  1.00  0.00           P  
ATOM    160  O1P   U A   8      88.141  -7.659 -42.183  1.00  0.00           O  
ATOM    161  O2P   U A   8      87.630 -10.352 -40.817  1.00  0.00           O  
ATOM    162  O5*   U A   8      89.837  -8.666 -41.571  1.00  0.00           O  
ATOM    163  C5*   U A   8      90.877  -8.692 -40.302  1.00  0.00           C  
ATOM    164  C4*   U A   8      91.782  -9.550 -40.170  1.00  0.00           C  
ATOM    165  O4*   U A   8      91.492 -10.708 -39.337  1.00  0.00           O  
ATOM    166  C3*   U A   8      93.299  -9.595 -40.347  1.00  0.00           C  
ATOM    167  O3*   U A   8      93.817  -8.336 -40.650  1.00  0.00           O  
ATOM    168  C2*   U A   8      93.764 -10.113 -38.988  1.00  0.00           C  
ATOM    169  O2*   U A   8      93.710  -9.086 -38.012  1.00  0.00           O  
ATOM    170  C1*   U A   8      92.664 -11.111 -38.647  1.00  0.00           C  
ATOM    171  N1    U A   8      92.888 -12.523 -39.069  1.00  0.00           N  
ATOM    172  C2    U A   8      93.808 -13.251 -38.356  1.00  0.00           C  
ATOM    173  O2    U A   8      94.432 -12.790 -37.414  1.00  0.00           O  
ATOM    174  N3    U A   8      93.989 -14.554 -38.775  1.00  0.00           N  
ATOM    175  C4    U A   8      93.341 -15.174 -39.824  1.00  0.00           C  
ATOM    176  O4    U A   8      93.586 -16.349 -40.107  1.00  0.00           O  
ATOM    177  C5    U A   8      92.393 -14.330 -40.512  1.00  0.00           C  
ATOM    178  C6    U A   8      92.198 -13.058 -40.124  1.00  0.00           C  
ATOM    179  P     U A   9      95.438  -8.557 -40.256  1.00  0.00           P  
ATOM    180  O1P   U A   9      96.085  -9.644 -39.488  1.00  0.00           O  
ATOM    181  O2P   U A   9      95.604  -8.619 -41.726  1.00  0.00           O  
ATOM    182  O5*   U A   9      96.678  -7.951 -39.370  1.00  0.00           O  
ATOM    183  C5*   U A   9      96.104  -6.750 -39.920  1.00  0.00           C  
ATOM    184  C4*   U A   9      96.626  -5.537 -39.178  1.00  0.00           C  
ATOM    185  O4*   U A   9      96.106  -5.557 -37.818  1.00  0.00           O  
ATOM    186  C3*   U A   9      98.142  -5.472 -38.990  1.00  0.00           C  
ATOM    187  O3*   U A   9      98.772  -4.930 -40.109  1.00  0.00           O  
ATOM    188  C2*   U A   9      98.274  -4.589 -37.754  1.00  0.00           C  
ATOM    189  O2*   U A   9      98.056  -3.228 -38.083  1.00  0.00           O  
ATOM    190  C1*   U A   9      97.077  -5.042 -36.923  1.00  0.00           C  
ATOM    191  N1    U A   9      97.405  -6.107 -35.934  1.00  0.00           N  
ATOM    192  C2    U A   9      96.921  -7.368 -36.188  1.00  0.00           C  
ATOM    193  O2    U A   9      96.248  -7.634 -37.170  1.00  0.00           O  
ATOM    194  N3    U A   9      97.244  -8.327 -35.250  1.00  0.00           N  
ATOM    195  C4    U A   9      97.995  -8.137 -34.107  1.00  0.00           C  
ATOM    196  O4    U A   9      98.220  -9.076 -33.341  1.00  0.00           O  
ATOM    197  C5    U A   9      98.459  -6.782 -33.927  1.00  0.00           C  
ATOM    198  C6    U A   9      98.159  -5.828 -34.825  1.00  0.00           C  
ATOM    199  P     A A  10     100.008  -5.519 -40.613  1.00  0.00           P  
ATOM    200  O1P   A A  10     100.654  -6.615 -40.210  1.00  0.00           O  
ATOM    201  O2P   A A  10      99.760  -5.957 -42.118  1.00  0.00           O  
ATOM    202  O5*   A A  10     100.778  -5.142 -41.545  1.00  0.00           O  
ATOM    203  C5*   A A  10     101.558  -5.598 -40.324  1.00  0.00           C  
ATOM    204  C4*   A A  10     101.859  -4.204 -39.809  1.00  0.00           C  
ATOM    205  O4*   A A  10     101.127  -3.994 -38.568  1.00  0.00           O  
ATOM    206  C3*   A A  10     103.316  -3.935 -39.428  1.00  0.00           C  
ATOM    207  O3*   A A  10     104.077  -3.575 -40.538  1.00  0.00           O  
ATOM    208  C2*   A A  10     103.176  -2.801 -38.415  1.00  0.00           C  
ATOM    209  O2*   A A  10     102.911  -1.571 -39.072  1.00  0.00           O  
ATOM    210  C1*   A A  10     101.898  -3.197 -37.684  1.00  0.00           C  
ATOM    211  N9    A A  10     102.139  -3.986 -36.444  1.00  0.00           N  
ATOM    212  C8    A A  10     102.058  -5.348 -36.253  1.00  0.00           C  
ATOM    213  N7    A A  10     102.331  -5.726 -35.042  1.00  0.00           N  
ATOM    214  C5    A A  10     102.613  -4.542 -34.376  1.00  0.00           C  
ATOM    215  C6    A A  10     102.980  -4.266 -33.050  1.00  0.00           C  
ATOM    216  N6    A A  10     103.128  -5.213 -32.112  1.00  0.00           N  
ATOM    217  N1    A A  10     103.187  -2.978 -32.719  1.00  0.00           N  
ATOM    218  C2    A A  10     103.038  -2.043 -33.655  1.00  0.00           C  
ATOM    219  N3    A A  10     102.702  -2.180 -34.920  1.00  0.00           N  
ATOM    220  C4    A A  10     102.500  -3.478 -35.224  1.00  0.00           C  
ATOM    221  P     C A  11     104.931  -4.600 -40.462  1.00  0.00           P  
ATOM    222  O1P   C A  11     105.330  -4.915 -40.996  1.00  0.00           O  
ATOM    223  O2P   C A  11     104.817  -3.912 -40.736  1.00  0.00           O  
ATOM    224  O5*   C A  11     105.935  -4.180 -39.289  1.00  0.00           O  
ATOM    225  C5*   C A  11     107.354  -4.207 -39.540  1.00  0.00           C  
ATOM    226  C4*   C A  11     108.101  -3.655 -38.342  1.00  0.00           C  
ATOM    227  O4*   C A  11     107.816  -2.232 -38.224  1.00  0.00           O  
ATOM    228  C3*   C A  11     107.697  -4.226 -36.982  1.00  0.00           C  
ATOM    229  O3*   C A  11     108.357  -5.422 -36.712  1.00  0.00           O  
ATOM    230  C2*   C A  11     108.100  -3.102 -36.031  1.00  0.00           C  
ATOM    231  O2*   C A  11     109.505  -3.091 -35.833  1.00  0.00           O  
ATOM    232  C1*   C A  11     107.759  -1.863 -36.855  1.00  0.00           C  
ATOM    233  N1    C A  11     106.401  -1.319 -36.581  1.00  0.00           N  
ATOM    234  C2    C A  11     105.474  -2.163 -35.974  1.00  0.00           C  
ATOM    235  O2    C A  11     105.814  -3.318 -35.691  1.00  0.00           O  
ATOM    236  N3    C A  11     104.229  -1.687 -35.716  1.00  0.00           N  
ATOM    237  C4    C A  11     103.899  -0.429 -36.039  1.00  0.00           C  
ATOM    238  N4    C A  11     102.672  -0.013 -35.766  1.00  0.00           N  
ATOM    239  C5    C A  11     104.837   0.455 -36.663  1.00  0.00           C  
ATOM    240  C6    C A  11     106.075  -0.041 -36.912  1.00  0.00           C  
ATOM    241  P     G A  12     107.694  -5.518 -34.913  1.00  0.00           P  
ATOM    242  O1P   G A  12     107.098  -6.660 -35.604  1.00  0.00           O  
ATOM    243  O2P   G A  12     108.573  -5.693 -33.891  1.00  0.00           O  
ATOM    244  O5*   G A  12     106.455  -4.822 -34.373  1.00  0.00           O  
ATOM    245  C5*   G A  12     105.728  -6.464 -33.780  1.00  0.00           C  
ATOM    246  C4*   G A  12     106.376  -7.825 -33.491  1.00  0.00           C  
ATOM    247  O4*   G A  12     107.229  -8.472 -34.471  1.00  0.00           O  
ATOM    248  C3*   G A  12     107.236  -7.704 -32.247  1.00  0.00           C  
ATOM    249  O3*   G A  12     106.716  -8.515 -31.201  1.00  0.00           O  
ATOM    250  C2*   G A  12     108.590  -8.190 -32.663  1.00  0.00           C  
ATOM    251  O2*   G A  12     109.431  -8.567 -31.569  1.00  0.00           O  
ATOM    252  C1*   G A  12     108.218  -9.219 -33.716  1.00  0.00           C  
ATOM    253  N9    G A  12     109.347  -9.691 -34.565  1.00  0.00           N  
ATOM    254  C8    G A  12     110.575  -9.106 -34.786  1.00  0.00           C  
ATOM    255  N7    G A  12     111.352  -9.785 -35.596  1.00  0.00           N  
ATOM    256  C5    G A  12     110.584 -10.898 -35.936  1.00  0.00           C  
ATOM    257  C6    G A  12     110.889 -11.994 -36.783  1.00  0.00           C  
ATOM    258  O6    G A  12     111.916 -12.213 -37.420  1.00  0.00           O  
ATOM    259  N1    G A  12     109.824 -12.902 -36.848  1.00  0.00           N  
ATOM    260  C2    G A  12     108.621 -12.771 -36.181  1.00  0.00           C  
ATOM    261  N2    G A  12     107.733 -13.747 -36.373  1.00  0.00           N  
ATOM    262  N3    G A  12     108.337 -11.743 -35.385  1.00  0.00           N  
ATOM    263  C4    G A  12     109.360 -10.850 -35.312  1.00  0.00           C  
ATOM    264  P     G A  13     105.571  -8.130 -30.189  1.00  0.00           P  
ATOM    265  O1P   G A  13     105.161  -6.909 -29.692  1.00  0.00           O  
ATOM    266  O2P   G A  13     104.484  -8.421 -31.271  1.00  0.00           O  
ATOM    267  O5*   G A  13     105.463  -9.150 -29.214  1.00  0.00           O  
ATOM    268  C5*   G A  13     104.752 -10.260 -29.783  1.00  0.00           C  
ATOM    269  C4*   G A  13     105.039 -11.538 -29.018  1.00  0.00           C  
ATOM    270  O4*   G A  13     106.444 -11.812 -29.057  1.00  0.00           O  
ATOM    271  C3*   G A  13     104.651 -11.448 -27.546  1.00  0.00           C  
ATOM    272  O3*   G A  13     104.039 -12.664 -27.067  1.00  0.00           O  
ATOM    273  C2*   G A  13     105.950 -11.135 -26.838  1.00  0.00           C  
ATOM    274  O2*   G A  13     106.021 -11.592 -25.485  1.00  0.00           O  
ATOM    275  C1*   G A  13     106.916 -11.915 -27.706  1.00  0.00           C  
ATOM    276  N9    G A  13     108.290 -11.340 -27.730  1.00  0.00           N  
ATOM    277  C8    G A  13     108.685 -10.024 -27.626  1.00  0.00           C  
ATOM    278  N7    G A  13     109.984  -9.850 -27.685  1.00  0.00           N  
ATOM    279  C5    G A  13     110.485 -11.142 -27.838  1.00  0.00           C  
ATOM    280  C6    G A  13     111.823 -11.596 -27.959  1.00  0.00           C  
ATOM    281  O6    G A  13     112.861 -10.939 -27.957  1.00  0.00           O  
ATOM    282  N1    G A  13     111.882 -12.989 -28.097  1.00  0.00           N  
ATOM    283  C2    G A  13     110.790 -13.835 -28.115  1.00  0.00           C  
ATOM    284  N2    G A  13     111.057 -15.134 -28.255  1.00  0.00           N  
ATOM    285  N3    G A  13     109.534 -13.409 -28.000  1.00  0.00           N  
ATOM    286  C4    G A  13     109.459 -12.058 -27.867  1.00  0.00           C  
ATOM    287  P     A A  14     104.512 -13.980 -25.949  1.00  0.00           P  
ATOM    288  O1P   A A  14     105.648 -13.565 -25.097  1.00  0.00           O  
ATOM    289  O2P   A A  14     103.163 -13.745 -25.386  1.00  0.00           O  
ATOM    290  O5*   A A  14     104.702 -15.651 -25.915  1.00  0.00           O  
ATOM    291  C5*   A A  14     103.748 -16.238 -26.815  1.00  0.00           C  
ATOM    292  C4*   A A  14     104.156 -17.657 -27.152  1.00  0.00           C  
ATOM    293  O4*   A A  14     105.380 -17.619 -27.944  1.00  0.00           O  
ATOM    294  C3*   A A  14     104.518 -18.547 -25.962  1.00  0.00           C  
ATOM    295  O3*   A A  14     103.237 -19.157 -26.469  1.00  0.00           O  
ATOM    296  C2*   A A  14     105.441 -19.579 -26.604  1.00  0.00           C  
ATOM    297  O2*   A A  14     106.411 -21.076 -26.295  1.00  0.00           O  
ATOM    298  C1*   A A  14     106.201 -18.727 -27.615  1.00  0.00           C  
ATOM    299  N9    A A  14     107.496 -18.201 -27.102  1.00  0.00           N  
ATOM    300  C8    A A  14     107.817 -16.921 -26.710  1.00  0.00           C  
ATOM    301  N7    A A  14     109.044 -16.785 -26.307  1.00  0.00           N  
ATOM    302  C5    A A  14     109.581 -18.058 -26.437  1.00  0.00           C  
ATOM    303  C6    A A  14     110.858 -18.579 -26.170  1.00  0.00           C  
ATOM    304  N6    A A  14     111.872 -17.842 -25.694  1.00  0.00           N  
ATOM    305  N1    A A  14     111.056 -19.888 -26.411  1.00  0.00           N  
ATOM    306  C2    A A  14     110.044 -20.614 -26.884  1.00  0.00           C  
ATOM    307  N3    A A  14     108.816 -20.240 -27.169  1.00  0.00           N  
ATOM    308  C4    A A  14     108.645 -18.925 -26.919  1.00  0.00           C  
ATOM    309  P     U A  15     102.044 -19.488 -26.778  1.00  0.00           P  
ATOM    310  O1P   U A  15     101.262 -18.625 -27.274  1.00  0.00           O  
ATOM    311  O2P   U A  15     102.606 -19.643 -27.980  1.00  0.00           O  
ATOM    312  O5*   U A  15     102.646 -21.011 -27.492  1.00  0.00           O  
ATOM    313  C5*   U A  15     102.805 -21.055 -28.886  1.00  0.00           C  
ATOM    314  C4*   U A  15     103.158 -19.717 -29.505  1.00  0.00           C  
ATOM    315  O4*   U A  15     104.293 -19.151 -28.787  1.00  0.00           O  
ATOM    316  C3*   U A  15     103.629 -19.762 -30.960  1.00  0.00           C  
ATOM    317  O3*   U A  15     102.554 -19.768 -31.848  1.00  0.00           O  
ATOM    318  C2*   U A  15     104.467 -18.489 -31.064  1.00  0.00           C  
ATOM    319  O2*   U A  15     103.638 -17.347 -31.159  1.00  0.00           O  
ATOM    320  C1*   U A  15     105.129 -18.446 -29.691  1.00  0.00           C  
ATOM    321  N1    U A  15     106.478 -19.076 -29.655  1.00  0.00           N  
ATOM    322  C2    U A  15     107.510 -18.379 -30.235  1.00  0.00           C  
ATOM    323  O2    U A  15     107.360 -17.291 -30.764  1.00  0.00           O  
ATOM    324  N3    U A  15     108.745 -18.994 -30.182  1.00  0.00           N  
ATOM    325  C4    U A  15     109.027 -20.218 -29.610  1.00  0.00           C  
ATOM    326  O4    U A  15     110.176 -20.667 -29.624  1.00  0.00           O  
ATOM    327  C5    U A  15     107.881 -20.874 -29.027  1.00  0.00           C  
ATOM    328  C6    U A  15     106.668 -20.298 -29.065  1.00  0.00           C  
ATOM    329  P     U A  16     101.204 -19.918 -31.661  1.00  0.00           P  
ATOM    330  O1P   U A  16     100.895 -20.681 -32.699  1.00  0.00           O  
ATOM    331  O2P   U A  16     101.743 -21.885 -30.882  1.00  0.00           O  
ATOM    332  O5*   U A  16     100.437 -18.855 -30.525  1.00  0.00           O  
ATOM    333  C5*   U A  16     101.417 -18.437 -29.558  1.00  0.00           C  
ATOM    334  C4*   U A  16     101.398 -16.928 -29.422  1.00  0.00           C  
ATOM    335  O4*   U A  16     101.887 -16.338 -30.662  1.00  0.00           O  
ATOM    336  C3*   U A  16     100.019 -16.291 -29.234  1.00  0.00           C  
ATOM    337  O3*   U A  16      98.764 -16.729 -28.181  1.00  0.00           O  
ATOM    338  C2*   U A  16     100.245 -14.876 -29.761  1.00  0.00           C  
ATOM    339  O2*   U A  16     100.956 -14.095 -28.815  1.00  0.00           O  
ATOM    340  C1*   U A  16     101.190 -15.131 -30.929  1.00  0.00           C  
ATOM    341  N1    U A  16     100.498 -15.280 -32.240  1.00  0.00           N  
ATOM    342  C2    U A  16     100.001 -14.137 -32.818  1.00  0.00           C  
ATOM    343  O2    U A  16     100.104 -13.036 -32.306  1.00  0.00           O  
ATOM    344  N3    U A  16      99.367 -14.314 -34.032  1.00  0.00           N  
ATOM    345  C4    U A  16      99.193 -15.510 -34.699  1.00  0.00           C  
ATOM    346  O4    U A  16      98.607 -15.544 -35.784  1.00  0.00           O  
ATOM    347  C5    U A  16      99.749 -16.653 -34.013  1.00  0.00           C  
ATOM    348  C6    U A  16     100.370 -16.508 -32.831  1.00  0.00           C  
ATOM    349  P     C A  17      97.930 -17.224 -29.658  1.00  0.00           P  
ATOM    350  O1P   C A  17      97.616 -18.277 -28.659  1.00  0.00           O  
ATOM    351  O2P   C A  17      98.571 -15.973 -29.202  1.00  0.00           O  
ATOM    352  O5*   C A  17      96.603 -16.500 -30.250  1.00  0.00           O  
ATOM    353  C5*   C A  17      96.734 -15.268 -30.872  1.00  0.00           C  
ATOM    354  C4*   C A  17      95.713 -15.160 -32.003  1.00  0.00           C  
ATOM    355  O4*   C A  17      96.104 -16.072 -33.048  1.00  0.00           O  
ATOM    356  C3*   C A  17      94.341 -15.614 -31.589  1.00  0.00           C  
ATOM    357  O3*   C A  17      93.682 -14.506 -31.108  1.00  0.00           O  
ATOM    358  C2*   C A  17      93.753 -16.092 -32.902  1.00  0.00           C  
ATOM    359  O2*   C A  17      93.373 -15.001 -33.721  1.00  0.00           O  
ATOM    360  C1*   C A  17      94.971 -16.776 -33.510  1.00  0.00           C  
ATOM    361  N1    C A  17      95.134 -18.206 -33.125  1.00  0.00           N  
ATOM    362  C2    C A  17      94.241 -19.128 -33.664  1.00  0.00           C  
ATOM    363  O2    C A  17      93.360 -18.727 -34.432  1.00  0.00           O  
ATOM    364  N3    C A  17      94.373 -20.437 -33.326  1.00  0.00           N  
ATOM    365  C4    C A  17      95.341 -20.832 -32.490  1.00  0.00           C  
ATOM    366  N4    C A  17      95.427 -22.119 -32.191  1.00  0.00           N  
ATOM    367  C5    C A  17      96.270 -19.899 -31.925  1.00  0.00           C  
ATOM    368  C6    C A  17      96.122 -18.597 -32.276  1.00  0.00           C  
ATOM    369  P     G A  18      92.890 -14.688 -29.675  1.00  0.00           P  
ATOM    370  O1P   G A  18      93.523 -15.812 -28.925  1.00  0.00           O  
ATOM    371  O2P   G A  18      92.802 -13.338 -29.067  1.00  0.00           O  
ATOM    372  O5*   G A  18      91.410 -15.147 -30.217  1.00  0.00           O  
ATOM    373  C5*   G A  18      90.663 -14.257 -30.993  1.00  0.00           C  
ATOM    374  C4*   G A  18      89.441 -15.026 -31.457  1.00  0.00           C  
ATOM    375  O4*   G A  18      89.867 -15.986 -32.448  1.00  0.00           O  
ATOM    376  C3*   G A  18      88.845 -15.836 -30.315  1.00  0.00           C  
ATOM    377  O3*   G A  18      87.899 -15.032 -29.593  1.00  0.00           O  
ATOM    378  C2*   G A  18      88.360 -17.138 -30.961  1.00  0.00           C  
ATOM    379  O2*   G A  18      86.981 -17.240 -31.258  1.00  0.00           O  
ATOM    380  C1*   G A  18      89.164 -17.189 -32.270  1.00  0.00           C  
ATOM    381  N9    G A  18      90.134 -18.318 -32.349  1.00  0.00           N  
ATOM    382  C8    G A  18      91.090 -18.709 -31.438  1.00  0.00           C  
ATOM    383  N7    G A  18      91.787 -19.754 -31.813  1.00  0.00           N  
ATOM    384  C5    G A  18      91.257 -20.077 -33.061  1.00  0.00           C  
ATOM    385  C6    G A  18      91.604 -21.117 -33.961  1.00  0.00           C  
ATOM    386  O6    G A  18      92.468 -21.982 -33.841  1.00  0.00           O  
ATOM    387  N1    G A  18      90.811 -21.082 -35.116  1.00  0.00           N  
ATOM    388  C2    G A  18      89.811 -20.162 -35.368  1.00  0.00           C  
ATOM    389  N2    G A  18      89.168 -20.298 -36.529  1.00  0.00           N  
ATOM    390  N3    G A  18      89.485 -19.186 -34.523  1.00  0.00           N  
ATOM    391  C4    G A  18      90.247 -19.206 -33.397  1.00  0.00           C  
ATOM    392  P     A A  19      86.403 -14.829 -30.300  1.00  0.00           P  
ATOM    393  O1P   A A  19      86.578 -14.900 -31.764  1.00  0.00           O  
ATOM    394  O2P   A A  19      85.452 -15.750 -29.620  1.00  0.00           O  
ATOM    395  O5*   A A  19      85.997 -13.270 -29.948  1.00  0.00           O  
ATOM    396  C5*   A A  19      84.657 -12.914 -30.183  1.00  0.00           C  
ATOM    397  C4*   A A  19      84.511 -12.297 -31.570  1.00  0.00           C  
ATOM    398  O4*   A A  19      85.436 -12.892 -32.509  1.00  0.00           O  
ATOM    399  C3*   A A  19      83.150 -12.562 -32.183  1.00  0.00           C  
ATOM    400  O3*   A A  19      82.099 -11.872 -31.138  1.00  0.00           O  
ATOM    401  C2*   A A  19      83.398 -12.452 -33.679  1.00  0.00           C  
ATOM    402  O2*   A A  19      83.329 -11.117 -34.144  1.00  0.00           O  
ATOM    403  C1*   A A  19      84.832 -12.965 -33.790  1.00  0.00           C  
ATOM    404  N9    A A  19      84.949 -14.365 -34.284  1.00  0.00           N  
ATOM    405  C8    A A  19      85.589 -15.438 -33.707  1.00  0.00           C  
ATOM    406  N7    A A  19      85.507 -16.534 -34.396  1.00  0.00           N  
ATOM    407  C5    A A  19      84.761 -16.175 -35.510  1.00  0.00           C  
ATOM    408  C6    A A  19      84.322 -16.898 -36.630  1.00  0.00           C  
ATOM    409  N6    A A  19      84.586 -18.199 -36.820  1.00  0.00           N  
ATOM    410  N1    A A  19      83.600 -16.235 -37.552  1.00  0.00           N  
ATOM    411  C2    A A  19      83.340 -14.943 -37.357  1.00  0.00           C  
ATOM    412  N3    A A  19      83.695 -14.167 -36.356  1.00  0.00           N  
ATOM    413  C4    A A  19      84.417 -14.855 -35.447  1.00  0.00           C  
ATOM    414  P     C A  20      81.661 -12.735 -29.843  1.00  0.00           P  
ATOM    415  O1P   C A  20      82.582 -13.633 -29.114  1.00  0.00           O  
ATOM    416  O2P   C A  20      80.702 -11.977 -29.009  1.00  0.00           O  
ATOM    417  O5*   C A  20      81.164 -13.895 -30.438  1.00  0.00           O  
ATOM    418  C5*   C A  20      80.640 -13.203 -31.568  1.00  0.00           C  
ATOM    419  C4*   C A  20      80.189 -14.155 -32.636  1.00  0.00           C  
ATOM    420  O4*   C A  20      81.405 -14.768 -33.160  1.00  0.00           O  
ATOM    421  C3*   C A  20      79.383 -15.339 -32.103  1.00  0.00           C  
ATOM    422  O3*   C A  20      78.020 -15.030 -32.084  1.00  0.00           O  
ATOM    423  C2*   C A  20      79.712 -16.433 -33.116  1.00  0.00           C  
ATOM    424  O2*   C A  20      78.995 -16.232 -34.323  1.00  0.00           O  
ATOM    425  C1*   C A  20      81.177 -16.141 -33.416  1.00  0.00           C  
ATOM    426  N1    C A  20      82.143 -16.919 -32.590  1.00  0.00           N  
ATOM    427  C2    C A  20      82.359 -18.253 -32.925  1.00  0.00           C  
ATOM    428  O2    C A  20      81.746 -18.732 -33.887  1.00  0.00           O  
ATOM    429  N3    C A  20      83.234 -18.979 -32.184  1.00  0.00           N  
ATOM    430  C4    C A  20      83.878 -18.423 -31.151  1.00  0.00           C  
ATOM    431  N4    C A  20      84.723 -19.173 -30.459  1.00  0.00           N  
ATOM    432  C5    C A  20      83.671 -17.052 -30.789  1.00  0.00           C  
ATOM    433  C6    C A  20      82.792 -16.344 -31.541  1.00  0.00           C  
ATOM    434  P     A A  21      77.072 -15.660 -30.868  1.00  0.00           P  
ATOM    435  O1P   A A  21      77.855 -15.767 -29.616  1.00  0.00           O  
ATOM    436  O2P   A A  21      75.803 -14.905 -30.768  1.00  0.00           O  
ATOM    437  O5*   A A  21      76.788 -17.158 -31.488  1.00  0.00           O  
ATOM    438  C5*   A A  21      76.109 -17.242 -32.736  1.00  0.00           C  
ATOM    439  C4*   A A  21      75.829 -18.695 -33.258  1.00  0.00           C  
ATOM    440  O4*   A A  21      77.197 -19.064 -33.603  1.00  0.00           O  
ATOM    441  C3*   A A  21      75.474 -19.636 -32.106  1.00  0.00           C  
ATOM    442  O3*   A A  21      74.187 -19.766 -32.077  1.00  0.00           O  
ATOM    443  C2*   A A  21      76.194 -20.919 -32.508  1.00  0.00           C  
ATOM    444  O2*   A A  21      75.490 -21.591 -33.539  1.00  0.00           O  
ATOM    445  C1*   A A  21      77.477 -20.372 -33.130  1.00  0.00           C  
ATOM    446  N9    A A  21      78.590 -20.413 -32.139  1.00  0.00           N  
ATOM    447  C8    A A  21      79.170 -19.375 -31.445  1.00  0.00           C  
ATOM    448  N7    A A  21      80.126 -19.743 -30.649  1.00  0.00           N  
ATOM    449  C5    A A  21      80.194 -21.118 -30.820  1.00  0.00           C  
ATOM    450  C6    A A  21      81.013 -22.105 -30.250  1.00  0.00           C  
ATOM    451  N6    A A  21      81.969 -21.841 -29.348  1.00  0.00           N  
ATOM    452  N1    A A  21      80.816 -23.377 -30.641  1.00  0.00           N  
ATOM    453  C2    A A  21      79.865 -23.633 -31.537  1.00  0.00           C  
ATOM    454  N3    A A  21      79.041 -22.800 -32.135  1.00  0.00           N  
ATOM    455  C4    A A  21      79.260 -21.534 -31.725  1.00  0.00           C  
ATOM    456  P     G A  22      73.445 -20.005 -30.609  1.00  0.00           P  
ATOM    457  O1P   G A  22      74.188 -19.301 -29.541  1.00  0.00           O  
ATOM    458  O2P   G A  22      72.003 -19.685 -30.707  1.00  0.00           O  
ATOM    459  O5*   G A  22      73.652 -21.632 -30.463  1.00  0.00           O  
ATOM    460  C5*   G A  22      73.066 -22.468 -31.453  1.00  0.00           C  
ATOM    461  C4*   G A  22      73.207 -24.112 -31.210  1.00  0.00           C  
ATOM    462  O4*   G A  22      74.624 -24.185 -31.545  1.00  0.00           O  
ATOM    463  C3*   G A  22      73.163 -24.466 -29.722  1.00  0.00           C  
ATOM    464  O3*   G A  22      71.987 -24.837 -29.525  1.00  0.00           O  
ATOM    465  C2*   G A  22      74.264 -25.516 -29.611  1.00  0.00           C  
ATOM    466  O2*   G A  22      73.824 -26.764 -30.123  1.00  0.00           O  
ATOM    467  C1*   G A  22      75.304 -24.979 -30.587  1.00  0.00           C  
ATOM    468  N9    G A  22      76.348 -24.228 -29.836  1.00  0.00           N  
ATOM    469  C8    G A  22      76.570 -22.869 -29.778  1.00  0.00           C  
ATOM    470  N7    G A  22      77.582 -22.525 -29.017  1.00  0.00           N  
ATOM    471  C5    G A  22      78.064 -23.744 -28.537  1.00  0.00           C  
ATOM    472  C6    G A  22      79.148 -24.017 -27.666  1.00  0.00           C  
ATOM    473  O6    G A  22      79.923 -23.229 -27.129  1.00  0.00           O  
ATOM    474  N1    G A  22      79.289 -25.393 -27.439  1.00  0.00           N  
ATOM    475  C2    G A  22      78.485 -26.376 -27.982  1.00  0.00           C  
ATOM    476  N2    G A  22      78.782 -27.632 -27.642  1.00  0.00           N  
ATOM    477  N3    G A  22      77.466 -26.118 -28.799  1.00  0.00           N  
ATOM    478  C4    G A  22      77.317 -24.787 -29.031  1.00  0.00           C  
ATOM    479  P     G A  23      71.316 -24.576 -28.027  1.00  0.00           P  
ATOM    480  O1P   G A  23      71.780 -23.283 -27.477  1.00  0.00           O  
ATOM    481  O2P   G A  23      69.850 -24.763 -28.087  1.00  0.00           O  
ATOM    482  O5*   G A  23      72.008 -25.822 -27.199  1.00  0.00           O  
ATOM    483  C5*   G A  23      71.735 -27.146 -27.639  1.00  0.00           C  
ATOM    484  C4*   G A  23      72.406 -28.340 -26.705  1.00  0.00           C  
ATOM    485  O4*   G A  23      73.791 -28.160 -27.112  1.00  0.00           O  
ATOM    486  C3*   G A  23      72.412 -28.002 -25.212  1.00  0.00           C  
ATOM    487  O3*   G A  23      71.380 -28.565 -24.748  1.00  0.00           O  
ATOM    488  C2*   G A  23      73.765 -28.548 -24.769  1.00  0.00           C  
ATOM    489  O2*   G A  23      73.724 -29.960 -24.648  1.00  0.00           O  
ATOM    490  C1*   G A  23      74.641 -28.230 -25.977  1.00  0.00           C  
ATOM    491  N9    G A  23      75.302 -26.923 -25.707  1.00  0.00           N  
ATOM    492  C8    G A  23      74.951 -25.664 -26.144  1.00  0.00           C  
ATOM    493  N7    G A  23      75.751 -24.712 -25.724  1.00  0.00           N  
ATOM    494  C5    G A  23      76.697 -25.389 -24.954  1.00  0.00           C  
ATOM    495  C6    G A  23      77.816 -24.894 -24.239  1.00  0.00           C  
ATOM    496  O6    G A  23      78.212 -23.735 -24.134  1.00  0.00           O  
ATOM    497  N1    G A  23      78.510 -25.926 -23.593  1.00  0.00           N  
ATOM    498  C2    G A  23      78.166 -27.264 -23.633  1.00  0.00           C  
ATOM    499  N2    G A  23      78.955 -28.094 -22.949  1.00  0.00           N  
ATOM    500  N3    G A  23      77.114 -27.728 -24.305  1.00  0.00           N  
ATOM    501  C4    G A  23      76.431 -26.738 -24.938  1.00  0.00           C  
ATOM    502  P     G A  24      70.620 -27.849 -23.452  1.00  0.00           P  
ATOM    503  O1P   G A  24      70.648 -26.376 -23.596  1.00  0.00           O  
ATOM    504  O2P   G A  24      69.281 -28.452 -23.255  1.00  0.00           O  
ATOM    505  O5*   G A  24      71.633 -28.323 -22.248  1.00  0.00           O  
ATOM    506  C5*   G A  24      71.794 -29.719 -22.021  1.00  0.00           C  
ATOM    507  C4*   G A  24      72.765 -30.142 -20.761  1.00  0.00           C  
ATOM    508  O4*   G A  24      74.001 -29.690 -21.384  1.00  0.00           O  
ATOM    509  C3*   G A  24      72.583 -29.194 -19.575  1.00  0.00           C  
ATOM    510  O3*   G A  24      71.515 -29.314 -18.426  1.00  0.00           O  
ATOM    511  C2*   G A  24      74.024 -28.970 -19.121  1.00  0.00           C  
ATOM    512  O2*   G A  24      74.504 -30.092 -18.404  1.00  0.00           O  
ATOM    513  C1*   G A  24      74.764 -28.939 -20.454  1.00  0.00           C  
ATOM    514  N9    G A  24      74.979 -27.539 -20.912  1.00  0.00           N  
ATOM    515  C8    G A  24      74.127 -26.712 -21.613  1.00  0.00           C  
ATOM    516  N7    G A  24      74.625 -25.525 -21.864  1.00  0.00           N  
ATOM    517  C5    G A  24      75.894 -25.567 -21.289  1.00  0.00           C  
ATOM    518  C6    G A  24      76.907 -24.577 -21.236  1.00  0.00           C  
ATOM    519  O6    G A  24      76.894 -23.436 -21.693  1.00  0.00           O  
ATOM    520  N1    G A  24      78.041 -25.040 -20.555  1.00  0.00           N  
ATOM    521  C2    G A  24      78.179 -26.296 -19.997  1.00  0.00           C  
ATOM    522  N2    G A  24      79.339 -26.544 -19.388  1.00  0.00           N  
ATOM    523  N3    G A  24      77.227 -27.225 -20.047  1.00  0.00           N  
ATOM    524  C4    G A  24      76.120 -26.793 -20.706  1.00  0.00           C  
ATOM    525  P     A A  25      70.782 -27.806 -18.193  1.00  0.00           P  
ATOM    526  O1P   A A  25      70.739 -26.364 -18.523  1.00  0.00           O  
ATOM    527  O2P   A A  25      69.501 -28.406 -17.761  1.00  0.00           O  
ATOM    528  O5*   A A  25      71.878 -27.195 -17.036  1.00  0.00           O  
ATOM    529  C5*   A A  25      72.133 -28.541 -16.646  1.00  0.00           C  
ATOM    530  C4*   A A  25      73.400 -28.712 -15.518  1.00  0.00           C  
ATOM    531  O4*   A A  25      74.632 -28.383 -16.222  1.00  0.00           O  
ATOM    532  C3*   A A  25      73.238 -27.577 -14.507  1.00  0.00           C  
ATOM    533  O3*   A A  25      72.451 -28.044 -13.442  1.00  0.00           O  
ATOM    534  C2*   A A  25      74.684 -27.296 -14.110  1.00  0.00           C  
ATOM    535  O2*   A A  25      75.166 -28.288 -13.219  1.00  0.00           O  
ATOM    536  C1*   A A  25      75.411 -27.498 -15.435  1.00  0.00           C  
ATOM    537  N9    A A  25      75.393 -26.206 -16.178  1.00  0.00           N  
ATOM    538  C8    A A  25      74.475 -25.747 -17.096  1.00  0.00           C  
ATOM    539  N7    A A  25      74.747 -24.568 -17.566  1.00  0.00           N  
ATOM    540  C5    A A  25      75.924 -24.212 -16.923  1.00  0.00           C  
ATOM    541  C6    A A  25      76.731 -23.065 -16.990  1.00  0.00           C  
ATOM    542  N6    A A  25      76.458 -22.015 -17.778  1.00  0.00           N  
ATOM    543  N1    A A  25      77.831 -23.036 -16.217  1.00  0.00           N  
ATOM    544  C2    A A  25      78.096 -24.083 -15.436  1.00  0.00           C  
ATOM    545  N3    A A  25      77.419 -25.201 -15.290  1.00  0.00           N  
ATOM    546  C4    A A  25      76.322 -25.205 -16.074  1.00  0.00           C  
ATOM    547  P     U A  26      71.486 -26.988 -12.610  1.00  0.00           P  
ATOM    548  O1P   U A  26      70.743 -26.457 -13.775  1.00  0.00           O  
ATOM    549  O2P   U A  26      70.670 -27.683 -11.589  1.00  0.00           O  
ATOM    550  O5*   U A  26      71.998 -25.603 -11.817  1.00  0.00           O  
ATOM    551  C5*   U A  26      72.834 -25.935 -10.719  1.00  0.00           C  
ATOM    552  C4*   U A  26      73.622 -24.698 -10.174  1.00  0.00           C  
ATOM    553  O4*   U A  26      74.613 -24.360 -11.186  1.00  0.00           O  
ATOM    554  C3*   U A  26      72.738 -23.454 -10.098  1.00  0.00           C  
ATOM    555  O3*   U A  26      72.220 -23.377  -8.839  1.00  0.00           O  
ATOM    556  C2*   U A  26      73.747 -22.327 -10.310  1.00  0.00           C  
ATOM    557  O2*   U A  26      74.507 -22.107  -9.134  1.00  0.00           O  
ATOM    558  C1*   U A  26      74.690 -22.951 -11.337  1.00  0.00           C  
ATOM    559  N1    U A  26      74.325 -22.621 -12.743  1.00  0.00           N  
ATOM    560  C2    U A  26      74.769 -21.420 -13.240  1.00  0.00           C  
ATOM    561  O2    U A  26      75.433 -20.636 -12.583  1.00  0.00           O  
ATOM    562  N3    U A  26      74.412 -21.149 -14.547  1.00  0.00           N  
ATOM    563  C4    U A  26      73.666 -21.961 -15.377  1.00  0.00           C  
ATOM    564  O4    U A  26      73.410 -21.611 -16.530  1.00  0.00           O  
ATOM    565  C5    U A  26      73.245 -23.199 -14.767  1.00  0.00           C  
ATOM    566  C6    U A  26      73.578 -23.488 -13.498  1.00  0.00           C  
ATOM    567  P     A A  27      71.952 -22.751  -8.480  1.00  0.00           P  
ATOM    568  O1P   A A  27      71.721 -23.154  -9.879  1.00  0.00           O  
ATOM    569  O2P   A A  27      71.221 -23.446  -7.380  1.00  0.00           O  
ATOM    570  O5*   A A  27      71.591 -21.195  -8.447  1.00  0.00           O  
ATOM    571  C5*   A A  27      72.071 -20.323  -7.428  1.00  0.00           C  
ATOM    572  C4*   A A  27      72.451 -18.991  -8.034  1.00  0.00           C  
ATOM    573  O4*   A A  27      73.042 -19.243  -9.346  1.00  0.00           O  
ATOM    574  C3*   A A  27      71.354 -17.985  -8.364  1.00  0.00           C  
ATOM    575  O3*   A A  27      70.895 -17.243  -7.232  1.00  0.00           O  
ATOM    576  C2*   A A  27      72.089 -17.073  -9.339  1.00  0.00           C  
ATOM    577  O2*   A A  27      73.026 -16.234  -8.695  1.00  0.00           O  
ATOM    578  C1*   A A  27      72.876 -18.092 -10.166  1.00  0.00           C  
ATOM    579  N9    A A  27      72.136 -18.465 -11.404  1.00  0.00           N  
ATOM    580  C8    A A  27      71.468 -19.632 -11.696  1.00  0.00           C  
ATOM    581  N7    A A  27      70.920 -19.646 -12.873  1.00  0.00           N  
ATOM    582  C5    A A  27      71.241 -18.404 -13.405  1.00  0.00           C  
ATOM    583  C6    A A  27      70.948 -17.799 -14.638  1.00  0.00           C  
ATOM    584  N6    A A  27      70.232 -18.394 -15.603  1.00  0.00           N  
ATOM    585  N1    A A  27      71.420 -16.556 -14.845  1.00  0.00           N  
ATOM    586  C2    A A  27      72.130 -15.970 -13.881  1.00  0.00           C  
ATOM    587  N3    A A  27      72.465 -16.434 -12.697  1.00  0.00           N  
ATOM    588  C4    A A  27      71.980 -17.679 -12.516  1.00  0.00           C  
ATOM    589  P     G A  28      69.239 -17.006  -7.075  1.00  0.00           P  
ATOM    590  O1P   G A  28      68.199 -17.944  -7.580  1.00  0.00           O  
ATOM    591  O2P   G A  28      69.097 -16.413  -5.720  1.00  0.00           O  
ATOM    592  O5*   G A  28      69.392 -15.809  -8.110  1.00  0.00           O  
ATOM    593  C5*   G A  28      70.301 -14.732  -7.851  1.00  0.00           C  
ATOM    594  C4*   G A  28      70.130 -13.658  -8.886  1.00  0.00           C  
ATOM    595  O4*   G A  28      70.618 -14.127 -10.169  1.00  0.00           O  
ATOM    596  C3*   G A  28      68.691 -13.255  -9.146  1.00  0.00           C  
ATOM    597  O3*   G A  28      68.228 -12.310  -8.189  1.00  0.00           O  
ATOM    598  C2*   G A  28      68.750 -12.699 -10.564  1.00  0.00           C  
ATOM    599  O2*   G A  28      69.174 -11.352 -10.606  1.00  0.00           O  
ATOM    600  C1*   G A  28      69.809 -13.598 -11.208  1.00  0.00           C  
ATOM    601  N9    G A  28      69.209 -14.731 -11.966  1.00  0.00           N  
ATOM    602  C8    G A  28      69.087 -16.055 -11.601  1.00  0.00           C  
ATOM    603  N7    G A  28      68.504 -16.806 -12.505  1.00  0.00           N  
ATOM    604  C5    G A  28      68.220 -15.917 -13.542  1.00  0.00           C  
ATOM    605  C6    G A  28      67.591 -16.143 -14.793  1.00  0.00           C  
ATOM    606  O6    G A  28      67.148 -17.193 -15.253  1.00  0.00           O  
ATOM    607  N1    G A  28      67.504 -14.963 -15.543  1.00  0.00           N  
ATOM    608  C2    G A  28      67.963 -13.725 -15.137  1.00  0.00           C  
ATOM    609  N2    G A  28      67.785 -12.721 -15.998  1.00  0.00           N  
ATOM    610  N3    G A  28      68.552 -13.514 -13.962  1.00  0.00           N  
ATOM    611  C4    G A  28      68.647 -14.650 -13.222  1.00  0.00           C  
ATOM    612  P     U A  29      66.649 -12.123  -7.956  1.00  0.00           P  
ATOM    613  O1P   U A  29      66.002 -13.457  -8.018  1.00  0.00           O  
ATOM    614  O2P   U A  29      66.487 -11.286  -6.740  1.00  0.00           O  
ATOM    615  O5*   U A  29      66.192 -11.257  -9.215  1.00  0.00           O  
ATOM    616  C5*   U A  29      66.706  -9.924  -9.400  1.00  0.00           C  
ATOM    617  C4*   U A  29      66.299  -9.362 -10.744  1.00  0.00           C  
ATOM    618  O4*   U A  29      66.917 -10.123 -11.811  1.00  0.00           O  
ATOM    619  C3*   U A  29      64.820  -9.361 -11.088  1.00  0.00           C  
ATOM    620  O3*   U A  29      64.147  -8.255 -10.508  1.00  0.00           O  
ATOM    621  C2*   U A  29      64.838  -9.288 -12.609  1.00  0.00           C  
ATOM    622  O2*   U A  29      65.050  -7.975 -13.099  1.00  0.00           O  
ATOM    623  C1*   U A  29      66.063 -10.140 -12.943  1.00  0.00           C  
ATOM    624  N1    U A  29      65.713 -11.555 -13.248  1.00  0.00           N  
ATOM    625  C2    U A  29      65.010 -11.791 -14.405  1.00  0.00           C  
ATOM    626  O2    U A  29      64.672 -10.901 -15.167  1.00  0.00           O  
ATOM    627  N3    U A  29      64.704 -13.114 -14.654  1.00  0.00           N  
ATOM    628  C4    U A  29      65.036 -14.195 -13.863  1.00  0.00           C  
ATOM    629  O4    U A  29      64.706 -15.337 -14.191  1.00  0.00           O  
ATOM    630  C5    U A  29      65.773 -13.848 -12.671  1.00  0.00           C  
ATOM    631  C6    U A  29      66.084 -12.569 -12.404  1.00  0.00           C  
ATOM    632  P     U A  30      62.572  -8.358 -10.210  1.00  0.00           P  
ATOM    633  O1P   U A  30      62.287  -9.724  -9.693  1.00  0.00           O  
ATOM    634  O2P   U A  30      62.178  -7.173  -9.408  1.00  0.00           O  
ATOM    635  O5*   U A  30      61.915  -8.198 -11.650  1.00  0.00           O  
ATOM    636  C5*   U A  30      62.251  -7.078 -12.488  1.00  0.00           C  
ATOM    637  C4*   U A  30      61.528  -7.174 -13.810  1.00  0.00           C  
ATOM    638  O4*   U A  30      62.095  -8.220 -14.643  1.00  0.00           O  
ATOM    639  C3*   U A  30      60.055  -7.518 -13.713  1.00  0.00           C  
ATOM    640  O3*   U A  30      59.290  -6.366 -13.404  1.00  0.00           O  
ATOM    641  C2*   U A  30      59.756  -8.110 -15.085  1.00  0.00           C  
ATOM    642  O2*   U A  30      59.503  -7.142 -16.081  1.00  0.00           O  
ATOM    643  C1*   U A  30      61.067  -8.826 -15.409  1.00  0.00           C  
ATOM    644  N1    U A  30      61.014 -10.277 -15.080  1.00  0.00           N  
ATOM    645  C2    U A  30      60.507 -11.120 -16.040  1.00  0.00           C  
ATOM    646  O2    U A  30      60.110 -10.726 -17.124  1.00  0.00           O  
ATOM    647  N3    U A  30      60.476 -12.458 -15.699  1.00  0.00           N  
ATOM    648  C4    U A  30      60.896 -13.009 -14.507  1.00  0.00           C  
ATOM    649  O4    U A  30      60.819 -14.225 -14.316  1.00  0.00           O  
ATOM    650  C5    U A  30      61.412 -12.048 -13.562  1.00  0.00           C  
ATOM    651  C6    U A  30      61.455 -10.740 -13.868  1.00  0.00           C  
ATOM    652  P     C A  31      58.007  -6.508 -12.451  1.00  0.00           P  
ATOM    653  O1P   C A  31      58.353  -7.420 -11.321  1.00  0.00           O  
ATOM    654  O2P   C A  31      57.503  -5.134 -12.168  1.00  0.00           O  
ATOM    655  O5*   C A  31      56.947  -7.239 -13.395  1.00  0.00           O  
ATOM    656  C5*   C A  31      56.537  -6.631 -14.642  1.00  0.00           C  
ATOM    657  C4*   C A  31      55.828  -7.631 -15.531  1.00  0.00           C  
ATOM    658  O4*   C A  31      56.743  -8.664 -15.969  1.00  0.00           O  
ATOM    659  C3*   C A  31      54.669  -8.396 -14.921  1.00  0.00           C  
ATOM    660  O3*   C A  31      53.480  -7.649 -14.946  1.00  0.00           O  
ATOM    661  C2*   C A  31      54.568  -9.608 -15.827  1.00  0.00           C  
ATOM    662  O2*   C A  31      53.887  -9.308 -17.023  1.00  0.00           O  
ATOM    663  C1*   C A  31      56.038  -9.875 -16.137  1.00  0.00           C  
ATOM    664  N1    C A  31      56.598 -10.891 -15.201  1.00  0.00           N  
ATOM    665  C2    C A  31      56.684 -12.206 -15.648  1.00  0.00           C  
ATOM    666  O2    C A  31      56.299 -12.475 -16.792  1.00  0.00           O  
ATOM    667  N3    C A  31      57.192 -13.148 -14.811  1.00  0.00           N  
ATOM    668  C4    C A  31      57.599 -12.816 -13.579  1.00  0.00           C  
ATOM    669  N4    C A  31      58.086 -13.770 -12.801  1.00  0.00           N  
ATOM    670  C5    C A  31      57.517 -11.468 -13.100  1.00  0.00           C  
ATOM    671  C6    C A  31      57.008 -10.544 -13.952  1.00  0.00           C  
ATOM    672  P     G A  32      52.738  -7.326 -13.567  1.00  0.00           P  
ATOM    673  O1P   G A  32      52.546  -8.596 -12.828  1.00  0.00           O  
ATOM    674  O2P   G A  32      53.467  -6.211 -12.923  1.00  0.00           O  
ATOM    675  O5*   G A  32      51.330  -6.764 -14.031  1.00  0.00           O  
ATOM    676  C5*   G A  32      50.120  -7.265 -13.465  1.00  0.00           C  
ATOM    677  C4*   G A  32      49.612  -8.409 -14.293  1.00  0.00           C  
ATOM    678  O4*   G A  32      50.435  -9.578 -14.090  1.00  0.00           O  
ATOM    679  C3*   G A  32      48.212  -8.866 -13.954  1.00  0.00           C  
ATOM    680  O3*   G A  32      47.323  -8.110 -14.748  1.00  0.00           O  
ATOM    681  C2*   G A  32      48.198 -10.299 -14.466  1.00  0.00           C  
ATOM    682  O2*   G A  32      48.011 -10.334 -15.866  1.00  0.00           O  
ATOM    683  C1*   G A  32      49.639 -10.735 -14.249  1.00  0.00           C  
ATOM    684  N9    G A  32      49.872 -11.666 -13.110  1.00  0.00           N  
ATOM    685  C8    G A  32      50.018 -11.383 -11.769  1.00  0.00           C  
ATOM    686  N7    G A  32      50.211 -12.441 -11.018  1.00  0.00           N  
ATOM    687  C5    G A  32      50.190 -13.500 -11.926  1.00  0.00           C  
ATOM    688  C6    G A  32      50.345 -14.892 -11.708  1.00  0.00           C  
ATOM    689  O6    G A  32      50.535 -15.491 -10.652  1.00  0.00           O  
ATOM    690  N1    G A  32      50.255 -15.611 -12.907  1.00  0.00           N  
ATOM    691  C2    G A  32      50.043 -15.057 -14.155  1.00  0.00           C  
ATOM    692  N2    G A  32      49.988 -15.913 -15.177  1.00  0.00           N  
ATOM    693  N3    G A  32      49.898 -13.750 -14.359  1.00  0.00           N  
ATOM    694  C4    G A  32      49.983 -13.037 -13.204  1.00  0.00           C  
ATOM    695  P     A A  33      46.586  -6.837 -14.136  1.00  0.00           P  
ATOM    696  O1P   A A  33      46.430  -6.986 -12.658  1.00  0.00           O  
ATOM    697  O2P   A A  33      47.317  -5.671 -14.685  1.00  0.00           O  
ATOM    698  O5*   A A  33      45.143  -6.910 -14.815  1.00  0.00           O  
ATOM    699  C5*   A A  33      44.914  -6.435 -16.170  1.00  0.00           C  
ATOM    700  C4*   A A  33      43.733  -7.157 -16.787  1.00  0.00           C  
ATOM    701  O4*   A A  33      44.194  -8.301 -17.535  1.00  0.00           O  
ATOM    702  C3*   A A  33      42.732  -7.701 -15.784  1.00  0.00           C  
ATOM    703  O3*   A A  33      41.756  -6.736 -15.445  1.00  0.00           O  
ATOM    704  C2*   A A  33      42.123  -8.895 -16.503  1.00  0.00           C  
ATOM    705  O2*   A A  33      41.018  -8.573 -17.317  1.00  0.00           O  
ATOM    706  C1*   A A  33      43.295  -9.379 -17.357  1.00  0.00           C  
ATOM    707  N9    A A  33      44.046 -10.493 -16.714  1.00  0.00           N  
ATOM    708  C8    A A  33      45.332 -10.502 -16.221  1.00  0.00           C  
ATOM    709  N7    A A  33      45.695 -11.642 -15.718  1.00  0.00           N  
ATOM    710  C5    A A  33      44.580 -12.452 -15.883  1.00  0.00           C  
ATOM    711  C6    A A  33      44.325 -13.793 -15.551  1.00  0.00           C  
ATOM    712  N6    A A  33      45.224 -14.589 -14.953  1.00  0.00           N  
ATOM    713  N1    A A  33      43.111 -14.286 -15.855  1.00  0.00           N  
ATOM    714  C2    A A  33      42.224 -13.489 -16.447  1.00  0.00           C  
ATOM    715  N3    A A  33      42.348 -12.229 -16.804  1.00  0.00           N  
ATOM    716  C4    A A  33      43.572 -11.759 -16.488  1.00  0.00           C  
ATOM    717  P     G A  34      41.241  -6.638 -13.930  1.00  0.00           P  
ATOM    718  O1P   G A  34      42.454  -6.463 -13.085  1.00  0.00           O  
ATOM    719  O2P   G A  34      40.139  -5.640 -13.848  1.00  0.00           O  
ATOM    720  O5*   G A  34      40.632  -8.083 -13.639  1.00  0.00           O  
ATOM    721  C5*   G A  34      39.598  -8.642 -14.473  1.00  0.00           C  
ATOM    722  C4*   G A  34      39.411 -10.106 -14.152  1.00  0.00           C  
ATOM    723  O4*   G A  34      40.596 -10.850 -14.526  1.00  0.00           O  
ATOM    724  C3*   G A  34      39.209 -10.412 -12.681  1.00  0.00           C  
ATOM    725  O3*   G A  34      37.845 -10.294 -12.355  1.00  0.00           O  
ATOM    726  C2*   G A  34      39.704 -11.844 -12.550  1.00  0.00           C  
ATOM    727  O2*   G A  34      38.723 -12.794 -12.895  1.00  0.00           O  
ATOM    728  C1*   G A  34      40.833 -11.881 -13.581  1.00  0.00           C  
ATOM    729  N9    G A  34      42.174 -11.658 -12.971  1.00  0.00           N  
ATOM    730  C8    G A  34      42.805 -10.472 -12.665  1.00  0.00           C  
ATOM    731  N7    G A  34      43.993 -10.623 -12.132  1.00  0.00           N  
ATOM    732  C5    G A  34      44.161 -12.006 -12.081  1.00  0.00           C  
ATOM    733  C6    G A  34      45.251 -12.778 -11.603  1.00  0.00           C  
ATOM    734  O6    G A  34      46.312 -12.393 -11.117  1.00  0.00           O  
ATOM    735  N1    G A  34      45.005 -14.150 -11.738  1.00  0.00           N  
ATOM    736  C2    G A  34      43.856 -14.706 -12.267  1.00  0.00           C  
ATOM    737  N2    G A  34      43.814 -16.039 -12.310  1.00  0.00           N  
ATOM    738  N3    G A  34      42.833 -13.982 -12.715  1.00  0.00           N  
ATOM    739  C4    G A  34      43.056 -12.646 -12.591  1.00  0.00           C  
ATOM    740  P     C A  35      37.608 -10.487 -10.858  1.00  0.00           P  
ATOM    741  O1P   C A  35      38.523  -9.574 -10.137  1.00  0.00           O  
ATOM    742  O2P   C A  35      36.163 -10.226 -10.673  1.00  0.00           O  
ATOM    743  O5*   C A  35      37.939 -12.003 -10.470  1.00  0.00           O  
ATOM    744  C5*   C A  35      37.222 -13.064 -11.127  1.00  0.00           C  
ATOM    745  C4*   C A  35      37.779 -14.408 -10.702  1.00  0.00           C  
ATOM    746  O4*   C A  35      39.130 -14.547 -11.231  1.00  0.00           O  
ATOM    747  C3*   C A  35      37.951 -14.610  -9.196  1.00  0.00           C  
ATOM    748  O3*   C A  35      36.766 -15.031  -8.598  1.00  0.00           O  
ATOM    749  C2*   C A  35      39.048 -15.673  -9.139  1.00  0.00           C  
ATOM    750  O2*   C A  35      38.526 -16.952  -9.455  1.00  0.00           O  
ATOM    751  C1*   C A  35      39.938 -15.258 -10.306  1.00  0.00           C  
ATOM    752  N1    C A  35      41.069 -14.373  -9.909  1.00  0.00           N  
ATOM    753  C2    C A  35      42.140 -14.952  -9.235  1.00  0.00           C  
ATOM    754  O2    C A  35      42.109 -16.166  -8.996  1.00  0.00           O  
ATOM    755  N3    C A  35      43.182 -14.164  -8.864  1.00  0.00           N  
ATOM    756  C4    C A  35      43.179 -12.853  -9.142  1.00  0.00           C  
ATOM    757  N4    C A  35      44.217 -12.128  -8.760  1.00  0.00           N  
ATOM    758  C5    C A  35      42.086 -12.239  -9.835  1.00  0.00           C  
ATOM    759  C6    C A  35      41.055 -13.044 -10.196  1.00  0.00           C  
ATOM    760  P     U A  36      36.436 -14.541  -7.077  1.00  0.00           P  
ATOM    761  O1P   U A  36      36.921 -13.155  -6.890  1.00  0.00           O  
ATOM    762  O2P   U A  36      35.009 -14.772  -6.761  1.00  0.00           O  
ATOM    763  O5*   U A  36      37.346 -15.552  -6.233  1.00  0.00           O  
ATOM    764  C5*   U A  36      37.104 -16.966  -6.340  1.00  0.00           C  
ATOM    765  C4*   U A  36      38.153 -17.733  -5.562  1.00  0.00           C  
ATOM    766  O4*   U A  36      39.442 -17.570  -6.220  1.00  0.00           O  
ATOM    767  C3*   U A  36      38.408 -17.251  -4.131  1.00  0.00           C  
ATOM    768  O3*   U A  36      37.492 -17.801  -3.237  1.00  0.00           O  
ATOM    769  C2*   U A  36      39.836 -17.730  -3.883  1.00  0.00           C  
ATOM    770  O2*   U A  36      39.861 -19.125  -3.631  1.00  0.00           O  
ATOM    771  C1*   U A  36      40.476 -17.515  -5.250  1.00  0.00           C  
ATOM    772  N1    U A  36      41.166 -16.203  -5.388  1.00  0.00           N  
ATOM    773  C2    U A  36      42.370 -16.058  -4.741  1.00  0.00           C  
ATOM    774  O2    U A  36      42.875 -16.946  -4.075  1.00  0.00           O  
ATOM    775  N3    U A  36      42.980 -14.829  -4.891  1.00  0.00           N  
ATOM    776  C4    U A  36      42.499 -13.758  -5.617  1.00  0.00           C  
ATOM    777  O4    U A  36      43.136 -12.705  -5.679  1.00  0.00           O  
ATOM    778  C5    U A  36      41.230 -14.005  -6.260  1.00  0.00           C  
ATOM    779  C6    U A  36      40.614 -15.193  -6.130  1.00  0.00           C  
ATOM    780  P     U A  37      37.011 -16.907  -1.959  1.00  0.00           P  
ATOM    781  O1P   U A  37      36.908 -15.486  -2.362  1.00  0.00           O  
ATOM    782  O2P   U A  37      35.797 -17.494  -1.352  1.00  0.00           O  
ATOM    783  O5*   U A  37      38.257 -17.099  -0.971  1.00  0.00           O  
ATOM    784  C5*   U A  37      38.595 -18.425  -0.526  1.00  0.00           C  
ATOM    785  C4*   U A  37      39.871 -18.389   0.291  1.00  0.00           C  
ATOM    786  O4*   U A  37      40.982 -18.043  -0.586  1.00  0.00           O  
ATOM    787  C3*   U A  37      39.928 -17.328   1.390  1.00  0.00           C  
ATOM    788  O3*   U A  37      39.315 -17.772   2.561  1.00  0.00           O  
ATOM    789  C2*   U A  37      41.431 -17.119   1.555  1.00  0.00           C  
ATOM    790  O2*   U A  37      42.012 -18.189   2.281  1.00  0.00           O  
ATOM    791  C1*   U A  37      41.918 -17.242   0.116  1.00  0.00           C  
ATOM    792  N1    U A  37      42.029 -15.937  -0.593  1.00  0.00           N  
ATOM    793  C2    U A  37      43.084 -15.125  -0.248  1.00  0.00           C  
ATOM    794  O2    U A  37      43.908 -15.433   0.597  1.00  0.00           O  
ATOM    795  N3    U A  37      43.154 -13.925  -0.926  1.00  0.00           N  
ATOM    796  C4    U A  37      42.279 -13.477  -1.895  1.00  0.00           C  
ATOM    797  O4    U A  37      42.445 -12.380  -2.431  1.00  0.00           O  
ATOM    798  C5    U A  37      41.205 -14.397  -2.187  1.00  0.00           C  
ATOM    799  C6    U A  37      41.112 -15.572  -1.543  1.00  0.00           C  
ATOM    800  P     A A  38      38.531 -16.686   3.496  1.00  0.00           P  
ATOM    801  O1P   A A  38      37.869 -15.682   2.635  1.00  0.00           O  
ATOM    802  O2P   A A  38      37.658 -17.384   4.466  1.00  0.00           O  
ATOM    803  O5*   A A  38      39.761 -16.013   4.267  1.00  0.00           O  
ATOM    804  C5*   A A  38      40.603 -16.836   5.095  1.00  0.00           C  
ATOM    805  C4*   A A  38      41.768 -16.021   5.622  1.00  0.00           C  
ATOM    806  O4*   A A  38      42.640 -15.673   4.509  1.00  0.00           O  
ATOM    807  C3*   A A  38      41.410 -14.672   6.246  1.00  0.00           C  
ATOM    808  O3*   A A  38      41.036 -14.809   7.581  1.00  0.00           O  
ATOM    809  C2*   A A  38      42.708 -13.886   6.074  1.00  0.00           C  
ATOM    810  O2*   A A  38      43.673 -14.297   7.028  1.00  0.00           O  
ATOM    811  C1*   A A  38      43.189 -14.381   4.714  1.00  0.00           C  
ATOM    812  N9    A A  38      42.766 -13.516   3.577  1.00  0.00           N  
ATOM    813  C8    A A  38      41.797 -13.746   2.626  1.00  0.00           C  
ATOM    814  N7    A A  38      41.669 -12.787   1.762  1.00  0.00           N  
ATOM    815  C5    A A  38      42.612 -11.850   2.158  1.00  0.00           C  
ATOM    816  C6    A A  38      42.975 -10.595   1.644  1.00  0.00           C  
ATOM    817  N6    A A  38      42.400 -10.044   0.566  1.00  0.00           N  
ATOM    818  N1    A A  38      43.954  -9.925   2.279  1.00  0.00           N  
ATOM    819  C2    A A  38      44.520 -10.478   3.350  1.00  0.00           C  
ATOM    820  N3    A A  38      44.267 -11.636   3.919  1.00  0.00           N  
ATOM    821  C4    A A  38      43.283 -12.287   3.264  1.00  0.00           C  
ATOM    822  P     G A  39      39.896 -13.807   8.183  1.00  0.00           P  
ATOM    823  O1P   G A  39      38.879 -13.537   7.143  1.00  0.00           O  
ATOM    824  O2P   G A  39      39.380 -14.332   9.467  1.00  0.00           O  
ATOM    825  O5*   G A  39      40.765 -12.489   8.448  1.00  0.00           O  
ATOM    826  C5*   G A  39      41.873 -12.556   9.364  1.00  0.00           C  
ATOM    827  C4*   G A  39      42.624 -11.240   9.366  1.00  0.00           C  
ATOM    828  O4*   G A  39      43.275 -11.066   8.075  1.00  0.00           O  
ATOM    829  C3*   G A  39      41.766  -9.983   9.516  1.00  0.00           C  
ATOM    830  O3*   G A  39      41.490  -9.709  10.854  1.00  0.00           O  
ATOM    831  C2*   G A  39      42.642  -8.917   8.865  1.00  0.00           C  
ATOM    832  O2*   G A  39      43.702  -8.540   9.730  1.00  0.00           O  
ATOM    833  C1*   G A  39      43.266  -9.695   7.712  1.00  0.00           C  
ATOM    834  N9    G A  39      42.523  -9.563   6.429  1.00  0.00           N  
ATOM    835  C8    G A  39      41.715 -10.480   5.792  1.00  0.00           C  
ATOM    836  N7    G A  39      41.202 -10.048   4.665  1.00  0.00           N  
ATOM    837  C5    G A  39      41.707  -8.752   4.546  1.00  0.00           C  
ATOM    838  C6    G A  39      41.506  -7.784   3.530  1.00  0.00           C  
ATOM    839  O6    G A  39      40.829  -7.868   2.508  1.00  0.00           O  
ATOM    840  N1    G A  39      42.207  -6.601   3.805  1.00  0.00           N  
ATOM    841  C2    G A  39      42.998  -6.383   4.916  1.00  0.00           C  
ATOM    842  N2    G A  39      43.583  -5.186   4.995  1.00  0.00           N  
ATOM    843  N3    G A  39      43.186  -7.294   5.868  1.00  0.00           N  
ATOM    844  C4    G A  39      42.513  -8.449   5.617  1.00  0.00           C  
ATOM    845  P     G A  40      40.053  -9.037  11.240  1.00  0.00           P  
ATOM    846  O1P   G A  40      39.001  -9.585  10.354  1.00  0.00           O  
ATOM    847  O2P   G A  40      39.802  -9.164  12.693  1.00  0.00           O  
ATOM    848  O5*   G A  40      40.329  -7.505  10.868  1.00  0.00           O  
ATOM    849  C5*   G A  40      41.382  -6.801  11.552  1.00  0.00           C  
ATOM    850  C4*   G A  40      41.548  -5.416  10.962  1.00  0.00           C  
ATOM    851  O4*   G A  40      42.063  -5.541   9.604  1.00  0.00           O  
ATOM    852  C3*   G A  40      40.261  -4.604  10.793  1.00  0.00           C  
ATOM    853  O3*   G A  40      39.915  -3.946  11.971  1.00  0.00           O  
ATOM    854  C2*   G A  40      40.636  -3.642   9.668  1.00  0.00           C  
ATOM    855  O2*   G A  40      41.467  -2.600  10.153  1.00  0.00           O  
ATOM    856  C1*   G A  40      41.508  -4.526   8.782  1.00  0.00           C  
ATOM    857  N9    G A  40      40.758  -5.190   7.678  1.00  0.00           N  
ATOM    858  C8    G A  40      40.373  -6.507   7.556  1.00  0.00           C  
ATOM    859  N7    G A  40      39.720  -6.771   6.450  1.00  0.00           N  
ATOM    860  C5    G A  40      39.668  -5.542   5.793  1.00  0.00           C  
ATOM    861  C6    G A  40      39.088  -5.195   4.547  1.00  0.00           C  
ATOM    862  O6    G A  40      38.489  -5.914   3.750  1.00  0.00           O  
ATOM    863  N1    G A  40      39.265  -3.836   4.260  1.00  0.00           N  
ATOM    864  C2    G A  40      39.917  -2.928   5.071  1.00  0.00           C  
ATOM    865  N2    G A  40      39.980  -1.674   4.619  1.00  0.00           N  
ATOM    866  N3    G A  40      40.461  -3.253   6.242  1.00  0.00           N  
ATOM    867  C4    G A  40      40.298  -4.571   6.535  1.00  0.00           C  
ATOM    868  P     U A  41      38.334  -3.748  12.322  1.00  0.00           P  
ATOM    869  O1P   U A  41      37.576  -4.939  11.876  1.00  0.00           O  
ATOM    870  O2P   U A  41      38.167  -3.374  13.744  1.00  0.00           O  
ATOM    871  O5*   U A  41      37.974  -2.497  11.389  1.00  0.00           O  
ATOM    872  C5*   U A  41      38.666  -1.252  11.592  1.00  0.00           C  
ATOM    873  C4*   U A  41      38.262  -0.254  10.525  1.00  0.00           C  
ATOM    874  O4*   U A  41      38.772  -0.707   9.238  1.00  0.00           O  
ATOM    875  C3*   U A  41      36.760  -0.098  10.294  1.00  0.00           C  
ATOM    876  O3*   U A  41      36.191   0.795  11.199  1.00  0.00           O  
ATOM    877  C2*   U A  41      36.708   0.407   8.855  1.00  0.00           C  
ATOM    878  O2*   U A  41      37.062   1.780   8.791  1.00  0.00           O  
ATOM    879  C1*   U A  41      37.850  -0.374   8.214  1.00  0.00           C  
ATOM    880  N1    U A  41      37.414  -1.638   7.557  1.00  0.00           N  
ATOM    881  C2    U A  41      36.747  -1.526   6.362  1.00  0.00           C  
ATOM    882  O2    U A  41      36.505  -0.452   5.836  1.00  0.00           O  
ATOM    883  N3    U A  41      36.359  -2.719   5.784  1.00  0.00           N  
ATOM    884  C4    U A  41      36.578  -3.983   6.290  1.00  0.00           C  
ATOM    885  O4    U A  41      36.183  -4.980   5.680  1.00  0.00           O  
ATOM    886  C5    U A  41      37.287  -4.000   7.548  1.00  0.00           C  
ATOM    887  C6    U A  41      37.676  -2.855   8.132  1.00  0.00           C  
ATOM    888  P     U A  42      34.724   0.526  11.651  1.00  0.00           P  
ATOM    889  O1P   U A  42      34.494  -0.932  11.784  1.00  0.00           O  
ATOM    890  O2P   U A  42      34.453   1.333  12.861  1.00  0.00           O  
ATOM    891  O5*   U A  42      33.872   1.097  10.421  1.00  0.00           O  
ATOM    892  C5*   U A  42      34.015   2.482  10.056  1.00  0.00           C  
ATOM    893  C4*   U A  42      33.222   2.772   8.799  1.00  0.00           C  
ATOM    894  O4*   U A  42      33.839   2.073   7.681  1.00  0.00           O  
ATOM    895  C3*   U A  42      31.777   2.272   8.792  1.00  0.00           C  
ATOM    896  O3*   U A  42      30.920   3.176   9.416  1.00  0.00           O  
ATOM    897  C2*   U A  42      31.495   2.128   7.299  1.00  0.00           C  
ATOM    898  O2*   U A  42      31.270   3.395   6.705  1.00  0.00           O  
ATOM    899  C1*   U A  42      32.839   1.626   6.779  1.00  0.00           C  
ATOM    900  N1    U A  42      32.930   0.142   6.688  1.00  0.00           N  
ATOM    901  C2    U A  42      32.244  -0.465   5.664  1.00  0.00           C  
ATOM    902  O2    U A  42      31.582   0.156   4.849  1.00  0.00           O  
ATOM    903  N3    U A  42      32.352  -1.841   5.613  1.00  0.00           N  
ATOM    904  C4    U A  42      33.069  -2.640   6.479  1.00  0.00           C  
ATOM    905  O4    U A  42      33.091  -3.864   6.331  1.00  0.00           O  
ATOM    906  C5    U A  42      33.754  -1.912   7.520  1.00  0.00           C  
ATOM    907  C6    U A  42      33.667  -0.574   7.594  1.00  0.00           C  
ATOM    908  P     G A  43      31.245   5.116   9.302  1.00  0.00           P  
ATOM    909  O1P   G A  43      30.213   5.513   9.298  1.00  0.00           O  
ATOM    910  O2P   G A  43      32.025   5.222  10.247  1.00  0.00           O  
ATOM    911  O5*   G A  43      31.840   5.437   7.851  1.00  0.00           O  
ATOM    912  C5*   G A  43      32.526   4.395   7.131  1.00  0.00           C  
ATOM    913  C4*   G A  43      32.892   4.877   5.743  1.00  0.00           C  
ATOM    914  O4*   G A  43      31.670   5.061   4.971  1.00  0.00           O  
ATOM    915  C3*   G A  43      33.580   6.242   5.671  1.00  0.00           C  
ATOM    916  O3*   G A  43      34.953   6.134   5.881  1.00  0.00           O  
ATOM    917  C2*   G A  43      33.235   6.699   4.256  1.00  0.00           C  
ATOM    918  O2*   G A  43      34.034   6.024   3.300  1.00  0.00           O  
ATOM    919  C1*   G A  43      31.814   6.172   4.100  1.00  0.00           C  
ATOM    920  N9    G A  43      30.763   7.168   4.450  1.00  0.00           N  
ATOM    921  C8    G A  43      29.956   7.228   5.565  1.00  0.00           C  
ATOM    922  N7    G A  43      29.125   8.244   5.568  1.00  0.00           N  
ATOM    923  C5    G A  43      29.401   8.902   4.370  1.00  0.00           C  
ATOM    924  C6    G A  43      28.823  10.073   3.816  1.00  0.00           C  
ATOM    925  O6    G A  43      27.931  10.783   4.276  1.00  0.00           O  
ATOM    926  N1    G A  43      29.401  10.394   2.581  1.00  0.00           N  
ATOM    927  C2    G A  43      30.406   9.678   1.961  1.00  0.00           C  
ATOM    928  N2    G A  43      30.823  10.149   0.783  1.00  0.00           N  
ATOM    929  N3    G A  43      30.949   8.580   2.481  1.00  0.00           N  
ATOM    930  C4    G A  43      30.400   8.254   3.681  1.00  0.00           C  
ATOM    931  P     C A  44      35.728   7.348   6.649  1.00  0.00           P  
ATOM    932  O1P   C A  44      34.849   7.907   7.701  1.00  0.00           O  
ATOM    933  O2P   C A  44      37.066   6.900   7.098  1.00  0.00           O  
ATOM    934  O5*   C A  44      35.884   8.405   5.455  1.00  0.00           O  
ATOM    935  C5*   C A  44      36.630   8.029   4.284  1.00  0.00           C  
ATOM    936  C4*   C A  44      36.544   9.124   3.240  1.00  0.00           C  
ATOM    937  O4*   C A  44      35.175   9.199   2.749  1.00  0.00           O  
ATOM    938  C3*   C A  44      36.834  10.542   3.736  1.00  0.00           C  
ATOM    939  O3*   C A  44      38.203  10.807   3.751  1.00  0.00           O  
ATOM    940  C2*   C A  44      36.080  11.396   2.721  1.00  0.00           C  
ATOM    941  O2*   C A  44      36.786  11.465   1.496  1.00  0.00           O  
ATOM    942  C1*   C A  44      34.836  10.548   2.469  1.00  0.00           C  
ATOM    943  N1    C A  44      33.676  10.918   3.327  1.00  0.00           N  
ATOM    944  C2    C A  44      32.993  12.093   3.025  1.00  0.00           C  
ATOM    945  O2    C A  44      33.376  12.775   2.067  1.00  0.00           O  
ATOM    946  N3    C A  44      31.933  12.448   3.795  1.00  0.00           N  
ATOM    947  C4    C A  44      31.550  11.682   4.824  1.00  0.00           C  
ATOM    948  N4    C A  44      30.508  12.071   5.543  1.00  0.00           N  
ATOM    949  C5    C A  44      32.238  10.469   5.150  1.00  0.00           C  
ATOM    950  C6    C A  44      33.295  10.133   4.371  1.00  0.00           C  
ATOM    951  P     G A  45      38.799  11.784   4.913  1.00  0.00           P  
ATOM    952  O1P   G A  45      38.067  11.550   6.177  1.00  0.00           O  
ATOM    953  O2P   G A  45      40.272  11.652   4.988  1.00  0.00           O  
ATOM    954  O5*   G A  45      38.417  13.222   4.325  1.00  0.00           O  
ATOM    955  C5*   G A  45      38.951  13.618   3.049  1.00  0.00           C  
ATOM    956  C4*   G A  45      38.362  14.951   2.629  1.00  0.00           C  
ATOM    957  O4*   G A  45      36.945  14.772   2.351  1.00  0.00           O  
ATOM    958  C3*   G A  45      38.393  16.054   3.688  1.00  0.00           C  
ATOM    959  O3*   G A  45      39.618  16.718   3.700  1.00  0.00           O  
ATOM    960  C2*   G A  45      37.242  16.954   3.247  1.00  0.00           C  
ATOM    961  O2*   G A  45      37.617  17.740   2.128  1.00  0.00           O  
ATOM    962  C1*   G A  45      36.227  15.929   2.748  1.00  0.00           C  
ATOM    963  N9    G A  45      35.232  15.522   3.779  1.00  0.00           N  
ATOM    964  C8    G A  45      35.144  14.344   4.488  1.00  0.00           C  
ATOM    965  N7    G A  45      34.140  14.301   5.331  1.00  0.00           N  
ATOM    966  C5    G A  45      33.518  15.539   5.168  1.00  0.00           C  
ATOM    967  C6    G A  45      32.375  16.078   5.811  1.00  0.00           C  
ATOM    968  O6    G A  45      31.661  15.566   6.670  1.00  0.00           O  
ATOM    969  N1    G A  45      32.088  17.369   5.347  1.00  0.00           N  
ATOM    970  C2    G A  45      32.813  18.051   4.389  1.00  0.00           C  
ATOM    971  N2    G A  45      32.376  19.275   4.083  1.00  0.00           N  
ATOM    972  N3    G A  45      33.886  17.544   3.786  1.00  0.00           N  
ATOM    973  C4    G A  45      34.178  16.291   4.224  1.00  0.00           C  
ATOM    974  P     A A  46      40.196  17.274   5.123  1.00  0.00           P  
ATOM    975  O1P   A A  46      39.847  16.322   6.201  1.00  0.00           O  
ATOM    976  O2P   A A  46      41.634  17.605   4.997  1.00  0.00           O  
ATOM    977  O5*   A A  46      39.343  18.618   5.289  1.00  0.00           O  
ATOM    978  C5*   A A  46      39.463  19.648   4.292  1.00  0.00           C  
ATOM    979  C4*   A A  46      38.483  20.766   4.581  1.00  0.00           C  
ATOM    980  O4*   A A  46      37.127  20.269   4.377  1.00  0.00           O  
ATOM    981  C3*   A A  46      38.470  21.288   6.017  1.00  0.00           C  
ATOM    982  O3*   A A  46      39.461  22.246   6.220  1.00  0.00           O  
ATOM    983  C2*   A A  46      37.062  21.863   6.137  1.00  0.00           C  
ATOM    984  O2*   A A  46      36.969  23.112   5.471  1.00  0.00           O  
ATOM    985  C1*   A A  46      36.250  20.863   5.320  1.00  0.00           C  
ATOM    986  N9    A A  46      35.645  19.774   6.137  1.00  0.00           N  
ATOM    987  C8    A A  46      36.020  18.453   6.234  1.00  0.00           C  
ATOM    988  N7    A A  46      35.282  17.754   7.041  1.00  0.00           N  
ATOM    989  C5    A A  46      34.350  18.665   7.517  1.00  0.00           C  
ATOM    990  C6    A A  46      33.280  18.543   8.418  1.00  0.00           C  
ATOM    991  N6    A A  46      32.955  17.393   9.028  1.00  0.00           N  
ATOM    992  N1    A A  46      32.553  19.646   8.670  1.00  0.00           N  
ATOM    993  C2    A A  46      32.882  20.784   8.062  1.00  0.00           C  
ATOM    994  N3    A A  46      33.854  21.019   7.207  1.00  0.00           N  
ATOM    995  C4    A A  46      34.566  19.897   6.972  1.00  0.00           C  
ATOM    996  P     G A  47      40.185  22.330   7.681  1.00  0.00           P  
ATOM    997  O1P   G A  47      40.334  20.966   8.235  1.00  0.00           O  
ATOM    998  O2P   G A  47      41.426  23.129   7.593  1.00  0.00           O  
ATOM    999  O5*   G A  47      39.082  23.134   8.516  1.00  0.00           O  
ATOM   1000  C5*   G A  47      38.714  24.459   8.092  1.00  0.00           C  
ATOM   1001  C4*   G A  47      37.573  24.980   8.943  1.00  0.00           C  
ATOM   1002  O4*   G A  47      36.377  24.199   8.658  1.00  0.00           O  
ATOM   1003  C3*   G A  47      37.753  24.839  10.457  1.00  0.00           C  
ATOM   1004  O3*   G A  47      38.492  25.895  10.984  1.00  0.00           O  
ATOM   1005  C2*   G A  47      36.309  24.825  10.949  1.00  0.00           C  
ATOM   1006  O2*   G A  47      35.761  26.132  10.935  1.00  0.00           O  
ATOM   1007  C1*   G A  47      35.613  24.040   9.842  1.00  0.00           C  
ATOM   1008  N9    G A  47      35.497  22.582  10.125  1.00  0.00           N  
ATOM   1009  C8    G A  47      36.201  21.530   9.578  1.00  0.00           C  
ATOM   1010  N7    G A  47      35.854  20.356  10.048  1.00  0.00           N  
ATOM   1011  C5    G A  47      34.851  20.649  10.969  1.00  0.00           C  
ATOM   1012  C6    G A  47      34.090  19.786  11.798  1.00  0.00           C  
ATOM   1013  O6    G A  47      34.144  18.562  11.890  1.00  0.00           O  
ATOM   1014  N1    G A  47      33.178  20.502  12.584  1.00  0.00           N  
ATOM   1015  C2    G A  47      33.021  21.875  12.572  1.00  0.00           C  
ATOM   1016  N2    G A  47      32.095  22.367  13.397  1.00  0.00           N  
ATOM   1017  N3    G A  47      33.736  22.684  11.795  1.00  0.00           N  
ATOM   1018  C4    G A  47      34.626  22.005  11.024  1.00  0.00           C  
ATOM   1019  P     U A  48      39.510  25.723  12.290  1.00  0.00           P  
ATOM   1020  O1P   U A  48      40.136  24.391  12.153  1.00  0.00           O  
ATOM   1021  O2P   U A  48      40.442  26.859  12.472  1.00  0.00           O  
ATOM   1022  O5*   U A  48      38.444  25.702  13.483  1.00  0.00           O  
ATOM   1023  C5*   U A  48      37.651  26.878  13.733  1.00  0.00           C  
ATOM   1024  C4*   U A  48      36.630  26.593  14.817  1.00  0.00           C  
ATOM   1025  O4*   U A  48      35.654  25.641  14.307  1.00  0.00           O  
ATOM   1026  C3*   U A  48      37.170  25.925  16.082  1.00  0.00           C  
ATOM   1027  O3*   U A  48      37.698  26.862  16.969  1.00  0.00           O  
ATOM   1028  C2*   U A  48      35.927  25.229  16.630  1.00  0.00           C  
ATOM   1029  O2*   U A  48      35.060  26.161  17.252  1.00  0.00           O  
ATOM   1030  C1*   U A  48      35.240  24.771  15.348  1.00  0.00           C  
ATOM   1031  N1    U A  48      35.584  23.377  14.950  1.00  0.00           N  
ATOM   1032  C2    U A  48      35.018  22.360  15.681  1.00  0.00           C  
ATOM   1033  O2    U A  48      34.265  22.558  16.620  1.00  0.00           O  
ATOM   1034  N3    U A  48      35.360  21.083  15.283  1.00  0.00           N  
ATOM   1035  C4    U A  48      36.199  20.746  14.241  1.00  0.00           C  
ATOM   1036  O4    U A  48      36.431  19.564  13.979  1.00  0.00           O  
ATOM   1037  C5    U A  48      36.744  21.881  13.533  1.00  0.00           C  
ATOM   1038  C6    U A  48      36.428  23.134  13.899  1.00  0.00           C  
ATOM   1039  P     C A  49      39.092  26.733  17.032  1.00  0.00           P  
ATOM   1040  O1P   C A  49      39.833  26.648  15.755  1.00  0.00           O  
ATOM   1041  O2P   C A  49      39.437  27.880  17.902  1.00  0.00           O  
ATOM   1042  O5*   C A  49      39.260  25.366  17.847  1.00  0.00           O  
ATOM   1043  C5*   C A  49      38.808  25.305  19.203  1.00  0.00           C  
ATOM   1044  C4*   C A  49      38.945  23.899  19.783  1.00  0.00           C  
ATOM   1045  O4*   C A  49      38.222  22.969  18.965  1.00  0.00           O  
ATOM   1046  C3*   C A  49      40.353  23.339  19.789  1.00  0.00           C  
ATOM   1047  O3*   C A  49      40.981  23.763  21.006  1.00  0.00           O  
ATOM   1048  C2*   C A  49      40.088  21.846  19.894  1.00  0.00           C  
ATOM   1049  O2*   C A  49      39.709  21.491  21.229  1.00  0.00           O  
ATOM   1050  C1*   C A  49      38.902  21.697  18.937  1.00  0.00           C  
ATOM   1051  N1    C A  49      39.330  21.415  17.538  1.00  0.00           N  
ATOM   1052  C2    C A  49      39.931  20.186  17.279  1.00  0.00           C  
ATOM   1053  O2    C A  49      40.082  19.388  18.211  1.00  0.00           O  
ATOM   1054  N3    C A  49      40.329  19.909  16.010  1.00  0.00           N  
ATOM   1055  C4    C A  49      40.147  20.801  15.029  1.00  0.00           C  
ATOM   1056  N4    C A  49      40.553  20.483  13.808  1.00  0.00           N  
ATOM   1057  C5    C A  49      39.531  22.071  15.274  1.00  0.00           C  
ATOM   1058  C6    C A  49      39.141  22.328  16.549  1.00  0.00           C  
ATOM   1059  P     G A  50      42.558  24.105  21.048  1.00  0.00           P  
ATOM   1060  O1P   G A  50      42.922  24.780  19.784  1.00  0.00           O  
ATOM   1061  O2P   G A  50      42.856  24.754  22.344  1.00  0.00           O  
ATOM   1062  O5*   G A  50      43.233  22.640  21.051  1.00  0.00           O  
ATOM   1063  C5*   G A  50      43.096  21.771  22.183  1.00  0.00           C  
ATOM   1064  C4*   G A  50      43.356  20.313  21.811  1.00  0.00           C  
ATOM   1065  O4*   G A  50      42.521  19.954  20.703  1.00  0.00           O  
ATOM   1066  C3*   G A  50      44.757  20.010  21.312  1.00  0.00           C  
ATOM   1067  O3*   G A  50      45.564  19.682  22.454  1.00  0.00           O  
ATOM   1068  C2*   G A  50      44.535  18.730  20.526  1.00  0.00           C  
ATOM   1069  O2*   G A  50      44.389  17.613  21.411  1.00  0.00           O  
ATOM   1070  C1*   G A  50      43.211  19.041  19.829  1.00  0.00           C  
ATOM   1071  N9    G A  50      43.398  19.692  18.503  1.00  0.00           N  
ATOM   1072  C8    G A  50      43.202  21.007  18.143  1.00  0.00           C  
ATOM   1073  N7    G A  50      43.460  21.260  16.882  1.00  0.00           N  
ATOM   1074  C5    G A  50      43.855  20.025  16.371  1.00  0.00           C  
ATOM   1075  C6    G A  50      44.258  19.665  15.059  1.00  0.00           C  
ATOM   1076  O6    G A  50      44.352  20.374  14.060  1.00  0.00           O  
ATOM   1077  N1    G A  50      44.575  18.303  14.976  1.00  0.00           N  
ATOM   1078  C2    G A  50      44.511  17.404  16.023  1.00  0.00           C  
ATOM   1079  N2    G A  50      44.855  16.146  15.740  1.00  0.00           N  
ATOM   1080  N3    G A  50      44.133  17.742  17.254  1.00  0.00           N  
ATOM   1081  C4    G A  50      43.820  19.062  17.352  1.00  0.00           C  
ATOM   1082  P     A A  51      47.174  19.673  22.354  1.00  0.00           P  
ATOM   1083  O1P   A A  51      47.610  20.971  21.787  1.00  0.00           O  
ATOM   1084  O2P   A A  51      47.717  19.218  23.656  1.00  0.00           O  
ATOM   1085  O5*   A A  51      47.456  18.526  21.257  1.00  0.00           O  
ATOM   1086  C5*   A A  51      47.611  17.153  21.645  1.00  0.00           C  
ATOM   1087  C4*   A A  51      48.157  16.304  20.500  1.00  0.00           C  
ATOM   1088  O4*   A A  51      47.231  16.327  19.403  1.00  0.00           O  
ATOM   1089  C3*   A A  51      49.449  16.813  19.887  1.00  0.00           C  
ATOM   1090  O3*   A A  51      50.536  16.236  20.622  1.00  0.00           O  
ATOM   1091  C2*   A A  51      49.420  16.167  18.510  1.00  0.00           C  
ATOM   1092  O2*   A A  51      49.773  14.782  18.585  1.00  0.00           O  
ATOM   1093  C1*   A A  51      47.941  16.325  18.146  1.00  0.00           C  
ATOM   1094  N9    A A  51      47.667  17.608  17.440  1.00  0.00           N  
ATOM   1095  C8    A A  51      47.242  18.811  17.959  1.00  0.00           C  
ATOM   1096  N7    A A  51      47.094  19.745  17.071  1.00  0.00           N  
ATOM   1097  C5    A A  51      47.441  19.130  15.876  1.00  0.00           C  
ATOM   1098  C6    A A  51      47.492  19.594  14.552  1.00  0.00           C  
ATOM   1099  N6    A A  51      47.176  20.847  14.195  1.00  0.00           N  
ATOM   1100  N1    A A  51      47.880  18.721  13.604  1.00  0.00           N  
ATOM   1101  C2    A A  51      48.193  17.478  13.965  1.00  0.00           C  
ATOM   1102  N3    A A  51      48.183  16.933  15.163  1.00  0.00           N  
ATOM   1103  C4    A A  51      47.791  17.829  16.093  1.00  0.00           C  
ATOM   1104  P     G A  52      52.031  16.824  20.478  1.00  0.00           P  
ATOM   1105  O1P   G A  52      51.970  18.294  20.637  1.00  0.00           O  
ATOM   1106  O2P   G A  52      52.932  16.026  21.340  1.00  0.00           O  
ATOM   1107  O5*   G A  52      52.391  16.501  18.942  1.00  0.00           O  
ATOM   1108  C5*   G A  52      52.530  15.147  18.493  1.00  0.00           C  
ATOM   1109  C4*   G A  52      52.671  15.064  16.977  1.00  0.00           C  
ATOM   1110  O4*   G A  52      51.527  15.652  16.346  1.00  0.00           O  
ATOM   1111  C3*   G A  52      53.826  15.857  16.402  1.00  0.00           C  
ATOM   1112  O3*   G A  52      54.991  15.023  16.468  1.00  0.00           O  
ATOM   1113  C2*   G A  52      53.411  15.978  14.945  1.00  0.00           C  
ATOM   1114  O2*   G A  52      53.624  14.741  14.254  1.00  0.00           O  
ATOM   1115  C1*   G A  52      51.914  16.264  15.096  1.00  0.00           C  
ATOM   1116  N9    G A  52      51.610  17.722  15.158  1.00  0.00           N  
ATOM   1117  C8    G A  52      51.466  18.534  16.261  1.00  0.00           C  
ATOM   1118  N7    G A  52      51.197  19.785  15.970  1.00  0.00           N  
ATOM   1119  C5    G A  52      51.163  19.802  14.576  1.00  0.00           C  
ATOM   1120  C6    G A  52      50.919  20.874  13.681  1.00  0.00           C  
ATOM   1121  O6    G A  52      50.678  22.052  13.937  1.00  0.00           O  
ATOM   1122  N1    G A  52      50.978  20.451  12.346  1.00  0.00           N  
ATOM   1123  C2    G A  52      51.240  19.159  11.931  1.00  0.00           C  
ATOM   1124  N2    G A  52      51.253  18.958  10.612  1.00  0.00           N  
ATOM   1125  N3    G A  52      51.469  18.153  12.772  1.00  0.00           N  
ATOM   1126  C4    G A  52      51.414  18.547  14.071  1.00  0.00           C  
ATOM   1127  P     G A  53      56.384  15.608  17.028  1.00  0.00           P  
ATOM   1128  O1P   G A  53      56.077  16.779  17.881  1.00  0.00           O  
ATOM   1129  O2P   G A  53      57.171  14.480  17.582  1.00  0.00           O  
ATOM   1130  O5*   G A  53      57.114  16.136  15.691  1.00  0.00           O  
ATOM   1131  C5*   G A  53      57.476  15.228  14.640  1.00  0.00           C  
ATOM   1132  C4*   G A  53      57.354  15.882  13.266  1.00  0.00           C  
ATOM   1133  O4*   G A  53      56.045  16.430  13.124  1.00  0.00           O  
ATOM   1134  C3*   G A  53      58.249  17.083  13.040  1.00  0.00           C  
ATOM   1135  O3*   G A  53      59.507  16.601  12.546  1.00  0.00           O  
ATOM   1136  C2*   G A  53      57.548  17.804  11.892  1.00  0.00           C  
ATOM   1137  O2*   G A  53      57.934  17.245  10.632  1.00  0.00           O  
ATOM   1138  C1*   G A  53      56.067  17.513  12.176  1.00  0.00           C  
ATOM   1139  N9    G A  53      55.376  18.685  12.783  1.00  0.00           N  
ATOM   1140  C8    G A  53      55.207  19.002  14.114  1.00  0.00           C  
ATOM   1141  N7    G A  53      54.546  20.117  14.316  1.00  0.00           N  
ATOM   1142  C5    G A  53      54.258  20.570  13.028  1.00  0.00           C  
ATOM   1143  C6    G A  53      53.561  21.730  12.603  1.00  0.00           C  
ATOM   1144  O6    G A  53      53.045  22.612  13.285  1.00  0.00           O  
ATOM   1145  N1    G A  53      53.498  21.804  11.206  1.00  0.00           N  
ATOM   1146  C2    G A  53      54.037  20.880  10.332  1.00  0.00           C  
ATOM   1147  N2    G A  53      53.869  21.132   9.032  1.00  0.00           N  
ATOM   1148  N3    G A  53      54.691  19.792  10.733  1.00  0.00           N  
ATOM   1149  C4    G A  53      54.761  19.703  12.087  1.00  0.00           C  
ATOM   1150  P     G A  54      60.528  16.594  14.208  1.00  0.00           P  
ATOM   1151  O1P   G A  54      61.981  16.612  13.730  1.00  0.00           O  
ATOM   1152  O2P   G A  54      59.898  18.254  15.036  1.00  0.00           O  
ATOM   1153  O5*   G A  54      60.154  15.170  15.882  1.00  0.00           O  
ATOM   1154  C5*   G A  54      59.716  15.805  17.837  1.00  0.00           C  
ATOM   1155  C4*   G A  54      60.314  15.573  19.224  1.00  0.00           C  
ATOM   1156  O4*   G A  54      61.150  14.407  19.184  1.00  0.00           O  
ATOM   1157  C3*   G A  54      61.225  16.696  19.721  1.00  0.00           C  
ATOM   1158  O3*   G A  54      61.429  17.215  21.236  1.00  0.00           O  
ATOM   1159  C2*   G A  54      62.596  16.248  19.243  1.00  0.00           C  
ATOM   1160  O2*   G A  54      63.634  16.851  20.020  1.00  0.00           O  
ATOM   1161  C1*   G A  54      62.499  14.752  19.521  1.00  0.00           C  
ATOM   1162  N9    G A  54      63.429  13.948  18.680  1.00  0.00           N  
ATOM   1163  C8    G A  54      63.429  13.763  17.315  1.00  0.00           C  
ATOM   1164  N7    G A  54      64.395  12.988  16.882  1.00  0.00           N  
ATOM   1165  C5    G A  54      65.084  12.636  18.042  1.00  0.00           C  
ATOM   1166  C6    G A  54      66.225  11.813  18.213  1.00  0.00           C  
ATOM   1167  O6    G A  54      66.877  11.214  17.361  1.00  0.00           O  
ATOM   1168  N1    G A  54      66.594  11.723  19.562  1.00  0.00           N  
ATOM   1169  C2    G A  54      65.946  12.347  20.610  1.00  0.00           C  
ATOM   1170  N2    G A  54      66.454  12.136  21.825  1.00  0.00           N  
ATOM   1171  N3    G A  54      64.873  13.120  20.448  1.00  0.00           N  
ATOM   1172  C4    G A  54      64.501  13.217  19.145  1.00  0.00           C  
ATOM   1173  P     G A  55      62.495  17.176  23.130  1.00  0.00           P  
ATOM   1174  O1P   G A  55      61.099  16.306  24.060  1.00  0.00           O  
ATOM   1175  O2P   G A  55      63.557  15.938  22.782  1.00  0.00           O  
ATOM   1176  O5*   G A  55      63.381  18.551  23.873  1.00  0.00           O  
ATOM   1177  C5*   G A  55      65.021  18.783  25.121  1.00  0.00           C  
ATOM   1178  C4*   G A  55      66.265  19.431  24.523  1.00  0.00           C  
ATOM   1179  O4*   G A  55      67.212  18.422  24.173  1.00  0.00           O  
ATOM   1180  C3*   G A  55      66.045  20.147  23.208  1.00  0.00           C  
ATOM   1181  O3*   G A  55      65.239  21.333  23.151  1.00  0.00           O  
ATOM   1182  C2*   G A  55      67.460  20.227  22.640  1.00  0.00           C  
ATOM   1183  O2*   G A  55      68.159  21.357  23.173  1.00  0.00           O  
ATOM   1184  C1*   G A  55      68.091  18.921  23.146  1.00  0.00           C  
ATOM   1185  N9    G A  55      68.191  17.898  22.067  1.00  0.00           N  
ATOM   1186  C8    G A  55      67.345  16.849  21.778  1.00  0.00           C  
ATOM   1187  N7    G A  55      67.722  16.127  20.751  1.00  0.00           N  
ATOM   1188  C5    G A  55      68.901  16.740  20.329  1.00  0.00           C  
ATOM   1189  C6    G A  55      69.770  16.409  19.258  1.00  0.00           C  
ATOM   1190  O6    G A  55      69.678  15.490  18.448  1.00  0.00           O  
ATOM   1191  N1    G A  55      70.853  17.295  19.185  1.00  0.00           N  
ATOM   1192  C2    G A  55      71.068  18.362  20.035  1.00  0.00           C  
ATOM   1193  N2    G A  55      72.161  19.090  19.798  1.00  0.00           N  
ATOM   1194  N3    G A  55      70.252  18.672  21.039  1.00  0.00           N  
ATOM   1195  C4    G A  55      69.195  17.821  21.126  1.00  0.00           C  
ATOM   1196  P     A A  56      64.958  22.402  22.354  1.00  0.00           P  
ATOM   1197  O1P   A A  56      64.154  21.534  21.463  1.00  0.00           O  
ATOM   1198  O2P   A A  56      64.331  23.576  23.003  1.00  0.00           O  
ATOM   1199  O5*   A A  56      66.247  22.909  21.532  1.00  0.00           O  
ATOM   1200  C5*   A A  56      67.189  23.807  22.133  1.00  0.00           C  
ATOM   1201  C4*   A A  56      68.426  24.008  21.261  1.00  0.00           C  
ATOM   1202  O4*   A A  56      69.000  22.734  20.938  1.00  0.00           O  
ATOM   1203  C3*   A A  56      68.166  24.622  19.900  1.00  0.00           C  
ATOM   1204  O3*   A A  56      68.177  26.048  20.053  1.00  0.00           O  
ATOM   1205  C2*   A A  56      69.428  24.227  19.147  1.00  0.00           C  
ATOM   1206  O2*   A A  56      70.542  25.029  19.556  1.00  0.00           O  
ATOM   1207  C1*   A A  56      69.601  22.782  19.625  1.00  0.00           C  
ATOM   1208  N9    A A  56      68.904  21.807  18.739  1.00  0.00           N  
ATOM   1209  C8    A A  56      67.731  21.121  18.959  1.00  0.00           C  
ATOM   1210  N7    A A  56      67.387  20.339  17.983  1.00  0.00           N  
ATOM   1211  C5    A A  56      68.395  20.511  17.045  1.00  0.00           C  
ATOM   1212  C6    A A  56      68.613  19.954  15.774  1.00  0.00           C  
ATOM   1213  N6    A A  56      67.785  19.065  15.205  1.00  0.00           N  
ATOM   1214  N1    A A  56      69.715  20.342  15.107  1.00  0.00           N  
ATOM   1215  C2    A A  56      70.533  21.225  15.678  1.00  0.00           C  
ATOM   1216  N3    A A  56      70.434  21.812  16.851  1.00  0.00           N  
ATOM   1217  C4    A A  56      69.322  21.405  17.498  1.00  0.00           C  
ATOM   1218  P     U A  57      67.473  26.711  19.364  1.00  0.00           P  
ATOM   1219  O1P   U A  57      66.930  25.640  18.501  1.00  0.00           O  
ATOM   1220  O2P   U A  57      66.502  27.738  19.807  1.00  0.00           O  
ATOM   1221  O5*   U A  57      68.712  27.418  18.636  1.00  0.00           O  
ATOM   1222  C5*   U A  57      69.448  28.434  19.340  1.00  0.00           C  
ATOM   1223  C4*   U A  57      70.644  28.871  18.518  1.00  0.00           C  
ATOM   1224  O4*   U A  57      71.594  27.770  18.444  1.00  0.00           O  
ATOM   1225  C3*   U A  57      70.358  29.209  17.055  1.00  0.00           C  
ATOM   1226  O3*   U A  57      69.912  30.521  16.910  1.00  0.00           O  
ATOM   1227  C2*   U A  57      71.718  28.975  16.401  1.00  0.00           C  
ATOM   1228  O2*   U A  57      72.604  30.046  16.684  1.00  0.00           O  
ATOM   1229  C1*   U A  57      72.226  27.763  17.174  1.00  0.00           C  
ATOM   1230  N1    U A  57      71.924  26.462  16.515  1.00  0.00           N  
ATOM   1231  C2    U A  57      72.667  26.136  15.406  1.00  0.00           C  
ATOM   1232  O2    U A  57      73.541  26.858  14.957  1.00  0.00           O  
ATOM   1233  N3    U A  57      72.360  24.923  14.822  1.00  0.00           N  
ATOM   1234  C4    U A  57      71.395  24.032  15.244  1.00  0.00           C  
ATOM   1235  O4    U A  57      71.210  22.973  14.639  1.00  0.00           O  
ATOM   1236  C5    U A  57      70.668  24.461  16.415  1.00  0.00           C  
ATOM   1237  C6    U A  57      70.947  25.637  17.003  1.00  0.00           C  
ATOM   1238  P     C A  58      69.414  30.793  15.479  1.00  0.00           P  
ATOM   1239  O1P   C A  58      68.311  30.376  16.374  1.00  0.00           O  
ATOM   1240  O2P   C A  58      69.670  32.232  15.240  1.00  0.00           O  
ATOM   1241  O5*   C A  58      69.204  30.069  14.053  1.00  0.00           O  
ATOM   1242  C5*   C A  58      69.675  30.675  12.843  1.00  0.00           C  
ATOM   1243  C4*   C A  58      68.962  30.110  11.618  1.00  0.00           C  
ATOM   1244  O4*   C A  58      69.339  28.744  11.420  1.00  0.00           O  
ATOM   1245  C3*   C A  58      67.456  30.037  11.739  1.00  0.00           C  
ATOM   1246  O3*   C A  58      66.933  31.313  11.346  1.00  0.00           O  
ATOM   1247  C2*   C A  58      67.108  29.031  10.654  1.00  0.00           C  
ATOM   1248  O2*   C A  58      67.147  29.646   9.364  1.00  0.00           O  
ATOM   1249  C1*   C A  58      68.255  28.019  10.805  1.00  0.00           C  
ATOM   1250  N1    C A  58      67.897  26.864  11.674  1.00  0.00           N  
ATOM   1251  C2    C A  58      67.292  25.763  11.074  1.00  0.00           C  
ATOM   1252  O2    C A  58      67.078  25.790   9.856  1.00  0.00           O  
ATOM   1253  N3    C A  58      66.957  24.700  11.849  1.00  0.00           N  
ATOM   1254  C4    C A  58      67.207  24.709  13.165  1.00  0.00           C  
ATOM   1255  N4    C A  58      66.862  23.646  13.876  1.00  0.00           N  
ATOM   1256  C5    C A  58      67.829  25.830  13.802  1.00  0.00           C  
ATOM   1257  C6    C A  58      68.155  26.883  13.010  1.00  0.00           C  
ATOM   1258  P     G A  59      65.810  32.052  12.235  1.00  0.00           P  
ATOM   1259  O1P   G A  59      66.065  31.732  13.658  1.00  0.00           O  
ATOM   1260  O2P   G A  59      65.729  33.465  11.797  1.00  0.00           O  
ATOM   1261  O5*   G A  59      64.457  31.302  11.785  1.00  0.00           O  
ATOM   1262  C5*   G A  59      63.798  31.648  10.560  1.00  0.00           C  
ATOM   1263  C4*   G A  59      62.848  30.547  10.098  1.00  0.00           C  
ATOM   1264  O4*   G A  59      63.579  29.323   9.946  1.00  0.00           O  
ATOM   1265  C3*   G A  59      61.756  30.181  11.085  1.00  0.00           C  
ATOM   1266  O3*   G A  59      60.636  31.042  10.839  1.00  0.00           O  
ATOM   1267  C2*   G A  59      61.374  28.789  10.619  1.00  0.00           C  
ATOM   1268  O2*   G A  59      60.575  28.843   9.433  1.00  0.00           O  
ATOM   1269  C1*   G A  59      62.752  28.200  10.310  1.00  0.00           C  
ATOM   1270  N9    G A  59      63.352  27.519  11.491  1.00  0.00           N  
ATOM   1271  C8    G A  59      64.205  28.026  12.448  1.00  0.00           C  
ATOM   1272  N7    G A  59      64.552  27.156  13.367  1.00  0.00           N  
ATOM   1273  C5    G A  59      63.881  25.992  12.993  1.00  0.00           C  
ATOM   1274  C6    G A  59      63.864  24.712  13.602  1.00  0.00           C  
ATOM   1275  O6    G A  59      64.448  24.333  14.614  1.00  0.00           O  
ATOM   1276  N1    G A  59      63.050  23.818  12.893  1.00  0.00           N  
ATOM   1277  C2    G A  59      62.344  24.122  11.745  1.00  0.00           C  
ATOM   1278  N2    G A  59      61.623  23.130  11.219  1.00  0.00           N  
ATOM   1279  N3    G A  59      62.360  25.325  11.175  1.00  0.00           N  
ATOM   1280  C4    G A  59      63.146  26.205  11.851  1.00  0.00           C  
ATOM   1281  P     G A  60      59.735  31.587  12.061  1.00  0.00           P  
ATOM   1282  O1P   G A  60      59.816  30.608  13.169  1.00  0.00           O  
ATOM   1283  O2P   G A  60      60.091  33.003  12.303  1.00  0.00           O  
ATOM   1284  O5*   G A  60      58.242  31.538  11.454  1.00  0.00           O  
ATOM   1285  C5*   G A  60      57.920  32.232  10.241  1.00  0.00           C  
ATOM   1286  C4*   G A  60      57.427  31.276   9.156  1.00  0.00           C  
ATOM   1287  O4*   G A  60      58.344  30.178   9.039  1.00  0.00           O  
ATOM   1288  C3*   G A  60      56.103  30.593   9.446  1.00  0.00           C  
ATOM   1289  O3*   G A  60      55.055  31.452   8.965  1.00  0.00           O  
ATOM   1290  C2*   G A  60      56.173  29.389   8.522  1.00  0.00           C  
ATOM   1291  O2*   G A  60      55.926  29.769   7.164  1.00  0.00           O  
ATOM   1292  C1*   G A  60      57.632  28.970   8.703  1.00  0.00           C  
ATOM   1293  N9    G A  60      57.804  27.980   9.802  1.00  0.00           N  
ATOM   1294  C8    G A  60      58.202  28.189  11.106  1.00  0.00           C  
ATOM   1295  N7    G A  60      58.252  27.095  11.828  1.00  0.00           N  
ATOM   1296  C5    G A  60      57.860  26.093  10.942  1.00  0.00           C  
ATOM   1297  C6    G A  60      57.720  24.696  11.146  1.00  0.00           C  
ATOM   1298  O6    G A  60      57.918  24.044  12.168  1.00  0.00           O  
ATOM   1299  N1    G A  60      57.299  24.048   9.977  1.00  0.00           N  
ATOM   1300  C2    G A  60      57.043  24.668   8.769  1.00  0.00           C  
ATOM   1301  N2    G A  60      56.649  23.873   7.773  1.00  0.00           N  
ATOM   1302  N3    G A  60      57.175  25.980   8.579  1.00  0.00           N  
ATOM   1303  C4    G A  60      57.584  26.624   9.704  1.00  0.00           C  
ATOM   1304  P     C A  61      53.510  31.167   9.338  1.00  0.00           P  
ATOM   1305  O1P   C A  61      53.442  30.779  10.765  1.00  0.00           O  
ATOM   1306  O2P   C A  61      52.697  32.301   8.844  1.00  0.00           O  
ATOM   1307  O5*   C A  61      53.154  29.867   8.449  1.00  0.00           O  
ATOM   1308  C5*   C A  61      53.198  29.923   7.016  1.00  0.00           C  
ATOM   1309  C4*   C A  61      53.249  28.528   6.394  1.00  0.00           C  
ATOM   1310  O4*   C A  61      54.302  27.774   7.010  1.00  0.00           O  
ATOM   1311  C3*   C A  61      52.019  27.671   6.627  1.00  0.00           C  
ATOM   1312  O3*   C A  61      51.093  27.937   5.564  1.00  0.00           O  
ATOM   1313  C2*   C A  61      52.577  26.274   6.415  1.00  0.00           C  
ATOM   1314  O2*   C A  61      52.782  26.021   5.021  1.00  0.00           O  
ATOM   1315  C1*   C A  61      53.919  26.390   7.140  1.00  0.00           C  
ATOM   1316  N1    C A  61      53.804  26.065   8.589  1.00  0.00           N  
ATOM   1317  C2    C A  61      53.982  24.739   8.973  1.00  0.00           C  
ATOM   1318  O2    C A  61      54.226  23.893   8.103  1.00  0.00           O  
ATOM   1319  N3    C A  61      53.883  24.422  10.289  1.00  0.00           N  
ATOM   1320  C4    C A  61      53.619  25.367  11.201  1.00  0.00           C  
ATOM   1321  N4    C A  61      53.531  25.006  12.472  1.00  0.00           N  
ATOM   1322  C5    C A  61      53.433  26.736  10.827  1.00  0.00           C  
ATOM   1323  C6    C A  61      53.535  27.032   9.506  1.00  0.00           C  
ATOM   1324  P     C A  62      49.512  27.691   5.766  1.00  0.00           P  
ATOM   1325  O1P   C A  62      49.118  28.257   7.077  1.00  0.00           O  
ATOM   1326  O2P   C A  62      48.813  28.126   4.536  1.00  0.00           O  
ATOM   1327  O5*   C A  62      49.413  26.084   5.865  1.00  0.00           O  
ATOM   1328  C5*   C A  62      49.673  25.264   4.717  1.00  0.00           C  
ATOM   1329  C4*   C A  62      50.014  23.830   5.107  1.00  0.00           C  
ATOM   1330  O4*   C A  62      51.056  23.834   6.089  1.00  0.00           O  
ATOM   1331  C3*   C A  62      48.900  23.062   5.793  1.00  0.00           C  
ATOM   1332  O3*   C A  62      48.086  22.482   4.763  1.00  0.00           O  
ATOM   1333  C2*   C A  62      49.678  21.939   6.467  1.00  0.00           C  
ATOM   1334  O2*   C A  62      50.026  20.919   5.525  1.00  0.00           O  
ATOM   1335  C1*   C A  62      50.931  22.682   6.946  1.00  0.00           C  
ATOM   1336  N1    C A  62      50.821  23.135   8.361  1.00  0.00           N  
ATOM   1337  C2    C A  62      51.120  22.214   9.362  1.00  0.00           C  
ATOM   1338  O2    C A  62      51.462  21.070   9.038  1.00  0.00           O  
ATOM   1339  N3    C A  62      51.026  22.607  10.659  1.00  0.00           N  
ATOM   1340  C4    C A  62      50.653  23.855  10.968  1.00  0.00           C  
ATOM   1341  N4    C A  62      50.577  24.189  12.247  1.00  0.00           N  
ATOM   1342  C5    C A  62      50.341  24.816   9.953  1.00  0.00           C  
ATOM   1343  C6    C A  62      50.441  24.405   8.664  1.00  0.00           C  
ATOM   1344  P     U A  63      46.640  21.851   5.101  1.00  0.00           P  
ATOM   1345  O1P   U A  63      46.062  22.601   6.241  1.00  0.00           O  
ATOM   1346  O2P   U A  63      45.879  21.731   3.838  1.00  0.00           O  
ATOM   1347  O5*   U A  63      47.007  20.367   5.613  1.00  0.00           O  
ATOM   1348  C5*   U A  63      47.649  19.427   4.741  1.00  0.00           C  
ATOM   1349  C4*   U A  63      48.205  18.235   5.516  1.00  0.00           C  
ATOM   1350  O4*   U A  63      49.052  18.714   6.569  1.00  0.00           O  
ATOM   1351  C3*   U A  63      47.163  17.403   6.245  1.00  0.00           C  
ATOM   1352  O3*   U A  63      46.732  16.370   5.347  1.00  0.00           O  
ATOM   1353  C2*   U A  63      47.989  16.747   7.335  1.00  0.00           C  
ATOM   1354  O2*   U A  63      48.766  15.667   6.804  1.00  0.00           O  
ATOM   1355  C1*   U A  63      48.894  17.907   7.753  1.00  0.00           C  
ATOM   1356  N1    U A  63      48.282  18.750   8.817  1.00  0.00           N  
ATOM   1357  C2    U A  63      48.379  18.294  10.110  1.00  0.00           C  
ATOM   1358  O2    U A  63      48.935  17.248  10.404  1.00  0.00           O  
ATOM   1359  N3    U A  63      47.802  19.102  11.069  1.00  0.00           N  
ATOM   1360  C4    U A  63      47.150  20.299  10.849  1.00  0.00           C  
ATOM   1361  O4    U A  63      46.672  20.935  11.790  1.00  0.00           O  
ATOM   1362  C5    U A  63      47.098  20.694   9.461  1.00  0.00           C  
ATOM   1363  C6    U A  63      47.652  19.926   8.507  1.00  0.00           C  
ATOM   1364  P     C A  64      45.286  15.682   5.523  1.00  0.00           P  
ATOM   1365  O1P   C A  64      44.265  16.754   5.575  1.00  0.00           O  
ATOM   1366  O2P   C A  64      45.163  14.596   4.525  1.00  0.00           O  
ATOM   1367  O5*   C A  64      45.388  15.017   6.987  1.00  0.00           O  
ATOM   1368  C5*   C A  64      46.077  13.775   7.183  1.00  0.00           C  
ATOM   1369  C4*   C A  64      46.093  13.364   8.653  1.00  0.00           C  
ATOM   1370  O4*   C A  64      46.781  14.359   9.422  1.00  0.00           O  
ATOM   1371  C3*   C A  64      44.730  13.294   9.315  1.00  0.00           C  
ATOM   1372  O3*   C A  64      44.203  11.978   9.088  1.00  0.00           O  
ATOM   1373  C2*   C A  64      45.098  13.399  10.784  1.00  0.00           C  
ATOM   1374  O2*   C A  64      45.623  12.161  11.269  1.00  0.00           O  
ATOM   1375  C1*   C A  64      46.189  14.472  10.733  1.00  0.00           C  
ATOM   1376  N1    C A  64      45.635  15.844  10.900  1.00  0.00           N  
ATOM   1377  C2    C A  64      45.553  16.360  12.190  1.00  0.00           C  
ATOM   1378  O2    C A  64      45.940  15.664  13.135  1.00  0.00           O  
ATOM   1379  N3    C A  64      45.051  17.610  12.362  1.00  0.00           N  
ATOM   1380  C4    C A  64      44.643  18.333  11.312  1.00  0.00           C  
ATOM   1381  N4    C A  64      44.162  19.546  11.533  1.00  0.00           N  
ATOM   1382  C5    C A  64      44.720  17.821   9.976  1.00  0.00           C  
ATOM   1383  C6    C A  64      45.224  16.570   9.825  1.00  0.00           C  
ATOM   1384  P     G A  65      42.637  11.672   9.319  1.00  0.00           P  
ATOM   1385  O1P   G A  65      41.870  12.875   8.921  1.00  0.00           O  
ATOM   1386  O2P   G A  65      42.319  10.365   8.705  1.00  0.00           O  
ATOM   1387  O5*   G A  65      42.529  11.526  10.922  1.00  0.00           O  
ATOM   1388  C5*   G A  65      43.292  10.537  11.632  1.00  0.00           C  
ATOM   1389  C4*   G A  65      43.388  10.870  13.119  1.00  0.00           C  
ATOM   1390  O4*   G A  65      43.919  12.195  13.267  1.00  0.00           O  
ATOM   1391  C3*   G A  65      42.054  10.939  13.850  1.00  0.00           C  
ATOM   1392  O3*   G A  65      41.754   9.631  14.357  1.00  0.00           O  
ATOM   1393  C2*   G A  65      42.398  11.827  15.035  1.00  0.00           C  
ATOM   1394  O2*   G A  65      43.149  11.105  16.017  1.00  0.00           O  
ATOM   1395  C1*   G A  65      43.275  12.878  14.362  1.00  0.00           C  
ATOM   1396  N9    G A  65      42.476  14.007  13.807  1.00  0.00           N  
ATOM   1397  C8    G A  65      41.986  14.182  12.531  1.00  0.00           C  
ATOM   1398  N7    G A  65      41.315  15.298  12.366  1.00  0.00           N  
ATOM   1399  C5    G A  65      41.363  15.903  13.621  1.00  0.00           C  
ATOM   1400  C6    G A  65      40.814  17.133  14.064  1.00  0.00           C  
ATOM   1401  O6    G A  65      40.161  17.958  13.430  1.00  0.00           O  
ATOM   1402  N1    G A  65      41.100  17.364  15.417  1.00  0.00           N  
ATOM   1403  C2    G A  65      41.822  16.517  16.235  1.00  0.00           C  
ATOM   1404  N2    G A  65      41.986  16.918  17.497  1.00  0.00           N  
ATOM   1405  N3    G A  65      42.337  15.362  15.818  1.00  0.00           N  
ATOM   1406  C4    G A  65      42.070  15.123  14.506  1.00  0.00           C  
ATOM   1407  P     U A  66      40.648   8.815  14.166  1.00  0.00           P  
ATOM   1408  O1P   U A  66      40.035   9.079  12.841  1.00  0.00           O  
ATOM   1409  O2P   U A  66      40.925   7.423  14.584  1.00  0.00           O  
ATOM   1410  O5*   U A  66      39.719   9.501  15.293  1.00  0.00           O  
ATOM   1411  C5*   U A  66      40.030   9.351  16.684  1.00  0.00           C  
ATOM   1412  C4*   U A  66      39.185  10.271  17.563  1.00  0.00           C  
ATOM   1413  O4*   U A  66      39.320  11.628  17.122  1.00  0.00           O  
ATOM   1414  C3*   U A  66      37.690  10.041  17.492  1.00  0.00           C  
ATOM   1415  O3*   U A  66      37.363   9.005  18.427  1.00  0.00           O  
ATOM   1416  C2*   U A  66      37.160  11.348  18.051  1.00  0.00           C  
ATOM   1417  O2*   U A  66      37.324  11.390  19.474  1.00  0.00           O  
ATOM   1418  C1*   U A  66      38.094  12.349  17.372  1.00  0.00           C  
ATOM   1419  N1    U A  66      37.549  12.851  16.080  1.00  0.00           N  
ATOM   1420  C2    U A  66      36.437  13.656  16.141  1.00  0.00           C  
ATOM   1421  O2    U A  66      35.898  13.964  17.190  1.00  0.00           O  
ATOM   1422  N3    U A  66      35.961  14.102  14.924  1.00  0.00           N  
ATOM   1423  C4    U A  66      36.490  13.817  13.682  1.00  0.00           C  
ATOM   1424  O4    U A  66      35.974  14.275  12.659  1.00  0.00           O  
ATOM   1425  C5    U A  66      37.655  12.963  13.720  1.00  0.00           C  
ATOM   1426  C6    U A  66      38.139  12.516  14.890  1.00  0.00           C  
ATOM   1427  P     U A  67      36.450   8.326  17.690  1.00  0.00           P  
ATOM   1428  O1P   U A  67      36.081   7.408  18.154  1.00  0.00           O  
ATOM   1429  O2P   U A  67      35.579   9.232  17.764  1.00  0.00           O  
ATOM   1430  O5*   U A  67      36.784   7.586  16.296  1.00  0.00           O  
ATOM   1431  C5*   U A  67      38.001   6.851  16.113  1.00  0.00           C  
ATOM   1432  C4*   U A  67      37.920   5.459  16.733  1.00  0.00           C  
ATOM   1433  O4*   U A  67      36.731   4.809  16.270  1.00  0.00           O  
ATOM   1434  C3*   U A  67      39.043   4.514  16.333  1.00  0.00           C  
ATOM   1435  O3*   U A  67      39.052   3.440  17.285  1.00  0.00           O  
ATOM   1436  C2*   U A  67      38.545   3.950  15.011  1.00  0.00           C  
ATOM   1437  O2*   U A  67      39.129   2.669  14.752  1.00  0.00           O  
ATOM   1438  C1*   U A  67      37.045   3.817  15.276  1.00  0.00           C  
ATOM   1439  N1    U A  67      36.231   4.089  14.059  1.00  0.00           N  
ATOM   1440  C2    U A  67      36.035   3.043  13.190  1.00  0.00           C  
ATOM   1441  O2    U A  67      36.493   1.929  13.380  1.00  0.00           O  
ATOM   1442  N3    U A  67      35.276   3.332  12.074  1.00  0.00           N  
ATOM   1443  C4    U A  67      34.711   4.552  11.761  1.00  0.00           C  
ATOM   1444  O4    U A  67      34.049   4.692  10.730  1.00  0.00           O  
ATOM   1445  C5    U A  67      34.973   5.588  12.731  1.00  0.00           C  
ATOM   1446  C6    U A  67      35.709   5.334  13.826  1.00  0.00           C  
ATOM   1447  P     A A  68      40.258   2.458  17.552  1.00  0.00           P  
ATOM   1448  O1P   A A  68      41.188   3.174  18.882  1.00  0.00           O  
ATOM   1449  O2P   A A  68      39.685   0.948  17.997  1.00  0.00           O  
ATOM   1450  O5*   A A  68      41.414   2.349  16.432  1.00  0.00           O  
ATOM   1451  C5*   A A  68      42.398   3.382  16.277  1.00  0.00           C  
ATOM   1452  C4*   A A  68      43.497   2.964  15.302  1.00  0.00           C  
ATOM   1453  O4*   A A  68      42.924   2.808  13.993  1.00  0.00           O  
ATOM   1454  C3*   A A  68      44.620   3.982  15.119  1.00  0.00           C  
ATOM   1455  O3*   A A  68      45.770   3.244  14.676  1.00  0.00           O  
ATOM   1456  C2*   A A  68      44.127   4.823  13.950  1.00  0.00           C  
ATOM   1457  O2*   A A  68      45.214   5.469  13.278  1.00  0.00           O  
ATOM   1458  C1*   A A  68      43.502   3.745  13.074  1.00  0.00           C  
ATOM   1459  N9    A A  68      42.426   4.271  12.189  1.00  0.00           N  
ATOM   1460  C8    A A  68      41.146   4.658  12.516  1.00  0.00           C  
ATOM   1461  N7    A A  68      40.449   5.076  11.506  1.00  0.00           N  
ATOM   1462  C5    A A  68      41.315   4.963  10.430  1.00  0.00           C  
ATOM   1463  C6    A A  68      41.173   5.253   9.063  1.00  0.00           C  
ATOM   1464  N6    A A  68      40.044   5.737   8.523  1.00  0.00           N  
ATOM   1465  N1    A A  68      42.233   5.024   8.266  1.00  0.00           N  
ATOM   1466  C2    A A  68      43.351   4.542   8.807  1.00  0.00           C  
ATOM   1467  N3    A A  68      43.601   4.237  10.062  1.00  0.00           N  
ATOM   1468  C4    A A  68      42.522   4.475  10.838  1.00  0.00           C  
ATOM   1469  P     A A  69      47.347   3.851  14.771  1.00  0.00           P  
ATOM   1470  O1P   A A  69      47.523   4.697  15.972  1.00  0.00           O  
ATOM   1471  O2P   A A  69      48.143   2.611  14.623  1.00  0.00           O  
ATOM   1472  O5*   A A  69      47.597   4.767  13.466  1.00  0.00           O  
ATOM   1473  C5*   A A  69      47.257   4.289  12.156  1.00  0.00           C  
ATOM   1474  C4*   A A  69      47.563   5.326  11.078  1.00  0.00           C  
ATOM   1475  O4*   A A  69      46.888   6.555  11.399  1.00  0.00           O  
ATOM   1476  C3*   A A  69      49.043   5.703  10.954  1.00  0.00           C  
ATOM   1477  O3*   A A  69      49.291   5.995   9.571  1.00  0.00           O  
ATOM   1478  C2*   A A  69      49.144   7.017  11.711  1.00  0.00           C  
ATOM   1479  O2*   A A  69      50.233   7.803  11.217  1.00  0.00           O  
ATOM   1480  C1*   A A  69      47.811   7.648  11.352  1.00  0.00           C  
ATOM   1481  N9    A A  69      47.394   8.690  12.330  1.00  0.00           N  
ATOM   1482  C8    A A  69      46.634   8.555  13.470  1.00  0.00           C  
ATOM   1483  N7    A A  69      46.446   9.667  14.113  1.00  0.00           N  
ATOM   1484  C5    A A  69      47.125  10.610  13.355  1.00  0.00           C  
ATOM   1485  C6    A A  69      47.308  11.994  13.509  1.00  0.00           C  
ATOM   1486  N6    A A  69      46.795  12.699  14.528  1.00  0.00           N  
ATOM   1487  N1    A A  69      48.037  12.630  12.574  1.00  0.00           N  
ATOM   1488  C2    A A  69      48.544  11.923  11.564  1.00  0.00           C  
ATOM   1489  N3    A A  69      48.441  10.636  11.318  1.00  0.00           N  
ATOM   1490  C4    A A  69      47.705  10.022  12.269  1.00  0.00           C  
ATOM   1491  P     A A  70      49.786   4.845   8.558  1.00  0.00           P  
ATOM   1492  O1P   A A  70      50.608   3.874   9.317  1.00  0.00           O  
ATOM   1493  O2P   A A  70      48.612   4.371   7.788  1.00  0.00           O  
ATOM   1494  O5*   A A  70      50.754   5.653   7.552  1.00  0.00           O  
ATOM   1495  C5*   A A  70      52.086   6.018   7.937  1.00  0.00           C  
ATOM   1496  C4*   A A  70      52.317   7.521   7.812  1.00  0.00           C  
ATOM   1497  O4*   A A  70      51.599   8.205   8.835  1.00  0.00           O  
ATOM   1498  C3*   A A  70      53.742   7.977   8.050  1.00  0.00           C  
ATOM   1499  O3*   A A  70      54.436   7.869   6.797  1.00  0.00           O  
ATOM   1500  C2*   A A  70      53.565   9.463   8.362  1.00  0.00           C  
ATOM   1501  O2*   A A  70      53.535  10.231   7.153  1.00  0.00           O  
ATOM   1502  C1*   A A  70      52.190   9.497   9.055  1.00  0.00           C  
ATOM   1503  N9    A A  70      52.306   9.732  10.521  1.00  0.00           N  
ATOM   1504  C8    A A  70      52.633   8.840  11.519  1.00  0.00           C  
ATOM   1505  N7    A A  70      52.648   9.363  12.707  1.00  0.00           N  
ATOM   1506  C5    A A  70      52.310  10.691  12.494  1.00  0.00           C  
ATOM   1507  C6    A A  70      52.155  11.781  13.366  1.00  0.00           C  
ATOM   1508  N6    A A  70      52.330  11.697  14.693  1.00  0.00           N  
ATOM   1509  N1    A A  70      51.812  12.963  12.826  1.00  0.00           N  
ATOM   1510  C2    A A  70      51.641  13.041  11.507  1.00  0.00           C  
ATOM   1511  N3    A A  70      51.757  12.097  10.598  1.00  0.00           N  
ATOM   1512  C4    A A  70      52.101  10.924  11.166  1.00  0.00           C  
ATOM   1513  P     A A  71      56.041   8.005   6.719  1.00  0.00           P  
ATOM   1514  O1P   A A  71      56.606   7.599   8.027  1.00  0.00           O  
ATOM   1515  O2P   A A  71      56.500   7.340   5.480  1.00  0.00           O  
ATOM   1516  O5*   A A  71      56.252   9.596   6.545  1.00  0.00           O  
ATOM   1517  C5*   A A  71      56.851  10.382   7.586  1.00  0.00           C  
ATOM   1518  C4*   A A  71      57.094  11.820   7.136  1.00  0.00           C  
ATOM   1519  O4*   A A  71      55.835  12.428   6.798  1.00  0.00           O  
ATOM   1520  C3*   A A  71      57.704  12.731   8.204  1.00  0.00           C  
ATOM   1521  O3*   A A  71      58.490  13.715   7.515  1.00  0.00           O  
ATOM   1522  C2*   A A  71      56.496  13.449   8.790  1.00  0.00           C  
ATOM   1523  O2*   A A  71      56.879  14.710   9.351  1.00  0.00           O  
ATOM   1524  C1*   A A  71      55.650  13.637   7.540  1.00  0.00           C  
ATOM   1525  N9    A A  71      54.200  13.800   7.841  1.00  0.00           N  
ATOM   1526  C8    A A  71      53.156  12.946   7.565  1.00  0.00           C  
ATOM   1527  N7    A A  71      52.000  13.383   7.960  1.00  0.00           N  
ATOM   1528  C5    A A  71      52.285  14.610   8.540  1.00  0.00           C  
ATOM   1529  C6    A A  71      51.475  15.579   9.154  1.00  0.00           C  
ATOM   1530  N6    A A  71      50.148  15.455   9.290  1.00  0.00           N  
ATOM   1531  N1    A A  71      52.081  16.685   9.623  1.00  0.00           N  
ATOM   1532  C2    A A  71      53.400  16.804   9.485  1.00  0.00           C  
ATOM   1533  N3    A A  71      54.255  15.970   8.933  1.00  0.00           N  
ATOM   1534  C4    A A  71      53.623  14.871   8.471  1.00  0.00           C  
ATOM   1535  P     C A  72      60.091  13.557   7.390  1.00  0.00           P  
ATOM   1536  O1P   C A  72      60.410  12.111   7.339  1.00  0.00           O  
ATOM   1537  O2P   C A  72      60.560  14.453   6.309  1.00  0.00           O  
ATOM   1538  O5*   C A  72      60.612  14.140   8.802  1.00  0.00           O  
ATOM   1539  C5*   C A  72      60.566  15.547   9.078  1.00  0.00           C  
ATOM   1540  C4*   C A  72      61.709  16.295   8.392  1.00  0.00           C  
ATOM   1541  O4*   C A  72      61.633  17.681   8.713  1.00  0.00           O  
ATOM   1542  C3*   C A  72      63.097  15.922   8.865  1.00  0.00           C  
ATOM   1543  O3*   C A  72      63.524  14.779   8.113  1.00  0.00           O  
ATOM   1544  C2*   C A  72      63.927  17.122   8.408  1.00  0.00           C  
ATOM   1545  O2*   C A  72      64.327  16.968   7.041  1.00  0.00           O  
ATOM   1546  C1*   C A  72      62.929  18.283   8.546  1.00  0.00           C  
ATOM   1547  N1    C A  72      63.209  19.135   9.736  1.00  0.00           N  
ATOM   1548  C2    C A  72      62.853  20.479   9.671  1.00  0.00           C  
ATOM   1549  O2    C A  72      62.323  20.906   8.638  1.00  0.00           O  
ATOM   1550  N3    C A  72      63.101  21.272  10.744  1.00  0.00           N  
ATOM   1551  C4    C A  72      63.676  20.772  11.845  1.00  0.00           C  
ATOM   1552  N4    C A  72      63.895  21.586  12.866  1.00  0.00           N  
ATOM   1553  C5    C A  72      64.049  19.391  11.932  1.00  0.00           C  
ATOM   1554  C6    C A  72      63.794  18.617  10.849  1.00  0.00           C  
ATOM   1555  P     G A  73      64.809  13.923   8.577  1.00  0.00           P  
ATOM   1556  O1P   G A  73      64.800  13.833  10.054  1.00  0.00           O  
ATOM   1557  O2P   G A  73      64.864  12.687   7.764  1.00  0.00           O  
ATOM   1558  O5*   G A  73      66.042  14.870   8.143  1.00  0.00           O  
ATOM   1559  C5*   G A  73      66.492  14.908   6.783  1.00  0.00           C  
ATOM   1560  C4*   G A  73      67.470  16.054   6.542  1.00  0.00           C  
ATOM   1561  O4*   G A  73      66.839  17.302   6.852  1.00  0.00           O  
ATOM   1562  C3*   G A  73      68.694  16.061   7.435  1.00  0.00           C  
ATOM   1563  O3*   G A  73      69.683  15.217   6.827  1.00  0.00           O  
ATOM   1564  C2*   G A  73      69.158  17.501   7.296  1.00  0.00           C  
ATOM   1565  O2*   G A  73      69.838  17.701   6.051  1.00  0.00           O  
ATOM   1566  C1*   G A  73      67.821  18.251   7.310  1.00  0.00           C  
ATOM   1567  N9    G A  73      67.445  18.720   8.673  1.00  0.00           N  
ATOM   1568  C8    G A  73      67.134  17.980   9.793  1.00  0.00           C  
ATOM   1569  N7    G A  73      66.843  18.706  10.847  1.00  0.00           N  
ATOM   1570  C5    G A  73      66.971  20.018  10.392  1.00  0.00           C  
ATOM   1571  C6    G A  73      66.781  21.245  11.078  1.00  0.00           C  
ATOM   1572  O6    G A  73      66.458  21.432  12.248  1.00  0.00           O  
ATOM   1573  N1    G A  73      67.015  22.342  10.238  1.00  0.00           N  
ATOM   1574  C2    G A  73      67.384  22.264   8.909  1.00  0.00           C  
ATOM   1575  N2    G A  73      67.560  23.428   8.279  1.00  0.00           N  
ATOM   1576  N3    G A  73      67.561  21.112   8.266  1.00  0.00           N  
ATOM   1577  C4    G A  73      67.337  20.036   9.067  1.00  0.00           C  
ATOM   1578  P     U A  74      70.958  15.140   6.993  1.00  0.00           P  
ATOM   1579  O1P   U A  74      70.419  14.227   8.027  1.00  0.00           O  
ATOM   1580  O2P   U A  74      71.933  14.634   6.000  1.00  0.00           O  
ATOM   1581  O5*   U A  74      71.607  16.413   7.741  1.00  0.00           O  
ATOM   1582  C5*   U A  74      72.423  17.352   7.025  1.00  0.00           C  
ATOM   1583  C4*   U A  74      72.960  18.445   7.946  1.00  0.00           C  
ATOM   1584  O4*   U A  74      71.862  19.144   8.543  1.00  0.00           O  
ATOM   1585  C3*   U A  74      73.761  17.942   9.135  1.00  0.00           C  
ATOM   1586  O3*   U A  74      75.133  17.874   8.722  1.00  0.00           O  
ATOM   1587  C2*   U A  74      73.629  19.092  10.122  1.00  0.00           C  
ATOM   1588  O2*   U A  74      74.522  20.159   9.783  1.00  0.00           O  
ATOM   1589  C1*   U A  74      72.174  19.516   9.898  1.00  0.00           C  
ATOM   1590  N1    U A  74      71.224  18.829  10.817  1.00  0.00           N  
ATOM   1591  C2    U A  74      70.938  19.455  12.006  1.00  0.00           C  
ATOM   1592  O2    U A  74      71.426  20.526  12.325  1.00  0.00           O  
ATOM   1593  N3    U A  74      70.053  18.788  12.830  1.00  0.00           N  
ATOM   1594  C4    U A  74      69.444  17.577  12.571  1.00  0.00           C  
ATOM   1595  O4    U A  74      68.668  17.077  13.388  1.00  0.00           O  
ATOM   1596  C5    U A  74      69.806  16.998  11.299  1.00  0.00           C  
ATOM   1597  C6    U A  74      70.665  17.624  10.478  1.00  0.00           C  
ATOM   1598  P     C A  75      76.244  17.168   9.652  1.00  0.00           P  
ATOM   1599  O1P   C A  75      75.671  15.909  10.182  1.00  0.00           O  
ATOM   1600  O2P   C A  75      77.523  17.139   8.905  1.00  0.00           O  
ATOM   1601  O5*   C A  75      76.395  18.212  10.870  1.00  0.00           O  
ATOM   1602  C5*   C A  75      76.718  17.755  12.188  1.00  0.00           C  
ATOM   1603  C4*   C A  75      76.140  18.675  13.259  1.00  0.00           C  
ATOM   1604  O4*   C A  75      74.718  18.690  13.156  1.00  0.00           O  
ATOM   1605  C3*   C A  75      76.364  18.215  14.684  1.00  0.00           C  
ATOM   1606  O3*   C A  75      77.636  18.738  15.104  1.00  0.00           O  
ATOM   1607  C2*   C A  75      75.275  18.961  15.453  1.00  0.00           C  
ATOM   1608  O2*   C A  75      75.723  20.263  15.841  1.00  0.00           O  
ATOM   1609  C1*   C A  75      74.145  19.068  14.418  1.00  0.00           C  
ATOM   1610  N1    C A  75      73.018  18.144  14.723  1.00  0.00           N  
ATOM   1611  C2    C A  75      72.295  18.365  15.892  1.00  0.00           C  
ATOM   1612  O2    C A  75      72.616  19.311  16.621  1.00  0.00           O  
ATOM   1613  N3    C A  75      71.265  17.533  16.191  1.00  0.00           N  
ATOM   1614  C4    C A  75      70.949  16.519  15.374  1.00  0.00           C  
ATOM   1615  N4    C A  75      69.935  15.736  15.710  1.00  0.00           N  
ATOM   1616  C5    C A  75      71.679  16.274  14.167  1.00  0.00           C  
ATOM   1617  C6    C A  75      72.706  17.116  13.888  1.00  0.00           C  
ATOM   1618  P     A A  76      78.986  17.621  14.450  1.00  0.00           P  
ATOM   1619  O1P   A A  76      80.204  17.923  13.668  1.00  0.00           O  
ATOM   1620  O2P   A A  76      79.470  17.084  15.490  1.00  0.00           O  
ATOM   1621  O5*   A A  76      78.331  16.257  13.928  1.00  0.00           O  
ATOM   1622  C5*   A A  76      77.082  15.820  14.495  1.00  0.00           C  
ATOM   1623  C4*   A A  76      76.588  14.584  13.771  1.00  0.00           C  
ATOM   1624  O4*   A A  76      76.221  14.951  12.409  1.00  0.00           O  
ATOM   1625  C3*   A A  76      77.615  13.465  13.586  1.00  0.00           C  
ATOM   1626  O3*   A A  76      77.688  12.648  14.712  1.00  0.00           O  
ATOM   1627  C2*   A A  76      77.073  12.732  12.360  1.00  0.00           C  
ATOM   1628  O2*   A A  76      75.959  11.927  12.709  1.00  0.00           O  
ATOM   1629  C1*   A A  76      76.539  13.889  11.521  1.00  0.00           C  
ATOM   1630  N9    A A  76      77.513  14.402  10.519  1.00  0.00           N  
ATOM   1631  C8    A A  76      78.247  15.567  10.540  1.00  0.00           C  
ATOM   1632  N7    A A  76      79.014  15.725   9.505  1.00  0.00           N  
ATOM   1633  C5    A A  76      78.782  14.591   8.739  1.00  0.00           C  
ATOM   1634  C6    A A  76      79.300  14.157   7.508  1.00  0.00           C  
ATOM   1635  N6    A A  76      80.201  14.851   6.800  1.00  0.00           N  
ATOM   1636  N1    A A  76      78.855  12.980   7.030  1.00  0.00           N  
ATOM   1637  C2    A A  76      77.959  12.295   7.738  1.00  0.00           C  
ATOM   1638  N3    A A  76      77.407  12.598   8.894  1.00  0.00           N  
ATOM   1639  C4    A A  76      77.870  13.780   9.351  1.00  0.00           C  
ATOM   1640  P     A A  77      77.832  10.938  14.556  1.00  0.00           P  
ATOM   1641  O1P   A A  77      79.308  10.837  14.522  1.00  0.00           O  
ATOM   1642  O2P   A A  77      77.180  10.445  15.790  1.00  0.00           O  
ATOM   1643  O5*   A A  77      77.209  10.197  13.282  1.00  0.00           O  
ATOM   1644  C5*   A A  77      75.787  10.250  13.070  1.00  0.00           C  
ATOM   1645  C4*   A A  77      75.434   9.596  11.749  1.00  0.00           C  
ATOM   1646  O4*   A A  77      75.959  10.411  10.663  1.00  0.00           O  
ATOM   1647  C3*   A A  77      76.049   8.216  11.505  1.00  0.00           C  
ATOM   1648  O3*   A A  77      75.289   7.206  12.089  1.00  0.00           O  
ATOM   1649  C2*   A A  77      76.060   8.137   9.980  1.00  0.00           C  
ATOM   1650  O2*   A A  77      74.761   7.867   9.481  1.00  0.00           O  
ATOM   1651  C1*   A A  77      76.391   9.577   9.600  1.00  0.00           C  
ATOM   1652  N9    A A  77      77.844   9.821   9.384  1.00  0.00           N  
ATOM   1653  C8    A A  77      78.742  10.482  10.192  1.00  0.00           C  
ATOM   1654  N7    A A  77      79.947  10.523   9.715  1.00  0.00           N  
ATOM   1655  C5    A A  77      79.855   9.846   8.508  1.00  0.00           C  
ATOM   1656  C6    A A  77      80.802   9.542   7.517  1.00  0.00           C  
ATOM   1657  N6    A A  77      82.091   9.903   7.592  1.00  0.00           N  
ATOM   1658  N1    A A  77      80.375   8.854   6.442  1.00  0.00           N  
ATOM   1659  C2    A A  77      79.094   8.498   6.375  1.00  0.00           C  
ATOM   1660  N3    A A  77      78.122   8.723   7.235  1.00  0.00           N  
ATOM   1661  C4    A A  77      78.577   9.414   8.300  1.00  0.00           C  
ATOM   1662  P     A A  78      74.546   5.809  11.453  1.00  0.00           P  
ATOM   1663  O1P   A A  78      75.605   5.559  10.293  1.00  0.00           O  
ATOM   1664  O2P   A A  78      74.594   4.720  12.455  1.00  0.00           O  
ATOM   1665  O5*   A A  78      73.254   5.632  10.525  1.00  0.00           O  
ATOM   1666  C5*   A A  78      71.956   5.555  11.143  1.00  0.00           C  
ATOM   1667  C4*   A A  78      70.877   5.517  10.079  1.00  0.00           C  
ATOM   1668  O4*   A A  78      70.841   6.804   9.398  1.00  0.00           O  
ATOM   1669  C3*   A A  78      71.090   4.507   8.951  1.00  0.00           C  
ATOM   1670  O3*   A A  78      70.638   3.240   9.307  1.00  0.00           O  
ATOM   1671  C2*   A A  78      70.279   5.124   7.814  1.00  0.00           C  
ATOM   1672  O2*   A A  78      68.891   4.911   8.012  1.00  0.00           O  
ATOM   1673  C1*   A A  78      70.532   6.614   8.027  1.00  0.00           C  
ATOM   1674  N9    A A  78      71.667   7.148   7.222  1.00  0.00           N  
ATOM   1675  C8    A A  78      72.931   7.503   7.634  1.00  0.00           C  
ATOM   1676  N7    A A  78      73.694   7.940   6.680  1.00  0.00           N  
ATOM   1677  C5    A A  78      72.890   7.871   5.551  1.00  0.00           C  
ATOM   1678  C6    A A  78      73.118   8.195   4.203  1.00  0.00           C  
ATOM   1679  N6    A A  78      74.283   8.677   3.747  1.00  0.00           N  
ATOM   1680  N1    A A  78      72.103   8.007   3.340  1.00  0.00           N  
ATOM   1681  C2    A A  78      70.949   7.528   3.800  1.00  0.00           C  
ATOM   1682  N3    A A  78      70.621   7.191   5.028  1.00  0.00           N  
ATOM   1683  C4    A A  78      71.654   7.390   5.872  1.00  0.00           C  
ATOM   1684  P     G A  79      70.318   2.747   7.269  1.00  0.00           P  
ATOM   1685  O1P   G A  79      70.049   3.849   6.360  1.00  0.00           O  
ATOM   1686  O2P   G A  79      72.007   2.158   6.934  1.00  0.00           O  
ATOM   1687  O5*   G A  79      69.088   1.375   6.720  1.00  0.00           O  
ATOM   1688  C5*   G A  79      69.212   0.269   7.634  1.00  0.00           C  
ATOM   1689  C4*   G A  79      68.347  -0.887   7.171  1.00  0.00           C  
ATOM   1690  O4*   G A  79      66.946  -0.508   7.300  1.00  0.00           O  
ATOM   1691  C3*   G A  79      68.489  -1.275   5.698  1.00  0.00           C  
ATOM   1692  O3*   G A  79      69.566  -2.137   5.500  1.00  0.00           O  
ATOM   1693  C2*   G A  79      67.143  -1.938   5.413  1.00  0.00           C  
ATOM   1694  O2*   G A  79      67.097  -3.244   5.961  1.00  0.00           O  
ATOM   1695  C1*   G A  79      66.195  -1.077   6.240  1.00  0.00           C  
ATOM   1696  N9    G A  79      65.570   0.036   5.469  1.00  0.00           N  
ATOM   1697  C8    G A  79      65.842   1.385   5.514  1.00  0.00           C  
ATOM   1698  N7    G A  79      65.107   2.104   4.700  1.00  0.00           N  
ATOM   1699  C5    G A  79      64.289   1.164   4.073  1.00  0.00           C  
ATOM   1700  C6    G A  79      63.284   1.340   3.089  1.00  0.00           C  
ATOM   1701  O6    G A  79      62.898   2.378   2.559  1.00  0.00           O  
ATOM   1702  N1    G A  79      62.701   0.117   2.730  1.00  0.00           N  
ATOM   1703  C2    G A  79      63.045  -1.115   3.252  1.00  0.00           C  
ATOM   1704  N2    G A  79      62.370  -2.163   2.777  1.00  0.00           N  
ATOM   1705  N3    G A  79      63.990  -1.279   4.175  1.00  0.00           N  
ATOM   1706  C4    G A  79      64.565  -0.101   4.536  1.00  0.00           C  
ATOM   1707  P     C A  80      70.404  -2.036   4.102  1.00  0.00           P  
ATOM   1708  O1P   C A  80      70.488  -0.620   3.679  1.00  0.00           O  
ATOM   1709  O2P   C A  80      71.696  -2.748   4.226  1.00  0.00           O  
ATOM   1710  O5*   C A  80      69.436  -2.840   3.112  1.00  0.00           O  
ATOM   1711  C5*   C A  80      69.143  -4.221   3.392  1.00  0.00           C  
ATOM   1712  C4*   C A  80      68.116  -4.743   2.407  1.00  0.00           C  
ATOM   1713  O4*   C A  80      66.844  -4.079   2.655  1.00  0.00           O  
ATOM   1714  C3*   C A  80      68.401  -4.453   0.931  1.00  0.00           C  
ATOM   1715  O3*   C A  80      69.261  -5.401   0.381  1.00  0.00           O  
ATOM   1716  C2*   C A  80      67.003  -4.499   0.322  1.00  0.00           C  
ATOM   1717  O2*   C A  80      66.560  -5.838   0.179  1.00  0.00           O  
ATOM   1718  C1*   C A  80      66.163  -3.870   1.428  1.00  0.00           C  
ATOM   1719  N1    C A  80      65.955  -2.405   1.263  1.00  0.00           N  
ATOM   1720  C2    C A  80      65.063  -1.982   0.281  1.00  0.00           C  
ATOM   1721  O2    C A  80      64.486  -2.833  -0.406  1.00  0.00           O  
ATOM   1722  N3    C A  80      64.861  -0.650   0.113  1.00  0.00           N  
ATOM   1723  C4    C A  80      65.506   0.241   0.878  1.00  0.00           C  
ATOM   1724  N4    C A  80      65.273   1.528   0.675  1.00  0.00           N  
ATOM   1725  C5    C A  80      66.427  -0.174   1.893  1.00  0.00           C  
ATOM   1726  C6    C A  80      66.617  -1.509   2.044  1.00  0.00           C  
ATOM   1727  P     C A  81      70.315  -4.928  -0.771  1.00  0.00           P  
ATOM   1728  O1P   C A  81      70.801  -3.564  -0.464  1.00  0.00           O  
ATOM   1729  O2P   C A  81      71.363  -5.956  -0.959  1.00  0.00           O  
ATOM   1730  O5*   C A  81      69.361  -4.887  -2.055  1.00  0.00           O  
ATOM   1731  C5*   C A  81      68.707  -6.098  -2.478  1.00  0.00           C  
ATOM   1732  C4*   C A  81      67.762  -5.804  -3.625  1.00  0.00           C  
ATOM   1733  O4*   C A  81      66.660  -4.988  -3.130  1.00  0.00           O  
ATOM   1734  C3*   C A  81      68.345  -4.977  -4.772  1.00  0.00           C  
ATOM   1735  O3*   C A  81      69.032  -5.779  -5.681  1.00  0.00           O  
ATOM   1736  C2*   C A  81      67.094  -4.342  -5.376  1.00  0.00           C  
ATOM   1737  O2*   C A  81      66.376  -5.285  -6.154  1.00  0.00           O  
ATOM   1738  C1*   C A  81      66.258  -4.066  -4.130  1.00  0.00           C  
ATOM   1739  N1    C A  81      66.434  -2.691  -3.585  1.00  0.00           N  
ATOM   1740  C2    C A  81      65.841  -1.638  -4.276  1.00  0.00           C  
ATOM   1741  O2    C A  81      65.199  -1.884  -5.303  1.00  0.00           O  
ATOM   1742  N3    C A  81      65.990  -0.377  -3.795  1.00  0.00           N  
ATOM   1743  C4    C A  81      66.695  -0.150  -2.678  1.00  0.00           C  
ATOM   1744  N4    C A  81      66.810   1.098  -2.251  1.00  0.00           N  
ATOM   1745  C5    C A  81      67.312  -1.220  -1.953  1.00  0.00           C  
ATOM   1746  C6    C A  81      67.152  -2.472  -2.450  1.00  0.00           C  
ATOM   1747  P     U A  82      69.855  -5.563  -6.585  1.00  0.00           P  
ATOM   1748  O1P   U A  82      70.885  -4.829  -6.112  1.00  0.00           O  
ATOM   1749  O2P   U A  82      70.074  -6.783  -7.201  1.00  0.00           O  
ATOM   1750  O5*   U A  82      68.891  -4.648  -7.465  1.00  0.00           O  
ATOM   1751  C5*   U A  82      67.515  -5.031  -7.715  1.00  0.00           C  
ATOM   1752  C4*   U A  82      66.828  -3.979  -8.556  1.00  0.00           C  
ATOM   1753  O4*   U A  82      66.881  -2.712  -7.852  1.00  0.00           O  
ATOM   1754  C3*   U A  82      67.449  -3.701  -9.919  1.00  0.00           C  
ATOM   1755  O3*   U A  82      66.881  -4.600 -10.866  1.00  0.00           O  
ATOM   1756  C2*   U A  82      67.021  -2.264 -10.192  1.00  0.00           C  
ATOM   1757  O2*   U A  82      65.710  -2.190 -10.705  1.00  0.00           O  
ATOM   1758  C1*   U A  82      67.040  -1.660  -8.783  1.00  0.00           C  
ATOM   1759  N1    U A  82      68.269  -0.895  -8.432  1.00  0.00           N  
ATOM   1760  C2    U A  82      68.329   0.415  -8.840  1.00  0.00           C  
ATOM   1761  O2    U A  82      67.433   0.956  -9.465  1.00  0.00           O  
ATOM   1762  N3    U A  82      69.483   1.092  -8.495  1.00  0.00           N  
ATOM   1763  C4    U A  82      70.555   0.579  -7.793  1.00  0.00           C  
ATOM   1764  O4    U A  82      71.536   1.283  -7.543  1.00  0.00           O  
ATOM   1765  C5    U A  82      70.400  -0.805  -7.408  1.00  0.00           C  
ATOM   1766  C6    U A  82      69.288  -1.486  -7.731  1.00  0.00           C  
ATOM   1767  P     A A  83      67.344  -4.565 -12.404  1.00  0.00           P  
ATOM   1768  O1P   A A  83      66.521  -5.563 -13.125  1.00  0.00           O  
ATOM   1769  O2P   A A  83      67.380  -3.171 -12.892  1.00  0.00           O  
ATOM   1770  O5*   A A  83      68.806  -5.184 -12.362  1.00  0.00           O  
ATOM   1771  C5*   A A  83      69.948  -4.359 -12.468  1.00  0.00           C  
ATOM   1772  C4*   A A  83      70.821  -4.845 -13.590  1.00  0.00           C  
ATOM   1773  O4*   A A  83      70.035  -5.492 -14.635  1.00  0.00           O  
ATOM   1774  C3*   A A  83      71.552  -3.697 -14.265  1.00  0.00           C  
ATOM   1775  O3*   A A  83      72.790  -4.192 -14.742  1.00  0.00           O  
ATOM   1776  C2*   A A  83      70.596  -3.349 -15.404  1.00  0.00           C  
ATOM   1777  O2*   A A  83      71.188  -2.638 -16.466  1.00  0.00           O  
ATOM   1778  C1*   A A  83      70.140  -4.742 -15.835  1.00  0.00           C  
ATOM   1779  N9    A A  83      68.836  -4.800 -16.553  1.00  0.00           N  
ATOM   1780  C8    A A  83      67.579  -4.473 -16.095  1.00  0.00           C  
ATOM   1781  N7    A A  83      66.639  -4.634 -16.974  1.00  0.00           N  
ATOM   1782  C5    A A  83      67.308  -5.099 -18.098  1.00  0.00           C  
ATOM   1783  C6    A A  83      66.867  -5.463 -19.380  1.00  0.00           C  
ATOM   1784  N6    A A  83      65.583  -5.412 -19.762  1.00  0.00           N  
ATOM   1785  N1    A A  83      67.794  -5.884 -20.259  1.00  0.00           N  
ATOM   1786  C2    A A  83      69.068  -5.933 -19.873  1.00  0.00           C  
ATOM   1787  N3    A A  83      69.597  -5.620 -18.709  1.00  0.00           N  
ATOM   1788  C4    A A  83      68.646  -5.202 -17.849  1.00  0.00           C  
ATOM   1789  P     U A  84      73.993  -4.462 -13.715  1.00  0.00           P  
ATOM   1790  O1P   U A  84      73.482  -4.554 -12.320  1.00  0.00           O  
ATOM   1791  O2P   U A  84      74.749  -5.598 -14.294  1.00  0.00           O  
ATOM   1792  O5*   U A  84      74.919  -3.174 -13.848  1.00  0.00           O  
ATOM   1793  C5*   U A  84      74.652  -1.971 -13.112  1.00  0.00           C  
ATOM   1794  C4*   U A  84      75.928  -1.183 -12.962  1.00  0.00           C  
ATOM   1795  O4*   U A  84      76.562  -1.043 -14.264  1.00  0.00           O  
ATOM   1796  C3*   U A  84      75.829   0.226 -12.391  1.00  0.00           C  
ATOM   1797  O3*   U A  84      77.041   0.456 -11.691  1.00  0.00           O  
ATOM   1798  C2*   U A  84      75.825   1.092 -13.650  1.00  0.00           C  
ATOM   1799  O2*   U A  84      76.307   2.407 -13.448  1.00  0.00           O  
ATOM   1800  C1*   U A  84      76.813   0.325 -14.521  1.00  0.00           C  
ATOM   1801  N1    U A  84      76.686   0.561 -15.987  1.00  0.00           N  
ATOM   1802  C2    U A  84      75.429   0.450 -16.531  1.00  0.00           C  
ATOM   1803  O2    U A  84      74.442   0.172 -15.870  1.00  0.00           O  
ATOM   1804  N3    U A  84      75.349   0.676 -17.891  1.00  0.00           N  
ATOM   1805  C4    U A  84      76.397   0.996 -18.731  1.00  0.00           C  
ATOM   1806  O4    U A  84      76.202   1.175 -19.936  1.00  0.00           O  
ATOM   1807  C5    U A  84      77.675   1.089 -18.069  1.00  0.00           C  
ATOM   1808  C6    U A  84      77.781   0.873 -16.747  1.00  0.00           C  
ATOM   1809  P     A A  85      77.032   0.619 -10.104  1.00  0.00           P  
ATOM   1810  O1P   A A  85      75.757   0.095  -9.563  1.00  0.00           O  
ATOM   1811  O2P   A A  85      78.312   0.056  -9.612  1.00  0.00           O  
ATOM   1812  O5*   A A  85      77.090   2.197  -9.900  1.00  0.00           O  
ATOM   1813  C5*   A A  85      77.645   2.723  -8.694  1.00  0.00           C  
ATOM   1814  C4*   A A  85      77.891   4.210  -8.791  1.00  0.00           C  
ATOM   1815  O4*   A A  85      78.913   4.562  -9.755  1.00  0.00           O  
ATOM   1816  C3*   A A  85      76.729   5.163  -9.038  1.00  0.00           C  
ATOM   1817  O3*   A A  85      76.760   6.064  -7.948  1.00  0.00           O  
ATOM   1818  C2*   A A  85      77.154   5.902 -10.315  1.00  0.00           C  
ATOM   1819  O2*   A A  85      76.686   7.237 -10.375  1.00  0.00           O  
ATOM   1820  C1*   A A  85      78.672   5.883 -10.173  1.00  0.00           C  
ATOM   1821  N9    A A  85      79.466   6.155 -11.403  1.00  0.00           N  
ATOM   1822  C8    A A  85      79.656   5.355 -12.508  1.00  0.00           C  
ATOM   1823  N7    A A  85      80.410   5.886 -13.420  1.00  0.00           N  
ATOM   1824  C5    A A  85      80.750   7.124 -12.895  1.00  0.00           C  
ATOM   1825  C6    A A  85      81.538   8.177 -13.385  1.00  0.00           C  
ATOM   1826  N6    A A  85      82.158   8.146 -14.575  1.00  0.00           N  
ATOM   1827  N1    A A  85      81.669   9.268 -12.608  1.00  0.00           N  
ATOM   1828  C2    A A  85      81.051   9.294 -11.429  1.00  0.00           C  
ATOM   1829  N3    A A  85      80.293   8.377 -10.869  1.00  0.00           N  
ATOM   1830  C4    A A  85      80.178   7.296 -11.667  1.00  0.00           C  
ATOM   1831  P     A A  86      75.720   5.881  -6.748  1.00  0.00           P  
ATOM   1832  O1P   A A  86      75.605   4.434  -6.437  1.00  0.00           O  
ATOM   1833  O2P   A A  86      76.108   6.839  -5.676  1.00  0.00           O  
ATOM   1834  O5*   A A  86      74.339   6.336  -7.387  1.00  0.00           O  
ATOM   1835  C5*   A A  86      74.184   7.658  -7.916  1.00  0.00           C  
ATOM   1836  C4*   A A  86      72.799   8.169  -7.633  1.00  0.00           C  
ATOM   1837  O4*   A A  86      71.847   7.501  -8.505  1.00  0.00           O  
ATOM   1838  C3*   A A  86      72.300   7.949  -6.207  1.00  0.00           C  
ATOM   1839  O3*   A A  86      71.512   9.058  -5.810  1.00  0.00           O  
ATOM   1840  C2*   A A  86      71.404   6.724  -6.366  1.00  0.00           C  
ATOM   1841  O2*   A A  86      70.419   6.604  -5.363  1.00  0.00           O  
ATOM   1842  C1*   A A  86      70.783   7.008  -7.729  1.00  0.00           C  
ATOM   1843  N9    A A  86      70.163   5.858  -8.445  1.00  0.00           N  
ATOM   1844  C8    A A  86      70.528   4.530  -8.433  1.00  0.00           C  
ATOM   1845  N7    A A  86      69.778   3.772  -9.170  1.00  0.00           N  
ATOM   1846  C5    A A  86      68.848   4.646  -9.714  1.00  0.00           C  
ATOM   1847  C6    A A  86      67.767   4.455 -10.591  1.00  0.00           C  
ATOM   1848  N6    A A  86      67.429   3.261 -11.098  1.00  0.00           N  
ATOM   1849  N1    A A  86      67.046   5.539 -10.930  1.00  0.00           N  
ATOM   1850  C2    A A  86      67.387   6.722 -10.422  1.00  0.00           C  
ATOM   1851  N3    A A  86      68.369   7.021  -9.599  1.00  0.00           N  
ATOM   1852  C4    A A  86      69.075   5.918  -9.276  1.00  0.00           C  
ATOM   1853  P     U A  87      72.221  10.376  -5.219  1.00  0.00           P  
ATOM   1854  O1P   U A  87      73.544   9.994  -4.669  1.00  0.00           O  
ATOM   1855  O2P   U A  87      72.141  11.418  -6.275  1.00  0.00           O  
ATOM   1856  O5*   U A  87      71.282  10.802  -4.006  1.00  0.00           O  
ATOM   1857  C5*   U A  87      70.997   9.885  -2.933  1.00  0.00           C  
ATOM   1858  C4*   U A  87      69.751  10.315  -2.199  1.00  0.00           C  
ATOM   1859  O4*   U A  87      69.971  11.596  -1.556  1.00  0.00           O  
ATOM   1860  C3*   U A  87      68.525  10.488  -3.082  1.00  0.00           C  
ATOM   1861  O3*   U A  87      67.782   9.273  -3.124  1.00  0.00           O  
ATOM   1862  C2*   U A  87      67.765  11.614  -2.400  1.00  0.00           C  
ATOM   1863  O2*   U A  87      66.992  11.164  -1.307  1.00  0.00           O  
ATOM   1864  C1*   U A  87      68.915  12.480  -1.872  1.00  0.00           C  
ATOM   1865  N1    U A  87      69.447  13.495  -2.824  1.00  0.00           N  
ATOM   1866  C2    U A  87      68.539  14.354  -3.395  1.00  0.00           C  
ATOM   1867  O2    U A  87      67.344  14.313  -3.153  1.00  0.00           O  
ATOM   1868  N3    U A  87      69.069  15.281  -4.271  1.00  0.00           N  
ATOM   1869  C4    U A  87      70.399  15.416  -4.615  1.00  0.00           C  
ATOM   1870  O4    U A  87      70.755  16.286  -5.413  1.00  0.00           O  
ATOM   1871  C5    U A  87      71.275  14.470  -3.965  1.00  0.00           C  
ATOM   1872  C6    U A  87      70.785  13.557  -3.109  1.00  0.00           C  
ATOM   1873  P     U A  88      67.359   8.637  -4.532  1.00  0.00           P  
ATOM   1874  O1P   U A  88      68.525   8.671  -5.444  1.00  0.00           O  
ATOM   1875  O2P   U A  88      66.687   7.347  -4.254  1.00  0.00           O  
ATOM   1876  O5*   U A  88      66.259   9.645  -5.087  1.00  0.00           O  
ATOM   1877  C5*   U A  88      65.033   9.840  -4.363  1.00  0.00           C  
ATOM   1878  C4*   U A  88      64.199  10.912  -5.017  1.00  0.00           C  
ATOM   1879  O4*   U A  88      64.798  12.217  -4.829  1.00  0.00           O  
ATOM   1880  C3*   U A  88      64.010  10.806  -6.519  1.00  0.00           C  
ATOM   1881  O3*   U A  88      63.007   9.852  -6.824  1.00  0.00           O  
ATOM   1882  C2*   U A  88      63.593  12.223  -6.879  1.00  0.00           C  
ATOM   1883  O2*   U A  88      62.245  12.477  -6.541  1.00  0.00           O  
ATOM   1884  C1*   U A  88      64.484  13.040  -5.945  1.00  0.00           C  
ATOM   1885  N1    U A  88      65.754  13.483  -6.586  1.00  0.00           N  
ATOM   1886  C2    U A  88      65.666  14.490  -7.517  1.00  0.00           C  
ATOM   1887  O2    U A  88      64.610  15.018  -7.826  1.00  0.00           O  
ATOM   1888  N3    U A  88      66.862  14.876  -8.089  1.00  0.00           N  
ATOM   1889  C4    U A  88      68.108  14.349  -7.815  1.00  0.00           C  
ATOM   1890  O4    U A  88      69.110  14.776  -8.393  1.00  0.00           O  
ATOM   1891  C5    U A  88      68.099  13.297  -6.826  1.00  0.00           C  
ATOM   1892  C6    U A  88      66.950  12.904  -6.254  1.00  0.00           C  
ATOM   1893  P     G A  89      61.678   9.923  -6.208  1.00  0.00           P  
ATOM   1894  O1P   G A  89      62.215   9.527  -4.844  1.00  0.00           O  
ATOM   1895  O2P   G A  89      60.723  10.957  -6.324  1.00  0.00           O  
ATOM   1896  O5*   G A  89      61.311   8.453  -6.726  1.00  0.00           O  
ATOM   1897  C5*   G A  89      60.704   8.300  -8.022  1.00  0.00           C  
ATOM   1898  C4*   G A  89      60.560   6.830  -8.358  1.00  0.00           C  
ATOM   1899  O4*   G A  89      61.886   6.258  -8.546  1.00  0.00           O  
ATOM   1900  C3*   G A  89      59.934   5.957  -7.270  1.00  0.00           C  
ATOM   1901  O3*   G A  89      58.542   5.998  -7.320  1.00  0.00           O  
ATOM   1902  C2*   G A  89      60.495   4.577  -7.606  1.00  0.00           C  
ATOM   1903  O2*   G A  89      59.823   4.019  -8.721  1.00  0.00           O  
ATOM   1904  C1*   G A  89      61.906   4.923  -8.065  1.00  0.00           C  
ATOM   1905  N9    G A  89      62.926   4.840  -6.983  1.00  0.00           N  
ATOM   1906  C8    G A  89      63.563   5.858  -6.307  1.00  0.00           C  
ATOM   1907  N7    G A  89      64.417   5.445  -5.401  1.00  0.00           N  
ATOM   1908  C5    G A  89      64.339   4.054  -5.481  1.00  0.00           C  
ATOM   1909  C6    G A  89      65.030   3.056  -4.748  1.00  0.00           C  
ATOM   1910  O6    G A  89      65.867   3.194  -3.859  1.00  0.00           O  
ATOM   1911  N1    G A  89      64.649   1.769  -5.151  1.00  0.00           N  
ATOM   1912  C2    G A  89      63.722   1.483  -6.134  1.00  0.00           C  
ATOM   1913  N2    G A  89      63.497   0.189  -6.371  1.00  0.00           N  
ATOM   1914  N3    G A  89      63.074   2.420  -6.822  1.00  0.00           N  
ATOM   1915  C4    G A  89      63.432   3.677  -6.445  1.00  0.00           C  
ATOM   1916  P     G A  90      57.703   5.894  -5.923  1.00  0.00           P  
ATOM   1917  O1P   G A  90      58.436   6.606  -4.854  1.00  0.00           O  
ATOM   1918  O2P   G A  90      56.301   6.319  -6.136  1.00  0.00           O  
ATOM   1919  O5*   G A  90      57.756   4.316  -5.658  1.00  0.00           O  
ATOM   1920  C5*   G A  90      57.176   3.426  -6.629  1.00  0.00           C  
ATOM   1921  C4*   G A  90      57.449   1.986  -6.240  1.00  0.00           C  
ATOM   1922  O4*   G A  90      58.876   1.727  -6.366  1.00  0.00           O  
ATOM   1923  C3*   G A  90      57.133   1.618  -4.790  1.00  0.00           C  
ATOM   1924  O3*   G A  90      55.788   1.297  -4.625  1.00  0.00           O  
ATOM   1925  C2*   G A  90      58.055   0.423  -4.557  1.00  0.00           C  
ATOM   1926  O2*   G A  90      57.537  -0.742  -5.176  1.00  0.00           O  
ATOM   1927  C1*   G A  90      59.294   0.831  -5.349  1.00  0.00           C  
ATOM   1928  N9    G A  90      60.329   1.518  -4.527  1.00  0.00           N  
ATOM   1929  C8    G A  90      60.668   2.854  -4.493  1.00  0.00           C  
ATOM   1930  N7    G A  90      61.632   3.138  -3.650  1.00  0.00           N  
ATOM   1931  C5    G A  90      61.955   1.904  -3.086  1.00  0.00           C  
ATOM   1932  C6    G A  90      62.925   1.572  -2.107  1.00  0.00           C  
ATOM   1933  O6    G A  90      63.716   2.311  -1.525  1.00  0.00           O  
ATOM   1934  N1    G A  90      62.917   0.200  -1.822  1.00  0.00           N  
ATOM   1935  C2    G A  90      62.080  -0.731  -2.407  1.00  0.00           C  
ATOM   1936  N2    G A  90      62.228  -1.992  -1.998  1.00  0.00           N  
ATOM   1937  N3    G A  90      61.168  -0.418  -3.325  1.00  0.00           N  
ATOM   1938  C4    G A  90      61.164   0.911  -3.614  1.00  0.00           C  
ATOM   1939  P     C A  91      55.060   1.676  -3.214  1.00  0.00           P  
ATOM   1940  O1P   C A  91      55.592   2.964  -2.714  1.00  0.00           O  
ATOM   1941  O2P   C A  91      53.588   1.603  -3.360  1.00  0.00           O  
ATOM   1942  O5*   C A  91      55.571   0.480  -2.281  1.00  0.00           O  
ATOM   1943  C5*   C A  91      55.239  -0.874  -2.640  1.00  0.00           C  
ATOM   1944  C4*   C A  91      55.925  -1.843  -1.696  1.00  0.00           C  
ATOM   1945  O4*   C A  91      57.363  -1.784  -1.925  1.00  0.00           O  
ATOM   1946  C3*   C A  91      55.776  -1.538  -0.206  1.00  0.00           C  
ATOM   1947  O3*   C A  91      54.584  -2.049   0.303  1.00  0.00           O  
ATOM   1948  C2*   C A  91      57.010  -2.220   0.384  1.00  0.00           C  
ATOM   1949  O2*   C A  91      56.826  -3.624   0.448  1.00  0.00           O  
ATOM   1950  C1*   C A  91      58.053  -1.958  -0.698  1.00  0.00           C  
ATOM   1951  N1    C A  91      58.873  -0.738  -0.454  1.00  0.00           N  
ATOM   1952  C2    C A  91      59.847  -0.799   0.538  1.00  0.00           C  
ATOM   1953  O2    C A  91      59.990  -1.852   1.170  1.00  0.00           O  
ATOM   1954  N3    C A  91      60.606   0.302   0.776  1.00  0.00           N  
ATOM   1955  C4    C A  91      60.420   1.424   0.069  1.00  0.00           C  
ATOM   1956  N4    C A  91      61.186   2.470   0.340  1.00  0.00           N  
ATOM   1957  C5    C A  91      59.424   1.507  -0.956  1.00  0.00           C  
ATOM   1958  C6    C A  91      58.676   0.397  -1.177  1.00  0.00           C  
ATOM   1959  P     A A  92      53.822  -1.735   1.852  1.00  0.00           P  
ATOM   1960  O1P   A A  92      53.713  -0.306   2.221  1.00  0.00           O  
ATOM   1961  O2P   A A  92      52.271  -2.299   2.005  1.00  0.00           O  
ATOM   1962  O5*   A A  92      54.525  -2.548   3.039  1.00  0.00           O  
ATOM   1963  C5*   A A  92      54.810  -3.946   2.853  1.00  0.00           C  
ATOM   1964  C4*   A A  92      55.584  -4.480   4.042  1.00  0.00           C  
ATOM   1965  O4*   A A  92      56.908  -3.873   4.054  1.00  0.00           O  
ATOM   1966  C3*   A A  92      55.009  -4.138   5.418  1.00  0.00           C  
ATOM   1967  O3*   A A  92      54.014  -5.038   5.794  1.00  0.00           O  
ATOM   1968  C2*   A A  92      56.247  -4.223   6.309  1.00  0.00           C  
ATOM   1969  O2*   A A  92      56.590  -5.574   6.567  1.00  0.00           O  
ATOM   1970  C1*   A A  92      57.326  -3.657   5.392  1.00  0.00           C  
ATOM   1971  N9    A A  92      57.558  -2.196   5.571  1.00  0.00           N  
ATOM   1972  C8    A A  92      57.186  -1.152   4.752  1.00  0.00           C  
ATOM   1973  N7    A A  92      57.542   0.015   5.193  1.00  0.00           N  
ATOM   1974  C5    A A  92      58.194  -0.261   6.386  1.00  0.00           C  
ATOM   1975  C6    A A  92      58.809   0.562   7.343  1.00  0.00           C  
ATOM   1976  N6    A A  92      58.870   1.897   7.239  1.00  0.00           N  
ATOM   1977  N1    A A  92      59.363  -0.037   8.413  1.00  0.00           N  
ATOM   1978  C2    A A  92      59.298  -1.364   8.510  1.00  0.00           C  
ATOM   1979  N3    A A  92      58.754  -2.232   7.685  1.00  0.00           N  
ATOM   1980  C4    A A  92      58.206  -1.606   6.623  1.00  0.00           C  
ATOM   1981  P     A A  93      52.446  -3.275   6.276  1.00  0.00           P  
ATOM   1982  O1P   A A  93      52.614  -1.671   5.430  1.00  0.00           O  
ATOM   1983  O2P   A A  93      51.141  -4.213   6.256  1.00  0.00           O  
ATOM   1984  O5*   A A  93      52.897  -2.983   8.239  1.00  0.00           O  
ATOM   1985  C5*   A A  93      54.037  -3.781   8.604  1.00  0.00           C  
ATOM   1986  C4*   A A  93      54.582  -3.326   9.943  1.00  0.00           C  
ATOM   1987  O4*   A A  93      55.148  -1.993   9.794  1.00  0.00           O  
ATOM   1988  C3*   A A  93      53.551  -3.166  11.061  1.00  0.00           C  
ATOM   1989  O3*   A A  93      53.290  -4.379  11.695  1.00  0.00           O  
ATOM   1990  C2*   A A  93      54.232  -2.154  11.980  1.00  0.00           C  
ATOM   1991  O2*   A A  93      55.254  -2.775  12.740  1.00  0.00           O  
ATOM   1992  C1*   A A  93      54.919  -1.239  10.974  1.00  0.00           C  
ATOM   1993  N9    A A  93      54.114  -0.041  10.605  1.00  0.00           N  
ATOM   1994  C8    A A  93      53.429   0.218   9.439  1.00  0.00           C  
ATOM   1995  N7    A A  93      52.820   1.364   9.430  1.00  0.00           N  
ATOM   1996  C5    A A  93      53.114   1.911  10.670  1.00  0.00           C  
ATOM   1997  C6    A A  93      52.759   3.125  11.279  1.00  0.00           C  
ATOM   1998  N6    A A  93      51.991   4.051  10.688  1.00  0.00           N  
ATOM   1999  N1    A A  93      53.222   3.354  12.522  1.00  0.00           N  
ATOM   2000  C2    A A  93      53.983   2.430  13.104  1.00  0.00           C  
ATOM   2001  N3    A A  93      54.378   1.264  12.638  1.00  0.00           N  
ATOM   2002  C4    A A  93      53.901   1.060  11.392  1.00  0.00           C  
ATOM   2003  P     A A  94      52.973  -4.959  13.086  1.00  0.00           P  
ATOM   2004  O1P   A A  94      54.624  -4.885  13.499  1.00  0.00           O  
ATOM   2005  O2P   A A  94      51.659  -4.058  13.878  1.00  0.00           O  
ATOM   2006  O5*   A A  94      52.422  -6.409  13.483  1.00  0.00           O  
ATOM   2007  C5*   A A  94      53.156  -7.198  14.437  1.00  0.00           C  
ATOM   2008  C4*   A A  94      52.392  -8.469  14.754  1.00  0.00           C  
ATOM   2009  O4*   A A  94      51.179  -8.119  15.480  1.00  0.00           O  
ATOM   2010  C3*   A A  94      51.886  -9.261  13.549  1.00  0.00           C  
ATOM   2011  O3*   A A  94      52.871 -10.104  13.040  1.00  0.00           O  
ATOM   2012  C2*   A A  94      50.704 -10.026  14.144  1.00  0.00           C  
ATOM   2013  O2*   A A  94      51.156 -11.120  14.925  1.00  0.00           O  
ATOM   2014  C1*   A A  94      50.127  -8.998  15.111  1.00  0.00           C  
ATOM   2015  N9    A A  94      49.030  -8.178  14.526  1.00  0.00           N  
ATOM   2016  C8    A A  94      49.053  -6.865  14.115  1.00  0.00           C  
ATOM   2017  N7    A A  94      47.920  -6.438  13.646  1.00  0.00           N  
ATOM   2018  C5    A A  94      47.080  -7.538  13.751  1.00  0.00           C  
ATOM   2019  C6    A A  94      45.729  -7.734  13.417  1.00  0.00           C  
ATOM   2020  N6    A A  94      44.954  -6.779  12.885  1.00  0.00           N  
ATOM   2021  N1    A A  94      45.204  -8.950  13.651  1.00  0.00           N  
ATOM   2022  C2    A A  94      45.980  -9.895  14.180  1.00  0.00           C  
ATOM   2023  N3    A A  94      47.247  -9.829  14.530  1.00  0.00           N  
ATOM   2024  C4    A A  94      47.749  -8.601  14.285  1.00  0.00           C  
ATOM   2025  P     C A  95      54.337 -10.004  13.988  1.00  0.00           P  
ATOM   2026  O1P   C A  95      54.493  -8.583  13.604  1.00  0.00           O  
ATOM   2027  O2P   C A  95      53.954  -9.876  15.443  1.00  0.00           O  
ATOM   2028  O5*   C A  95      55.700 -10.795  13.704  1.00  0.00           O  
ATOM   2029  C5*   C A  95      55.739 -12.216  13.925  1.00  0.00           C  
ATOM   2030  C4*   C A  95      57.076 -12.773  13.476  1.00  0.00           C  
ATOM   2031  O4*   C A  95      57.169 -12.661  12.025  1.00  0.00           O  
ATOM   2032  C3*   C A  95      58.312 -12.028  13.982  1.00  0.00           C  
ATOM   2033  O3*   C A  95      58.680 -12.455  15.256  1.00  0.00           O  
ATOM   2034  C2*   C A  95      59.353 -12.376  12.921  1.00  0.00           C  
ATOM   2035  O2*   C A  95      59.831 -13.699  13.099  1.00  0.00           O  
ATOM   2036  C1*   C A  95      58.508 -12.377  11.651  1.00  0.00           C  
ATOM   2037  N1    C A  95      58.516 -11.076  10.926  1.00  0.00           N  
ATOM   2038  C2    C A  95      59.664 -10.733  10.219  1.00  0.00           C  
ATOM   2039  O2    C A  95      60.623 -11.515  10.223  1.00  0.00           O  
ATOM   2040  N3    C A  95      59.692  -9.551   9.552  1.00  0.00           N  
ATOM   2041  C4    C A  95      58.634  -8.731   9.571  1.00  0.00           C  
ATOM   2042  N4    C A  95      58.711  -7.590   8.904  1.00  0.00           N  
ATOM   2043  C5    C A  95      57.442  -9.065  10.292  1.00  0.00           C  
ATOM   2044  C6    C A  95      57.434 -10.250  10.953  1.00  0.00           C  
ATOM   2045  P     A A  96      60.534 -12.952  14.432  1.00  0.00           P  
ATOM   2046  O1P   A A  96      60.031 -13.913  15.435  1.00  0.00           O  
ATOM   2047  O2P   A A  96      60.605 -13.340  13.006  1.00  0.00           O  
ATOM   2048  O5*   A A  96      62.001 -12.458  14.897  1.00  0.00           O  
ATOM   2049  C5*   A A  96      63.135 -13.338  14.854  1.00  0.00           C  
ATOM   2050  C4*   A A  96      63.712 -13.444  13.444  1.00  0.00           C  
ATOM   2051  O4*   A A  96      63.932 -12.129  12.924  1.00  0.00           O  
ATOM   2052  C3*   A A  96      65.078 -14.113  13.361  1.00  0.00           C  
ATOM   2053  O3*   A A  96      65.279 -14.498  11.992  1.00  0.00           O  
ATOM   2054  C2*   A A  96      66.026 -12.961  13.657  1.00  0.00           C  
ATOM   2055  O2*   A A  96      67.318 -13.205  13.086  1.00  0.00           O  
ATOM   2056  C1*   A A  96      65.330 -11.797  12.949  1.00  0.00           C  
ATOM   2057  N9    A A  96      65.504 -10.510  13.680  1.00  0.00           N  
ATOM   2058  C8    A A  96      64.663  -9.909  14.590  1.00  0.00           C  
ATOM   2059  N7    A A  96      65.107  -8.780  15.051  1.00  0.00           N  
ATOM   2060  C5    A A  96      66.325  -8.611  14.409  1.00  0.00           C  
ATOM   2061  C6    A A  96      67.296  -7.598  14.470  1.00  0.00           C  
ATOM   2062  N6    A A  96      67.182  -6.512  15.248  1.00  0.00           N  
ATOM   2063  N1    A A  96      68.390  -7.741  13.701  1.00  0.00           N  
ATOM   2064  C2    A A  96      68.497  -8.823  12.931  1.00  0.00           C  
ATOM   2065  N3    A A  96      67.661  -9.829  12.792  1.00  0.00           N  
ATOM   2066  C4    A A  96      66.574  -9.660  13.573  1.00  0.00           C  
ATOM   2067  P     A A  97      65.115 -15.660  11.218  1.00  0.00           P  
ATOM   2068  O1P   A A  97      63.838 -16.116  11.818  1.00  0.00           O  
ATOM   2069  O2P   A A  97      65.130 -15.171   9.820  1.00  0.00           O  
ATOM   2070  O5*   A A  97      66.193 -16.850  11.345  1.00  0.00           O  
ATOM   2071  C5*   A A  97      65.941 -18.001  12.162  1.00  0.00           C  
ATOM   2072  C4*   A A  97      67.010 -19.072  11.963  1.00  0.00           C  
ATOM   2073  O4*   A A  97      68.272 -18.566  12.429  1.00  0.00           O  
ATOM   2074  C3*   A A  97      66.790 -20.361  12.755  1.00  0.00           C  
ATOM   2075  O3*   A A  97      67.495 -21.398  12.050  1.00  0.00           O  
ATOM   2076  C2*   A A  97      67.535 -20.091  14.054  1.00  0.00           C  
ATOM   2077  O2*   A A  97      67.910 -21.311  14.702  1.00  0.00           O  
ATOM   2078  C1*   A A  97      68.757 -19.349  13.527  1.00  0.00           C  
ATOM   2079  N9    A A  97      69.358 -18.436  14.539  1.00  0.00           N  
ATOM   2080  C8    A A  97      68.894 -17.223  14.996  1.00  0.00           C  
ATOM   2081  N7    A A  97      69.656 -16.671  15.889  1.00  0.00           N  
ATOM   2082  C5    A A  97      70.699 -17.572  16.044  1.00  0.00           C  
ATOM   2083  C6    A A  97      71.844 -17.565  16.858  1.00  0.00           C  
ATOM   2084  N6    A A  97      72.142 -16.572  17.708  1.00  0.00           N  
ATOM   2085  N1    A A  97      72.676 -18.619  16.764  1.00  0.00           N  
ATOM   2086  C2    A A  97      72.375 -19.603  15.919  1.00  0.00           C  
ATOM   2087  N3    A A  97      71.340 -19.718  15.114  1.00  0.00           N  
ATOM   2088  C4    A A  97      70.524 -18.650  15.226  1.00  0.00           C  
ATOM   2089  P     A A  98      67.128 -23.784  11.905  1.00  0.00           P  
ATOM   2090  O1P   A A  98      67.042 -24.059   9.980  1.00  0.00           O  
ATOM   2091  O2P   A A  98      68.871 -24.519  12.624  1.00  0.00           O  
ATOM   2092  O5*   A A  98      65.722 -24.490  12.835  1.00  0.00           O  
ATOM   2093  C5*   A A  98      65.291 -24.268  14.185  1.00  0.00           C  
ATOM   2094  C4*   A A  98      64.805 -25.560  14.836  1.00  0.00           C  
ATOM   2095  O4*   A A  98      65.912 -26.471  14.954  1.00  0.00           O  
ATOM   2096  C3*   A A  98      64.273 -25.407  16.260  1.00  0.00           C  
ATOM   2097  O3*   A A  98      63.378 -26.510  16.483  1.00  0.00           O  
ATOM   2098  C2*   A A  98      65.515 -25.637  17.112  1.00  0.00           C  
ATOM   2099  O2*   A A  98      65.167 -26.062  18.433  1.00  0.00           O  
ATOM   2100  C1*   A A  98      66.186 -26.761  16.330  1.00  0.00           C  
ATOM   2101  N9    A A  98      67.661 -26.799  16.528  1.00  0.00           N  
ATOM   2102  C8    A A  98      68.626 -25.955  16.024  1.00  0.00           C  
ATOM   2103  N7    A A  98      69.834 -26.261  16.387  1.00  0.00           N  
ATOM   2104  C5    A A  98      69.671 -27.382  17.188  1.00  0.00           C  
ATOM   2105  C6    A A  98      70.583 -28.190  17.885  1.00  0.00           C  
ATOM   2106  N6    A A  98      71.908 -27.979  17.884  1.00  0.00           N  
ATOM   2107  N1    A A  98      70.086 -29.226  18.584  1.00  0.00           N  
ATOM   2108  C2    A A  98      68.770 -29.429  18.580  1.00  0.00           C  
ATOM   2109  N3    A A  98      67.824 -28.746  17.972  1.00  0.00           N  
ATOM   2110  C4    A A  98      68.350 -27.715  17.279  1.00  0.00           C  
ATOM   2111  P     A A  99      63.770 -27.913  16.432  1.00  0.00           P  
ATOM   2112  O1P   A A  99      63.756 -28.178  14.976  1.00  0.00           O  
ATOM   2113  O2P   A A  99      64.974 -28.237  17.228  1.00  0.00           O  
ATOM   2114  O5*   A A  99      62.507 -28.672  17.090  1.00  0.00           O  
ATOM   2115  C5*   A A  99      62.421 -28.852  18.510  1.00  0.00           C  
ATOM   2116  C4*   A A  99      61.040 -29.342  18.933  1.00  0.00           C  
ATOM   2117  O4*   A A  99      60.045 -28.394  18.527  1.00  0.00           O  
ATOM   2118  C3*   A A  99      60.575 -30.624  18.274  1.00  0.00           C  
ATOM   2119  O3*   A A  99      61.093 -31.723  19.039  1.00  0.00           O  
ATOM   2120  C2*   A A  99      59.074 -30.557  18.509  1.00  0.00           C  
ATOM   2121  O2*   A A  99      58.752 -30.917  19.857  1.00  0.00           O  
ATOM   2122  C1*   A A  99      58.797 -29.068  18.264  1.00  0.00           C  
ATOM   2123  N9    A A  99      58.381 -28.789  16.861  1.00  0.00           N  
ATOM   2124  C8    A A  99      59.102 -28.932  15.698  1.00  0.00           C  
ATOM   2125  N7    A A  99      58.448 -28.600  14.627  1.00  0.00           N  
ATOM   2126  C5    A A  99      57.206 -28.208  15.102  1.00  0.00           C  
ATOM   2127  C6    A A  99      56.049 -27.741  14.457  1.00  0.00           C  
ATOM   2128  N6    A A  99      55.956 -27.582  13.129  1.00  0.00           N  
ATOM   2129  N1    A A  99      54.988 -27.440  15.228  1.00  0.00           N  
ATOM   2130  C2    A A  99      55.086 -27.601  16.546  1.00  0.00           C  
ATOM   2131  N3    A A  99      56.108 -28.028  17.257  1.00  0.00           N  
ATOM   2132  C4    A A  99      57.156 -28.321  16.461  1.00  0.00           C  
ATOM   2133  P     C A 100      61.504 -31.710  20.408  1.00  0.00           P  
ATOM   2134  O1P   C A 100      62.666 -32.598  20.632  1.00  0.00           O  
ATOM   2135  O2P   C A 100      61.588 -30.277  20.772  1.00  0.00           O  
ATOM   2136  O5*   C A 100      60.235 -32.353  21.170  1.00  0.00           O  
ATOM   2137  C5*   C A 100      58.995 -31.638  21.260  1.00  0.00           C  
ATOM   2138  C4*   C A 100      57.848 -32.546  21.698  1.00  0.00           C  
ATOM   2139  O4*   C A 100      57.721 -33.634  20.775  1.00  0.00           O  
ATOM   2140  C3*   C A 100      58.048 -33.244  23.031  1.00  0.00           C  
ATOM   2141  O3*   C A 100      57.584 -32.357  24.059  1.00  0.00           O  
ATOM   2142  C2*   C A 100      57.054 -34.390  22.921  1.00  0.00           C  
ATOM   2143  O2*   C A 100      55.716 -33.925  23.119  1.00  0.00           O  
ATOM   2144  C1*   C A 100      57.271 -34.819  21.465  1.00  0.00           C  
ATOM   2145  N1    C A 100      58.303 -35.883  21.330  1.00  0.00           N  
ATOM   2146  C2    C A 100      57.865 -37.192  21.146  1.00  0.00           C  
ATOM   2147  O2    C A 100      56.650 -37.414  21.105  1.00  0.00           O  
ATOM   2148  N3    C A 100      58.791 -38.178  21.022  1.00  0.00           N  
ATOM   2149  C4    C A 100      60.099 -37.896  21.073  1.00  0.00           C  
ATOM   2150  N4    C A 100      60.962 -38.893  20.945  1.00  0.00           N  
ATOM   2151  C5    C A 100      60.570 -36.557  21.260  1.00  0.00           C  
ATOM   2152  C6    C A 100      59.630 -35.587  21.384  1.00  0.00           C  
ATOM   2153  P     A A 101      56.711 -33.542  25.615  1.00  0.00           P  
ATOM   2154  O1P   A A 101      56.719 -32.582  26.507  1.00  0.00           O  
ATOM   2155  O2P   A A 101      55.244 -33.953  25.204  1.00  0.00           O  
ATOM   2156  O5*   A A 101      57.328 -34.982  26.412  1.00  0.00           O  
ATOM   2157  C5*   A A 101      57.004 -36.370  26.257  1.00  0.00           C  
ATOM   2158  C4*   A A 101      57.866 -37.256  27.151  1.00  0.00           C  
ATOM   2159  O4*   A A 101      59.251 -36.985  26.895  1.00  0.00           O  
ATOM   2160  C3*   A A 101      57.729 -37.002  28.640  1.00  0.00           C  
ATOM   2161  O3*   A A 101      56.656 -37.824  29.123  1.00  0.00           O  
ATOM   2162  C2*   A A 101      59.029 -37.584  29.175  1.00  0.00           C  
ATOM   2163  O2*   A A 101      58.968 -39.013  29.207  1.00  0.00           O  
ATOM   2164  C1*   A A 101      60.018 -37.113  28.107  1.00  0.00           C  
ATOM   2165  N9    A A 101      60.627 -35.794  28.434  1.00  0.00           N  
ATOM   2166  C8    A A 101      60.211 -34.533  28.070  1.00  0.00           C  
ATOM   2167  N7    A A 101      60.965 -33.578  28.520  1.00  0.00           N  
ATOM   2168  C5    A A 101      61.955 -34.241  29.233  1.00  0.00           C  
ATOM   2169  C6    A A 101      63.067 -33.785  29.958  1.00  0.00           C  
ATOM   2170  N6    A A 101      63.383 -32.488  30.088  1.00  0.00           N  
ATOM   2171  N1    A A 101      63.847 -34.710  30.545  1.00  0.00           N  
ATOM   2172  C2    A A 101      63.527 -35.997  30.413  1.00  0.00           C  
ATOM   2173  N3    A A 101      62.518 -36.540  29.764  1.00  0.00           N  
ATOM   2174  C4    A A 101      61.755 -35.590  29.186  1.00  0.00           C  
ATOM   2175  P     A A 102      55.561 -37.083  29.352  1.00  0.00           P  
ATOM   2176  O1P   A A 102      55.434 -36.655  30.764  1.00  0.00           O  
ATOM   2177  O2P   A A 102      55.593 -36.070  28.273  1.00  0.00           O  
ATOM   2178  O5*   A A 102      54.371 -38.125  29.036  1.00  0.00           O  
ATOM   2179  C5*   A A 102      54.202 -38.668  27.720  1.00  0.00           C  
ATOM   2180  C4*   A A 102      53.374 -39.949  27.738  1.00  0.00           C  
ATOM   2181  O4*   A A 102      53.965 -40.887  28.648  1.00  0.00           O  
ATOM   2182  C3*   A A 102      51.958 -39.795  28.265  1.00  0.00           C  
ATOM   2183  O3*   A A 102      51.118 -39.447  27.154  1.00  0.00           O  
ATOM   2184  C2*   A A 102      51.620 -41.222  28.668  1.00  0.00           C  
ATOM   2185  O2*   A A 102      51.322 -42.017  27.515  1.00  0.00           O  
ATOM   2186  C1*   A A 102      52.942 -41.667  29.299  1.00  0.00           C  
ATOM   2187  N9    A A 102      52.995 -41.404  30.764  1.00  0.00           N  
ATOM   2188  C8    A A 102      53.479 -40.301  31.430  1.00  0.00           C  
ATOM   2189  N7    A A 102      53.380 -40.380  32.722  1.00  0.00           N  
ATOM   2190  C5    A A 102      52.791 -41.618  32.938  1.00  0.00           C  
ATOM   2191  C6    A A 102      52.416 -42.298  34.107  1.00  0.00           C  
ATOM   2192  N6    A A 102      52.590 -41.800  35.340  1.00  0.00           N  
ATOM   2193  N1    A A 102      51.856 -43.513  33.965  1.00  0.00           N  
ATOM   2194  C2    A A 102      51.685 -44.002  32.739  1.00  0.00           C  
ATOM   2195  N3    A A 102      51.993 -43.463  31.579  1.00  0.00           N  
ATOM   2196  C4    A A 102      52.553 -42.248  31.750  1.00  0.00           C  
ATOM   2197  P     U A 103      49.719 -38.677  27.388  1.00  0.00           P  
ATOM   2198  O1P   U A 103      49.945 -37.600  28.375  1.00  0.00           O  
ATOM   2199  O2P   U A 103      49.139 -38.358  26.063  1.00  0.00           O  
ATOM   2200  O5*   U A 103      48.805 -39.810  28.084  1.00  0.00           O  
ATOM   2201  C5*   U A 103      48.215 -40.864  27.308  1.00  0.00           C  
ATOM   2202  C4*   U A 103      47.362 -41.788  28.171  1.00  0.00           C  
ATOM   2203  O4*   U A 103      48.178 -42.367  29.197  1.00  0.00           O  
ATOM   2204  C3*   U A 103      46.247 -41.096  28.940  1.00  0.00           C  
ATOM   2205  O3*   U A 103      45.083 -41.111  28.100  1.00  0.00           O  
ATOM   2206  C2*   U A 103      46.003 -42.060  30.090  1.00  0.00           C  
ATOM   2207  O2*   U A 103      45.214 -43.177  29.661  1.00  0.00           O  
ATOM   2208  C1*   U A 103      47.432 -42.504  30.420  1.00  0.00           C  
ATOM   2209  N1    U A 103      48.071 -41.662  31.470  1.00  0.00           N  
ATOM   2210  C2    U A 103      47.932 -42.073  32.773  1.00  0.00           C  
ATOM   2211  O2    U A 103      47.317 -43.079  33.089  1.00  0.00           O  
ATOM   2212  N3    U A 103      48.537 -41.268  33.718  1.00  0.00           N  
ATOM   2213  C4    U A 103      49.252 -40.114  33.473  1.00  0.00           C  
ATOM   2214  O4    U A 103      49.750 -39.475  34.403  1.00  0.00           O  
ATOM   2215  C5    U A 103      49.344 -39.763  32.076  1.00  0.00           C  
ATOM   2216  C6    U A 103      48.764 -40.528  31.136  1.00  0.00           C  
ATOM   2217  P     C A 104      44.238 -39.665  27.084  1.00  0.00           P  
ATOM   2218  O1P   C A 104      44.935 -38.933  28.166  1.00  0.00           O  
ATOM   2219  O2P   C A 104      44.435 -39.261  25.673  1.00  0.00           O  
ATOM   2220  O5*   C A 104      42.656 -39.650  27.397  1.00  0.00           O  
ATOM   2221  C5*   C A 104      42.046 -38.520  28.030  1.00  0.00           C  
ATOM   2222  C4*   C A 104      40.829 -38.927  28.854  1.00  0.00           C  
ATOM   2223  O4*   C A 104      41.229 -39.823  29.887  1.00  0.00           O  
ATOM   2224  C3*   C A 104      40.175 -37.800  29.624  1.00  0.00           C  
ATOM   2225  O3*   C A 104      39.217 -37.183  28.748  1.00  0.00           O  
ATOM   2226  C2*   C A 104      39.400 -38.542  30.713  1.00  0.00           C  
ATOM   2227  O2*   C A 104      38.103 -38.926  30.247  1.00  0.00           O  
ATOM   2228  C1*   C A 104      40.272 -39.783  30.959  1.00  0.00           C  
ATOM   2229  N1    C A 104      41.010 -39.699  32.251  1.00  0.00           N  
ATOM   2230  C2    C A 104      40.263 -39.692  33.426  1.00  0.00           C  
ATOM   2231  O2    C A 104      39.031 -39.757  33.349  1.00  0.00           O  
ATOM   2232  N3    C A 104      40.916 -39.616  34.613  1.00  0.00           N  
ATOM   2233  C4    C A 104      42.253 -39.547  34.654  1.00  0.00           C  
ATOM   2234  N4    C A 104      42.842 -39.474  35.837  1.00  0.00           N  
ATOM   2235  C5    C A 104      43.039 -39.552  33.457  1.00  0.00           C  
ATOM   2236  C6    C A 104      42.368 -39.629  32.281  1.00  0.00           C  
ATOM   2237  P     U A 105      38.313 -35.210  29.039  1.00  0.00           P  
ATOM   2238  O1P   U A 105      39.560 -34.424  28.884  1.00  0.00           O  
ATOM   2239  O2P   U A 105      37.419 -35.416  27.873  1.00  0.00           O  
ATOM   2240  O5*   U A 105      37.448 -34.557  30.236  1.00  0.00           O  
ATOM   2241  C5*   U A 105      36.124 -35.019  30.526  1.00  0.00           C  
ATOM   2242  C4*   U A 105      35.101 -34.462  29.538  1.00  0.00           C  
ATOM   2243  O4*   U A 105      33.799 -34.931  29.877  1.00  0.00           O  
ATOM   2244  C3*   U A 105      34.926 -32.958  29.573  1.00  0.00           C  
ATOM   2245  O3*   U A 105      35.923 -32.381  28.718  1.00  0.00           O  
ATOM   2246  C2*   U A 105      33.568 -32.772  28.899  1.00  0.00           C  
ATOM   2247  O2*   U A 105      33.707 -32.747  27.474  1.00  0.00           O  
ATOM   2248  C1*   U A 105      32.808 -34.039  29.338  1.00  0.00           C  
ATOM   2249  N1    U A 105      31.800 -33.757  30.398  1.00  0.00           N  
ATOM   2250  C2    U A 105      30.692 -34.568  30.441  1.00  0.00           C  
ATOM   2251  O2    U A 105      30.514 -35.488  29.659  1.00  0.00           O  
ATOM   2252  N3    U A 105      29.781 -34.276  31.435  1.00  0.00           N  
ATOM   2253  C4    U A 105      29.881 -33.264  32.368  1.00  0.00           C  
ATOM   2254  O4    U A 105      28.999 -33.100  33.214  1.00  0.00           O  
ATOM   2255  C5    U A 105      31.078 -32.466  32.244  1.00  0.00           C  
ATOM   2256  C6    U A 105      31.981 -32.727  31.284  1.00  0.00           C  
ATOM   2257  P     U A 106      35.195 -30.608  28.995  1.00  0.00           P  
ATOM   2258  O1P   U A 106      34.084 -30.766  27.930  1.00  0.00           O  
ATOM   2259  O2P   U A 106      34.928 -30.731  30.477  1.00  0.00           O  
ATOM   2260  O5*   U A 106      35.572 -28.627  28.806  1.00  0.00           O  
ATOM   2261  C5*   U A 106      36.047 -27.999  27.606  1.00  0.00           C  
ATOM   2262  C4*   U A 106      36.070 -26.481  27.734  1.00  0.00           C  
ATOM   2263  O4*   U A 106      34.749 -25.998  28.015  1.00  0.00           O  
ATOM   2264  C3*   U A 106      36.882 -25.939  28.893  1.00  0.00           C  
ATOM   2265  O3*   U A 106      38.245 -25.827  28.458  1.00  0.00           O  
ATOM   2266  C2*   U A 106      36.317 -24.534  29.027  1.00  0.00           C  
ATOM   2267  O2*   U A 106      36.845 -23.672  28.013  1.00  0.00           O  
ATOM   2268  C1*   U A 106      34.822 -24.788  28.797  1.00  0.00           C  
ATOM   2269  N1    U A 106      34.074 -24.987  30.070  1.00  0.00           N  
ATOM   2270  C2    U A 106      33.130 -24.043  30.397  1.00  0.00           C  
ATOM   2271  O2    U A 106      32.892 -23.073  29.695  1.00  0.00           O  
ATOM   2272  N3    U A 106      32.457 -24.261  31.583  1.00  0.00           N  
ATOM   2273  C4    U A 106      32.646 -25.318  32.449  1.00  0.00           C  
ATOM   2274  O4    U A 106      31.981 -25.408  33.483  1.00  0.00           O  
ATOM   2275  C5    U A 106      33.656 -26.256  32.021  1.00  0.00           C  
ATOM   2276  C6    U A 106      34.326 -26.069  30.872  1.00  0.00           C  
ATOM   2277  P     U A 107      38.943 -24.361  30.247  1.00  0.00           P  
ATOM   2278  O1P   U A 107      39.345 -25.661  31.399  1.00  0.00           O  
ATOM   2279  O2P   U A 107      40.033 -23.469  29.443  1.00  0.00           O  
ATOM   2280  O5*   U A 107      37.373 -23.079  31.607  1.00  0.00           O  
ATOM   2281  C5*   U A 107      37.060 -21.699  31.378  1.00  0.00           C  
ATOM   2282  C4*   U A 107      36.688 -20.979  32.674  1.00  0.00           C  
ATOM   2283  O4*   U A 107      35.575 -21.643  33.286  1.00  0.00           O  
ATOM   2284  C3*   U A 107      37.749 -21.011  33.758  1.00  0.00           C  
ATOM   2285  O3*   U A 107      38.634 -19.905  33.533  1.00  0.00           O  
ATOM   2286  C2*   U A 107      36.923 -20.703  34.996  1.00  0.00           C  
ATOM   2287  O2*   U A 107      36.595 -19.312  35.056  1.00  0.00           O  
ATOM   2288  C1*   U A 107      35.670 -21.546  34.722  1.00  0.00           C  
ATOM   2289  N1    U A 107      35.767 -22.916  35.296  1.00  0.00           N  
ATOM   2290  C2    U A 107      35.094 -23.151  36.472  1.00  0.00           C  
ATOM   2291  O2    U A 107      34.440 -22.294  37.043  1.00  0.00           O  
ATOM   2292  N3    U A 107      35.206 -24.432  36.974  1.00  0.00           N  
ATOM   2293  C4    U A 107      35.917 -25.474  36.412  1.00  0.00           C  
ATOM   2294  O4    U A 107      35.943 -26.580  36.956  1.00  0.00           O  
ATOM   2295  C5    U A 107      36.590 -25.130  35.181  1.00  0.00           C  
ATOM   2296  C6    U A 107      36.498 -23.891  34.671  1.00  0.00           C  
ATOM   2297  P     C A 108      40.971 -20.619  33.984  1.00  0.00           P  
ATOM   2298  O1P   C A 108      40.972 -21.140  35.440  1.00  0.00           O  
ATOM   2299  O2P   C A 108      40.776 -21.777  32.634  1.00  0.00           O  
ATOM   2300  O5*   C A 108      43.022 -20.084  33.853  1.00  0.00           O  
ATOM   2301  C5*   C A 108      43.336 -19.735  32.495  1.00  0.00           C  
ATOM   2302  C4*   C A 108      42.555 -18.903  31.499  1.00  0.00           C  
ATOM   2303  O4*   C A 108      41.524 -18.160  32.211  1.00  0.00           O  
ATOM   2304  C3*   C A 108      43.350 -17.821  30.765  1.00  0.00           C  
ATOM   2305  O3*   C A 108      44.012 -18.338  29.655  1.00  0.00           O  
ATOM   2306  C2*   C A 108      42.255 -16.824  30.387  1.00  0.00           C  
ATOM   2307  O2*   C A 108      41.502 -17.299  29.283  1.00  0.00           O  
ATOM   2308  C1*   C A 108      41.345 -16.888  31.608  1.00  0.00           C  
ATOM   2309  N1    C A 108      41.642 -15.847  32.632  1.00  0.00           N  
ATOM   2310  C2    C A 108      41.261 -14.537  32.355  1.00  0.00           C  
ATOM   2311  O2    C A 108      40.697 -14.294  31.282  1.00  0.00           O  
ATOM   2312  N3    C A 108      41.523 -13.573  33.275  1.00  0.00           N  
ATOM   2313  C4    C A 108      42.136 -13.878  34.427  1.00  0.00           C  
ATOM   2314  N4    C A 108      42.367 -12.902  35.291  1.00  0.00           N  
ATOM   2315  C5    C A 108      42.535 -15.219  34.731  1.00  0.00           C  
ATOM   2316  C6    C A 108      42.264 -16.167  33.798  1.00  0.00           C  
ATOM   2317  P     U A 109      45.478 -17.682  29.266  1.00  0.00           P  
ATOM   2318  O1P   U A 109      46.215 -17.323  30.498  1.00  0.00           O  
ATOM   2319  O2P   U A 109      46.193 -18.572  28.324  1.00  0.00           O  
ATOM   2320  O5*   U A 109      45.010 -16.353  28.507  1.00  0.00           O  
ATOM   2321  C5*   U A 109      44.196 -16.474  27.326  1.00  0.00           C  
ATOM   2322  C4*   U A 109      43.770 -15.102  26.847  1.00  0.00           C  
ATOM   2323  O4*   U A 109      42.852 -14.528  27.822  1.00  0.00           O  
ATOM   2324  C3*   U A 109      44.882 -14.059  26.733  1.00  0.00           C  
ATOM   2325  O3*   U A 109      45.555 -14.160  25.517  1.00  0.00           O  
ATOM   2326  C2*   U A 109      44.110 -12.750  26.874  1.00  0.00           C  
ATOM   2327  O2*   U A 109      43.424 -12.439  25.674  1.00  0.00           O  
ATOM   2328  C1*   U A 109      43.051 -13.127  27.906  1.00  0.00           C  
ATOM   2329  N1    U A 109      43.439 -12.800  29.307  1.00  0.00           N  
ATOM   2330  C2    U A 109      43.406 -11.477  29.674  1.00  0.00           C  
ATOM   2331  O2    U A 109      43.078 -10.585  28.908  1.00  0.00           O  
ATOM   2332  N3    U A 109      43.771 -11.214  30.979  1.00  0.00           N  
ATOM   2333  C4    U A 109      44.158 -12.142  31.924  1.00  0.00           C  
ATOM   2334  O4    U A 109      44.463 -11.785  33.065  1.00  0.00           O  
ATOM   2335  C5    U A 109      44.163 -13.504  31.446  1.00  0.00           C  
ATOM   2336  C6    U A 109      43.811 -13.787  30.180  1.00  0.00           C  
ATOM   2337  P     U A 110      47.151 -13.821  25.471  1.00  0.00           P  
ATOM   2338  O1P   U A 110      47.790 -14.288  26.722  1.00  0.00           O  
ATOM   2339  O2P   U A 110      47.746 -14.329  24.214  1.00  0.00           O  
ATOM   2340  O5*   U A 110      47.117 -12.221  25.446  1.00  0.00           O  
ATOM   2341  C5*   U A 110      46.457 -11.553  24.353  1.00  0.00           C  
ATOM   2342  C4*   U A 110      46.437 -10.058  24.595  1.00  0.00           C  
ATOM   2343  O4*   U A 110      45.566  -9.776  25.729  1.00  0.00           O  
ATOM   2344  C3*   U A 110      47.773  -9.429  24.993  1.00  0.00           C  
ATOM   2345  O3*   U A 110      48.551  -9.133  23.877  1.00  0.00           O  
ATOM   2346  C2*   U A 110      47.326  -8.180  25.748  1.00  0.00           C  
ATOM   2347  O2*   U A 110      46.894  -7.174  24.847  1.00  0.00           O  
ATOM   2348  C1*   U A 110      46.085  -8.687  26.475  1.00  0.00           C  
ATOM   2349  N1    U A 110      46.357  -9.167  27.859  1.00  0.00           N  
ATOM   2350  C2    U A 110      46.595  -8.211  28.817  1.00  0.00           C  
ATOM   2351  O2    U A 110      46.591  -7.016  28.577  1.00  0.00           O  
ATOM   2352  N3    U A 110      46.843  -8.694  30.087  1.00  0.00           N  
ATOM   2353  C4    U A 110      46.872 -10.018  30.469  1.00  0.00           C  
ATOM   2354  O4    U A 110      47.105 -10.330  31.639  1.00  0.00           O  
ATOM   2355  C5    U A 110      46.611 -10.947  29.395  1.00  0.00           C  
ATOM   2356  C6    U A 110      46.368 -10.506  28.150  1.00  0.00           C  
ATOM   2357  P     U A 111      49.602  -8.842  23.416  1.00  0.00           P  
ATOM   2358  O1P   U A 111      50.469  -9.900  23.976  1.00  0.00           O  
ATOM   2359  O2P   U A 111      49.710  -8.437  21.987  1.00  0.00           O  
ATOM   2360  O5*   U A 111      49.737  -7.602  24.383  1.00  0.00           O  
ATOM   2361  C5*   U A 111      49.677  -6.304  23.865  1.00  0.00           C  
ATOM   2362  C4*   U A 111      50.240  -5.366  24.870  1.00  0.00           C  
ATOM   2363  O4*   U A 111      49.668  -5.752  26.129  1.00  0.00           O  
ATOM   2364  C3*   U A 111      51.724  -5.526  25.132  1.00  0.00           C  
ATOM   2365  O3*   U A 111      52.466  -4.758  24.205  1.00  0.00           O  
ATOM   2366  C2*   U A 111      51.863  -4.967  26.541  1.00  0.00           C  
ATOM   2367  O2*   U A 111      52.050  -3.567  26.512  1.00  0.00           O  
ATOM   2368  C1*   U A 111      50.502  -5.305  27.166  1.00  0.00           C  
ATOM   2369  N1    U A 111      50.528  -6.387  28.190  1.00  0.00           N  
ATOM   2370  C2    U A 111      50.532  -6.000  29.508  1.00  0.00           C  
ATOM   2371  O2    U A 111      50.516  -4.831  29.856  1.00  0.00           O  
ATOM   2372  N3    U A 111      50.556  -7.028  30.429  1.00  0.00           N  
ATOM   2373  C4    U A 111      50.576  -8.379  30.146  1.00  0.00           C  
ATOM   2374  O4    U A 111      50.596  -9.210  31.058  1.00  0.00           O  
ATOM   2375  C5    U A 111      50.570  -8.687  28.736  1.00  0.00           C  
ATOM   2376  C6    U A 111      50.547  -7.705  27.819  1.00  0.00           C  
ATOM   2377  P     A A 112      53.249  -5.501  23.025  1.00  0.00           P  
ATOM   2378  O1P   A A 112      53.736  -6.754  23.596  1.00  0.00           O  
ATOM   2379  O2P   A A 112      52.390  -5.525  21.825  1.00  0.00           O  
ATOM   2380  O5*   A A 112      54.492  -4.559  22.759  1.00  0.00           O  
ATOM   2381  C5*   A A 112      55.314  -4.188  23.841  1.00  0.00           C  
ATOM   2382  C4*   A A 112      55.677  -2.742  23.742  1.00  0.00           C  
ATOM   2383  O4*   A A 112      56.430  -2.550  22.523  1.00  0.00           O  
ATOM   2384  C3*   A A 112      54.539  -1.741  23.708  1.00  0.00           C  
ATOM   2385  O3*   A A 112      54.886  -0.594  24.457  1.00  0.00           O  
ATOM   2386  C2*   A A 112      54.351  -1.478  22.213  1.00  0.00           C  
ATOM   2387  O2*   A A 112      53.865  -0.174  21.943  1.00  0.00           O  
ATOM   2388  C1*   A A 112      55.770  -1.638  21.675  1.00  0.00           C  
ATOM   2389  N9    A A 112      55.811  -2.217  20.303  1.00  0.00           N  
ATOM   2390  C8    A A 112      55.264  -3.393  19.841  1.00  0.00           C  
ATOM   2391  N7    A A 112      55.478  -3.615  18.581  1.00  0.00           N  
ATOM   2392  C5    A A 112      56.219  -2.517  18.168  1.00  0.00           C  
ATOM   2393  C6    A A 112      56.762  -2.152  16.926  1.00  0.00           C  
ATOM   2394  N6    A A 112      56.637  -2.897  15.818  1.00  0.00           N  
ATOM   2395  N1    A A 112      57.442  -0.993  16.862  1.00  0.00           N  
ATOM   2396  C2    A A 112      57.563  -0.257  17.966  1.00  0.00           C  
ATOM   2397  N3    A A 112      57.100  -0.494  19.176  1.00  0.00           N  
ATOM   2398  C4    A A 112      56.424  -1.660  19.212  1.00  0.00           C  
ATOM   2399  P     G A 113      54.013  -0.205  25.752  1.00  0.00           P  
ATOM   2400  O1P   G A 113      54.791   0.796  26.518  1.00  0.00           O  
ATOM   2401  O2P   G A 113      52.614   0.100  25.360  1.00  0.00           O  
ATOM   2402  O5*   G A 113      53.991  -1.533  26.622  1.00  0.00           O  
ATOM   2403  C5*   G A 113      55.177  -2.008  27.249  1.00  0.00           C  
ATOM   2404  C4*   G A 113      55.232  -1.575  28.701  1.00  0.00           C  
ATOM   2405  O4*   G A 113      54.119  -2.157  29.406  1.00  0.00           O  
ATOM   2406  C3*   G A 113      56.430  -2.131  29.438  1.00  0.00           C  
ATOM   2407  O3*   G A 113      57.576  -1.323  29.288  1.00  0.00           O  
ATOM   2408  C2*   G A 113      55.975  -2.143  30.879  1.00  0.00           C  
ATOM   2409  O2*   G A 113      56.090  -0.898  31.516  1.00  0.00           O  
ATOM   2410  C1*   G A 113      54.511  -2.507  30.718  1.00  0.00           C  
ATOM   2411  N9    G A 113      54.342  -3.981  30.846  1.00  0.00           N  
ATOM   2412  C8    G A 113      54.157  -4.925  29.859  1.00  0.00           C  
ATOM   2413  N7    G A 113      54.041  -6.151  30.308  1.00  0.00           N  
ATOM   2414  C5    G A 113      54.158  -6.010  31.690  1.00  0.00           C  
ATOM   2415  C6    G A 113      54.113  -6.989  32.716  1.00  0.00           C  
ATOM   2416  O6    G A 113      53.959  -8.204  32.615  1.00  0.00           O  
ATOM   2417  N1    G A 113      54.275  -6.411  33.982  1.00  0.00           N  
ATOM   2418  C2    G A 113      54.456  -5.064  34.227  1.00  0.00           C  
ATOM   2419  N2    G A 113      54.591  -4.713  35.507  1.00  0.00           N  
ATOM   2420  N3    G A 113      54.498  -4.146  33.264  1.00  0.00           N  
ATOM   2421  C4    G A 113      54.342  -4.690  32.028  1.00  0.00           C  
ATOM   2422  P     C A 114      58.893  -2.417  28.572  1.00  0.00           P  
ATOM   2423  O1P   C A 114      58.517  -3.730  27.999  1.00  0.00           O  
ATOM   2424  O2P   C A 114      59.852  -1.619  27.777  1.00  0.00           O  
ATOM   2425  O5*   C A 114      59.454  -2.617  30.057  1.00  0.00           O  
ATOM   2426  C5*   C A 114      59.798  -1.456  30.835  1.00  0.00           C  
ATOM   2427  C4*   C A 114      60.185  -1.869  32.242  1.00  0.00           C  
ATOM   2428  O4*   C A 114      59.005  -2.384  32.923  1.00  0.00           O  
ATOM   2429  C3*   C A 114      61.198  -3.010  32.345  1.00  0.00           C  
ATOM   2430  O3*   C A 114      62.506  -2.544  32.234  1.00  0.00           O  
ATOM   2431  C2*   C A 114      60.893  -3.583  33.728  1.00  0.00           C  
ATOM   2432  O2*   C A 114      61.423  -2.752  34.746  1.00  0.00           O  
ATOM   2433  C1*   C A 114      59.375  -3.446  33.789  1.00  0.00           C  
ATOM   2434  N1    C A 114      58.644  -4.669  33.355  1.00  0.00           N  
ATOM   2435  C2    C A 114      58.628  -5.758  34.222  1.00  0.00           C  
ATOM   2436  O2    C A 114      59.215  -5.664  35.306  1.00  0.00           O  
ATOM   2437  N3    C A 114      57.969  -6.883  33.844  1.00  0.00           N  
ATOM   2438  C4    C A 114      57.345  -6.944  32.660  1.00  0.00           C  
ATOM   2439  N4    C A 114      56.717  -8.064  32.339  1.00  0.00           N  
ATOM   2440  C5    C A 114      57.349  -5.835  31.754  1.00  0.00           C  
ATOM   2441  C6    C A 114      58.016  -4.721  32.150  1.00  0.00           C  
ATOM   2442  P     U A 115      63.619  -3.494  31.510  1.00  0.00           P  
ATOM   2443  O1P   U A 115      62.985  -4.229  30.392  1.00  0.00           O  
ATOM   2444  O2P   U A 115      64.820  -2.703  31.161  1.00  0.00           O  
ATOM   2445  O5*   U A 115      63.966  -4.509  32.698  1.00  0.00           O  
ATOM   2446  C5*   U A 115      64.510  -3.988  33.924  1.00  0.00           C  
ATOM   2447  C4*   U A 115      64.643  -5.100  34.946  1.00  0.00           C  
ATOM   2448  O4*   U A 115      63.311  -5.540  35.338  1.00  0.00           O  
ATOM   2449  C3*   U A 115      65.325  -6.378  34.456  1.00  0.00           C  
ATOM   2450  O3*   U A 115      66.712  -6.280  34.535  1.00  0.00           O  
ATOM   2451  C2*   U A 115      64.752  -7.429  35.403  1.00  0.00           C  
ATOM   2452  O2*   U A 115      65.371  -7.348  36.676  1.00  0.00           O  
ATOM   2453  C1*   U A 115      63.318  -6.939  35.577  1.00  0.00           C  
ATOM   2454  N1    U A 115      62.351  -7.570  34.636  1.00  0.00           N  
ATOM   2455  C2    U A 115      61.995  -8.873  34.886  1.00  0.00           C  
ATOM   2456  O2    U A 115      62.433  -9.511  35.829  1.00  0.00           O  
ATOM   2457  N3    U A 115      61.097  -9.425  33.993  1.00  0.00           N  
ATOM   2458  C4    U A 115      60.541  -8.798  32.897  1.00  0.00           C  
ATOM   2459  O4    U A 115      59.748  -9.395  32.167  1.00  0.00           O  
ATOM   2460  C5    U A 115      60.977  -7.433  32.717  1.00  0.00           C  
ATOM   2461  C6    U A 115      61.848  -6.872  33.570  1.00  0.00           C  
ATOM   2462  P     G A 116      67.485  -6.958  33.202  1.00  0.00           P  
ATOM   2463  O1P   G A 116      67.147  -6.983  31.758  1.00  0.00           O  
ATOM   2464  O2P   G A 116      68.840  -6.522  33.634  1.00  0.00           O  
ATOM   2465  O5*   G A 116      67.223  -8.411  33.799  1.00  0.00           O  
ATOM   2466  C5*   G A 116      67.278  -8.640  35.212  1.00  0.00           C  
ATOM   2467  C4*   G A 116      66.721 -10.003  35.550  1.00  0.00           C  
ATOM   2468  O4*   G A 116      65.309 -10.064  35.214  1.00  0.00           O  
ATOM   2469  C3*   G A 116      67.306 -11.188  34.802  1.00  0.00           C  
ATOM   2470  O3*   G A 116      68.574 -11.583  35.315  1.00  0.00           O  
ATOM   2471  C2*   G A 116      66.230 -12.242  35.022  1.00  0.00           C  
ATOM   2472  O2*   G A 116      66.254 -12.771  36.331  1.00  0.00           O  
ATOM   2473  C1*   G A 116      64.961 -11.401  34.875  1.00  0.00           C  
ATOM   2474  N9    G A 116      64.405 -11.423  33.494  1.00  0.00           N  
ATOM   2475  C8    G A 116      64.450 -10.448  32.521  1.00  0.00           C  
ATOM   2476  N7    G A 116      63.857 -10.785  31.400  1.00  0.00           N  
ATOM   2477  C5    G A 116      63.386 -12.074  31.649  1.00  0.00           C  
ATOM   2478  C6    G A 116      62.662 -12.959  30.809  1.00  0.00           C  
ATOM   2479  O6    G A 116      62.280 -12.787  29.655  1.00  0.00           O  
ATOM   2480  N1    G A 116      62.385 -14.169  31.460  1.00  0.00           N  
ATOM   2481  C2    G A 116      62.760 -14.484  32.753  1.00  0.00           C  
ATOM   2482  N2    G A 116      62.401 -15.691  33.190  1.00  0.00           N  
ATOM   2483  N3    G A 116      63.440 -13.652  33.539  1.00  0.00           N  
ATOM   2484  C4    G A 116      63.715 -12.472  32.923  1.00  0.00           C  
ATOM   2485  P     C A 117      69.668 -12.228  34.327  1.00  0.00           P  
ATOM   2486  O1P   C A 117      69.686 -11.478  33.044  1.00  0.00           O  
ATOM   2487  O2P   C A 117      70.924 -12.390  35.092  1.00  0.00           O  
ATOM   2488  O5*   C A 117      69.104 -13.686  34.036  1.00  0.00           O  
ATOM   2489  C5*   C A 117      68.745 -14.561  35.112  1.00  0.00           C  
ATOM   2490  C4*   C A 117      68.013 -15.766  34.577  1.00  0.00           C  
ATOM   2491  O4*   C A 117      66.756 -15.358  33.984  1.00  0.00           O  
ATOM   2492  C3*   C A 117      68.706 -16.532  33.462  1.00  0.00           C  
ATOM   2493  O3*   C A 117      69.668 -17.418  34.011  1.00  0.00           O  
ATOM   2494  C2*   C A 117      67.549 -17.288  32.823  1.00  0.00           C  
ATOM   2495  O2*   C A 117      67.186 -18.435  33.562  1.00  0.00           O  
ATOM   2496  C1*   C A 117      66.414 -16.268  32.950  1.00  0.00           C  
ATOM   2497  N1    C A 117      66.096 -15.508  31.709  1.00  0.00           N  
ATOM   2498  C2    C A 117      65.125 -16.029  30.860  1.00  0.00           C  
ATOM   2499  O2    C A 117      64.571 -17.092  31.167  1.00  0.00           O  
ATOM   2500  N3    C A 117      64.820 -15.351  29.723  1.00  0.00           N  
ATOM   2501  C4    C A 117      65.441 -14.203  29.426  1.00  0.00           C  
ATOM   2502  N4    C A 117      65.108 -13.580  28.307  1.00  0.00           N  
ATOM   2503  C5    C A 117      66.443 -13.649  30.287  1.00  0.00           C  
ATOM   2504  C6    C A 117      66.734 -14.343  31.418  1.00  0.00           C  
ATOM   2505  P     U A 118      70.965 -17.819  33.162  1.00  0.00           P  
ATOM   2506  O1P   U A 118      71.438 -16.610  32.454  1.00  0.00           O  
ATOM   2507  O2P   U A 118      71.883 -18.543  34.070  1.00  0.00           O  
ATOM   2508  O5*   U A 118      70.418 -18.852  32.079  1.00  0.00           O  
ATOM   2509  C5*   U A 118      69.920 -20.145  32.474  1.00  0.00           C  
ATOM   2510  C4*   U A 118      69.692 -21.025  31.261  1.00  0.00           C  
ATOM   2511  O4*   U A 118      68.682 -20.435  30.400  1.00  0.00           O  
ATOM   2512  C3*   U A 118      70.881 -21.216  30.336  1.00  0.00           C  
ATOM   2513  O3*   U A 118      71.769 -22.213  30.822  1.00  0.00           O  
ATOM   2514  C2*   U A 118      70.214 -21.644  29.034  1.00  0.00           C  
ATOM   2515  O2*   U A 118      69.869 -23.007  29.025  1.00  0.00           O  
ATOM   2516  C1*   U A 118      68.931 -20.808  29.054  1.00  0.00           C  
ATOM   2517  N1    U A 118      68.996 -19.584  28.206  1.00  0.00           N  
ATOM   2518  C2    U A 118      68.677 -19.727  26.877  1.00  0.00           C  
ATOM   2519  O2    U A 118      68.353 -20.795  26.384  1.00  0.00           O  
ATOM   2520  N3    U A 118      68.748 -18.572  26.123  1.00  0.00           N  
ATOM   2521  C4    U A 118      69.102 -17.318  26.576  1.00  0.00           C  
ATOM   2522  O4    U A 118      69.130 -16.357  25.805  1.00  0.00           O  
ATOM   2523  C5    U A 118      69.420 -17.269  27.984  1.00  0.00           C  
ATOM   2524  C6    U A 118      69.360 -18.377  28.741  1.00  0.00           C  
ATOM   2525  P     U A 119      73.345 -22.066  30.555  1.00  0.00           P  
ATOM   2526  O1P   U A 119      73.817 -20.808  31.192  1.00  0.00           O  
ATOM   2527  O2P   U A 119      73.988 -23.355  30.912  1.00  0.00           O  
ATOM   2528  O5*   U A 119      73.445 -21.894  28.972  1.00  0.00           O  
ATOM   2529  C5*   U A 119      74.694 -21.560  28.333  1.00  0.00           C  
ATOM   2530  C4*   U A 119      74.749 -22.165  26.946  1.00  0.00           C  
ATOM   2531  O4*   U A 119      74.864 -23.605  27.047  1.00  0.00           O  
ATOM   2532  C3*   U A 119      73.523 -21.928  26.075  1.00  0.00           C  
ATOM   2533  O3*   U A 119      73.637 -20.675  25.407  1.00  0.00           O  
ATOM   2534  C2*   U A 119      73.568 -23.103  25.106  1.00  0.00           C  
ATOM   2535  O2*   U A 119      74.466 -22.897  24.031  1.00  0.00           O  
ATOM   2536  C1*   U A 119      74.144 -24.211  25.992  1.00  0.00           C  
ATOM   2537  N1    U A 119      73.192 -25.191  26.587  1.00  0.00           N  
ATOM   2538  C2    U A 119      73.030 -26.386  25.928  1.00  0.00           C  
ATOM   2539  O2    U A 119      73.625 -26.661  24.901  1.00  0.00           O  
ATOM   2540  N3    U A 119      72.141 -27.268  26.509  1.00  0.00           N  
ATOM   2541  C4    U A 119      71.417 -27.059  27.665  1.00  0.00           C  
ATOM   2542  O4    U A 119      70.649 -27.926  28.090  1.00  0.00           O  
ATOM   2543  C5    U A 119      71.653 -25.777  28.285  1.00  0.00           C  
ATOM   2544  C6    U A 119      72.513 -24.900  27.741  1.00  0.00           C  
ATOM   2545  P     A A 120      72.401 -19.651  25.409  1.00  0.00           P  
ATOM   2546  O1P   A A 120      71.739 -19.688  26.733  1.00  0.00           O  
ATOM   2547  O2P   A A 120      72.909 -18.368  24.879  1.00  0.00           O  
ATOM   2548  O5*   A A 120      71.396 -20.273  24.341  1.00  0.00           O  
ATOM   2549  C5*   A A 120      71.774 -20.404  22.955  1.00  0.00           C  
ATOM   2550  C4*   A A 120      70.858 -21.376  22.253  1.00  0.00           C  
ATOM   2551  O4*   A A 120      71.065 -22.711  22.772  1.00  0.00           O  
ATOM   2552  C3*   A A 120      69.371 -21.141  22.457  1.00  0.00           C  
ATOM   2553  O3*   A A 120      68.925 -20.138  21.560  1.00  0.00           O  
ATOM   2554  C2*   A A 120      68.778 -22.504  22.112  1.00  0.00           C  
ATOM   2555  O2*   A A 120      68.634 -22.696  20.724  1.00  0.00           O  
ATOM   2556  C1*   A A 120      69.872 -23.456  22.614  1.00  0.00           C  
ATOM   2557  N9    A A 120      69.553 -24.141  23.899  1.00  0.00           N  
ATOM   2558  C8    A A 120      69.247 -23.591  25.122  1.00  0.00           C  
ATOM   2559  N7    A A 120      69.017 -24.467  26.051  1.00  0.00           N  
ATOM   2560  C5    A A 120      69.179 -25.687  25.410  1.00  0.00           C  
ATOM   2561  C6    A A 120      69.069 -27.014  25.855  1.00  0.00           C  
ATOM   2562  N6    A A 120      68.756 -27.347  27.116  1.00  0.00           N  
ATOM   2563  N1    A A 120      69.295 -27.989  24.957  1.00  0.00           N  
ATOM   2564  C2    A A 120      69.605 -27.652  23.706  1.00  0.00           C  
ATOM   2565  N3    A A 120      69.736 -26.455  23.178  1.00  0.00           N  
ATOM   2566  C4    A A 120      69.505 -25.496  24.098  1.00  0.00           C  
ATOM   2567  P     A A 121      67.919 -18.994  22.062  1.00  0.00           P  
ATOM   2568  O1P   A A 121      68.341 -18.546  23.405  1.00  0.00           O  
ATOM   2569  O2P   A A 121      67.823 -18.001  20.959  1.00  0.00           O  
ATOM   2570  O5*   A A 121      66.512 -19.729  22.224  1.00  0.00           O  
ATOM   2571  C5*   A A 121      65.783 -20.210  21.074  1.00  0.00           C  
ATOM   2572  C4*   A A 121      64.300 -20.088  21.310  1.00  0.00           C  
ATOM   2573  O4*   A A 121      63.962 -20.813  22.518  1.00  0.00           O  
ATOM   2574  C3*   A A 121      63.810 -18.668  21.542  1.00  0.00           C  
ATOM   2575  O3*   A A 121      63.445 -18.072  20.308  1.00  0.00           O  
ATOM   2576  C2*   A A 121      62.592 -18.878  22.429  1.00  0.00           C  
ATOM   2577  O2*   A A 121      61.451 -19.242  21.681  1.00  0.00           O  
ATOM   2578  C1*   A A 121      63.050 -20.058  23.298  1.00  0.00           C  
ATOM   2579  N9    A A 121      63.742 -19.701  24.568  1.00  0.00           N  
ATOM   2580  C8    A A 121      64.457 -18.566  24.877  1.00  0.00           C  
ATOM   2581  N7    A A 121      64.939 -18.560  26.082  1.00  0.00           N  
ATOM   2582  C5    A A 121      64.521 -19.769  26.618  1.00  0.00           C  
ATOM   2583  C6    A A 121      64.708 -20.364  27.876  1.00  0.00           C  
ATOM   2584  N6    A A 121      65.403 -19.789  28.869  1.00  0.00           N  
ATOM   2585  N1    A A 121      64.156 -21.574  28.078  1.00  0.00           N  
ATOM   2586  C2    A A 121      63.467 -22.139  27.088  1.00  0.00           C  
ATOM   2587  N3    A A 121      63.225 -21.682  25.878  1.00  0.00           N  
ATOM   2588  C4    A A 121      63.789 -20.470  25.702  1.00  0.00           C  
ATOM   2589  P     U A 122      63.740 -16.521  20.043  1.00  0.00           P  
ATOM   2590  O1P   U A 122      65.178 -16.259  20.345  1.00  0.00           O  
ATOM   2591  O2P   U A 122      63.194 -16.213  18.690  1.00  0.00           O  
ATOM   2592  O5*   U A 122      62.888 -15.742  21.145  1.00  0.00           O  
ATOM   2593  C5*   U A 122      61.498 -15.986  21.276  1.00  0.00           C  
ATOM   2594  C4*   U A 122      61.000 -15.604  22.653  1.00  0.00           C  
ATOM   2595  O4*   U A 122      61.717 -16.239  23.726  1.00  0.00           O  
ATOM   2596  C3*   U A 122      61.063 -14.167  23.137  1.00  0.00           C  
ATOM   2597  O3*   U A 122      60.021 -13.466  22.462  1.00  0.00           O  
ATOM   2598  C2*   U A 122      60.736 -14.322  24.643  1.00  0.00           C  
ATOM   2599  O2*   U A 122      59.351 -14.223  24.904  1.00  0.00           O  
ATOM   2600  C1*   U A 122      61.077 -15.797  24.890  1.00  0.00           C  
ATOM   2601  N1    U A 122      61.805 -16.248  26.109  1.00  0.00           N  
ATOM   2602  C2    U A 122      61.425 -17.449  26.656  1.00  0.00           C  
ATOM   2603  O2    U A 122      60.534 -18.139  26.188  1.00  0.00           O  
ATOM   2604  N3    U A 122      62.121 -17.834  27.785  1.00  0.00           N  
ATOM   2605  C4    U A 122      63.142 -17.134  28.396  1.00  0.00           C  
ATOM   2606  O4    U A 122      63.691 -17.580  29.405  1.00  0.00           O  
ATOM   2607  C5    U A 122      63.469 -15.885  27.750  1.00  0.00           C  
ATOM   2608  C6    U A 122      62.807 -15.487  26.650  1.00  0.00           C  
ATOM   2609  P     U A 123      60.115 -11.883  22.231  1.00  0.00           P  
ATOM   2610  O1P   U A 123      61.544 -11.466  22.131  1.00  0.00           O  
ATOM   2611  O2P   U A 123      59.184 -11.579  21.106  1.00  0.00           O  
ATOM   2612  O5*   U A 123      59.498 -11.301  23.578  1.00  0.00           O  
ATOM   2613  C5*   U A 123      58.780 -10.077  23.567  1.00  0.00           C  
ATOM   2614  C4*   U A 123      57.782 -10.041  24.690  1.00  0.00           C  
ATOM   2615  O4*   U A 123      57.012  -8.826  24.525  1.00  0.00           O  
ATOM   2616  C3*   U A 123      56.745 -11.159  24.727  1.00  0.00           C  
ATOM   2617  O3*   U A 123      56.197 -11.293  26.044  1.00  0.00           O  
ATOM   2618  C2*   U A 123      55.688 -10.645  23.749  1.00  0.00           C  
ATOM   2619  O2*   U A 123      54.390 -11.113  24.041  1.00  0.00           O  
ATOM   2620  C1*   U A 123      55.764  -9.124  23.931  1.00  0.00           C  
ATOM   2621  N1    U A 123      55.678  -8.367  22.651  1.00  0.00           N  
ATOM   2622  C2    U A 123      54.585  -7.553  22.476  1.00  0.00           C  
ATOM   2623  O2    U A 123      53.707  -7.435  23.315  1.00  0.00           O  
ATOM   2624  N3    U A 123      54.540  -6.868  21.279  1.00  0.00           N  
ATOM   2625  C4    U A 123      55.474  -6.928  20.265  1.00  0.00           C  
ATOM   2626  O4    U A 123      55.325  -6.266  19.236  1.00  0.00           O  
ATOM   2627  C5    U A 123      56.585  -7.808  20.540  1.00  0.00           C  
ATOM   2628  C6    U A 123      56.655  -8.487  21.697  1.00  0.00           C  
ATOM   2629  P     G A 124      56.735 -12.435  27.053  1.00  0.00           P  
ATOM   2630  O1P   G A 124      58.045 -12.953  26.602  1.00  0.00           O  
ATOM   2631  O2P   G A 124      56.599 -11.907  28.432  1.00  0.00           O  
ATOM   2632  O5*   G A 124      55.658 -13.600  26.988  1.00  0.00           O  
ATOM   2633  C5*   G A 124      55.206 -14.115  25.750  1.00  0.00           C  
ATOM   2634  C4*   G A 124      54.488 -15.424  25.965  1.00  0.00           C  
ATOM   2635  O4*   G A 124      54.420 -16.089  24.679  1.00  0.00           O  
ATOM   2636  C3*   G A 124      55.192 -16.429  26.875  1.00  0.00           C  
ATOM   2637  O3*   G A 124      54.241 -17.397  27.328  1.00  0.00           O  
ATOM   2638  C2*   G A 124      56.201 -17.049  25.919  1.00  0.00           C  
ATOM   2639  O2*   G A 124      56.625 -18.332  26.307  1.00  0.00           O  
ATOM   2640  C1*   G A 124      55.399 -17.107  24.619  1.00  0.00           C  
ATOM   2641  N9    G A 124      56.230 -16.888  23.401  1.00  0.00           N  
ATOM   2642  C8    G A 124      56.786 -15.721  22.925  1.00  0.00           C  
ATOM   2643  N7    G A 124      57.468 -15.871  21.814  1.00  0.00           N  
ATOM   2644  C5    G A 124      57.355 -17.233  21.535  1.00  0.00           C  
ATOM   2645  C6    G A 124      57.883 -17.993  20.461  1.00  0.00           C  
ATOM   2646  O6    G A 124      58.572 -17.615  19.516  1.00  0.00           O  
ATOM   2647  N1    G A 124      57.526 -19.344  20.566  1.00  0.00           N  
ATOM   2648  C2    G A 124      56.760 -19.890  21.576  1.00  0.00           C  
ATOM   2649  N2    G A 124      56.531 -21.202  21.496  1.00  0.00           N  
ATOM   2650  N3    G A 124      56.265 -19.176  22.585  1.00  0.00           N  
ATOM   2651  C4    G A 124      56.601 -17.862  22.499  1.00  0.00           C  
ATOM   2652  P     C A 125      54.081 -17.723  28.909  1.00  0.00           P  
ATOM   2653  O1P   C A 125      54.019 -16.429  29.636  1.00  0.00           O  
ATOM   2654  O2P   C A 125      52.962 -18.702  29.054  1.00  0.00           O  
ATOM   2655  O5*   C A 125      55.448 -18.438  29.316  1.00  0.00           O  
ATOM   2656  C5*   C A 125      55.493 -19.844  29.630  1.00  0.00           C  
ATOM   2657  C4*   C A 125      56.761 -20.165  30.384  1.00  0.00           C  
ATOM   2658  O4*   C A 125      57.903 -19.778  29.581  1.00  0.00           O  
ATOM   2659  C3*   C A 125      56.940 -19.407  31.687  1.00  0.00           C  
ATOM   2660  O3*   C A 125      56.281 -20.096  32.737  1.00  0.00           O  
ATOM   2661  C2*   C A 125      58.453 -19.382  31.857  1.00  0.00           C  
ATOM   2662  O2*   C A 125      58.961 -20.610  32.344  1.00  0.00           O  
ATOM   2663  C1*   C A 125      58.910 -19.212  30.408  1.00  0.00           C  
ATOM   2664  N1    C A 125      59.140 -17.808  29.967  1.00  0.00           N  
ATOM   2665  C2    C A 125      60.189 -17.107  30.554  1.00  0.00           C  
ATOM   2666  O2    C A 125      60.881 -17.673  31.408  1.00  0.00           O  
ATOM   2667  N3    C A 125      60.416 -15.826  30.166  1.00  0.00           N  
ATOM   2668  C4    C A 125      59.644 -15.248  29.236  1.00  0.00           C  
ATOM   2669  N4    C A 125      59.907 -13.997  28.892  1.00  0.00           N  
ATOM   2670  C5    C A 125      58.561 -15.952  28.620  1.00  0.00           C  
ATOM   2671  C6    C A 125      58.350 -17.230  29.022  1.00  0.00           C  
ATOM   2672  P     A A 126      55.300 -19.322  33.751  1.00  0.00           P  
ATOM   2673  O1P   A A 126      54.826 -18.299  32.792  1.00  0.00           O  
ATOM   2674  O2P   A A 126      54.249 -20.152  34.379  1.00  0.00           O  
ATOM   2675  O5*   A A 126      56.193 -18.630  34.884  1.00  0.00           O  
ATOM   2676  C5*   A A 126      56.830 -19.458  35.874  1.00  0.00           C  
ATOM   2677  C4*   A A 126      57.718 -18.612  36.764  1.00  0.00           C  
ATOM   2678  O4*   A A 126      58.840 -18.117  35.978  1.00  0.00           O  
ATOM   2679  C3*   A A 126      57.078 -17.344  37.333  1.00  0.00           C  
ATOM   2680  O3*   A A 126      56.350 -17.614  38.490  1.00  0.00           O  
ATOM   2681  C2*   A A 126      58.297 -16.462  37.594  1.00  0.00           C  
ATOM   2682  O2*   A A 126      58.980 -16.881  38.763  1.00  0.00           O  
ATOM   2683  C1*   A A 126      59.190 -16.812  36.408  1.00  0.00           C  
ATOM   2684  N9    A A 126      59.036 -15.888  35.251  1.00  0.00           N  
ATOM   2685  C8    A A 126      58.405 -16.105  34.046  1.00  0.00           C  
ATOM   2686  N7    A A 126      58.446 -15.090  33.239  1.00  0.00           N  
ATOM   2687  C5    A A 126      59.151 -14.127  33.946  1.00  0.00           C  
ATOM   2688  C6    A A 126      59.535 -12.813  33.635  1.00  0.00           C  
ATOM   2689  N6    A A 126      59.247 -12.216  32.469  1.00  0.00           N  
ATOM   2690  N1    A A 126      60.228 -12.132  34.565  1.00  0.00           N  
ATOM   2691  C2    A A 126      60.509 -12.730  35.722  1.00  0.00           C  
ATOM   2692  N3    A A 126      60.205 -13.945  36.124  1.00  0.00           N  
ATOM   2693  C4    A A 126      59.513 -14.605  35.173  1.00  0.00           C  
ATOM   2694  P     C A 127      55.002 -16.744  38.789  1.00  0.00           P  
ATOM   2695  O1P   C A 127      54.307 -16.459  37.514  1.00  0.00           O  
ATOM   2696  O2P   C A 127      54.187 -17.403  39.833  1.00  0.00           O  
ATOM   2697  O5*   C A 127      55.638 -15.396  39.370  1.00  0.00           O  
ATOM   2698  C5*   C A 127      56.437 -15.460  40.566  1.00  0.00           C  
ATOM   2699  C4*   C A 127      57.037 -14.100  40.864  1.00  0.00           C  
ATOM   2700  O4*   C A 127      58.014 -13.780  39.831  1.00  0.00           O  
ATOM   2701  C3*   C A 127      56.064 -12.921  40.829  1.00  0.00           C  
ATOM   2702  O3*   C A 127      55.393 -12.774  42.041  1.00  0.00           O  
ATOM   2703  C2*   C A 127      56.994 -11.748  40.524  1.00  0.00           C  
ATOM   2704  O2*   C A 127      57.722 -11.372  41.680  1.00  0.00           O  
ATOM   2705  C1*   C A 127      57.989 -12.387  39.562  1.00  0.00           C  
ATOM   2706  N1    C A 127      57.637 -12.203  38.125  1.00  0.00           N  
ATOM   2707  C2    C A 127      57.830 -10.943  37.565  1.00  0.00           C  
ATOM   2708  O2    C A 127      58.283 -10.039  38.276  1.00  0.00           O  
ATOM   2709  N3    C A 127      57.514 -10.755  36.259  1.00  0.00           N  
ATOM   2710  C4    C A 127      57.025 -11.761  35.522  1.00  0.00           C  
ATOM   2711  N4    C A 127      56.733 -11.527  34.253  1.00  0.00           N  
ATOM   2712  C5    C A 127      56.818 -13.064  36.080  1.00  0.00           C  
ATOM   2713  C6    C A 127      57.140 -13.232  37.387  1.00  0.00           C  
ATOM   2714  P     U A 128      53.768 -12.596  41.378  1.00  0.00           P  
ATOM   2715  O1P   U A 128      53.316 -13.185  40.087  1.00  0.00           O  
ATOM   2716  O2P   U A 128      53.071 -12.926  42.636  1.00  0.00           O  
ATOM   2717  O5*   U A 128      53.894 -11.018  41.226  1.00  0.00           O  
ATOM   2718  C5*   U A 128      54.687 -10.292  42.131  1.00  0.00           C  
ATOM   2719  C4*   U A 128      54.900  -8.888  41.635  1.00  0.00           C  
ATOM   2720  O4*   U A 128      55.693  -8.888  40.435  1.00  0.00           O  
ATOM   2721  C3*   U A 128      53.666  -8.162  41.185  1.00  0.00           C  
ATOM   2722  O3*   U A 128      52.966  -7.681  42.285  1.00  0.00           O  
ATOM   2723  C2*   U A 128      54.280  -7.017  40.421  1.00  0.00           C  
ATOM   2724  O2*   U A 128      54.870  -6.093  41.315  1.00  0.00           O  
ATOM   2725  C1*   U A 128      55.387  -7.751  39.675  1.00  0.00           C  
ATOM   2726  N1    U A 128      54.988  -8.248  38.328  1.00  0.00           N  
ATOM   2727  C2    U A 128      54.917  -7.324  37.315  1.00  0.00           C  
ATOM   2728  O2    U A 128      55.165  -6.141  37.479  1.00  0.00           O  
ATOM   2729  N3    U A 128      54.545  -7.822  36.082  1.00  0.00           N  
ATOM   2730  C4    U A 128      54.244  -9.135  35.786  1.00  0.00           C  
ATOM   2731  O4    U A 128      53.922  -9.462  34.642  1.00  0.00           O  
ATOM   2732  C5    U A 128      54.345 -10.031  36.913  1.00  0.00           C  
ATOM   2733  C6    U A 128      54.705  -9.573  38.125  1.00  0.00           C  
ATOM   2734  P     A A 129      51.424  -7.408  42.132  1.00  0.00           P  
ATOM   2735  O1P   A A 129      50.834  -8.566  41.467  1.00  0.00           O  
ATOM   2736  O2P   A A 129      50.921  -6.951  43.439  1.00  0.00           O  
ATOM   2737  O5*   A A 129      51.375  -6.249  41.062  1.00  0.00           O  
ATOM   2738  C5*   A A 129      51.885  -4.970  41.356  1.00  0.00           C  
ATOM   2739  C4*   A A 129      51.705  -4.079  40.164  1.00  0.00           C  
ATOM   2740  O4*   A A 129      52.465  -4.636  39.073  1.00  0.00           O  
ATOM   2741  C3*   A A 129      50.312  -4.097  39.600  1.00  0.00           C  
ATOM   2742  O3*   A A 129      49.435  -3.265  40.313  1.00  0.00           O  
ATOM   2743  C2*   A A 129      50.543  -3.611  38.185  1.00  0.00           C  
ATOM   2744  O2*   A A 129      50.754  -2.223  38.117  1.00  0.00           O  
ATOM   2745  C1*   A A 129      51.840  -4.323  37.848  1.00  0.00           C  
ATOM   2746  N9    A A 129      51.657  -5.587  37.084  1.00  0.00           N  
ATOM   2747  C8    A A 129      51.594  -6.881  37.551  1.00  0.00           C  
ATOM   2748  N7    A A 129      51.425  -7.770  36.619  1.00  0.00           N  
ATOM   2749  C5    A A 129      51.372  -7.024  35.450  1.00  0.00           C  
ATOM   2750  C6    A A 129      51.206  -7.383  34.104  1.00  0.00           C  
ATOM   2751  N6    A A 129      51.058  -8.650  33.689  1.00  0.00           N  
ATOM   2752  N1    A A 129      51.200  -6.392  33.193  1.00  0.00           N  
ATOM   2753  C2    A A 129      51.347  -5.136  33.610  1.00  0.00           C  
ATOM   2754  N3    A A 129      51.508  -4.681  34.834  1.00  0.00           N  
ATOM   2755  C4    A A 129      51.511  -5.694  35.726  1.00  0.00           C  
ATOM   2756  P     A A 130      48.028  -3.664  40.330  1.00  0.00           P  
ATOM   2757  O1P   A A 130      47.836  -5.131  40.375  1.00  0.00           O  
ATOM   2758  O2P   A A 130      47.372  -2.894  41.411  1.00  0.00           O  
ATOM   2759  O5*   A A 130      47.563  -3.100  38.906  1.00  0.00           O  
ATOM   2760  C5*   A A 130      47.747  -1.703  38.615  1.00  0.00           C  
ATOM   2761  C4*   A A 130      47.356  -1.416  37.180  1.00  0.00           C  
ATOM   2762  O4*   A A 130      48.312  -2.066  36.293  1.00  0.00           O  
ATOM   2763  C3*   A A 130      46.004  -1.973  36.733  1.00  0.00           C  
ATOM   2764  O3*   A A 130      44.960  -1.117  37.078  1.00  0.00           O  
ATOM   2765  C2*   A A 130      46.190  -2.095  35.222  1.00  0.00           C  
ATOM   2766  O2*   A A 130      46.099  -0.825  34.600  1.00  0.00           O  
ATOM   2767  C1*   A A 130      47.649  -2.530  35.127  1.00  0.00           C  
ATOM   2768  N9    A A 130      47.829  -4.008  35.054  1.00  0.00           N  
ATOM   2769  C8    A A 130      48.277  -4.875  36.024  1.00  0.00           C  
ATOM   2770  N7    A A 130      48.320  -6.115  35.642  1.00  0.00           N  
ATOM   2771  C5    A A 130      47.872  -6.078  34.330  1.00  0.00           C  
ATOM   2772  C6    A A 130      47.683  -7.079  33.364  1.00  0.00           C  
ATOM   2773  N6    A A 130      47.939  -8.377  33.586  1.00  0.00           N  
ATOM   2774  N1    A A 130      47.224  -6.699  32.158  1.00  0.00           N  
ATOM   2775  C2    A A 130      46.972  -5.408  31.945  1.00  0.00           C  
ATOM   2776  N3    A A 130      47.108  -4.388  32.765  1.00  0.00           N  
ATOM   2777  C4    A A 130      47.569  -4.798  33.965  1.00  0.00           C  
ATOM   2778  P     A A 131      43.515  -1.763  37.478  1.00  0.00           P  
ATOM   2779  O1P   A A 131      43.729  -3.025  38.221  1.00  0.00           O  
ATOM   2780  O2P   A A 131      42.671  -0.752  38.154  1.00  0.00           O  
ATOM   2781  O5*   A A 131      42.917  -2.084  36.028  1.00  0.00           O  
ATOM   2782  C5*   A A 131      42.715  -1.001  35.101  1.00  0.00           C  
ATOM   2783  C4*   A A 131      42.265  -1.544  33.761  1.00  0.00           C  
ATOM   2784  O4*   A A 131      43.364  -2.288  33.160  1.00  0.00           O  
ATOM   2785  C3*   A A 131      41.116  -2.552  33.801  1.00  0.00           C  
ATOM   2786  O3*   A A 131      39.877  -1.916  33.840  1.00  0.00           O  
ATOM   2787  C2*   A A 131      41.333  -3.336  32.508  1.00  0.00           C  
ATOM   2788  O2*   A A 131      40.900  -2.586  31.386  1.00  0.00           O  
ATOM   2789  C1*   A A 131      42.856  -3.399  32.440  1.00  0.00           C  
ATOM   2790  N9    A A 131      43.430  -4.637  33.037  1.00  0.00           N  
ATOM   2791  C8    A A 131      44.094  -4.797  34.232  1.00  0.00           C  
ATOM   2792  N7    A A 131      44.474  -6.016  34.466  1.00  0.00           N  
ATOM   2793  C5    A A 131      44.037  -6.721  33.354  1.00  0.00           C  
ATOM   2794  C6    A A 131      44.132  -8.076  32.995  1.00  0.00           C  
ATOM   2795  N6    A A 131      44.728  -9.003  33.758  1.00  0.00           N  
ATOM   2796  N1    A A 131      43.589  -8.444  31.820  1.00  0.00           N  
ATOM   2797  C2    A A 131      42.998  -7.519  31.067  1.00  0.00           C  
ATOM   2798  N3    A A 131      42.848  -6.231  31.298  1.00  0.00           N  
ATOM   2799  C4    A A 131      43.399  -5.889  32.481  1.00  0.00           C  
ATOM   2800  P     G A 132      38.662  -2.615  34.678  1.00  0.00           P  
ATOM   2801  O1P   G A 132      39.210  -3.271  35.885  1.00  0.00           O  
ATOM   2802  O2P   G A 132      37.573  -1.640  34.909  1.00  0.00           O  
ATOM   2803  O5*   G A 132      38.179  -3.726  33.630  1.00  0.00           O  
ATOM   2804  C5*   G A 132      37.691  -3.306  32.342  1.00  0.00           C  
ATOM   2805  C4*   G A 132      37.411  -4.516  31.475  1.00  0.00           C  
ATOM   2806  O4*   G A 132      38.673  -5.170  31.153  1.00  0.00           O  
ATOM   2807  C3*   G A 132      36.579  -5.624  32.125  1.00  0.00           C  
ATOM   2808  O3*   G A 132      35.214  -5.364  32.024  1.00  0.00           O  
ATOM   2809  C2*   G A 132      37.006  -6.854  31.328  1.00  0.00           C  
ATOM   2810  O2*   G A 132      36.389  -6.865  30.052  1.00  0.00           O  
ATOM   2811  C1*   G A 132      38.488  -6.575  31.101  1.00  0.00           C  
ATOM   2812  N9    G A 132      39.377  -7.193  32.124  1.00  0.00           N  
ATOM   2813  C8    G A 132      40.059  -6.595  33.162  1.00  0.00           C  
ATOM   2814  N7    G A 132      40.763  -7.429  33.890  1.00  0.00           N  
ATOM   2815  C5    G A 132      40.530  -8.667  33.291  1.00  0.00           C  
ATOM   2816  C6    G A 132      41.022  -9.953  33.634  1.00  0.00           C  
ATOM   2817  O6    G A 132      41.776 -10.271  34.549  1.00  0.00           O  
ATOM   2818  N1    G A 132      40.535 -10.936  32.761  1.00  0.00           N  
ATOM   2819  C2    G A 132      39.683 -10.707  31.698  1.00  0.00           C  
ATOM   2820  N2    G A 132      39.333 -11.778  30.985  1.00  0.00           N  
ATOM   2821  N3    G A 132      39.222  -9.500  31.377  1.00  0.00           N  
ATOM   2822  C4    G A 132      39.686  -8.534  32.214  1.00  0.00           C  
ATOM   2823  P     G A 133      35.286  -6.975  32.487  1.00  0.00           P  
ATOM   2824  O1P   G A 133      33.454  -7.672  31.858  1.00  0.00           O  
ATOM   2825  O2P   G A 133      36.734  -8.320  32.233  1.00  0.00           O  
ATOM   2826  O5*   G A 133      35.328  -6.136  35.033  1.00  0.00           O  
ATOM   2827  C5*   G A 133      35.350  -7.543  36.307  1.00  0.00           C  
ATOM   2828  C4*   G A 133      35.697  -6.340  37.176  1.00  0.00           C  
ATOM   2829  O4*   G A 133      34.634  -6.094  38.108  1.00  0.00           O  
ATOM   2830  C3*   G A 133      36.909  -6.519  38.071  1.00  0.00           C  
ATOM   2831  O3*   G A 133      38.066  -6.142  37.311  1.00  0.00           O  
ATOM   2832  C2*   G A 133      36.673  -5.449  39.123  1.00  0.00           C  
ATOM   2833  O2*   G A 133      36.978  -4.149  38.605  1.00  0.00           O  
ATOM   2834  C1*   G A 133      35.168  -5.599  39.353  1.00  0.00           C  
ATOM   2835  N9    G A 133      34.850  -6.578  40.429  1.00  0.00           N  
ATOM   2836  C8    G A 133      34.241  -7.811  40.332  1.00  0.00           C  
ATOM   2837  N7    G A 133      34.106  -8.431  41.480  1.00  0.00           N  
ATOM   2838  C5    G A 133      34.667  -7.547  42.402  1.00  0.00           C  
ATOM   2839  C6    G A 133      34.814  -7.666  43.808  1.00  0.00           C  
ATOM   2840  O6    G A 133      34.474  -8.589  44.542  1.00  0.00           O  
ATOM   2841  N1    G A 133      35.439  -6.536  44.354  1.00  0.00           N  
ATOM   2842  C2    G A 133      35.867  -5.437  43.635  1.00  0.00           C  
ATOM   2843  N2    G A 133      36.441  -4.462  44.342  1.00  0.00           N  
ATOM   2844  N3    G A 133      35.730  -5.327  42.315  1.00  0.00           N  
ATOM   2845  C4    G A 133      35.124  -6.415  41.770  1.00  0.00           C  
ATOM   2846  P     U A 134      39.640  -7.083  37.803  1.00  0.00           P  
ATOM   2847  O1P   U A 134      39.270  -8.512  37.886  1.00  0.00           O  
ATOM   2848  O2P   U A 134      40.770  -6.663  36.943  1.00  0.00           O  
ATOM   2849  O5*   U A 134      39.916  -6.548  39.299  1.00  0.00           O  
ATOM   2850  C5*   U A 134      40.741  -5.398  39.534  1.00  0.00           C  
ATOM   2851  C4*   U A 134      41.101  -5.257  41.010  1.00  0.00           C  
ATOM   2852  O4*   U A 134      39.901  -5.075  41.777  1.00  0.00           O  
ATOM   2853  C3*   U A 134      41.739  -6.482  41.634  1.00  0.00           C  
ATOM   2854  O3*   U A 134      43.156  -6.378  41.444  1.00  0.00           O  
ATOM   2855  C2*   U A 134      41.448  -6.273  43.110  1.00  0.00           C  
ATOM   2856  O2*   U A 134      42.325  -5.289  43.671  1.00  0.00           O  
ATOM   2857  C1*   U A 134      40.015  -5.742  43.050  1.00  0.00           C  
ATOM   2858  N1    U A 134      39.003  -6.834  43.111  1.00  0.00           N  
ATOM   2859  C2    U A 134      38.632  -7.276  44.358  1.00  0.00           C  
ATOM   2860  O2    U A 134      39.095  -6.815  45.389  1.00  0.00           O  
ATOM   2861  N3    U A 134      37.693  -8.288  44.374  1.00  0.00           N  
ATOM   2862  C4    U A 134      37.108  -8.880  43.274  1.00  0.00           C  
ATOM   2863  O4    U A 134      36.276  -9.780  43.414  1.00  0.00           O  
ATOM   2864  C5    U A 134      37.560  -8.350  42.010  1.00  0.00           C  
ATOM   2865  C6    U A 134      38.473  -7.366  41.965  1.00  0.00           C  
ATOM   2866  P     U A 135      44.113  -7.657  41.662  1.00  0.00           P  
ATOM   2867  O1P   U A 135      43.536  -8.800  40.922  1.00  0.00           O  
ATOM   2868  O2P   U A 135      45.513  -7.244  41.406  1.00  0.00           O  
ATOM   2869  O5*   U A 135      43.956  -7.952  43.238  1.00  0.00           O  
ATOM   2870  C5*   U A 135      44.443  -7.014  44.207  1.00  0.00           C  
ATOM   2871  C4*   U A 135      44.015  -7.389  45.623  1.00  0.00           C  
ATOM   2872  O4*   U A 135      42.586  -7.449  45.700  1.00  0.00           O  
ATOM   2873  C3*   U A 135      44.441  -8.772  46.070  1.00  0.00           C  
ATOM   2874  O3*   U A 135      45.771  -8.660  46.595  1.00  0.00           O  
ATOM   2875  C2*   U A 135      43.493  -9.018  47.228  1.00  0.00           C  
ATOM   2876  O2*   U A 135      43.899  -8.274  48.383  1.00  0.00           O  
ATOM   2877  C1*   U A 135      42.187  -8.457  46.655  1.00  0.00           C  
ATOM   2878  N1    U A 135      41.374  -9.490  45.953  1.00  0.00           N  
ATOM   2879  C2    U A 135      40.520 -10.243  46.722  1.00  0.00           C  
ATOM   2880  O2    U A 135      40.410 -10.096  47.928  1.00  0.00           O  
ATOM   2881  N3    U A 135      39.785 -11.190  46.038  1.00  0.00           N  
ATOM   2882  C4    U A 135      39.831 -11.441  44.682  1.00  0.00           C  
ATOM   2883  O4    U A 135      39.123 -12.317  44.182  1.00  0.00           O  
ATOM   2884  C5    U A 135      40.756 -10.601  43.959  1.00  0.00           C  
ATOM   2885  C6    U A 135      41.485  -9.672  44.600  1.00  0.00           C  
ATOM   2886  P     C A 136      46.693  -9.910  46.154  1.00  0.00           P  
ATOM   2887  O1P   C A 136      46.722 -10.856  45.016  1.00  0.00           O  
ATOM   2888  O2P   C A 136      47.961  -9.356  46.685  1.00  0.00           O  
ATOM   2889  O5*   C A 136      45.899 -10.614  47.368  1.00  0.00           O  
ATOM   2890  C5*   C A 136      46.110 -10.199  48.726  1.00  0.00           C  
ATOM   2891  C4*   C A 136      45.490 -11.181  49.715  1.00  0.00           C  
ATOM   2892  O4*   C A 136      44.071 -11.239  49.510  1.00  0.00           O  
ATOM   2893  C3*   C A 136      45.933 -12.623  49.546  1.00  0.00           C  
ATOM   2894  O3*   C A 136      47.113 -12.812  50.341  1.00  0.00           O  
ATOM   2895  C2*   C A 136      44.796 -13.382  50.210  1.00  0.00           C  
ATOM   2896  O2*   C A 136      44.896 -13.315  51.636  1.00  0.00           O  
ATOM   2897  C1*   C A 136      43.589 -12.582  49.718  1.00  0.00           C  
ATOM   2898  N1    C A 136      43.051 -13.101  48.429  1.00  0.00           N  
ATOM   2899  C2    C A 136      42.138 -14.152  48.484  1.00  0.00           C  
ATOM   2900  O2    C A 136      41.817 -14.606  49.587  1.00  0.00           O  
ATOM   2901  N3    C A 136      41.636 -14.640  47.320  1.00  0.00           N  
ATOM   2902  C4    C A 136      42.011 -14.120  46.144  1.00  0.00           C  
ATOM   2903  N4    C A 136      41.492 -14.633  45.038  1.00  0.00           N  
ATOM   2904  C5    C A 136      42.947 -13.040  46.067  1.00  0.00           C  
ATOM   2905  C6    C A 136      43.437 -12.567  47.240  1.00  0.00           C  
ATOM   2906  P     C A 137      48.049 -14.106  50.127  1.00  0.00           P  
ATOM   2907  O1P   C A 137      48.324 -14.247  48.680  1.00  0.00           O  
ATOM   2908  O2P   C A 137      49.173 -14.032  51.088  1.00  0.00           O  
ATOM   2909  O5*   C A 137      47.086 -15.317  50.574  1.00  0.00           O  
ATOM   2910  C5*   C A 137      46.659 -15.447  51.936  1.00  0.00           C  
ATOM   2911  C4*   C A 137      45.603 -16.533  52.098  1.00  0.00           C  
ATOM   2912  O4*   C A 137      44.467 -16.236  51.275  1.00  0.00           O  
ATOM   2913  C3*   C A 137      46.022 -17.907  51.619  1.00  0.00           C  
ATOM   2914  O3*   C A 137      46.715 -18.543  52.699  1.00  0.00           O  
ATOM   2915  C2*   C A 137      44.678 -18.589  51.448  1.00  0.00           C  
ATOM   2916  O2*   C A 137      44.130 -18.955  52.719  1.00  0.00           O  
ATOM   2917  C1*   C A 137      43.860 -17.461  50.811  1.00  0.00           C  
ATOM   2918  N1    C A 137      43.902 -17.487  49.323  1.00  0.00           N  
ATOM   2919  C2    C A 137      42.982 -18.293  48.659  1.00  0.00           C  
ATOM   2920  O2    C A 137      42.173 -18.948  49.328  1.00  0.00           O  
ATOM   2921  N3    C A 137      43.005 -18.330  47.302  1.00  0.00           N  
ATOM   2922  C4    C A 137      43.896 -17.606  46.615  1.00  0.00           C  
ATOM   2923  N4    C A 137      43.877 -17.677  45.293  1.00  0.00           N  
ATOM   2924  C5    C A 137      44.851 -16.770  47.278  1.00  0.00           C  
ATOM   2925  C6    C A 137      44.813 -16.747  48.634  1.00  0.00           C  
ATOM   2926  P     U A 138      47.434 -19.799  52.790  1.00  0.00           P  
ATOM   2927  O1P   U A 138      48.406 -19.316  51.780  1.00  0.00           O  
ATOM   2928  O2P   U A 138      47.819 -19.844  54.220  1.00  0.00           O  
ATOM   2929  O5*   U A 138      46.934 -21.264  52.346  1.00  0.00           O  
ATOM   2930  C5*   U A 138      45.932 -21.963  53.102  1.00  0.00           C  
ATOM   2931  C4*   U A 138      45.041 -22.812  52.203  1.00  0.00           C  
ATOM   2932  O4*   U A 138      44.505 -21.993  51.165  1.00  0.00           O  
ATOM   2933  C3*   U A 138      45.752 -23.907  51.433  1.00  0.00           C  
ATOM   2934  O3*   U A 138      45.786 -25.074  52.269  1.00  0.00           O  
ATOM   2935  C2*   U A 138      44.785 -24.187  50.287  1.00  0.00           C  
ATOM   2936  O2*   U A 138      43.764 -25.102  50.699  1.00  0.00           O  
ATOM   2937  C1*   U A 138      44.180 -22.800  50.018  1.00  0.00           C  
ATOM   2938  N1    U A 138      44.774 -22.163  48.810  1.00  0.00           N  
ATOM   2939  C2    U A 138      44.175 -22.430  47.603  1.00  0.00           C  
ATOM   2940  O2    U A 138      43.199 -23.154  47.492  1.00  0.00           O  
ATOM   2941  N3    U A 138      44.752 -21.822  46.506  1.00  0.00           N  
ATOM   2942  C4    U A 138      45.853 -20.989  46.516  1.00  0.00           C  
ATOM   2943  O4    U A 138      46.281 -20.502  45.466  1.00  0.00           O  
ATOM   2944  C5    U A 138      46.413 -20.768  47.828  1.00  0.00           C  
ATOM   2945  C6    U A 138      45.870 -21.348  48.911  1.00  0.00           C  
ATOM   2946  P     C A 139      46.907 -26.837  51.868  1.00  0.00           P  
ATOM   2947  O1P   C A 139      47.345 -26.868  50.455  1.00  0.00           O  
ATOM   2948  O2P   C A 139      47.880 -26.276  52.832  1.00  0.00           O  
ATOM   2949  O5*   C A 139      46.470 -28.304  52.332  1.00  0.00           O  
ATOM   2950  C5*   C A 139      45.924 -28.486  53.652  1.00  0.00           C  
ATOM   2951  C4*   C A 139      45.466 -29.919  53.831  1.00  0.00           C  
ATOM   2952  O4*   C A 139      44.320 -30.159  52.966  1.00  0.00           O  
ATOM   2953  C3*   C A 139      46.470 -30.996  53.419  1.00  0.00           C  
ATOM   2954  O3*   C A 139      47.377 -31.268  54.441  1.00  0.00           O  
ATOM   2955  C2*   C A 139      45.559 -32.181  53.109  1.00  0.00           C  
ATOM   2956  O2*   C A 139      45.097 -32.786  54.306  1.00  0.00           O  
ATOM   2957  C1*   C A 139      44.359 -31.488  52.472  1.00  0.00           C  
ATOM   2958  N1    C A 139      44.426 -31.425  50.984  1.00  0.00           N  
ATOM   2959  C2    C A 139      44.188 -32.597  50.273  1.00  0.00           C  
ATOM   2960  O2    C A 139      43.933 -33.633  50.899  1.00  0.00           O  
ATOM   2961  N3    C A 139      44.245 -32.561  48.917  1.00  0.00           N  
ATOM   2962  C4    C A 139      44.524 -31.418  48.276  1.00  0.00           C  
ATOM   2963  N4    C A 139      44.567 -31.436  46.953  1.00  0.00           N  
ATOM   2964  C5    C A 139      44.772 -30.201  48.990  1.00  0.00           C  
ATOM   2965  C6    C A 139      44.711 -30.259  50.343  1.00  0.00           C  
ATOM   2966  P     C A 140      48.909 -31.671  54.046  1.00  0.00           P  
ATOM   2967  O1P   C A 140      49.329 -30.899  52.855  1.00  0.00           O  
ATOM   2968  O2P   C A 140      49.790 -31.558  55.229  1.00  0.00           O  
ATOM   2969  O5*   C A 140      48.722 -33.211  53.654  1.00  0.00           O  
ATOM   2970  C5*   C A 140      48.230 -34.129  54.647  1.00  0.00           C  
ATOM   2971  C4*   C A 140      48.013 -35.496  54.030  1.00  0.00           C  
ATOM   2972  O4*   C A 140      46.910 -35.413  53.081  1.00  0.00           O  
ATOM   2973  C3*   C A 140      49.174 -36.042  53.197  1.00  0.00           C  
ATOM   2974  O3*   C A 140      50.125 -36.670  53.997  1.00  0.00           O  
ATOM   2975  C2*   C A 140      48.463 -37.011  52.254  1.00  0.00           C  
ATOM   2976  O2*   C A 140      48.121 -38.210  52.930  1.00  0.00           O  
ATOM   2977  C1*   C A 140      47.160 -36.270  51.978  1.00  0.00           C  
ATOM   2978  N1    C A 140      47.197 -35.435  50.745  1.00  0.00           N  
ATOM   2979  C2    C A 140      47.143 -36.087  49.516  1.00  0.00           C  
ATOM   2980  O2    C A 140      47.067 -37.321  49.499  1.00  0.00           O  
ATOM   2981  N3    C A 140      47.176 -35.343  48.380  1.00  0.00           N  
ATOM   2982  C4    C A 140      47.258 -34.008  48.441  1.00  0.00           C  
ATOM   2983  N4    C A 140      47.286 -33.328  47.306  1.00  0.00           N  
ATOM   2984  C5    C A 140      47.314 -33.318  49.696  1.00  0.00           C  
ATOM   2985  C6    C A 140      47.281 -34.079  50.819  1.00  0.00           C  
ATOM   2986  P     C A 141      51.698 -36.581  53.565  1.00  0.00           P  
ATOM   2987  O1P   C A 141      51.970 -35.251  52.976  1.00  0.00           O  
ATOM   2988  O2P   C A 141      52.563 -36.974  54.699  1.00  0.00           O  
ATOM   2989  O5*   C A 141      51.759 -37.701  52.424  1.00  0.00           O  
ATOM   2990  C5*   C A 141      51.435 -39.062  52.764  1.00  0.00           C  
ATOM   2991  C4*   C A 141      51.435 -39.923  51.515  1.00  0.00           C  
ATOM   2992  O4*   C A 141      50.321 -39.521  50.666  1.00  0.00           O  
ATOM   2993  C3*   C A 141      52.659 -39.781  50.609  1.00  0.00           C  
ATOM   2994  O3*   C A 141      53.709 -40.588  51.040  1.00  0.00           O  
ATOM   2995  C2*   C A 141      52.102 -40.210  49.254  1.00  0.00           C  
ATOM   2996  O2*   C A 141      51.969 -41.620  49.189  1.00  0.00           O  
ATOM   2997  C1*   C A 141      50.692 -39.633  49.301  1.00  0.00           C  
ATOM   2998  N1    C A 141      50.578 -38.282  48.682  1.00  0.00           N  
ATOM   2999  C2    C A 141      50.615 -38.199  47.293  1.00  0.00           C  
ATOM   3000  O2    C A 141      50.741 -39.240  46.637  1.00  0.00           O  
ATOM   3001  N3    C A 141      50.512 -36.978  46.709  1.00  0.00           N  
ATOM   3002  C4    C A 141      50.377 -35.874  47.455  1.00  0.00           C  
ATOM   3003  N4    C A 141      50.280 -34.708  46.838  1.00  0.00           N  
ATOM   3004  C5    C A 141      50.336 -35.938  48.885  1.00  0.00           C  
ATOM   3005  C6    C A 141      50.441 -37.168  49.449  1.00  0.00           C  
ATOM   3006  P     U A 142      55.229 -40.219  51.123  1.00  0.00           P  
ATOM   3007  O1P   U A 142      54.948 -38.777  51.374  1.00  0.00           O  
ATOM   3008  O2P   U A 142      56.385 -40.868  51.787  1.00  0.00           O  
ATOM   3009  O5*   U A 142      55.399 -40.392  49.550  1.00  0.00           O  
ATOM   3010  C5*   U A 142      55.599 -41.686  48.963  1.00  0.00           C  
ATOM   3011  C4*   U A 142      55.511 -41.588  47.458  1.00  0.00           C  
ATOM   3012  O4*   U A 142      54.253 -40.952  47.101  1.00  0.00           O  
ATOM   3013  C3*   U A 142      56.555 -40.721  46.769  1.00  0.00           C  
ATOM   3014  O3*   U A 142      57.787 -41.413  46.572  1.00  0.00           O  
ATOM   3015  C2*   U A 142      55.869 -40.388  45.453  1.00  0.00           C  
ATOM   3016  O2*   U A 142      55.899 -41.449  44.522  1.00  0.00           O  
ATOM   3017  C1*   U A 142      54.426 -40.189  45.918  1.00  0.00           C  
ATOM   3018  N1    U A 142      54.112 -38.760  46.199  1.00  0.00           N  
ATOM   3019  C2    U A 142      53.913 -37.939  45.115  1.00  0.00           C  
ATOM   3020  O2    U A 142      53.984 -38.333  43.963  1.00  0.00           O  
ATOM   3021  N3    U A 142      53.624 -36.623  45.414  1.00  0.00           N  
ATOM   3022  C4    U A 142      53.519 -36.072  46.675  1.00  0.00           C  
ATOM   3023  O4    U A 142      53.255 -34.876  46.817  1.00  0.00           O  
ATOM   3024  C5    U A 142      53.745 -37.011  47.748  1.00  0.00           C  
ATOM   3025  C6    U A 142      54.028 -38.299  47.486  1.00  0.00           C  
ATOM   3026  P     C A 143      59.159 -40.581  46.448  1.00  0.00           P  
ATOM   3027  O1P   C A 143      59.174 -39.540  47.502  1.00  0.00           O  
ATOM   3028  O2P   C A 143      60.276 -41.558  46.368  1.00  0.00           O  
ATOM   3029  O5*   C A 143      59.042 -39.855  45.035  1.00  0.00           O  
ATOM   3030  C5*   C A 143      58.900 -40.611  43.826  1.00  0.00           C  
ATOM   3031  C4*   C A 143      58.712 -39.683  42.646  1.00  0.00           C  
ATOM   3032  O4*   C A 143      57.462 -38.952  42.786  1.00  0.00           O  
ATOM   3033  C3*   C A 143      59.764 -38.597  42.485  1.00  0.00           C  
ATOM   3034  O3*   C A 143      60.947 -39.079  41.851  1.00  0.00           O  
ATOM   3035  C2*   C A 143      59.021 -37.554  41.661  1.00  0.00           C  
ATOM   3036  O2*   C A 143      58.929 -37.894  40.292  1.00  0.00           O  
ATOM   3037  C1*   C A 143      57.622 -37.632  42.281  1.00  0.00           C  
ATOM   3038  N1    C A 143      57.399 -36.668  43.395  1.00  0.00           N  
ATOM   3039  C2    C A 143      57.021 -35.371  43.064  1.00  0.00           C  
ATOM   3040  O2    C A 143      56.886 -35.074  41.871  1.00  0.00           O  
ATOM   3041  N3    C A 143      56.813 -34.477  44.064  1.00  0.00           N  
ATOM   3042  C4    C A 143      56.969 -34.837  45.345  1.00  0.00           C  
ATOM   3043  N4    C A 143      56.753 -33.928  46.283  1.00  0.00           N  
ATOM   3044  C5    C A 143      57.357 -36.167  45.707  1.00  0.00           C  
ATOM   3045  C6    C A 143      57.561 -37.044  44.692  1.00  0.00           C  
ATOM   3046  P     C A 144      62.371 -38.811  41.523  1.00  0.00           P  
ATOM   3047  O1P   C A 144      63.053 -38.388  42.766  1.00  0.00           O  
ATOM   3048  O2P   C A 144      63.073 -39.691  40.559  1.00  0.00           O  
ATOM   3049  O5*   C A 144      61.886 -37.486  40.741  1.00  0.00           O  
ATOM   3050  C5*   C A 144      61.648 -37.508  39.326  1.00  0.00           C  
ATOM   3051  C4*   C A 144      61.489 -36.098  38.762  1.00  0.00           C  
ATOM   3052  O4*   C A 144      60.353 -35.463  39.369  1.00  0.00           O  
ATOM   3053  C3*   C A 144      62.634 -35.153  39.075  1.00  0.00           C  
ATOM   3054  O3*   C A 144      63.608 -35.289  38.029  1.00  0.00           O  
ATOM   3055  C2*   C A 144      61.971 -33.793  38.920  1.00  0.00           C  
ATOM   3056  O2*   C A 144      61.810 -33.454  37.538  1.00  0.00           O  
ATOM   3057  C1*   C A 144      60.612 -34.059  39.569  1.00  0.00           C  
ATOM   3058  N1    C A 144      60.616 -33.776  41.033  1.00  0.00           N  
ATOM   3059  C2    C A 144      60.385 -32.466  41.442  1.00  0.00           C  
ATOM   3060  O2    C A 144      60.188 -31.599  40.583  1.00  0.00           O  
ATOM   3061  N3    C A 144      60.386 -32.188  42.771  1.00  0.00           N  
ATOM   3062  C4    C A 144      60.605 -33.156  43.671  1.00  0.00           C  
ATOM   3063  N4    C A 144      60.594 -32.833  44.955  1.00  0.00           N  
ATOM   3064  C5    C A 144      60.843 -34.510  43.270  1.00  0.00           C  
ATOM   3065  C6    C A 144      60.839 -34.767  41.937  1.00  0.00           C  
ATOM   3066  P     A A 145      65.099 -34.706  38.214  1.00  0.00           P  
ATOM   3067  O1P   A A 145      65.618 -35.161  39.523  1.00  0.00           O  
ATOM   3068  O2P   A A 145      65.866 -34.985  36.979  1.00  0.00           O  
ATOM   3069  O5*   A A 145      64.849 -33.116  38.302  1.00  0.00           O  
ATOM   3070  C5*   A A 145      64.355 -32.393  37.168  1.00  0.00           C  
ATOM   3071  C4*   A A 145      64.003 -30.953  37.526  1.00  0.00           C  
ATOM   3072  O4*   A A 145      63.014 -30.934  38.563  1.00  0.00           O  
ATOM   3073  C3*   A A 145      65.139 -30.148  38.123  1.00  0.00           C  
ATOM   3074  O3*   A A 145      65.892 -29.600  37.031  1.00  0.00           O  
ATOM   3075  C2*   A A 145      64.385 -29.016  38.795  1.00  0.00           C  
ATOM   3076  O2*   A A 145      63.927 -28.066  37.825  1.00  0.00           O  
ATOM   3077  C1*   A A 145      63.205 -29.777  39.407  1.00  0.00           C  
ATOM   3078  N9    A A 145      63.477 -30.236  40.799  1.00  0.00           N  
ATOM   3079  C8    A A 145      63.966 -31.448  41.232  1.00  0.00           C  
ATOM   3080  N7    A A 145      64.090 -31.535  42.521  1.00  0.00           N  
ATOM   3081  C5    A A 145      63.657 -30.302  42.983  1.00  0.00           C  
ATOM   3082  C6    A A 145      63.545 -29.759  44.274  1.00  0.00           C  
ATOM   3083  N6    A A 145      63.877 -30.428  45.388  1.00  0.00           N  
ATOM   3084  N1    A A 145      63.076 -28.503  44.380  1.00  0.00           N  
ATOM   3085  C2    A A 145      62.750 -27.843  43.270  1.00  0.00           C  
ATOM   3086  N3    A A 145      62.812 -28.243  42.018  1.00  0.00           N  
ATOM   3087  C4    A A 145      63.282 -29.505  41.940  1.00  0.00           C  
ATOM   3088  P     U A 146      67.501 -29.692  37.020  1.00  0.00           P  
ATOM   3089  O1P   U A 146      67.901 -30.811  37.906  1.00  0.00           O  
ATOM   3090  O2P   U A 146      67.957 -29.671  35.611  1.00  0.00           O  
ATOM   3091  O5*   U A 146      67.942 -28.312  37.724  1.00  0.00           O  
ATOM   3092  C5*   U A 146      67.626 -27.044  37.127  1.00  0.00           C  
ATOM   3093  C4*   U A 146      67.348 -25.979  38.182  1.00  0.00           C  
ATOM   3094  O4*   U A 146      66.343 -26.456  39.076  1.00  0.00           O  
ATOM   3095  C3*   U A 146      68.506 -25.669  39.112  1.00  0.00           C  
ATOM   3096  O3*   U A 146      69.301 -24.650  38.492  1.00  0.00           O  
ATOM   3097  C2*   U A 146      67.805 -25.042  40.313  1.00  0.00           C  
ATOM   3098  O2*   U A 146      67.574 -23.646  40.092  1.00  0.00           O  
ATOM   3099  C1*   U A 146      66.470 -25.804  40.353  1.00  0.00           C  
ATOM   3100  N1    U A 146      66.458 -26.847  41.416  1.00  0.00           N  
ATOM   3101  C2    U A 146      66.039 -26.461  42.668  1.00  0.00           C  
ATOM   3102  O2    U A 146      65.686 -25.323  42.926  1.00  0.00           O  
ATOM   3103  N3    U A 146      66.041 -27.454  43.627  1.00  0.00           N  
ATOM   3104  C4    U A 146      66.419 -28.769  43.445  1.00  0.00           C  
ATOM   3105  O4    U A 146      66.378 -29.569  44.382  1.00  0.00           O  
ATOM   3106  C5    U A 146      66.844 -29.079  42.100  1.00  0.00           C  
ATOM   3107  C6    U A 146      66.851 -28.132  41.147  1.00  0.00           C  
ATOM   3108  P     C A 147      69.502 -24.642  36.859  1.00  0.00           P  
ATOM   3109  O1P   C A 147      70.137 -25.972  36.367  1.00  0.00           O  
ATOM   3110  O2P   C A 147      68.300 -24.419  36.553  1.00  0.00           O  
ATOM   3111  O5*   C A 147      70.381 -23.670  36.053  1.00  0.00           O  
ATOM   3112  C5*   C A 147      70.448 -24.477  34.114  1.00  0.00           C  
ATOM   3113  C4*   C A 147      71.533 -25.036  33.197  1.00  0.00           C  
ATOM   3114  O4*   C A 147      72.817 -24.598  33.670  1.00  0.00           O  
ATOM   3115  C3*   C A 147      71.620 -26.563  33.172  1.00  0.00           C  
ATOM   3116  O3*   C A 147      71.657 -27.265  32.347  1.00  0.00           O  
ATOM   3117  C2*   C A 147      72.633 -26.855  34.265  1.00  0.00           C  
ATOM   3118  O2*   C A 147      73.244 -28.135  34.071  1.00  0.00           O  
ATOM   3119  C1*   C A 147      73.626 -25.727  34.019  1.00  0.00           C  
ATOM   3120  N1    C A 147      74.431 -25.392  35.227  1.00  0.00           N  
ATOM   3121  C2    C A 147      75.800 -25.641  35.185  1.00  0.00           C  
ATOM   3122  O2    C A 147      76.286 -26.125  34.157  1.00  0.00           O  
ATOM   3123  N3    C A 147      76.550 -25.342  36.276  1.00  0.00           N  
ATOM   3124  C4    C A 147      75.985 -24.818  37.371  1.00  0.00           C  
ATOM   3125  N4    C A 147      76.761 -24.544  38.408  1.00  0.00           N  
ATOM   3126  C5    C A 147      74.579 -24.554  37.434  1.00  0.00           C  
ATOM   3127  C6    C A 147      73.846 -24.860  36.334  1.00  0.00           C  
ATOM   3128  P     G A 148      70.606 -28.518  31.888  1.00  0.00           P  
ATOM   3129  O1P   G A 148      69.529 -28.554  32.383  1.00  0.00           O  
ATOM   3130  O2P   G A 148      70.606 -28.350  30.666  1.00  0.00           O  
ATOM   3131  O5*   G A 148      71.208 -29.823  32.366  1.00  0.00           O  
ATOM   3132  C5*   G A 148      70.802 -31.197  32.326  1.00  0.00           C  
ATOM   3133  C4*   G A 148      71.785 -32.095  33.070  1.00  0.00           C  
ATOM   3134  O4*   G A 148      73.077 -31.992  32.474  1.00  0.00           O  
ATOM   3135  C3*   G A 148      72.052 -31.701  34.506  1.00  0.00           C  
ATOM   3136  O3*   G A 148      71.036 -32.300  35.319  1.00  0.00           O  
ATOM   3137  C2*   G A 148      73.371 -32.411  34.799  1.00  0.00           C  
ATOM   3138  O2*   G A 148      73.142 -33.770  35.183  1.00  0.00           O  
ATOM   3139  C1*   G A 148      74.084 -32.351  33.439  1.00  0.00           C  
ATOM   3140  N9    G A 148      75.156 -31.316  33.420  1.00  0.00           N  
ATOM   3141  C8    G A 148      75.109 -30.024  32.945  1.00  0.00           C  
ATOM   3142  N7    G A 148      76.237 -29.367  33.078  1.00  0.00           N  
ATOM   3143  C5    G A 148      77.090 -30.290  33.683  1.00  0.00           C  
ATOM   3144  C6    G A 148      78.446 -30.159  34.077  1.00  0.00           C  
ATOM   3145  O6    G A 148      79.189 -29.186  33.972  1.00  0.00           O  
ATOM   3146  N1    G A 148      78.927 -31.343  34.654  1.00  0.00           N  
ATOM   3147  C2    G A 148      78.195 -32.500  34.827  1.00  0.00           C  
ATOM   3148  N2    G A 148      78.837 -33.522  35.399  1.00  0.00           N  
ATOM   3149  N3    G A 148      76.922 -32.621  34.458  1.00  0.00           N  
ATOM   3150  C4    G A 148      76.439 -31.482  33.895  1.00  0.00           C  
ATOM   3151  P     U A 149      70.811 -31.812  36.840  1.00  0.00           P  
ATOM   3152  O1P   U A 149      71.054 -30.354  36.900  1.00  0.00           O  
ATOM   3153  O2P   U A 149      69.525 -32.367  37.319  1.00  0.00           O  
ATOM   3154  O5*   U A 149      72.006 -32.554  37.630  1.00  0.00           O  
ATOM   3155  C5*   U A 149      72.011 -33.980  37.772  1.00  0.00           C  
ATOM   3156  C4*   U A 149      73.316 -34.490  38.378  1.00  0.00           C  
ATOM   3157  O4*   U A 149      74.426 -34.004  37.611  1.00  0.00           O  
ATOM   3158  C3*   U A 149      73.621 -33.991  39.777  1.00  0.00           C  
ATOM   3159  O3*   U A 149      72.971 -34.869  40.707  1.00  0.00           O  
ATOM   3160  C2*   U A 149      75.117 -34.243  39.864  1.00  0.00           C  
ATOM   3161  O2*   U A 149      75.391 -35.636  40.052  1.00  0.00           O  
ATOM   3162  C1*   U A 149      75.564 -33.787  38.473  1.00  0.00           C  
ATOM   3163  N1    U A 149      75.926 -32.343  38.442  1.00  0.00           N  
ATOM   3164  C2    U A 149      77.127 -31.986  39.007  1.00  0.00           C  
ATOM   3165  O2    U A 149      77.883 -32.794  39.520  1.00  0.00           O  
ATOM   3166  N3    U A 149      77.429 -30.640  38.960  1.00  0.00           N  
ATOM   3167  C4    U A 149      76.649 -29.644  38.408  1.00  0.00           C  
ATOM   3168  O4    U A 149      77.027 -28.470  38.425  1.00  0.00           O  
ATOM   3169  C5    U A 149      75.408 -30.114  37.840  1.00  0.00           C  
ATOM   3170  C6    U A 149      75.089 -31.419  37.872  1.00  0.00           C  
ATOM   3171  P     C A 150      72.613 -34.368  42.197  1.00  0.00           P  
ATOM   3172  O1P   C A 150      71.905 -33.073  42.094  1.00  0.00           O  
ATOM   3173  O2P   C A 150      71.985 -35.495  42.925  1.00  0.00           O  
ATOM   3174  O5*   C A 150      74.066 -34.096  42.844  1.00  0.00           O  
ATOM   3175  C5*   C A 150      74.935 -35.188  43.176  1.00  0.00           C  
ATOM   3176  C4*   C A 150      76.350 -34.713  43.494  1.00  0.00           C  
ATOM   3177  O4*   C A 150      76.851 -33.931  42.403  1.00  0.00           O  
ATOM   3178  C3*   C A 150      76.473 -33.769  44.675  1.00  0.00           C  
ATOM   3179  O3*   C A 150      76.593 -34.565  45.863  1.00  0.00           O  
ATOM   3180  C2*   C A 150      77.826 -33.133  44.409  1.00  0.00           C  
ATOM   3181  O2*   C A 150      78.886 -34.039  44.738  1.00  0.00           O  
ATOM   3182  C1*   C A 150      77.753 -32.917  42.895  1.00  0.00           C  
ATOM   3183  N1    C A 150      77.222 -31.572  42.540  1.00  0.00           N  
ATOM   3184  C2    C A 150      78.023 -30.465  42.811  1.00  0.00           C  
ATOM   3185  O2    C A 150      79.130 -30.644  43.331  1.00  0.00           O  
ATOM   3186  N3    C A 150      77.556 -29.230  42.494  1.00  0.00           N  
ATOM   3187  C4    C A 150      76.351 -29.079  41.932  1.00  0.00           C  
ATOM   3188  N4    C A 150      75.943 -27.853  41.642  1.00  0.00           N  
ATOM   3189  C5    C A 150      75.512 -30.203  41.645  1.00  0.00           C  
ATOM   3190  C6    C A 150      75.996 -31.429  41.970  1.00  0.00           C  
ATOM   3191  P     C A 151      76.266 -33.933  47.310  1.00  0.00           P  
ATOM   3192  O1P   C A 151      74.928 -33.305  47.252  1.00  0.00           O  
ATOM   3193  O2P   C A 151      76.554 -34.960  48.337  1.00  0.00           O  
ATOM   3194  O5*   C A 151      77.367 -32.761  47.442  1.00  0.00           O  
ATOM   3195  C5*   C A 151      78.672 -33.035  47.968  1.00  0.00           C  
ATOM   3196  C4*   C A 151      79.422 -31.752  48.317  1.00  0.00           C  
ATOM   3197  O4*   C A 151      79.657 -30.989  47.128  1.00  0.00           O  
ATOM   3198  C3*   C A 151      78.659 -30.786  49.202  1.00  0.00           C  
ATOM   3199  O3*   C A 151      78.901 -31.157  50.564  1.00  0.00           O  
ATOM   3200  C2*   C A 151      79.395 -29.485  48.941  1.00  0.00           C  
ATOM   3201  O2*   C A 151      80.644 -29.461  49.639  1.00  0.00           O  
ATOM   3202  C1*   C A 151      79.616 -29.578  47.429  1.00  0.00           C  
ATOM   3203  N1    C A 151      78.511 -28.955  46.649  1.00  0.00           N  
ATOM   3204  C2    C A 151      78.544 -27.575  46.465  1.00  0.00           C  
ATOM   3205  O2    C A 151      79.480 -26.931  46.953  1.00  0.00           O  
ATOM   3206  N3    C A 151      77.546 -26.987  45.757  1.00  0.00           N  
ATOM   3207  C4    C A 151      76.550 -27.721  45.245  1.00  0.00           C  
ATOM   3208  N4    C A 151      75.600 -27.099  44.561  1.00  0.00           N  
ATOM   3209  C5    C A 151      76.497 -29.141  45.422  1.00  0.00           C  
ATOM   3210  C6    C A 151      77.504 -29.709  46.133  1.00  0.00           C  
ATOM   3211  P     A A 152      77.764 -30.932  51.681  1.00  0.00           P  
ATOM   3212  O1P   A A 152      76.519 -31.579  51.212  1.00  0.00           O  
ATOM   3213  O2P   A A 152      78.333 -31.290  53.000  1.00  0.00           O  
ATOM   3214  O5*   A A 152      77.547 -29.334  51.636  1.00  0.00           O  
ATOM   3215  C5*   A A 152      78.247 -28.471  52.541  1.00  0.00           C  
ATOM   3216  C4*   A A 152      77.554 -27.118  52.674  1.00  0.00           C  
ATOM   3217  O4*   A A 152      77.658 -26.392  51.446  1.00  0.00           O  
ATOM   3218  C3*   A A 152      76.060 -27.191  52.904  1.00  0.00           C  
ATOM   3219  O3*   A A 152      75.852 -27.339  54.315  1.00  0.00           O  
ATOM   3220  C2*   A A 152      75.618 -25.792  52.506  1.00  0.00           C  
ATOM   3221  O2*   A A 152      75.906 -24.856  53.549  1.00  0.00           O  
ATOM   3222  C1*   A A 152      76.512 -25.533  51.284  1.00  0.00           C  
ATOM   3223  N9    A A 152      75.843 -25.864  49.996  1.00  0.00           N  
ATOM   3224  C8    A A 152      75.859 -27.045  49.289  1.00  0.00           C  
ATOM   3225  N7    A A 152      75.167 -27.013  48.191  1.00  0.00           N  
ATOM   3226  C5    A A 152      74.654 -25.724  48.158  1.00  0.00           C  
ATOM   3227  C6    A A 152      73.828 -25.057  47.238  1.00  0.00           C  
ATOM   3228  N6    A A 152      73.356 -25.626  46.120  1.00  0.00           N  
ATOM   3229  N1    A A 152      73.506 -23.779  47.508  1.00  0.00           N  
ATOM   3230  C2    A A 152      73.979 -23.218  48.620  1.00  0.00           C  
ATOM   3231  N3    A A 152      74.752 -23.739  49.548  1.00  0.00           N  
ATOM   3232  C4    A A 152      75.060 -25.019  49.254  1.00  0.00           C  
ATOM   3233  P     U A 153      74.826 -28.444  54.885  1.00  0.00           P  
ATOM   3234  O1P   U A 153      74.870 -29.621  53.988  1.00  0.00           O  
ATOM   3235  O2P   U A 153      75.078 -28.607  56.334  1.00  0.00           O  
ATOM   3236  O5*   U A 153      73.395 -27.723  54.696  1.00  0.00           O  
ATOM   3237  C5*   U A 153      72.943 -26.736  55.632  1.00  0.00           C  
ATOM   3238  C4*   U A 153      71.836 -25.867  55.044  1.00  0.00           C  
ATOM   3239  O4*   U A 153      72.310 -25.241  53.845  1.00  0.00           O  
ATOM   3240  C3*   U A 153      70.602 -26.619  54.582  1.00  0.00           C  
ATOM   3241  O3*   U A 153      69.712 -26.733  55.700  1.00  0.00           O  
ATOM   3242  C2*   U A 153      69.988 -25.632  53.605  1.00  0.00           C  
ATOM   3243  O2*   U A 153      69.336 -24.563  54.298  1.00  0.00           O  
ATOM   3244  C1*   U A 153      71.239 -25.121  52.888  1.00  0.00           C  
ATOM   3245  N1    U A 153      71.569 -25.934  51.685  1.00  0.00           N  
ATOM   3246  C2    U A 153      70.962 -25.581  50.504  1.00  0.00           C  
ATOM   3247  O2    U A 153      70.182 -24.648  50.414  1.00  0.00           O  
ATOM   3248  N3    U A 153      71.292 -26.358  49.412  1.00  0.00           N  
ATOM   3249  C4    U A 153      72.159 -27.432  49.401  1.00  0.00           C  
ATOM   3250  O4    U A 153      72.376 -28.052  48.358  1.00  0.00           O  
ATOM   3251  C5    U A 153      72.746 -27.727  50.686  1.00  0.00           C  
ATOM   3252  C6    U A 153      72.442 -26.988  51.766  1.00  0.00           C  
ATOM   3253  P     G A 154      68.243 -27.015  54.561  1.00  0.00           P  
ATOM   3254  O1P   G A 154      68.467 -28.256  53.785  1.00  0.00           O  
ATOM   3255  O2P   G A 154      67.775 -27.097  55.964  1.00  0.00           O  
ATOM   3256  O5*   G A 154      67.206 -26.091  53.738  1.00  0.00           O  
ATOM   3257  C5*   G A 154      66.840 -24.790  54.217  1.00  0.00           C  
ATOM   3258  C4*   G A 154      66.207 -23.936  53.120  1.00  0.00           C  
ATOM   3259  O4*   G A 154      67.058 -23.946  51.965  1.00  0.00           O  
ATOM   3260  C3*   G A 154      64.881 -24.445  52.586  1.00  0.00           C  
ATOM   3261  O3*   G A 154      63.839 -23.888  53.398  1.00  0.00           O  
ATOM   3262  C2*   G A 154      64.820 -23.769  51.227  1.00  0.00           C  
ATOM   3263  O2*   G A 154      64.500 -22.381  51.369  1.00  0.00           O  
ATOM   3264  C1*   G A 154      66.264 -23.939  50.758  1.00  0.00           C  
ATOM   3265  N9    G A 154      66.479 -25.230  50.046  1.00  0.00           N  
ATOM   3266  C8    G A 154      66.857 -26.454  50.556  1.00  0.00           C  
ATOM   3267  N7    G A 154      66.957 -27.399  49.652  1.00  0.00           N  
ATOM   3268  C5    G A 154      66.623 -26.756  48.461  1.00  0.00           C  
ATOM   3269  C6    G A 154      66.554 -27.263  47.138  1.00  0.00           C  
ATOM   3270  O6    G A 154      66.777 -28.403  46.737  1.00  0.00           O  
ATOM   3271  N1    G A 154      66.174 -26.268  46.228  1.00  0.00           N  
ATOM   3272  C2    G A 154      65.896 -24.955  46.553  1.00  0.00           C  
ATOM   3273  N2    G A 154      65.551 -24.159  45.538  1.00  0.00           N  
ATOM   3274  N3    G A 154      65.961 -24.480  47.794  1.00  0.00           N  
ATOM   3275  C4    G A 154      66.330 -25.433  48.691  1.00  0.00           C  
ATOM   3276  P     U A 155      62.409 -24.622  53.525  1.00  0.00           P  
ATOM   3277  O1P   U A 155      62.647 -26.067  53.745  1.00  0.00           O  
ATOM   3278  O2P   U A 155      61.579 -23.858  54.484  1.00  0.00           O  
ATOM   3279  O5*   U A 155      61.782 -24.435  52.051  1.00  0.00           O  
ATOM   3280  C5*   U A 155      61.384 -23.138  51.586  1.00  0.00           C  
ATOM   3281  C4*   U A 155      61.294 -23.082  50.064  1.00  0.00           C  
ATOM   3282  O4*   U A 155      62.512 -23.576  49.494  1.00  0.00           O  
ATOM   3283  C3*   U A 155      60.239 -23.975  49.442  1.00  0.00           C  
ATOM   3284  O3*   U A 155      59.005 -23.239  49.440  1.00  0.00           O  
ATOM   3285  C2*   U A 155      60.731 -24.070  48.004  1.00  0.00           C  
ATOM   3286  O2*   U A 155      60.401 -22.886  47.270  1.00  0.00           O  
ATOM   3287  C1*   U A 155      62.248 -24.175  48.209  1.00  0.00           C  
ATOM   3288  N1    U A 155      62.728 -25.585  48.216  1.00  0.00           N  
ATOM   3289  C2    U A 155      62.956 -26.174  46.996  1.00  0.00           C  
ATOM   3290  O2    U A 155      62.783 -25.595  45.937  1.00  0.00           O  
ATOM   3291  N3    U A 155      63.401 -27.480  47.043  1.00  0.00           N  
ATOM   3292  C4    U A 155      63.630 -28.228  48.180  1.00  0.00           C  
ATOM   3293  O4    U A 155      64.028 -29.392  48.096  1.00  0.00           O  
ATOM   3294  C5    U A 155      63.362 -27.524  49.411  1.00  0.00           C  
ATOM   3295  C6    U A 155      62.929 -26.253  49.395  1.00  0.00           C  
ATOM   3296  P     G A 156      57.631 -23.842  49.123  1.00  0.00           P  
ATOM   3297  O1P   G A 156      57.727 -25.240  49.606  1.00  0.00           O  
ATOM   3298  O2P   G A 156      56.540 -22.967  49.612  1.00  0.00           O  
ATOM   3299  O5*   G A 156      57.573 -23.870  47.514  1.00  0.00           O  
ATOM   3300  C5*   G A 156      57.547 -22.652  46.757  1.00  0.00           C  
ATOM   3301  C4*   G A 156      57.839 -22.903  45.282  1.00  0.00           C  
ATOM   3302  O4*   G A 156      59.072 -23.627  45.164  1.00  0.00           O  
ATOM   3303  C3*   G A 156      56.834 -23.794  44.573  1.00  0.00           C  
ATOM   3304  O3*   G A 156      55.815 -22.944  44.024  1.00  0.00           O  
ATOM   3305  C2*   G A 156      57.651 -24.336  43.413  1.00  0.00           C  
ATOM   3306  O2*   G A 156      57.793 -23.346  42.388  1.00  0.00           O  
ATOM   3307  C1*   G A 156      58.991 -24.595  44.100  1.00  0.00           C  
ATOM   3308  N9    G A 156      59.067 -25.957  44.700  1.00  0.00           N  
ATOM   3309  C8    G A 156      58.873 -26.344  46.007  1.00  0.00           C  
ATOM   3310  N7    G A 156      59.014 -27.633  46.208  1.00  0.00           N  
ATOM   3311  C5    G A 156      59.324 -28.134  44.944  1.00  0.00           C  
ATOM   3312  C6    G A 156      59.588 -29.464  44.528  1.00  0.00           C  
ATOM   3313  O6    G A 156      59.604 -30.492  45.200  1.00  0.00           O  
ATOM   3314  N1    G A 156      59.857 -29.526  43.154  1.00  0.00           N  
ATOM   3315  C2    G A 156      59.869 -28.445  42.294  1.00  0.00           C  
ATOM   3316  N2    G A 156      60.149 -28.713  41.017  1.00  0.00           N  
ATOM   3317  N3    G A 156      59.620 -27.196  42.686  1.00  0.00           N  
ATOM   3318  C4    G A 156      59.358 -27.118  44.017  1.00  0.00           C  
ATOM   3319  P     G A 157      54.677 -22.760  44.392  1.00  0.00           P  
ATOM   3320  O1P   G A 157      54.341 -23.435  45.658  1.00  0.00           O  
ATOM   3321  O2P   G A 157      53.873 -21.593  43.942  1.00  0.00           O  
ATOM   3322  O5*   G A 157      54.649 -23.854  43.235  1.00  0.00           O  
ATOM   3323  C5*   G A 157      54.944 -23.504  41.870  1.00  0.00           C  
ATOM   3324  C4*   G A 157      54.956 -24.743  41.008  1.00  0.00           C  
ATOM   3325  O4*   G A 157      55.965 -25.671  41.492  1.00  0.00           O  
ATOM   3326  C3*   G A 157      53.677 -25.560  41.010  1.00  0.00           C  
ATOM   3327  O3*   G A 157      52.724 -24.995  40.103  1.00  0.00           O  
ATOM   3328  C2*   G A 157      54.169 -26.942  40.573  1.00  0.00           C  
ATOM   3329  O2*   G A 157      54.333 -27.097  39.178  1.00  0.00           O  
ATOM   3330  C1*   G A 157      55.556 -26.999  41.219  1.00  0.00           C  
ATOM   3331  N9    G A 157      55.609 -27.794  42.478  1.00  0.00           N  
ATOM   3332  C8    G A 157      55.396 -27.383  43.775  1.00  0.00           C  
ATOM   3333  N7    G A 157      55.520 -28.341  44.664  1.00  0.00           N  
ATOM   3334  C5    G A 157      55.837 -29.464  43.900  1.00  0.00           C  
ATOM   3335  C6    G A 157      56.089 -30.800  44.301  1.00  0.00           C  
ATOM   3336  O6    G A 157      56.085 -31.279  45.433  1.00  0.00           O  
ATOM   3337  N1    G A 157      56.371 -31.621  43.200  1.00  0.00           N  
ATOM   3338  C2    G A 157      56.406 -31.204  41.884  1.00  0.00           C  
ATOM   3339  N2    G A 157      56.694 -32.141  40.978  1.00  0.00           N  
ATOM   3340  N3    G A 157      56.168 -29.950  41.508  1.00  0.00           N  
ATOM   3341  C4    G A 157      55.893 -29.139  42.565  1.00  0.00           C  
ATOM   3342  P     U A 158      51.180 -24.851  40.540  1.00  0.00           P  
ATOM   3343  O1P   U A 158      51.010 -25.531  41.854  1.00  0.00           O  
ATOM   3344  O2P   U A 158      50.797 -23.427  40.396  1.00  0.00           O  
ATOM   3345  O5*   U A 158      50.376 -25.659  39.430  1.00  0.00           O  
ATOM   3346  C5*   U A 158      50.407 -27.094  39.408  1.00  0.00           C  
ATOM   3347  C4*   U A 158      49.720 -27.612  38.170  1.00  0.00           C  
ATOM   3348  O4*   U A 158      48.334 -27.158  38.169  1.00  0.00           O  
ATOM   3349  C3*   U A 158      50.320 -27.157  36.842  1.00  0.00           C  
ATOM   3350  O3*   U A 158      50.136 -28.174  35.873  1.00  0.00           O  
ATOM   3351  C2*   U A 158      49.422 -25.993  36.455  1.00  0.00           C  
ATOM   3352  O2*   U A 158      49.354 -25.790  35.059  1.00  0.00           O  
ATOM   3353  C1*   U A 158      48.068 -26.481  36.960  1.00  0.00           C  
ATOM   3354  N1    U A 158      47.125 -25.356  37.208  1.00  0.00           N  
ATOM   3355  C2    U A 158      46.042 -25.250  36.369  1.00  0.00           C  
ATOM   3356  O2    U A 158      45.836 -26.029  35.452  1.00  0.00           O  
ATOM   3357  N3    U A 158      45.190 -24.195  36.629  1.00  0.00           N  
ATOM   3358  C4    U A 158      45.328 -23.260  37.634  1.00  0.00           C  
ATOM   3359  O4    U A 158      44.498 -22.358  37.769  1.00  0.00           O  
ATOM   3360  C5    U A 158      46.494 -23.452  38.462  1.00  0.00           C  
ATOM   3361  C6    U A 158      47.340 -24.470  38.232  1.00  0.00           C  
ATOM   3362  P     A A 159      51.408 -28.869  35.176  1.00  0.00           P  
ATOM   3363  O1P   A A 159      51.049 -29.115  33.755  1.00  0.00           O  
ATOM   3364  O2P   A A 159      52.643 -28.140  35.502  1.00  0.00           O  
ATOM   3365  O5*   A A 159      51.460 -30.280  35.895  1.00  0.00           O  
ATOM   3366  C5*   A A 159      52.393 -30.544  36.927  1.00  0.00           C  
ATOM   3367  C4*   A A 159      52.923 -31.943  36.776  1.00  0.00           C  
ATOM   3368  O4*   A A 159      54.106 -32.065  37.594  1.00  0.00           O  
ATOM   3369  C3*   A A 159      52.002 -33.082  37.200  1.00  0.00           C  
ATOM   3370  O3*   A A 159      51.142 -33.533  36.153  1.00  0.00           O  
ATOM   3371  C2*   A A 159      52.997 -34.150  37.607  1.00  0.00           C  
ATOM   3372  O2*   A A 159      53.546 -34.806  36.476  1.00  0.00           O  
ATOM   3373  C1*   A A 159      54.079 -33.298  38.277  1.00  0.00           C  
ATOM   3374  N9    A A 159      53.828 -33.005  39.716  1.00  0.00           N  
ATOM   3375  C8    A A 159      53.562 -31.797  40.321  1.00  0.00           C  
ATOM   3376  N7    A A 159      53.389 -31.877  41.605  1.00  0.00           N  
ATOM   3377  C5    A A 159      53.548 -33.228  41.880  1.00  0.00           C  
ATOM   3378  C6    A A 159      53.483 -33.966  43.073  1.00  0.00           C  
ATOM   3379  N6    A A 159      53.228 -33.416  44.269  1.00  0.00           N  
ATOM   3380  N1    A A 159      53.690 -35.293  42.993  1.00  0.00           N  
ATOM   3381  C2    A A 159      53.941 -35.833  41.802  1.00  0.00           C  
ATOM   3382  N3    A A 159      54.026 -35.248  40.626  1.00  0.00           N  
ATOM   3383  C4    A A 159      53.814 -33.920  40.734  1.00  0.00           C  
ATOM   3384  P     G A 160      49.329 -33.017  36.061  1.00  0.00           P  
ATOM   3385  O1P   G A 160      49.052 -32.024  37.123  1.00  0.00           O  
ATOM   3386  O2P   G A 160      48.463 -32.937  34.863  1.00  0.00           O  
ATOM   3387  O5*   G A 160      49.271 -34.494  36.673  1.00  0.00           O  
ATOM   3388  C5*   G A 160      49.599 -35.612  35.828  1.00  0.00           C  
ATOM   3389  C4*   G A 160      49.601 -36.892  36.639  1.00  0.00           C  
ATOM   3390  O4*   G A 160      50.714 -36.853  37.578  1.00  0.00           O  
ATOM   3391  C3*   G A 160      48.377 -37.119  37.528  1.00  0.00           C  
ATOM   3392  O3*   G A 160      47.330 -37.697  36.815  1.00  0.00           O  
ATOM   3393  C2*   G A 160      48.933 -38.044  38.608  1.00  0.00           C  
ATOM   3394  O2*   G A 160      49.072 -39.367  38.117  1.00  0.00           O  
ATOM   3395  C1*   G A 160      50.344 -37.490  38.791  1.00  0.00           C  
ATOM   3396  N9    G A 160      50.455 -36.490  39.889  1.00  0.00           N  
ATOM   3397  C8    G A 160      50.594 -35.121  39.810  1.00  0.00           C  
ATOM   3398  N7    G A 160      50.663 -34.525  40.976  1.00  0.00           N  
ATOM   3399  C5    G A 160      50.565 -35.572  41.892  1.00  0.00           C  
ATOM   3400  C6    G A 160      50.579 -35.549  43.310  1.00  0.00           C  
ATOM   3401  O6    G A 160      50.684 -34.585  44.064  1.00  0.00           O  
ATOM   3402  N1    G A 160      50.453 -36.839  43.843  1.00  0.00           N  
ATOM   3403  C2    G A 160      50.328 -37.999  43.103  1.00  0.00           C  
ATOM   3404  N2    G A 160      50.218 -39.131  43.801  1.00  0.00           N  
ATOM   3405  N3    G A 160      50.314 -38.018  41.772  1.00  0.00           N  
ATOM   3406  C4    G A 160      50.437 -36.774  41.238  1.00  0.00           C  
ATOM   3407  P     G A 161      45.797 -37.296  37.213  1.00  0.00           P  
ATOM   3408  O1P   G A 161      45.747 -35.868  37.600  1.00  0.00           O  
ATOM   3409  O2P   G A 161      44.865 -37.704  36.137  1.00  0.00           O  
ATOM   3410  O5*   G A 161      45.570 -38.216  38.502  1.00  0.00           O  
ATOM   3411  C5*   G A 161      45.668 -39.645  38.366  1.00  0.00           C  
ATOM   3412  C4*   G A 161      45.544 -40.305  39.725  1.00  0.00           C  
ATOM   3413  O4*   G A 161      46.718 -39.970  40.519  1.00  0.00           O  
ATOM   3414  C3*   G A 161      44.369 -39.841  40.587  1.00  0.00           C  
ATOM   3415  O3*   G A 161      43.198 -40.522  40.265  1.00  0.00           O  
ATOM   3416  C2*   G A 161      44.864 -40.153  41.997  1.00  0.00           C  
ATOM   3417  O2*   G A 161      44.772 -41.543  42.265  1.00  0.00           O  
ATOM   3418  C1*   G A 161      46.349 -39.821  41.883  1.00  0.00           C  
ATOM   3419  N9    G A 161      46.685 -38.433  42.302  1.00  0.00           N  
ATOM   3420  C8    G A 161      47.016 -37.344  41.525  1.00  0.00           C  
ATOM   3421  N7    G A 161      47.259 -36.252  42.211  1.00  0.00           N  
ATOM   3422  C5    G A 161      47.077 -36.646  43.536  1.00  0.00           C  
ATOM   3423  C6    G A 161      47.198 -35.900  44.736  1.00  0.00           C  
ATOM   3424  O6    G A 161      47.498 -34.717  44.880  1.00  0.00           O  
ATOM   3425  N1    G A 161      46.925 -36.691  45.861  1.00  0.00           N  
ATOM   3426  C2    G A 161      46.578 -38.027  45.830  1.00  0.00           C  
ATOM   3427  N2    G A 161      46.356 -38.603  47.013  1.00  0.00           N  
ATOM   3428  N3    G A 161      46.463 -38.727  44.703  1.00  0.00           N  
ATOM   3429  C4    G A 161      46.727 -37.974  43.602  1.00  0.00           C  
ATOM   3430  P     G A 162      41.775 -39.731  40.376  1.00  0.00           P  
ATOM   3431  O1P   G A 162      41.961 -38.323  39.965  1.00  0.00           O  
ATOM   3432  O2P   G A 162      40.716 -40.477  39.657  1.00  0.00           O  
ATOM   3433  O5*   G A 162      41.513 -39.804  41.953  1.00  0.00           O  
ATOM   3434  C5*   G A 162      41.391 -41.094  42.580  1.00  0.00           C  
ATOM   3435  C4*   G A 162      41.273 -40.930  44.083  1.00  0.00           C  
ATOM   3436  O4*   G A 162      42.539 -40.429  44.602  1.00  0.00           O  
ATOM   3437  C3*   G A 162      40.247 -39.905  44.563  1.00  0.00           C  
ATOM   3438  O3*   G A 162      38.968 -40.453  44.627  1.00  0.00           O  
ATOM   3439  C2*   G A 162      40.793 -39.523  45.936  1.00  0.00           C  
ATOM   3440  O2*   G A 162      40.520 -40.538  46.887  1.00  0.00           O  
ATOM   3441  C1*   G A 162      42.298 -39.543  45.684  1.00  0.00           C  
ATOM   3442  N9    G A 162      42.863 -38.213  45.325  1.00  0.00           N  
ATOM   3443  C8    G A 162      43.290 -37.750  44.099  1.00  0.00           C  
ATOM   3444  N7    G A 162      43.739 -36.518  44.120  1.00  0.00           N  
ATOM   3445  C5    G A 162      43.599 -36.138  45.455  1.00  0.00           C  
ATOM   3446  C6    G A 162      43.917 -34.912  46.093  1.00  0.00           C  
ATOM   3447  O6    G A 162      44.395 -33.890  45.606  1.00  0.00           O  
ATOM   3448  N1    G A 162      43.615 -34.953  47.461  1.00  0.00           N  
ATOM   3449  C2    G A 162      43.076 -36.038  48.125  1.00  0.00           C  
ATOM   3450  N2    G A 162      42.861 -35.877  49.433  1.00  0.00           N  
ATOM   3451  N3    G A 162      42.778 -37.187  47.526  1.00  0.00           N  
ATOM   3452  C4    G A 162      43.067 -37.165  46.197  1.00  0.00           C  
ATOM   3453  P     U A 163      37.757 -40.768  42.897  1.00  0.00           P  
ATOM   3454  O1P   U A 163      38.468 -41.403  41.832  1.00  0.00           O  
ATOM   3455  O2P   U A 163      36.750 -41.437  43.570  1.00  0.00           O  
ATOM   3456  O5*   U A 163      37.120 -38.854  42.387  1.00  0.00           O  
ATOM   3457  C5*   U A 163      35.752 -38.792  41.970  1.00  0.00           C  
ATOM   3458  C4*   U A 163      35.075 -37.494  42.408  1.00  0.00           C  
ATOM   3459  O4*   U A 163      35.381 -37.224  43.782  1.00  0.00           O  
ATOM   3460  C3*   U A 163      35.556 -36.244  41.702  1.00  0.00           C  
ATOM   3461  O3*   U A 163      34.805 -36.113  40.488  1.00  0.00           O  
ATOM   3462  C2*   U A 163      35.078 -35.163  42.655  1.00  0.00           C  
ATOM   3463  O2*   U A 163      33.664 -34.972  42.535  1.00  0.00           O  
ATOM   3464  C1*   U A 163      35.423 -35.796  44.002  1.00  0.00           C  
ATOM   3465  N1    U A 163      36.782 -35.415  44.480  1.00  0.00           N  
ATOM   3466  C2    U A 163      36.972 -34.104  44.846  1.00  0.00           C  
ATOM   3467  O2    U A 163      36.087 -33.266  44.793  1.00  0.00           O  
ATOM   3468  N3    U A 163      38.243 -33.789  45.284  1.00  0.00           N  
ATOM   3469  C4    U A 163      39.314 -34.654  45.383  1.00  0.00           C  
ATOM   3470  O4    U A 163      40.407 -34.255  45.791  1.00  0.00           O  
ATOM   3471  C5    U A 163      39.018 -36.007  44.976  1.00  0.00           C  
ATOM   3472  C6    U A 163      37.789 -36.341  44.546  1.00  0.00           C  
ATOM   3473  P     A A 164      35.406 -35.211  38.931  1.00  0.00           P  
ATOM   3474  O1P   A A 164      36.612 -35.431  38.844  1.00  0.00           O  
ATOM   3475  O2P   A A 164      34.731 -36.002  37.811  1.00  0.00           O  
ATOM   3476  O5*   A A 164      35.632 -33.666  38.529  1.00  0.00           O  
ATOM   3477  C5*   A A 164      34.892 -33.065  37.461  1.00  0.00           C  
ATOM   3478  C4*   A A 164      35.082 -31.553  37.436  1.00  0.00           C  
ATOM   3479  O4*   A A 164      34.078 -30.934  38.252  1.00  0.00           O  
ATOM   3480  C3*   A A 164      36.382 -31.068  38.051  1.00  0.00           C  
ATOM   3481  O3*   A A 164      37.370 -31.043  37.013  1.00  0.00           O  
ATOM   3482  C2*   A A 164      36.045 -29.633  38.412  1.00  0.00           C  
ATOM   3483  O2*   A A 164      36.041 -28.805  37.245  1.00  0.00           O  
ATOM   3484  C1*   A A 164      34.631 -29.804  38.959  1.00  0.00           C  
ATOM   3485  N9    A A 164      34.624 -30.113  40.416  1.00  0.00           N  
ATOM   3486  C8    A A 164      34.502 -31.332  41.044  1.00  0.00           C  
ATOM   3487  N7    A A 164      34.535 -31.263  42.339  1.00  0.00           N  
ATOM   3488  C5    A A 164      34.690 -29.909  42.600  1.00  0.00           C  
ATOM   3489  C6    A A 164      34.796 -29.179  43.795  1.00  0.00           C  
ATOM   3490  N6    A A 164      34.757 -29.744  45.010  1.00  0.00           N  
ATOM   3491  N1    A A 164      34.942 -27.845  43.696  1.00  0.00           N  
ATOM   3492  C2    A A 164      34.980 -27.292  42.485  1.00  0.00           C  
ATOM   3493  N3    A A 164      34.892 -27.868  41.306  1.00  0.00           N  
ATOM   3494  C4    A A 164      34.746 -29.203  41.433  1.00  0.00           C  
ATOM   3495  P     A A 165      39.520 -30.223  36.848  1.00  0.00           P  
ATOM   3496  O1P   A A 165      41.047 -30.898  38.052  1.00  0.00           O  
ATOM   3497  O2P   A A 165      40.045 -30.862  35.543  1.00  0.00           O  
ATOM   3498  O5*   A A 165      39.314 -27.613  36.984  1.00  0.00           O  
ATOM   3499  C5*   A A 165      40.153 -26.310  38.074  1.00  0.00           C  
ATOM   3500  C4*   A A 165      39.463 -26.557  39.413  1.00  0.00           C  
ATOM   3501  O4*   A A 165      40.428 -27.039  40.361  1.00  0.00           O  
ATOM   3502  C3*   A A 165      38.896 -25.323  40.088  1.00  0.00           C  
ATOM   3503  O3*   A A 165      37.554 -25.142  39.612  1.00  0.00           O  
ATOM   3504  C2*   A A 165      38.815 -25.776  41.536  1.00  0.00           C  
ATOM   3505  O2*   A A 165      37.715 -26.674  41.722  1.00  0.00           O  
ATOM   3506  C1*   A A 165      40.141 -26.521  41.675  1.00  0.00           C  
ATOM   3507  N9    A A 165      41.255 -25.616  42.078  1.00  0.00           N  
ATOM   3508  C8    A A 165      42.123 -24.903  41.283  1.00  0.00           C  
ATOM   3509  N7    A A 165      42.989 -24.201  41.947  1.00  0.00           N  
ATOM   3510  C5    A A 165      42.685 -24.462  43.275  1.00  0.00           C  
ATOM   3511  C6    A A 165      43.245 -24.013  44.482  1.00  0.00           C  
ATOM   3512  N6    A A 165      44.284 -23.167  44.545  1.00  0.00           N  
ATOM   3513  N1    A A 165      42.701 -24.468  45.625  1.00  0.00           N  
ATOM   3514  C2    A A 165      41.669 -25.307  45.557  1.00  0.00           C  
ATOM   3515  N3    A A 165      41.064 -25.792  44.494  1.00  0.00           N  
ATOM   3516  C4    A A 165      41.628 -25.322  43.363  1.00  0.00           C  
ATOM   3517  P     G A 166      36.803 -24.214  39.279  1.00  0.00           P  
ATOM   3518  O1P   G A 166      37.846 -23.118  38.722  1.00  0.00           O  
ATOM   3519  O2P   G A 166      35.678 -24.539  38.472  1.00  0.00           O  
ATOM   3520  O5*   G A 166      36.598 -23.760  40.813  1.00  0.00           O  
ATOM   3521  C5*   G A 166      35.795 -24.544  41.706  1.00  0.00           C  
ATOM   3522  C4*   G A 166      36.116 -24.251  43.167  1.00  0.00           C  
ATOM   3523  O4*   G A 166      37.528 -24.359  43.379  1.00  0.00           O  
ATOM   3524  C3*   G A 166      35.811 -22.840  43.629  1.00  0.00           C  
ATOM   3525  O3*   G A 166      34.432 -22.813  44.030  1.00  0.00           O  
ATOM   3526  C2*   G A 166      36.669 -22.737  44.881  1.00  0.00           C  
ATOM   3527  O2*   G A 166      36.049 -23.409  45.982  1.00  0.00           O  
ATOM   3528  C1*   G A 166      37.937 -23.477  44.441  1.00  0.00           C  
ATOM   3529  N9    G A 166      38.989 -22.553  43.933  1.00  0.00           N  
ATOM   3530  C8    G A 166      39.288 -22.205  42.633  1.00  0.00           C  
ATOM   3531  N7    G A 166      40.283 -21.358  42.523  1.00  0.00           N  
ATOM   3532  C5    G A 166      40.670 -21.128  43.843  1.00  0.00           C  
ATOM   3533  C6    G A 166      41.698 -20.301  44.362  1.00  0.00           C  
ATOM   3534  O6    G A 166      42.492 -19.587  43.755  1.00  0.00           O  
ATOM   3535  N1    G A 166      41.747 -20.363  45.762  1.00  0.00           N  
ATOM   3536  C2    G A 166      40.912 -21.124  46.555  1.00  0.00           C  
ATOM   3537  N2    G A 166      41.120 -21.045  47.872  1.00  0.00           N  
ATOM   3538  N3    G A 166      39.947 -21.901  46.067  1.00  0.00           N  
ATOM   3539  C4    G A 166      39.887 -21.854  44.709  1.00  0.00           C  
ATOM   3540  P     G A 167      33.668 -21.417  44.291  1.00  0.00           P  
ATOM   3541  O1P   G A 167      34.251 -20.395  43.389  1.00  0.00           O  
ATOM   3542  O2P   G A 167      32.210 -21.673  44.265  1.00  0.00           O  
ATOM   3543  O5*   G A 167      34.091 -21.052  45.802  1.00  0.00           O  
ATOM   3544  C5*   G A 167      33.726 -21.908  46.894  1.00  0.00           C  
ATOM   3545  C4*   G A 167      34.507 -21.566  48.158  1.00  0.00           C  
ATOM   3546  O4*   G A 167      35.910 -21.579  47.861  1.00  0.00           O  
ATOM   3547  C3*   G A 167      34.270 -20.166  48.698  1.00  0.00           C  
ATOM   3548  O3*   G A 167      33.181 -20.240  49.627  1.00  0.00           O  
ATOM   3549  C2*   G A 167      35.536 -19.915  49.496  1.00  0.00           C  
ATOM   3550  O2*   G A 167      35.493 -20.615  50.745  1.00  0.00           O  
ATOM   3551  C1*   G A 167      36.587 -20.525  48.571  1.00  0.00           C  
ATOM   3552  N9    G A 167      37.105 -19.547  47.575  1.00  0.00           N  
ATOM   3553  C8    G A 167      36.747 -19.375  46.255  1.00  0.00           C  
ATOM   3554  N7    G A 167      37.399 -18.414  45.646  1.00  0.00           N  
ATOM   3555  C5    G A 167      38.249 -17.913  46.632  1.00  0.00           C  
ATOM   3556  C6    G A 167      39.199 -16.862  46.571  1.00  0.00           C  
ATOM   3557  O6    G A 167      39.493 -16.143  45.619  1.00  0.00           O  
ATOM   3558  N1    G A 167      39.846 -16.684  47.801  1.00  0.00           N  
ATOM   3559  C2    G A 167      39.604 -17.425  48.942  1.00  0.00           C  
ATOM   3560  N2    G A 167      40.326 -17.099  50.017  1.00  0.00           N  
ATOM   3561  N3    G A 167      38.712 -18.411  48.999  1.00  0.00           N  
ATOM   3562  C4    G A 167      38.076 -18.598  47.812  1.00  0.00           C  
ATOM   3563  P     G A 168      32.011 -19.093  49.827  1.00  0.00           P  
ATOM   3564  O1P   G A 168      31.956 -19.037  48.348  1.00  0.00           O  
ATOM   3565  O2P   G A 168      30.787 -19.399  50.597  1.00  0.00           O  
ATOM   3566  O5*   G A 168      32.606 -17.692  50.358  1.00  0.00           O  
ATOM   3567  C5*   G A 168      32.712 -17.429  51.763  1.00  0.00           C  
ATOM   3568  C4*   G A 168      33.718 -16.322  52.062  1.00  0.00           C  
ATOM   3569  O4*   G A 168      34.960 -16.613  51.412  1.00  0.00           O  
ATOM   3570  C3*   G A 168      33.359 -14.955  51.516  1.00  0.00           C  
ATOM   3571  O3*   G A 168      32.517 -14.316  52.487  1.00  0.00           O  
ATOM   3572  C2*   G A 168      34.711 -14.257  51.530  1.00  0.00           C  
ATOM   3573  O2*   G A 168      35.047 -13.823  52.853  1.00  0.00           O  
ATOM   3574  C1*   G A 168      35.642 -15.388  51.079  1.00  0.00           C  
ATOM   3575  N9    G A 168      35.909 -15.358  49.615  1.00  0.00           N  
ATOM   3576  C8    G A 168      35.299 -16.069  48.604  1.00  0.00           C  
ATOM   3577  N7    G A 168      35.772 -15.808  47.408  1.00  0.00           N  
ATOM   3578  C5    G A 168      36.765 -14.858  47.645  1.00  0.00           C  
ATOM   3579  C6    G A 168      37.629 -14.195  46.736  1.00  0.00           C  
ATOM   3580  O6    G A 168      37.700 -14.310  45.515  1.00  0.00           O  
ATOM   3581  N1    G A 168      38.486 -13.306  47.401  1.00  0.00           N  
ATOM   3582  C2    G A 168      38.504 -13.087  48.765  1.00  0.00           C  
ATOM   3583  N2    G A 168      39.397 -12.198  49.204  1.00  0.00           N  
ATOM   3584  N3    G A 168      37.693 -13.710  49.616  1.00  0.00           N  
ATOM   3585  C4    G A 168      36.855 -14.577  48.988  1.00  0.00           C  
ATOM   3586  P     A A 169      31.692 -12.979  52.123  1.00  0.00           P  
ATOM   3587  O1P   A A 169      31.347 -13.024  50.683  1.00  0.00           O  
ATOM   3588  O2P   A A 169      30.623 -12.805  53.130  1.00  0.00           O  
ATOM   3589  O5*   A A 169      32.785 -11.814  52.339  1.00  0.00           O  
ATOM   3590  C5*   A A 169      33.362 -11.577  53.630  1.00  0.00           C  
ATOM   3591  C4*   A A 169      34.597 -10.686  53.536  1.00  0.00           C  
ATOM   3592  O4*   A A 169      35.512 -11.252  52.589  1.00  0.00           O  
ATOM   3593  C3*   A A 169      34.338  -9.291  52.991  1.00  0.00           C  
ATOM   3594  O3*   A A 169      34.050  -8.439  54.110  1.00  0.00           O  
ATOM   3595  C2*   A A 169      35.705  -8.901  52.460  1.00  0.00           C  
ATOM   3596  O2*   A A 169      36.580  -8.534  53.533  1.00  0.00           O  
ATOM   3597  C1*   A A 169      36.155 -10.214  51.824  1.00  0.00           C  
ATOM   3598  N9    A A 169      35.715 -10.338  50.406  1.00  0.00           N  
ATOM   3599  C8    A A 169      34.634 -11.018  49.890  1.00  0.00           C  
ATOM   3600  N7    A A 169      34.524 -10.930  48.600  1.00  0.00           N  
ATOM   3601  C5    A A 169      35.600 -10.140  48.224  1.00  0.00           C  
ATOM   3602  C6    A A 169      36.043  -9.674  46.976  1.00  0.00           C  
ATOM   3603  N6    A A 169      35.425  -9.954  45.820  1.00  0.00           N  
ATOM   3604  N1    A A 169      37.149  -8.908  46.958  1.00  0.00           N  
ATOM   3605  C2    A A 169      37.759  -8.633  48.110  1.00  0.00           C  
ATOM   3606  N3    A A 169      37.440  -9.008  49.329  1.00  0.00           N  
ATOM   3607  C4    A A 169      36.329  -9.774  49.320  1.00  0.00           C  
ATOM   3608  P     C A 170      33.375  -7.870  53.325  1.00  0.00           P  
ATOM   3609  O1P   C A 170      32.558  -8.589  52.321  1.00  0.00           O  
ATOM   3610  O2P   C A 170      32.750  -7.400  54.579  1.00  0.00           O  
ATOM   3611  O5*   C A 170      34.056  -6.602  52.589  1.00  0.00           O  
ATOM   3612  C5*   C A 170      35.029  -5.789  53.260  1.00  0.00           C  
ATOM   3613  C4*   C A 170      35.849  -4.969  52.265  1.00  0.00           C  
ATOM   3614  O4*   C A 170      36.436  -5.859  51.302  1.00  0.00           O  
ATOM   3615  C3*   C A 170      35.045  -4.003  51.413  1.00  0.00           C  
ATOM   3616  O3*   C A 170      34.982  -2.746  52.104  1.00  0.00           O  
ATOM   3617  C2*   C A 170      35.955  -3.823  50.210  1.00  0.00           C  
ATOM   3618  O2*   C A 170      37.061  -2.970  50.525  1.00  0.00           O  
ATOM   3619  C1*   C A 170      36.431  -5.254  49.994  1.00  0.00           C  
ATOM   3620  N1    C A 170      35.509  -6.031  49.120  1.00  0.00           N  
ATOM   3621  C2    C A 170      35.684  -5.936  47.743  1.00  0.00           C  
ATOM   3622  O2    C A 170      36.591  -5.218  47.306  1.00  0.00           O  
ATOM   3623  N3    C A 170      34.852  -6.635  46.929  1.00  0.00           N  
ATOM   3624  C4    C A 170      33.882  -7.403  47.442  1.00  0.00           C  
ATOM   3625  N4    C A 170      33.098  -8.065  46.605  1.00  0.00           N  
ATOM   3626  C5    C A 170      33.684  -7.514  48.856  1.00  0.00           C  
ATOM   3627  C6    C A 170      34.525  -6.807  49.651  1.00  0.00           C  
ATOM   3628  P     U A 171      33.503  -2.183  52.931  1.00  0.00           P  
ATOM   3629  O1P   U A 171      33.262  -3.411  53.860  1.00  0.00           O  
ATOM   3630  O2P   U A 171      34.316  -0.854  53.822  1.00  0.00           O  
ATOM   3631  O5*   U A 171      32.217  -1.547  52.046  1.00  0.00           O  
ATOM   3632  C5*   U A 171      32.125   0.278  52.172  1.00  0.00           C  
ATOM   3633  C4*   U A 171      31.667   1.258  51.098  1.00  0.00           C  
ATOM   3634  O4*   U A 171      30.262   1.511  51.261  1.00  0.00           O  
ATOM   3635  C3*   U A 171      32.321   2.638  51.159  1.00  0.00           C  
ATOM   3636  O3*   U A 171      32.239   3.187  49.834  1.00  0.00           O  
ATOM   3637  C2*   U A 171      31.370   3.423  52.050  1.00  0.00           C  
ATOM   3638  O2*   U A 171      31.486   4.830  51.820  1.00  0.00           O  
ATOM   3639  C1*   U A 171      30.028   2.893  51.563  1.00  0.00           C  
ATOM   3640  N1    U A 171      28.962   2.983  52.600  1.00  0.00           N  
ATOM   3641  C2    U A 171      28.010   3.959  52.436  1.00  0.00           C  
ATOM   3642  O2    U A 171      28.010   4.734  51.494  1.00  0.00           O  
ATOM   3643  N3    U A 171      27.040   4.012  53.416  1.00  0.00           N  
ATOM   3644  C4    U A 171      26.944   3.189  54.520  1.00  0.00           C  
ATOM   3645  O4    U A 171      26.028   3.332  55.332  1.00  0.00           O  
ATOM   3646  C5    U A 171      27.989   2.197  54.607  1.00  0.00           C  
ATOM   3647  C6    U A 171      28.946   2.123  53.666  1.00  0.00           C  
ATOM   3648  P     C A 172      33.225   4.282  49.203  1.00  0.00           P  
ATOM   3649  O1P   C A 172      32.662   5.573  49.663  1.00  0.00           O  
ATOM   3650  O2P   C A 172      34.433   3.732  49.860  1.00  0.00           O  
ATOM   3651  O5*   C A 172      33.524   4.391  47.621  1.00  0.00           O  
ATOM   3652  C5*   C A 172      33.031   5.493  46.844  1.00  0.00           C  
ATOM   3653  C4*   C A 172      33.608   5.481  45.431  1.00  0.00           C  
ATOM   3654  O4*   C A 172      33.134   4.310  44.743  1.00  0.00           O  
ATOM   3655  C3*   C A 172      33.182   6.652  44.549  1.00  0.00           C  
ATOM   3656  O3*   C A 172      34.200   6.798  43.546  1.00  0.00           O  
ATOM   3657  C2*   C A 172      31.928   6.124  43.866  1.00  0.00           C  
ATOM   3658  O2*   C A 172      31.672   6.815  42.640  1.00  0.00           O  
ATOM   3659  C1*   C A 172      32.339   4.679  43.609  1.00  0.00           C  
ATOM   3660  N1    C A 172      31.173   3.756  43.521  1.00  0.00           N  
ATOM   3661  C2    C A 172      30.812   3.282  42.262  1.00  0.00           C  
ATOM   3662  O2    C A 172      31.468   3.645  41.279  1.00  0.00           O  
ATOM   3663  N3    C A 172      29.752   2.441  42.162  1.00  0.00           N  
ATOM   3664  C4    C A 172      29.067   2.071  43.251  1.00  0.00           C  
ATOM   3665  N4    C A 172      28.042   1.247  43.099  1.00  0.00           N  
ATOM   3666  C5    C A 172      29.422   2.545  44.555  1.00  0.00           C  
ATOM   3667  C6    C A 172      30.484   3.387  44.635  1.00  0.00           C  
ATOM   3668  P     A A 173      34.940   7.785  42.753  1.00  0.00           P  
ATOM   3669  O1P   A A 173      35.363   7.034  41.720  1.00  0.00           O  
ATOM   3670  O2P   A A 173      34.404   8.730  42.655  1.00  0.00           O  
ATOM   3671  O5*   A A 173      36.299   7.974  43.669  1.00  0.00           O  
ATOM   3672  C5*   A A 173      36.940   6.691  43.728  1.00  0.00           C  
ATOM   3673  C4*   A A 173      38.269   6.756  44.476  1.00  0.00           C  
ATOM   3674  O4*   A A 173      39.106   7.759  43.871  1.00  0.00           O  
ATOM   3675  C3*   A A 173      38.153   7.170  45.949  1.00  0.00           C  
ATOM   3676  O3*   A A 173      39.191   6.484  46.663  1.00  0.00           O  
ATOM   3677  C2*   A A 173      38.521   8.644  45.939  1.00  0.00           C  
ATOM   3678  O2*   A A 173      39.050   9.044  47.207  1.00  0.00           O  
ATOM   3679  C1*   A A 173      39.599   8.655  44.871  1.00  0.00           C  
ATOM   3680  N9    A A 173      39.795  10.005  44.272  1.00  0.00           N  
ATOM   3681  C8    A A 173      39.184  10.563  43.171  1.00  0.00           C  
ATOM   3682  N7    A A 173      39.578  11.770  42.906  1.00  0.00           N  
ATOM   3683  C5    A A 173      40.515  12.042  43.891  1.00  0.00           C  
ATOM   3684  C6    A A 173      41.305  13.171  44.163  1.00  0.00           C  
ATOM   3685  N6    A A 173      41.272  14.290  43.425  1.00  0.00           N  
ATOM   3686  N1    A A 173      42.133  13.108  45.222  1.00  0.00           N  
ATOM   3687  C2    A A 173      42.160  11.993  45.950  1.00  0.00           C  
ATOM   3688  N3    A A 173      41.473  10.883  45.795  1.00  0.00           N  
ATOM   3689  C4    A A 173      40.652  10.973  44.728  1.00  0.00           C  
ATOM   3690  P     A A 174      39.421   6.249  48.387  1.00  0.00           P  
ATOM   3691  O1P   A A 174      39.762   7.540  48.552  1.00  0.00           O  
ATOM   3692  O2P   A A 174      38.176   5.933  48.801  1.00  0.00           O  
ATOM   3693  O5*   A A 174      40.329   5.144  49.129  1.00  0.00           O  
ATOM   3694  C5*   A A 174      41.694   5.416  49.478  1.00  0.00           C  
ATOM   3695  C4*   A A 174      42.645   4.383  48.881  1.00  0.00           C  
ATOM   3696  O4*   A A 174      42.740   4.574  47.471  1.00  0.00           O  
ATOM   3697  C3*   A A 174      44.089   4.503  49.325  1.00  0.00           C  
ATOM   3698  O3*   A A 174      44.218   3.766  50.550  1.00  0.00           O  
ATOM   3699  C2*   A A 174      44.834   3.735  48.234  1.00  0.00           C  
ATOM   3700  O2*   A A 174      44.872   2.337  48.537  1.00  0.00           O  
ATOM   3701  C1*   A A 174      43.964   3.994  46.990  1.00  0.00           C  
ATOM   3702  N9    A A 174      44.607   4.945  46.040  1.00  0.00           N  
ATOM   3703  C8    A A 174      44.678   6.319  46.104  1.00  0.00           C  
ATOM   3704  N7    A A 174      45.313   6.860  45.111  1.00  0.00           N  
ATOM   3705  C5    A A 174      45.695   5.779  44.329  1.00  0.00           C  
ATOM   3706  C6    A A 174      46.410   5.688  43.124  1.00  0.00           C  
ATOM   3707  N6    A A 174      46.888   6.754  42.465  1.00  0.00           N  
ATOM   3708  N1    A A 174      46.615   4.459  42.616  1.00  0.00           N  
ATOM   3709  C2    A A 174      46.138   3.404  43.275  1.00  0.00           C  
ATOM   3710  N3    A A 174      45.461   3.366  44.403  1.00  0.00           N  
ATOM   3711  C4    A A 174      45.269   4.611  44.889  1.00  0.00           C  
ATOM   3712  P     A A 175      45.600   3.363  51.458  1.00  0.00           P  
ATOM   3713  O1P   A A 175      46.227   4.329  51.689  1.00  0.00           O  
ATOM   3714  O2P   A A 175      45.562   2.749  52.708  1.00  0.00           O  
ATOM   3715  O5*   A A 175      46.281   2.511  50.262  1.00  0.00           O  
ATOM   3716  C5*   A A 175      47.689   2.596  50.523  1.00  0.00           C  
ATOM   3717  C4*   A A 175      48.329   1.213  50.619  1.00  0.00           C  
ATOM   3718  O4*   A A 175      48.158   0.527  49.366  1.00  0.00           O  
ATOM   3719  C3*   A A 175      49.840   1.223  50.865  1.00  0.00           C  
ATOM   3720  O3*   A A 175      50.150   0.031  51.605  1.00  0.00           O  
ATOM   3721  C2*   A A 175      50.429   1.055  49.472  1.00  0.00           C  
ATOM   3722  O2*   A A 175      51.734   0.469  49.540  1.00  0.00           O  
ATOM   3723  C1*   A A 175      49.425   0.094  48.857  1.00  0.00           C  
ATOM   3724  N9    A A 175      49.392   0.161  47.369  1.00  0.00           N  
ATOM   3725  C8    A A 175      48.392   0.623  46.544  1.00  0.00           C  
ATOM   3726  N7    A A 175      48.675   0.545  45.279  1.00  0.00           N  
ATOM   3727  C5    A A 175      49.949  -0.005  45.254  1.00  0.00           C  
ATOM   3728  C6    A A 175      50.814  -0.342  44.201  1.00  0.00           C  
ATOM   3729  N6    A A 175      50.509  -0.165  42.907  1.00  0.00           N  
ATOM   3730  N1    A A 175      52.008  -0.872  44.525  1.00  0.00           N  
ATOM   3731  C2    A A 175      52.305  -1.045  45.812  1.00  0.00           C  
ATOM   3732  N3    A A 175      51.582  -0.770  46.876  1.00  0.00           N  
ATOM   3733  C4    A A 175      50.392  -0.242  46.523  1.00  0.00           C  
ATOM   3734  P     C A 176      50.457  -0.713  53.171  1.00  0.00           P  
ATOM   3735  O1P   C A 176      51.257   0.359  53.807  1.00  0.00           O  
ATOM   3736  O2P   C A 176      49.128  -1.063  53.724  1.00  0.00           O  
ATOM   3737  O5*   C A 176      51.351  -2.056  53.129  1.00  0.00           O  
ATOM   3738  C5*   C A 176      52.753  -2.027  53.427  1.00  0.00           C  
ATOM   3739  C4*   C A 176      53.332  -3.437  53.519  1.00  0.00           C  
ATOM   3740  O4*   C A 176      53.249  -4.063  52.228  1.00  0.00           O  
ATOM   3741  C3*   C A 176      54.812  -3.505  53.890  1.00  0.00           C  
ATOM   3742  O3*   C A 176      55.027  -4.799  54.476  1.00  0.00           O  
ATOM   3743  C2*   C A 176      55.502  -3.486  52.533  1.00  0.00           C  
ATOM   3744  O2*   C A 176      56.809  -4.063  52.607  1.00  0.00           O  
ATOM   3745  C1*   C A 176      54.557  -4.368  51.726  1.00  0.00           C  
ATOM   3746  N1    C A 176      54.592  -4.066  50.267  1.00  0.00           N  
ATOM   3747  C2    C A 176      55.241  -4.972  49.432  1.00  0.00           C  
ATOM   3748  O2    C A 176      55.755  -5.979  49.932  1.00  0.00           O  
ATOM   3749  N3    C A 176      55.284  -4.716  48.100  1.00  0.00           N  
ATOM   3750  C4    C A 176      54.713  -3.612  47.598  1.00  0.00           C  
ATOM   3751  N4    C A 176      54.783  -3.409  46.291  1.00  0.00           N  
ATOM   3752  C5    C A 176      54.041  -2.668  48.440  1.00  0.00           C  
ATOM   3753  C6    C A 176      54.009  -2.942  49.768  1.00  0.00           C  
ATOM   3754  P     U A 177      56.361  -5.133  55.320  1.00  0.00           P  
ATOM   3755  O1P   U A 177      57.036  -3.858  55.651  1.00  0.00           O  
ATOM   3756  O2P   U A 177      55.998  -6.076  56.401  1.00  0.00           O  
ATOM   3757  O5*   U A 177      57.267  -5.923  54.245  1.00  0.00           O  
ATOM   3758  C5*   U A 177      56.757  -7.071  53.552  1.00  0.00           C  
ATOM   3759  C4*   U A 177      57.780  -7.647  52.576  1.00  0.00           C  
ATOM   3760  O4*   U A 177      58.208  -6.609  51.674  1.00  0.00           O  
ATOM   3761  C3*   U A 177      59.067  -8.163  53.228  1.00  0.00           C  
ATOM   3762  O3*   U A 177      59.520  -9.275  52.446  1.00  0.00           O  
ATOM   3763  C2*   U A 177      60.058  -7.033  53.012  1.00  0.00           C  
ATOM   3764  O2*   U A 177      61.399  -7.531  52.991  1.00  0.00           O  
ATOM   3765  C1*   U A 177      59.637  -6.551  51.636  1.00  0.00           C  
ATOM   3766  N1    U A 177      60.067  -5.151  51.365  1.00  0.00           N  
ATOM   3767  C2    U A 177      61.305  -4.975  50.796  1.00  0.00           C  
ATOM   3768  O2    U A 177      62.043  -5.904  50.514  1.00  0.00           O  
ATOM   3769  N3    U A 177      61.669  -3.664  50.560  1.00  0.00           N  
ATOM   3770  C4    U A 177      60.916  -2.541  50.839  1.00  0.00           C  
ATOM   3771  O4    U A 177      61.350  -1.416  50.581  1.00  0.00           O  
ATOM   3772  C5    U A 177      59.632  -2.826  51.434  1.00  0.00           C  
ATOM   3773  C6    U A 177      59.254  -4.092  51.676  1.00  0.00           C  
ATOM   3774  P     A A 178      59.004 -10.574  51.518  1.00  0.00           P  
ATOM   3775  O1P   A A 178      57.781 -11.022  52.056  1.00  0.00           O  
ATOM   3776  O2P   A A 178      58.840  -9.862  49.964  1.00  0.00           O  
ATOM   3777  O5*   A A 178      60.052 -11.780  51.300  1.00  0.00           O  
ATOM   3778  C5*   A A 178      60.511 -12.136  49.988  1.00  0.00           C  
ATOM   3779  C4*   A A 178      60.247 -13.606  49.679  1.00  0.00           C  
ATOM   3780  O4*   A A 178      58.851 -13.814  49.485  1.00  0.00           O  
ATOM   3781  C3*   A A 178      60.837 -14.108  48.377  1.00  0.00           C  
ATOM   3782  O3*   A A 178      62.187 -14.512  48.653  1.00  0.00           O  
ATOM   3783  C2*   A A 178      60.016 -15.368  48.106  1.00  0.00           C  
ATOM   3784  O2*   A A 178      60.582 -16.496  48.783  1.00  0.00           O  
ATOM   3785  C1*   A A 178      58.646 -15.010  48.712  1.00  0.00           C  
ATOM   3786  N9    A A 178      57.621 -14.739  47.667  1.00  0.00           N  
ATOM   3787  C8    A A 178      57.430 -13.602  46.913  1.00  0.00           C  
ATOM   3788  N7    A A 178      56.441 -13.683  46.079  1.00  0.00           N  
ATOM   3789  C5    A A 178      55.931 -14.958  46.284  1.00  0.00           C  
ATOM   3790  C6    A A 178      54.865 -15.658  45.698  1.00  0.00           C  
ATOM   3791  N6    A A 178      54.081 -15.144  44.740  1.00  0.00           N  
ATOM   3792  N1    A A 178      54.631 -16.909  46.135  1.00  0.00           N  
ATOM   3793  C2    A A 178      55.415 -17.415  47.087  1.00  0.00           C  
ATOM   3794  N3    A A 178      56.435 -16.859  47.705  1.00  0.00           N  
ATOM   3795  C4    A A 178      56.647 -15.607  47.249  1.00  0.00           C  
ATOM   3796  P     A A 179      63.293 -14.249  47.572  1.00  0.00           P  
ATOM   3797  O1P   A A 179      63.062 -12.931  46.937  1.00  0.00           O  
ATOM   3798  O2P   A A 179      64.762 -14.034  48.376  1.00  0.00           O  
ATOM   3799  O5*   A A 179      63.539 -15.339  46.407  1.00  0.00           O  
ATOM   3800  C5*   A A 179      63.462 -14.975  45.022  1.00  0.00           C  
ATOM   3801  C4*   A A 179      63.888 -16.124  44.112  1.00  0.00           C  
ATOM   3802  O4*   A A 179      63.007 -17.241  44.321  1.00  0.00           O  
ATOM   3803  C3*   A A 179      63.801 -15.820  42.614  1.00  0.00           C  
ATOM   3804  O3*   A A 179      64.820 -16.600  41.970  1.00  0.00           O  
ATOM   3805  C2*   A A 179      62.459 -16.410  42.210  1.00  0.00           C  
ATOM   3806  O2*   A A 179      62.452 -16.750  40.819  1.00  0.00           O  
ATOM   3807  C1*   A A 179      62.426 -17.658  43.080  1.00  0.00           C  
ATOM   3808  N9    A A 179      61.044 -18.153  43.336  1.00  0.00           N  
ATOM   3809  C8    A A 179      60.334 -18.167  44.516  1.00  0.00           C  
ATOM   3810  N7    A A 179      59.142 -18.669  44.407  1.00  0.00           N  
ATOM   3811  C5    A A 179      59.044 -19.014  43.066  1.00  0.00           C  
ATOM   3812  C6    A A 179      58.016 -19.597  42.310  1.00  0.00           C  
ATOM   3813  N6    A A 179      56.830 -19.953  42.828  1.00  0.00           N  
ATOM   3814  N1    A A 179      58.248 -19.803  41.002  1.00  0.00           N  
ATOM   3815  C2    A A 179      59.427 -19.447  40.495  1.00  0.00           C  
ATOM   3816  N3    A A 179      60.458 -18.896  41.099  1.00  0.00           N  
ATOM   3817  C4    A A 179      60.199 -18.701  42.408  1.00  0.00           C  
ATOM   3818  P     G A 180      65.910 -16.568  41.552  1.00  0.00           P  
ATOM   3819  O1P   G A 180      65.927 -15.945  40.209  1.00  0.00           O  
ATOM   3820  O2P   G A 180      66.654 -15.938  42.667  1.00  0.00           O  
ATOM   3821  O5*   G A 180      66.402 -18.098  41.407  1.00  0.00           O  
ATOM   3822  C5*   G A 180      66.620 -18.914  42.566  1.00  0.00           C  
ATOM   3823  C4*   G A 180      67.953 -18.592  43.240  1.00  0.00           C  
ATOM   3824  O4*   G A 180      68.135 -19.439  44.370  1.00  0.00           O  
ATOM   3825  C3*   G A 180      69.184 -18.885  42.409  1.00  0.00           C  
ATOM   3826  O3*   G A 180      69.435 -17.740  41.582  1.00  0.00           O  
ATOM   3827  C2*   G A 180      70.282 -18.949  43.468  1.00  0.00           C  
ATOM   3828  O2*   G A 180      70.770 -17.637  43.772  1.00  0.00           O  
ATOM   3829  C1*   G A 180      69.536 -19.536  44.680  1.00  0.00           C  
ATOM   3830  N9    G A 180      69.871 -20.969  44.913  1.00  0.00           N  
ATOM   3831  C8    G A 180      70.248 -21.934  44.005  1.00  0.00           C  
ATOM   3832  N7    G A 180      70.474 -23.110  44.539  1.00  0.00           N  
ATOM   3833  C5    G A 180      70.229 -22.909  45.898  1.00  0.00           C  
ATOM   3834  C6    G A 180      70.306 -23.818  46.983  1.00  0.00           C  
ATOM   3835  O6    G A 180      70.613 -25.008  46.972  1.00  0.00           O  
ATOM   3836  N1    G A 180      69.973 -23.197  48.196  1.00  0.00           N  
ATOM   3837  C2    G A 180      69.613 -21.872  48.339  1.00  0.00           C  
ATOM   3838  N2    G A 180      69.332 -21.470  49.580  1.00  0.00           N  
ATOM   3839  N3    G A 180      69.540 -21.019  47.319  1.00  0.00           N  
ATOM   3840  C4    G A 180      69.860 -21.606  46.135  1.00  0.00           C  
ATOM   3841  P     U A 181      70.466 -17.829  40.347  1.00  0.00           P  
ATOM   3842  O1P   U A 181      70.296 -19.147  39.694  1.00  0.00           O  
ATOM   3843  O2P   U A 181      70.342 -16.590  39.546  1.00  0.00           O  
ATOM   3844  O5*   U A 181      71.903 -17.817  41.080  1.00  0.00           O  
ATOM   3845  C5*   U A 181      72.480 -16.588  41.540  1.00  0.00           C  
ATOM   3846  C4*   U A 181      73.691 -16.831  42.435  1.00  0.00           C  
ATOM   3847  O4*   U A 181      73.303 -17.613  43.572  1.00  0.00           O  
ATOM   3848  C3*   U A 181      74.798 -17.659  41.815  1.00  0.00           C  
ATOM   3849  O3*   U A 181      75.646 -16.771  41.074  1.00  0.00           O  
ATOM   3850  C2*   U A 181      75.562 -18.112  43.050  1.00  0.00           C  
ATOM   3851  O2*   U A 181      76.384 -17.055  43.558  1.00  0.00           O  
ATOM   3852  C1*   U A 181      74.413 -18.417  44.019  1.00  0.00           C  
ATOM   3853  N1    U A 181      74.012 -19.852  43.993  1.00  0.00           N  
ATOM   3854  C2    U A 181      74.220 -20.580  45.141  1.00  0.00           C  
ATOM   3855  O2    U A 181      74.707 -20.101  46.151  1.00  0.00           O  
ATOM   3856  N3    U A 181      73.835 -21.905  45.080  1.00  0.00           N  
ATOM   3857  C4    U A 181      73.277 -22.547  43.994  1.00  0.00           C  
ATOM   3858  O4    U A 181      72.973 -23.741  44.059  1.00  0.00           O  
ATOM   3859  C5    U A 181      73.098 -21.702  42.837  1.00  0.00           C  
ATOM   3860  C6    U A 181      73.463 -20.409  42.869  1.00  0.00           C  
ATOM   3861  P     G A 182      76.718 -17.348  40.016  1.00  0.00           P  
ATOM   3862  O1P   G A 182      76.076 -18.443  39.254  1.00  0.00           O  
ATOM   3863  O2P   G A 182      77.325 -16.205  39.296  1.00  0.00           O  
ATOM   3864  O5*   G A 182      77.843 -18.000  40.970  1.00  0.00           O  
ATOM   3865  C5*   G A 182      78.740 -17.170  41.720  1.00  0.00           C  
ATOM   3866  C4*   G A 182      79.470 -17.959  42.802  1.00  0.00           C  
ATOM   3867  O4*   G A 182      78.516 -18.568  43.679  1.00  0.00           O  
ATOM   3868  C3*   G A 182      80.285 -19.139  42.304  1.00  0.00           C  
ATOM   3869  O3*   G A 182      81.584 -18.650  41.944  1.00  0.00           O  
ATOM   3870  C2*   G A 182      80.430 -19.961  43.574  1.00  0.00           C  
ATOM   3871  O2*   G A 182      81.404 -19.380  44.448  1.00  0.00           O  
ATOM   3872  C1*   G A 182      79.024 -19.827  44.168  1.00  0.00           C  
ATOM   3873  N9    G A 182      78.113 -20.921  43.729  1.00  0.00           N  
ATOM   3874  C8    G A 182      77.448 -21.072  42.531  1.00  0.00           C  
ATOM   3875  N7    G A 182      76.716 -22.159  42.460  1.00  0.00           N  
ATOM   3876  C5    G A 182      76.911 -22.771  43.698  1.00  0.00           C  
ATOM   3877  C6    G A 182      76.379 -23.980  44.214  1.00  0.00           C  
ATOM   3878  O6    G A 182      75.613 -24.776  43.675  1.00  0.00           O  
ATOM   3879  N1    G A 182      76.838 -24.228  45.514  1.00  0.00           N  
ATOM   3880  C2    G A 182      77.698 -23.414  46.225  1.00  0.00           C  
ATOM   3881  N2    G A 182      78.017 -23.827  47.454  1.00  0.00           N  
ATOM   3882  N3    G A 182      78.197 -22.280  45.740  1.00  0.00           N  
ATOM   3883  C4    G A 182      77.761 -22.023  44.479  1.00  0.00           C  
ATOM   3884  P     G A 183      82.417 -19.338  40.748  1.00  0.00           P  
ATOM   3885  O1P   G A 183      81.466 -19.714  39.677  1.00  0.00           O  
ATOM   3886  O2P   G A 183      83.578 -18.474  40.435  1.00  0.00           O  
ATOM   3887  O5*   G A 183      82.962 -20.693  41.431  1.00  0.00           O  
ATOM   3888  C5*   G A 183      83.950 -20.646  42.469  1.00  0.00           C  
ATOM   3889  C4*   G A 183      83.970 -21.932  43.290  1.00  0.00           C  
ATOM   3890  O4*   G A 183      82.655 -22.193  43.797  1.00  0.00           O  
ATOM   3891  C3*   G A 183      84.303 -23.191  42.511  1.00  0.00           C  
ATOM   3892  O3*   G A 183      85.730 -23.342  42.521  1.00  0.00           O  
ATOM   3893  C2*   G A 183      83.720 -24.271  43.408  1.00  0.00           C  
ATOM   3894  O2*   G A 183      84.567 -24.503  44.538  1.00  0.00           O  
ATOM   3895  C1*   G A 183      82.410 -23.613  43.844  1.00  0.00           C  
ATOM   3896  N9    G A 183      81.276 -23.937  42.934  1.00  0.00           N  
ATOM   3897  C8    G A 183      80.818 -23.247  41.832  1.00  0.00           C  
ATOM   3898  N7    G A 183      79.788 -23.805  41.244  1.00  0.00           N  
ATOM   3899  C5    G A 183      79.546 -24.945  42.009  1.00  0.00           C  
ATOM   3900  C6    G A 183      78.557 -25.950  41.863  1.00  0.00           C  
ATOM   3901  O6    G A 183      77.673 -26.044  41.014  1.00  0.00           O  
ATOM   3902  N1    G A 183      78.669 -26.929  42.860  1.00  0.00           N  
ATOM   3903  C2    G A 183      79.616 -26.936  43.865  1.00  0.00           C  
ATOM   3904  N2    G A 183      79.557 -27.960  44.719  1.00  0.00           N  
ATOM   3905  N3    G A 183      80.544 -25.993  44.001  1.00  0.00           N  
ATOM   3906  C4    G A 183      80.448 -25.033  43.042  1.00  0.00           C  
ATOM   3907  P     A A 184      86.477 -24.200  41.378  1.00  0.00           P  
ATOM   3908  O1P   A A 184      85.886 -23.840  40.070  1.00  0.00           O  
ATOM   3909  O2P   A A 184      87.937 -24.080  41.587  1.00  0.00           O  
ATOM   3910  O5*   A A 184      86.036 -25.711  41.726  1.00  0.00           O  
ATOM   3911  C5*   A A 184      86.646 -26.428  42.809  1.00  0.00           C  
ATOM   3912  C4*   A A 184      86.101 -27.849  42.921  1.00  0.00           C  
ATOM   3913  O4*   A A 184      84.685 -27.798  43.136  1.00  0.00           O  
ATOM   3914  C3*   A A 184      86.248 -28.690  41.664  1.00  0.00           C  
ATOM   3915  O3*   A A 184      87.511 -29.367  41.754  1.00  0.00           O  
ATOM   3916  C2*   A A 184      85.151 -29.729  41.841  1.00  0.00           C  
ATOM   3917  O2*   A A 184      85.562 -30.755  42.753  1.00  0.00           O  
ATOM   3918  C1*   A A 184      84.030 -28.883  42.452  1.00  0.00           C  
ATOM   3919  N9    A A 184      83.109 -28.315  41.427  1.00  0.00           N  
ATOM   3920  C8    A A 184      83.206 -27.126  40.739  1.00  0.00           C  
ATOM   3921  N7    A A 184      82.232 -26.921  39.906  1.00  0.00           N  
ATOM   3922  C5    A A 184      81.429 -28.043  40.043  1.00  0.00           C  
ATOM   3923  C6    A A 184      80.230 -28.432  39.425  1.00  0.00           C  
ATOM   3924  N6    A A 184      79.601 -27.692  38.500  1.00  0.00           N  
ATOM   3925  N1    A A 184      79.697 -29.612  39.793  1.00  0.00           N  
ATOM   3926  C2    A A 184      80.326 -30.343  40.711  1.00  0.00           C  
ATOM   3927  N3    A A 184      81.445 -30.084  41.354  1.00  0.00           N  
ATOM   3928  C4    A A 184      81.957 -28.898  40.967  1.00  0.00           C  
ATOM   3929  P     C A 185      88.109 -30.174  40.495  1.00  0.00           P  
ATOM   3930  O1P   C A 185      87.907 -29.353  39.279  1.00  0.00           O  
ATOM   3931  O2P   C A 185      89.467 -30.645  40.849  1.00  0.00           O  
ATOM   3932  O5*   C A 185      87.137 -31.458  40.409  1.00  0.00           O  
ATOM   3933  C5*   C A 185      86.843 -32.069  39.148  1.00  0.00           C  
ATOM   3934  C4*   C A 185      85.465 -32.723  39.149  1.00  0.00           C  
ATOM   3935  O4*   C A 185      84.468 -31.730  39.375  1.00  0.00           O  
ATOM   3936  C3*   C A 185      85.043 -33.322  37.824  1.00  0.00           C  
ATOM   3937  O3*   C A 185      85.541 -34.669  37.789  1.00  0.00           O  
ATOM   3938  C2*   C A 185      83.522 -33.387  37.954  1.00  0.00           C  
ATOM   3939  O2*   C A 185      83.116 -34.603  38.591  1.00  0.00           O  
ATOM   3940  C1*   C A 185      83.208 -32.181  38.852  1.00  0.00           C  
ATOM   3941  N1    C A 185      82.586 -31.064  38.087  1.00  0.00           N  
ATOM   3942  C2    C A 185      81.330 -31.280  37.527  1.00  0.00           C  
ATOM   3943  O2    C A 185      80.788 -32.379  37.685  1.00  0.00           O  
ATOM   3944  N3    C A 185      80.747 -30.274  36.826  1.00  0.00           N  
ATOM   3945  C4    C A 185      81.367 -29.097  36.678  1.00  0.00           C  
ATOM   3946  N4    C A 185      80.755 -28.148  35.986  1.00  0.00           N  
ATOM   3947  C5    C A 185      82.659 -28.854  37.247  1.00  0.00           C  
ATOM   3948  C6    C A 185      83.225 -29.872  37.942  1.00  0.00           C  
ATOM   3949  P     U A 186      86.463 -36.286  39.925  1.00  0.00           P  
ATOM   3950  O1P   U A 186      86.092 -37.049  41.138  1.00  0.00           O  
ATOM   3951  O2P   U A 186      86.427 -37.042  38.653  1.00  0.00           O  
ATOM   3952  O5*   U A 186      87.907 -35.625  40.124  1.00  0.00           O  
ATOM   3953  C5*   U A 186      88.428 -34.764  39.093  1.00  0.00           C  
ATOM   3954  C4*   U A 186      89.740 -34.155  39.541  1.00  0.00           C  
ATOM   3955  O4*   U A 186      89.482 -33.236  40.642  1.00  0.00           O  
ATOM   3956  C3*   U A 186      90.768 -35.133  40.113  1.00  0.00           C  
ATOM   3957  O3*   U A 186      91.513 -35.739  39.103  1.00  0.00           O  
ATOM   3958  C2*   U A 186      91.612 -34.225  41.004  1.00  0.00           C  
ATOM   3959  O2*   U A 186      92.497 -33.437  40.226  1.00  0.00           O  
ATOM   3960  C1*   U A 186      90.556 -33.279  41.568  1.00  0.00           C  
ATOM   3961  N1    U A 186      90.011 -33.709  42.887  1.00  0.00           N  
ATOM   3962  C2    U A 186      90.822 -33.545  43.983  1.00  0.00           C  
ATOM   3963  O2    U A 186      91.943 -33.071  43.913  1.00  0.00           O  
ATOM   3964  N3    U A 186      90.283 -33.953  45.186  1.00  0.00           N  
ATOM   3965  C4    U A 186      89.030 -34.500  45.380  1.00  0.00           C  
ATOM   3966  O4    U A 186      88.656 -34.830  46.507  1.00  0.00           O  
ATOM   3967  C5    U A 186      88.252 -34.634  44.171  1.00  0.00           C  
ATOM   3968  C6    U A 186      88.753 -34.244  42.986  1.00  0.00           C  
ATOM   3969  P     A A 187      90.962 -36.705  38.249  1.00  0.00           P  
ATOM   3970  O1P   A A 187      89.787 -36.903  38.481  1.00  0.00           O  
ATOM   3971  O2P   A A 187      90.700 -35.841  37.095  1.00  0.00           O  
ATOM   3972  O5*   A A 187      91.703 -37.961  37.478  1.00  0.00           O  
ATOM   3973  C5*   A A 187      92.822 -38.214  36.609  1.00  0.00           C  
ATOM   3974  C4*   A A 187      93.032 -39.707  36.454  1.00  0.00           C  
ATOM   3975  O4*   A A 187      93.475 -40.254  37.729  1.00  0.00           O  
ATOM   3976  C3*   A A 187      91.784 -40.523  36.116  1.00  0.00           C  
ATOM   3977  O3*   A A 187      91.529 -40.524  34.747  1.00  0.00           O  
ATOM   3978  C2*   A A 187      92.156 -41.907  36.646  1.00  0.00           C  
ATOM   3979  O2*   A A 187      93.062 -42.555  35.769  1.00  0.00           O  
ATOM   3980  C1*   A A 187      92.935 -41.554  37.909  1.00  0.00           C  
ATOM   3981  N9    A A 187      92.100 -41.539  39.143  1.00  0.00           N  
ATOM   3982  C8    A A 187      91.642 -40.461  39.866  1.00  0.00           C  
ATOM   3983  N7    A A 187      90.931 -40.787  40.903  1.00  0.00           N  
ATOM   3984  C5    A A 187      90.910 -42.173  40.873  1.00  0.00           C  
ATOM   3985  C6    A A 187      90.313 -43.130  41.709  1.00  0.00           C  
ATOM   3986  N6    A A 187      89.589 -42.816  42.793  1.00  0.00           N  
ATOM   3987  N1    A A 187      90.489 -44.427  41.392  1.00  0.00           N  
ATOM   3988  C2    A A 187      91.209 -44.732  40.314  1.00  0.00           C  
ATOM   3989  N3    A A 187      91.810 -43.930  39.462  1.00  0.00           N  
ATOM   3990  C4    A A 187      91.619 -42.639  39.803  1.00  0.00           C  
ATOM   3991  P     C A 188      90.384 -40.746  34.641  1.00  0.00           P  
ATOM   3992  O1P   C A 188      89.597 -41.008  35.866  1.00  0.00           O  
ATOM   3993  O2P   C A 188      90.017 -39.527  33.888  1.00  0.00           O  
ATOM   3994  O5*   C A 188      90.318 -42.020  33.673  1.00  0.00           O  
ATOM   3995  C5*   C A 188      91.089 -42.013  32.458  1.00  0.00           C  
ATOM   3996  C4*   C A 188      90.976 -43.356  31.764  1.00  0.00           C  
ATOM   3997  O4*   C A 188      91.649 -44.362  32.576  1.00  0.00           O  
ATOM   3998  C3*   C A 188      89.558 -43.903  31.599  1.00  0.00           C  
ATOM   3999  O3*   C A 188      88.938 -43.383  30.465  1.00  0.00           O  
ATOM   4000  C2*   C A 188      89.806 -45.406  31.497  1.00  0.00           C  
ATOM   4001  O2*   C A 188      90.303 -45.749  30.215  1.00  0.00           O  
ATOM   4002  C1*   C A 188      90.955 -45.596  32.484  1.00  0.00           C  
ATOM   4003  N1    C A 188      90.511 -45.977  33.854  1.00  0.00           N  
ATOM   4004  C2    C A 188      90.063 -47.280  34.052  1.00  0.00           C  
ATOM   4005  O2    C A 188      90.051 -48.059  33.091  1.00  0.00           O  
ATOM   4006  N3    C A 188      89.653 -47.647  35.293  1.00  0.00           N  
ATOM   4007  C4    C A 188      89.681 -46.773  36.307  1.00  0.00           C  
ATOM   4008  N4    C A 188      89.273 -47.181  37.499  1.00  0.00           N  
ATOM   4009  C5    C A 188      90.141 -45.429  36.124  1.00  0.00           C  
ATOM   4010  C6    C A 188      90.544 -45.082  34.877  1.00  0.00           C  
ATOM   4011  P     G A 189      87.682 -43.559  30.862  1.00  0.00           P  
ATOM   4012  O1P   G A 189      87.547 -43.157  32.280  1.00  0.00           O  
ATOM   4013  O2P   G A 189      87.658 -42.456  29.875  1.00  0.00           O  
ATOM   4014  O5*   G A 189      86.558 -44.638  30.496  1.00  0.00           O  
ATOM   4015  C5*   G A 189      86.561 -45.232  29.185  1.00  0.00           C  
ATOM   4016  C4*   G A 189      85.498 -46.308  29.100  1.00  0.00           C  
ATOM   4017  O4*   G A 189      85.878 -47.416  29.965  1.00  0.00           O  
ATOM   4018  C3*   G A 189      84.108 -45.911  29.599  1.00  0.00           C  
ATOM   4019  O3*   G A 189      83.378 -45.256  28.612  1.00  0.00           O  
ATOM   4020  C2*   G A 189      83.507 -47.262  29.980  1.00  0.00           C  
ATOM   4021  O2*   G A 189      83.107 -47.977  28.822  1.00  0.00           O  
ATOM   4022  C1*   G A 189      84.721 -47.990  30.550  1.00  0.00           C  
ATOM   4023  N9    G A 189      84.847 -47.871  32.030  1.00  0.00           N  
ATOM   4024  C8    G A 189      85.728 -47.114  32.771  1.00  0.00           C  
ATOM   4025  N7    G A 189      85.576 -47.234  34.068  1.00  0.00           N  
ATOM   4026  C5    G A 189      84.519 -48.135  34.195  1.00  0.00           C  
ATOM   4027  C6    G A 189      83.899 -48.657  35.359  1.00  0.00           C  
ATOM   4028  O6    G A 189      84.157 -48.428  36.538  1.00  0.00           O  
ATOM   4029  N1    G A 189      82.862 -49.543  35.033  1.00  0.00           N  
ATOM   4030  C2    G A 189      82.477 -49.881  33.751  1.00  0.00           C  
ATOM   4031  N2    G A 189      81.465 -50.745  33.651  1.00  0.00           N  
ATOM   4032  N3    G A 189      83.060 -49.391  32.659  1.00  0.00           N  
ATOM   4033  C4    G A 189      84.068 -48.530  32.957  1.00  0.00           C  
ATOM   4034  P     C A 190      82.290 -45.800  27.654  1.00  0.00           P  
ATOM   4035  O1P   C A 190      82.132 -47.270  27.713  1.00  0.00           O  
ATOM   4036  O2P   C A 190      81.109 -44.923  27.851  1.00  0.00           O  
ATOM   4037  O5*   C A 190      82.971 -45.425  26.243  1.00  0.00           O  
ATOM   4038  C5*   C A 190      82.816 -44.116  25.673  1.00  0.00           C  
ATOM   4039  C4*   C A 190      83.287 -44.077  24.221  1.00  0.00           C  
ATOM   4040  O4*   C A 190      84.685 -44.397  24.162  1.00  0.00           O  
ATOM   4041  C3*   C A 190      82.646 -45.112  23.313  1.00  0.00           C  
ATOM   4042  O3*   C A 190      81.448 -44.534  22.774  1.00  0.00           O  
ATOM   4043  C2*   C A 190      83.663 -45.216  22.189  1.00  0.00           C  
ATOM   4044  O2*   C A 190      83.567 -44.095  21.305  1.00  0.00           O  
ATOM   4045  C1*   C A 190      84.975 -45.168  22.978  1.00  0.00           C  
ATOM   4046  N1    C A 190      85.440 -46.521  23.389  1.00  0.00           N  
ATOM   4047  C2    C A 190      86.195 -47.253  22.476  1.00  0.00           C  
ATOM   4048  O2    C A 190      86.445 -46.754  21.374  1.00  0.00           O  
ATOM   4049  N3    C A 190      86.627 -48.491  22.831  1.00  0.00           N  
ATOM   4050  C4    C A 190      86.335 -48.996  24.036  1.00  0.00           C  
ATOM   4051  N4    C A 190      86.781 -50.206  24.333  1.00  0.00           N  
ATOM   4052  C5    C A 190      85.560 -48.259  24.989  1.00  0.00           C  
ATOM   4053  C6    C A 190      85.136 -47.027  24.614  1.00  0.00           C  
ATOM   4054  P     C A 191      80.892 -45.606  21.792  1.00  0.00           P  
ATOM   4055  O1P   C A 191      80.470 -46.840  22.510  1.00  0.00           O  
ATOM   4056  O2P   C A 191      79.862 -44.638  21.339  1.00  0.00           O  
ATOM   4057  O5*   C A 191      81.775 -46.134  20.570  1.00  0.00           O  
ATOM   4058  C5*   C A 191      82.188 -45.278  19.468  1.00  0.00           C  
ATOM   4059  C4*   C A 191      82.864 -46.111  18.399  1.00  0.00           C  
ATOM   4060  O4*   C A 191      84.016 -46.769  18.978  1.00  0.00           O  
ATOM   4061  C3*   C A 191      82.012 -47.241  17.824  1.00  0.00           C  
ATOM   4062  O3*   C A 191      81.279 -46.794  16.699  1.00  0.00           O  
ATOM   4063  C2*   C A 191      83.033 -48.286  17.399  1.00  0.00           C  
ATOM   4064  O2*   C A 191      83.470 -48.139  16.067  1.00  0.00           O  
ATOM   4065  C1*   C A 191      84.172 -48.049  18.397  1.00  0.00           C  
ATOM   4066  N1    C A 191      84.192 -49.072  19.479  1.00  0.00           N  
ATOM   4067  C2    C A 191      84.916 -50.240  19.254  1.00  0.00           C  
ATOM   4068  O2    C A 191      85.505 -50.378  18.176  1.00  0.00           O  
ATOM   4069  N3    C A 191      84.946 -51.186  20.228  1.00  0.00           N  
ATOM   4070  C4    C A 191      84.295 -50.999  21.382  1.00  0.00           C  
ATOM   4071  N4    C A 191      84.356 -51.951  22.300  1.00  0.00           N  
ATOM   4072  C5    C A 191      83.546 -49.804  21.633  1.00  0.00           C  
ATOM   4073  C6    C A 191      83.527 -48.872  20.648  1.00  0.00           C  
ATOM   4074  P     G A 192      79.898 -47.508  16.311  1.00  0.00           P  
ATOM   4075  O1P   G A 192      79.044 -47.470  17.529  1.00  0.00           O  
ATOM   4076  O2P   G A 192      79.407 -46.877  15.059  1.00  0.00           O  
ATOM   4077  O5*   G A 192      80.298 -49.025  16.027  1.00  0.00           O  
ATOM   4078  C5*   G A 192      80.791 -49.446  14.749  1.00  0.00           C  
ATOM   4079  C4*   G A 192      81.360 -50.840  14.841  1.00  0.00           C  
ATOM   4080  O4*   G A 192      82.165 -50.912  16.041  1.00  0.00           O  
ATOM   4081  C3*   G A 192      80.371 -51.988  14.984  1.00  0.00           C  
ATOM   4082  O3*   G A 192      79.975 -52.490  13.718  1.00  0.00           O  
ATOM   4083  C2*   G A 192      81.177 -53.061  15.701  1.00  0.00           C  
ATOM   4084  O2*   G A 192      81.940 -53.822  14.801  1.00  0.00           O  
ATOM   4085  C1*   G A 192      82.118 -52.230  16.574  1.00  0.00           C  
ATOM   4086  N9    G A 192      81.707 -52.175  18.004  1.00  0.00           N  
ATOM   4087  C8    G A 192      80.913 -51.250  18.647  1.00  0.00           C  
ATOM   4088  N7    G A 192      80.741 -51.491  19.925  1.00  0.00           N  
ATOM   4089  C5    G A 192      81.472 -52.658  20.144  1.00  0.00           C  
ATOM   4090  C6    G A 192      81.665 -53.405  21.333  1.00  0.00           C  
ATOM   4091  O6    G A 192      81.226 -53.188  22.460  1.00  0.00           O  
ATOM   4092  N1    G A 192      82.479 -54.523  21.109  1.00  0.00           N  
ATOM   4093  C2    G A 192      83.034 -54.875  19.893  1.00  0.00           C  
ATOM   4094  N2    G A 192      83.782 -55.981  19.886  1.00  0.00           N  
ATOM   4095  N3    G A 192      82.851 -54.173  18.777  1.00  0.00           N  
ATOM   4096  C4    G A 192      82.064 -53.083  18.978  1.00  0.00           C  
ATOM   4097  P     G A 193      78.496 -53.095  13.524  1.00  0.00           P  
ATOM   4098  O1P   G A 193      77.758 -53.037  14.813  1.00  0.00           O  
ATOM   4099  O2P   G A 193      77.920 -52.432  12.316  1.00  0.00           O  
ATOM   4100  O5*   G A 193      78.690 -54.630  13.150  1.00  0.00           O  
ATOM   4101  C5*   G A 193      79.933 -55.271  13.319  1.00  0.00           C  
ATOM   4102  C4*   G A 193      80.232 -56.135  12.124  1.00  0.00           C  
ATOM   4103  O4*   G A 193      81.576 -56.648  12.283  1.00  0.00           O  
ATOM   4104  C3*   G A 193      79.323 -57.349  11.934  1.00  0.00           C  
ATOM   4105  O3*   G A 193      78.246 -56.994  11.060  1.00  0.00           O  
ATOM   4106  C2*   G A 193      80.270 -58.375  11.318  1.00  0.00           C  
ATOM   4107  O2*   G A 193      80.482 -58.184   9.945  1.00  0.00           O  
ATOM   4108  C1*   G A 193      81.597 -58.025  11.995  1.00  0.00           C  
ATOM   4109  N9    G A 193      81.810 -58.747  13.281  1.00  0.00           N  
ATOM   4110  C8    G A 193      81.617 -58.303  14.571  1.00  0.00           C  
ATOM   4111  N7    G A 193      81.899 -59.195  15.490  1.00  0.00           N  
ATOM   4112  C5    G A 193      82.307 -60.308  14.756  1.00  0.00           C  
ATOM   4113  C6    G A 193      82.738 -61.586  15.198  1.00  0.00           C  
ATOM   4114  O6    G A 193      82.850 -62.006  16.348  1.00  0.00           O  
ATOM   4115  N1    G A 193      83.059 -62.420  14.118  1.00  0.00           N  
ATOM   4116  C2    G A 193      82.975 -62.066  12.786  1.00  0.00           C  
ATOM   4117  N2    G A 193      83.327 -63.005  11.906  1.00  0.00           N  
ATOM   4118  N3    G A 193      82.571 -60.867  12.372  1.00  0.00           N  
ATOM   4119  C4    G A 193      82.256 -60.044  13.408  1.00  0.00           C  
ATOM   4120  P     A A 194      76.938 -57.941  10.924  1.00  0.00           P  
ATOM   4121  O1P   A A 194      75.795 -57.210  11.564  1.00  0.00           O  
ATOM   4122  O2P   A A 194      76.811 -58.358   9.510  1.00  0.00           O  
ATOM   4123  O5*   A A 194      77.280 -59.254  11.757  1.00  0.00           O  
ATOM   4124  C5*   A A 194      77.661 -60.459  11.106  1.00  0.00           C  
ATOM   4125  C4*   A A 194      77.882 -61.554  12.124  1.00  0.00           C  
ATOM   4126  O4*   A A 194      78.870 -61.132  13.100  1.00  0.00           O  
ATOM   4127  C3*   A A 194      76.689 -61.939  12.976  1.00  0.00           C  
ATOM   4128  O3*   A A 194      75.804 -62.832  12.327  1.00  0.00           O  
ATOM   4129  C2*   A A 194      77.346 -62.584  14.179  1.00  0.00           C  
ATOM   4130  O2*   A A 194      77.739 -63.910  13.892  1.00  0.00           O  
ATOM   4131  C1*   A A 194      78.574 -61.699  14.362  1.00  0.00           C  
ATOM   4132  N9    A A 194      78.290 -60.590  15.315  1.00  0.00           N  
ATOM   4133  C8    A A 194      77.985 -59.273  15.048  1.00  0.00           C  
ATOM   4134  N7    A A 194      77.791 -58.552  16.109  1.00  0.00           N  
ATOM   4135  C5    A A 194      77.976 -59.442  17.158  1.00  0.00           C  
ATOM   4136  C6    A A 194      77.906 -59.291  18.552  1.00  0.00           C  
ATOM   4137  N6    A A 194      77.617 -58.128  19.156  1.00  0.00           N  
ATOM   4138  N1    A A 194      78.145 -60.378  19.306  1.00  0.00           N  
ATOM   4139  C2    A A 194      78.430 -61.530  18.700  1.00  0.00           C  
ATOM   4140  N3    A A 194      78.523 -61.790  17.414  1.00  0.00           N  
ATOM   4141  C4    A A 194      78.278 -60.684  16.682  1.00  0.00           C  
ATOM   4142  P     G A 195      74.138 -62.859  12.620  1.00  0.00           P  
ATOM   4143  O1P   G A 195      73.949 -61.500  12.066  1.00  0.00           O  
ATOM   4144  O2P   G A 195      73.595 -64.031  11.895  1.00  0.00           O  
ATOM   4145  O5*   G A 195      73.554 -62.880  14.122  1.00  0.00           O  
ATOM   4146  C5*   G A 195      73.550 -64.089  14.892  1.00  0.00           C  
ATOM   4147  C4*   G A 195      73.437 -63.807  16.387  1.00  0.00           C  
ATOM   4148  O4*   G A 195      74.462 -62.882  16.771  1.00  0.00           O  
ATOM   4149  C3*   G A 195      72.155 -63.119  16.822  1.00  0.00           C  
ATOM   4150  O3*   G A 195      71.193 -64.141  17.119  1.00  0.00           O  
ATOM   4151  C2*   G A 195      72.574 -62.492  18.140  1.00  0.00           C  
ATOM   4152  O2*   G A 195      72.635 -63.480  19.175  1.00  0.00           O  
ATOM   4153  C1*   G A 195      73.976 -61.990  17.792  1.00  0.00           C  
ATOM   4154  N9    G A 195      73.974 -60.600  17.258  1.00  0.00           N  
ATOM   4155  C8    G A 195      74.153 -60.164  15.964  1.00  0.00           C  
ATOM   4156  N7    G A 195      74.093 -58.861  15.826  1.00  0.00           N  
ATOM   4157  C5    G A 195      73.857 -58.402  17.122  1.00  0.00           C  
ATOM   4158  C6    G A 195      73.696 -57.078  17.607  1.00  0.00           C  
ATOM   4159  O6    G A 195      73.729 -56.021  16.983  1.00  0.00           O  
ATOM   4160  N1    G A 195      73.474 -57.064  18.990  1.00  0.00           N  
ATOM   4161  C2    G A 195      73.414 -58.182  19.800  1.00  0.00           C  
ATOM   4162  N2    G A 195      73.191 -57.955  21.097  1.00  0.00           N  
ATOM   4163  N3    G A 195      73.565 -59.423  19.344  1.00  0.00           N  
ATOM   4164  C4    G A 195      73.783 -59.455  18.002  1.00  0.00           C  
ATOM   4165  P     U A 196      69.623 -63.787  17.245  1.00  0.00           P  
ATOM   4166  O1P   U A 196      69.216 -63.049  16.029  1.00  0.00           O  
ATOM   4167  O2P   U A 196      68.901 -65.019  17.638  1.00  0.00           O  
ATOM   4168  O5*   U A 196      69.590 -62.761  18.488  1.00  0.00           O  
ATOM   4169  C5*   U A 196      69.449 -63.235  19.835  1.00  0.00           C  
ATOM   4170  C4*   U A 196      69.147 -62.095  20.805  1.00  0.00           C  
ATOM   4171  O4*   U A 196      70.238 -61.162  20.800  1.00  0.00           O  
ATOM   4172  C3*   U A 196      67.949 -61.242  20.432  1.00  0.00           C  
ATOM   4173  O3*   U A 196      66.788 -61.841  21.027  1.00  0.00           O  
ATOM   4174  C2*   U A 196      68.240 -59.949  21.177  1.00  0.00           C  
ATOM   4175  O2*   U A 196      67.956 -60.085  22.573  1.00  0.00           O  
ATOM   4176  C1*   U A 196      69.745 -59.813  20.946  1.00  0.00           C  
ATOM   4177  N1    U A 196      70.063 -59.052  19.704  1.00  0.00           N  
ATOM   4178  C2    U A 196      70.101 -57.682  19.803  1.00  0.00           C  
ATOM   4179  O2    U A 196      69.890 -57.087  20.846  1.00  0.00           O  
ATOM   4180  N3    U A 196      70.398 -57.011  18.634  1.00  0.00           N  
ATOM   4181  C4    U A 196      70.653 -57.582  17.404  1.00  0.00           C  
ATOM   4182  O4    U A 196      70.909 -56.876  16.426  1.00  0.00           O  
ATOM   4183  C5    U A 196      70.590 -59.024  17.399  1.00  0.00           C  
ATOM   4184  C6    U A 196      70.303 -59.702  18.523  1.00  0.00           C  
ATOM   4185  P     U A 197      65.307 -61.411  20.556  1.00  0.00           P  
ATOM   4186  O1P   U A 197      65.259 -61.451  19.078  1.00  0.00           O  
ATOM   4187  O2P   U A 197      64.322 -62.184  21.347  1.00  0.00           O  
ATOM   4188  O5*   U A 197      65.223 -59.869  21.018  1.00  0.00           O  
ATOM   4189  C5*   U A 197      65.236 -59.523  22.408  1.00  0.00           C  
ATOM   4190  C4*   U A 197      65.350 -58.016  22.615  1.00  0.00           C  
ATOM   4191  O4*   U A 197      66.548 -57.529  21.997  1.00  0.00           O  
ATOM   4192  C3*   U A 197      64.263 -57.197  21.949  1.00  0.00           C  
ATOM   4193  O3*   U A 197      63.152 -57.148  22.852  1.00  0.00           O  
ATOM   4194  C2*   U A 197      64.906 -55.822  21.909  1.00  0.00           C  
ATOM   4195  O2*   U A 197      64.879 -55.213  23.206  1.00  0.00           O  
ATOM   4196  C1*   U A 197      66.340 -56.184  21.510  1.00  0.00           C  
ATOM   4197  N1    U A 197      66.547 -56.169  20.035  1.00  0.00           N  
ATOM   4198  C2    U A 197      66.869 -54.964  19.460  1.00  0.00           C  
ATOM   4199  O2    U A 197      66.986 -53.933  20.102  1.00  0.00           O  
ATOM   4200  N3    U A 197      67.054 -54.989  18.092  1.00  0.00           N  
ATOM   4201  C4    U A 197      66.947 -56.092  17.271  1.00  0.00           C  
ATOM   4202  O4    U A 197      67.135 -55.992  16.056  1.00  0.00           O  
ATOM   4203  C5    U A 197      66.605 -57.312  17.964  1.00  0.00           C  
ATOM   4204  C6    U A 197      66.419 -57.316  19.295  1.00  0.00           C  
ATOM   4205  P     C A 198      61.670 -57.438  22.332  1.00  0.00           P  
ATOM   4206  O1P   C A 198      61.772 -58.228  21.084  1.00  0.00           O  
ATOM   4207  O2P   C A 198      60.867 -57.953  23.464  1.00  0.00           O  
ATOM   4208  O5*   C A 198      61.137 -55.964  21.952  1.00  0.00           O  
ATOM   4209  C5*   C A 198      60.999 -54.949  22.957  1.00  0.00           C  
ATOM   4210  C4*   C A 198      61.304 -53.561  22.400  1.00  0.00           C  
ATOM   4211  O4*   C A 198      62.587 -53.579  21.777  1.00  0.00           O  
ATOM   4212  C3*   C A 198      60.393 -53.098  21.280  1.00  0.00           C  
ATOM   4213  O3*   C A 198      59.258 -52.457  21.880  1.00  0.00           O  
ATOM   4214  C2*   C A 198      61.229 -52.018  20.600  1.00  0.00           C  
ATOM   4215  O2*   C A 198      61.082 -50.763  21.274  1.00  0.00           O  
ATOM   4216  C1*   C A 198      62.660 -52.552  20.771  1.00  0.00           C  
ATOM   4217  N1    C A 198      63.180 -53.161  19.515  1.00  0.00           N  
ATOM   4218  C2    C A 198      63.828 -52.325  18.609  1.00  0.00           C  
ATOM   4219  O2    C A 198      63.944 -51.125  18.882  1.00  0.00           O  
ATOM   4220  N3    C A 198      64.309 -52.860  17.457  1.00  0.00           N  
ATOM   4221  C4    C A 198      64.164 -54.165  17.198  1.00  0.00           C  
ATOM   4222  N4    C A 198      64.652 -54.638  16.061  1.00  0.00           N  
ATOM   4223  C5    C A 198      63.500 -55.041  18.117  1.00  0.00           C  
ATOM   4224  C6    C A 198      63.026 -54.488  19.261  1.00  0.00           C  
ATOM   4225  P     G A 199      57.815 -53.764  21.701  1.00  0.00           P  
ATOM   4226  O1P   G A 199      58.358 -54.766  21.119  1.00  0.00           O  
ATOM   4227  O2P   G A 199      57.201 -53.976  23.210  1.00  0.00           O  
ATOM   4228  O5*   G A 199      56.334 -53.114  20.732  1.00  0.00           O  
ATOM   4229  C5*   G A 199      55.521 -53.881  19.597  1.00  0.00           C  
ATOM   4230  C4*   G A 199      55.698 -55.319  20.079  1.00  0.00           C  
ATOM   4231  O4*   G A 199      54.895 -56.188  19.265  1.00  0.00           O  
ATOM   4232  C3*   G A 199      57.122 -55.864  19.949  1.00  0.00           C  
ATOM   4233  O3*   G A 199      57.253 -56.922  20.910  1.00  0.00           O  
ATOM   4234  C2*   G A 199      57.107 -56.507  18.573  1.00  0.00           C  
ATOM   4235  O2*   G A 199      58.130 -57.502  18.459  1.00  0.00           O  
ATOM   4236  C1*   G A 199      55.722 -57.140  18.588  1.00  0.00           C  
ATOM   4237  N9    G A 199      55.178 -57.370  17.221  1.00  0.00           N  
ATOM   4238  C8    G A 199      54.816 -56.449  16.262  1.00  0.00           C  
ATOM   4239  N7    G A 199      54.366 -56.984  15.152  1.00  0.00           N  
ATOM   4240  C5    G A 199      54.435 -58.355  15.393  1.00  0.00           C  
ATOM   4241  C6    G A 199      54.083 -59.447  14.560  1.00  0.00           C  
ATOM   4242  O6    G A 199      53.632 -59.431  13.417  1.00  0.00           O  
ATOM   4243  N1    G A 199      54.312 -60.674  15.199  1.00  0.00           N  
ATOM   4244  C2    G A 199      54.815 -60.824  16.477  1.00  0.00           C  
ATOM   4245  N2    G A 199      54.961 -62.080  16.906  1.00  0.00           N  
ATOM   4246  N3    G A 199      55.145 -59.799  17.258  1.00  0.00           N  
ATOM   4247  C4    G A 199      54.928 -58.601  16.652  1.00  0.00           C  
ATOM   4248  P     C A 200      58.592 -57.595  20.615  1.00  0.00           P  
ATOM   4249  O1P   C A 200      58.459 -57.827  18.918  1.00  0.00           O  
ATOM   4250  O2P   C A 200      60.584 -56.924  20.029  1.00  0.00           O  
ATOM   4251  O5*   C A 200      59.077 -58.212  22.364  1.00  0.00           O  
ATOM   4252  C5*   C A 200      59.180 -60.038  22.218  1.00  0.00           C  
ATOM   4253  C4*   C A 200      58.660 -60.753  23.461  1.00  0.00           C  
ATOM   4254  O4*   C A 200      59.023 -59.991  24.626  1.00  0.00           O  
ATOM   4255  C3*   C A 200      57.140 -60.884  23.534  1.00  0.00           C  
ATOM   4256  O3*   C A 200      56.273 -62.090  24.168  1.00  0.00           O  
ATOM   4257  C2*   C A 200      56.733 -59.632  24.293  1.00  0.00           C  
ATOM   4258  O2*   C A 200      55.456 -59.800  24.916  1.00  0.00           O  
ATOM   4259  C1*   C A 200      57.848 -59.577  25.331  1.00  0.00           C  
ATOM   4260  N1    C A 200      58.066 -58.206  25.869  1.00  0.00           N  
ATOM   4261  C2    C A 200      57.781 -57.984  27.214  1.00  0.00           C  
ATOM   4262  O2    C A 200      57.363 -58.925  27.898  1.00  0.00           O  
ATOM   4263  N3    C A 200      57.973 -56.740  27.725  1.00  0.00           N  
ATOM   4264  C4    C A 200      58.428 -55.747  26.950  1.00  0.00           C  
ATOM   4265  N4    C A 200      58.598 -54.553  27.497  1.00  0.00           N  
ATOM   4266  C5    C A 200      58.728 -55.955  25.566  1.00  0.00           C  
ATOM   4267  C6    C A 200      58.529 -57.204  25.074  1.00  0.00           C  
ATOM   4268  P     C A 201      55.220 -62.025  23.670  1.00  0.00           P  
ATOM   4269  O1P   C A 201      54.472 -60.907  23.460  1.00  0.00           O  
ATOM   4270  O2P   C A 201      54.924 -62.609  22.396  1.00  0.00           O  
ATOM   4271  O5*   C A 201      54.076 -62.786  24.512  1.00  0.00           O  
ATOM   4272  C5*   C A 201      53.370 -63.901  23.950  1.00  0.00           C  
ATOM   4273  C4*   C A 201      51.926 -63.955  24.442  1.00  0.00           C  
ATOM   4274  O4*   C A 201      51.906 -64.086  25.861  1.00  0.00           O  
ATOM   4275  C3*   C A 201      51.124 -62.692  24.215  1.00  0.00           C  
ATOM   4276  O3*   C A 201      50.578 -62.755  22.892  1.00  0.00           O  
ATOM   4277  C2*   C A 201      49.977 -62.852  25.207  1.00  0.00           C  
ATOM   4278  O2*   C A 201      48.930 -63.652  24.652  1.00  0.00           O  
ATOM   4279  C1*   C A 201      50.655 -63.589  26.374  1.00  0.00           C  
ATOM   4280  N1    C A 201      50.932 -62.679  27.520  1.00  0.00           N  
ATOM   4281  C2    C A 201      49.895 -62.424  28.412  1.00  0.00           C  
ATOM   4282  O2    C A 201      48.797 -62.959  28.219  1.00  0.00           O  
ATOM   4283  N3    C A 201      50.127 -61.597  29.464  1.00  0.00           N  
ATOM   4284  C4    C A 201      51.332 -61.038  29.639  1.00  0.00           C  
ATOM   4285  N4    C A 201      51.507 -60.240  30.681  1.00  0.00           N  
ATOM   4286  C5    C A 201      52.412 -61.287  28.733  1.00  0.00           C  
ATOM   4287  C6    C A 201      52.159 -62.116  27.688  1.00  0.00           C  
ATOM   4288  P     G A 202      51.193 -61.398  21.637  1.00  0.00           P  
ATOM   4289  O1P   G A 202      51.231 -60.043  22.229  1.00  0.00           O  
ATOM   4290  O2P   G A 202      52.438 -62.019  21.130  1.00  0.00           O  
ATOM   4291  O5*   G A 202      50.109 -61.396  20.443  1.00  0.00           O  
ATOM   4292  C5*   G A 202      49.887 -62.572  19.656  1.00  0.00           C  
ATOM   4293  C4*   G A 202      48.696 -62.416  18.715  1.00  0.00           C  
ATOM   4294  O4*   G A 202      47.538 -62.024  19.466  1.00  0.00           O  
ATOM   4295  C3*   G A 202      48.823 -61.314  17.682  1.00  0.00           C  
ATOM   4296  O3*   G A 202      49.512 -61.858  16.545  1.00  0.00           O  
ATOM   4297  C2*   G A 202      47.370 -61.102  17.289  1.00  0.00           C  
ATOM   4298  O2*   G A 202      46.909 -62.160  16.443  1.00  0.00           O  
ATOM   4299  C1*   G A 202      46.694 -61.173  18.660  1.00  0.00           C  
ATOM   4300  N9    G A 202      46.594 -59.835  19.310  1.00  0.00           N  
ATOM   4301  C8    G A 202      47.330 -59.318  20.355  1.00  0.00           C  
ATOM   4302  N7    G A 202      46.990 -58.097  20.693  1.00  0.00           N  
ATOM   4303  C5    G A 202      45.956 -57.784  19.809  1.00  0.00           C  
ATOM   4304  C6    G A 202      45.186 -56.599  19.688  1.00  0.00           C  
ATOM   4305  O6    G A 202      45.258 -55.563  20.344  1.00  0.00           O  
ATOM   4306  N1    G A 202      44.241 -56.706  18.659  1.00  0.00           N  
ATOM   4307  C2    G A 202      44.062 -57.814  17.853  1.00  0.00           C  
ATOM   4308  N2    G A 202      43.106 -57.718  16.927  1.00  0.00           N  
ATOM   4309  N3    G A 202      44.786 -58.925  17.968  1.00  0.00           N  
ATOM   4310  C4    G A 202      45.708 -58.838  18.963  1.00  0.00           C  
ATOM   4311  P     U A 203      50.296 -60.892  15.520  1.00  0.00           P  
ATOM   4312  O1P   U A 203      51.175 -59.997  16.306  1.00  0.00           O  
ATOM   4313  O2P   U A 203      50.871 -61.729  14.442  1.00  0.00           O  
ATOM   4314  O5*   U A 203      49.108 -60.000  14.887  1.00  0.00           O  
ATOM   4315  C5*   U A 203      48.166 -60.579  13.974  1.00  0.00           C  
ATOM   4316  C4*   U A 203      46.972 -59.660  13.729  1.00  0.00           C  
ATOM   4317  O4*   U A 203      46.372 -59.306  14.982  1.00  0.00           O  
ATOM   4318  C3*   U A 203      47.301 -58.312  13.115  1.00  0.00           C  
ATOM   4319  O3*   U A 203      47.329 -58.472  11.691  1.00  0.00           O  
ATOM   4320  C2*   U A 203      46.057 -57.514  13.466  1.00  0.00           C  
ATOM   4321  O2*   U A 203      44.964 -57.882  12.616  1.00  0.00           O  
ATOM   4322  C1*   U A 203      45.805 -57.982  14.900  1.00  0.00           C  
ATOM   4323  N1    U A 203      46.464 -57.103  15.907  1.00  0.00           N  
ATOM   4324  C2    U A 203      45.952 -55.836  16.063  1.00  0.00           C  
ATOM   4325  O2    U A 203      45.001 -55.423  15.421  1.00  0.00           O  
ATOM   4326  N3    U A 203      46.588 -55.051  17.004  1.00  0.00           N  
ATOM   4327  C4    U A 203      47.668 -55.417  17.782  1.00  0.00           C  
ATOM   4328  O4    U A 203      48.153 -54.626  18.593  1.00  0.00           O  
ATOM   4329  C5    U A 203      48.134 -56.763  17.546  1.00  0.00           C  
ATOM   4330  C6    U A 203      47.533 -57.549  16.637  1.00  0.00           C  
ATOM   4331  P     C A 204      48.097 -57.401  10.760  1.00  0.00           P  
ATOM   4332  O1P   C A 204      49.471 -57.233  11.279  1.00  0.00           O  
ATOM   4333  O2P   C A 204      47.885 -57.785   9.345  1.00  0.00           O  
ATOM   4334  O5*   C A 204      47.282 -56.037  11.043  1.00  0.00           O  
ATOM   4335  C5*   C A 204      46.111 -55.709  10.282  1.00  0.00           C  
ATOM   4336  C4*   C A 204      45.703 -54.251  10.472  1.00  0.00           C  
ATOM   4337  O4*   C A 204      45.330 -54.026  11.837  1.00  0.00           O  
ATOM   4338  C3*   C A 204      46.812 -53.241  10.246  1.00  0.00           C  
ATOM   4339  O3*   C A 204      46.838 -52.928   8.848  1.00  0.00           O  
ATOM   4340  C2*   C A 204      46.276 -52.028  10.981  1.00  0.00           C  
ATOM   4341  O2*   C A 204      45.252 -51.384  10.215  1.00  0.00           O  
ATOM   4342  C1*   C A 204      45.688 -52.685  12.233  1.00  0.00           C  
ATOM   4343  N1    C A 204      46.669 -52.763  13.352  1.00  0.00           N  
ATOM   4344  C2    C A 204      46.835 -51.634  14.149  1.00  0.00           C  
ATOM   4345  O2    C A 204      46.169 -50.623  13.897  1.00  0.00           O  
ATOM   4346  N3    C A 204      47.725 -51.683  15.173  1.00  0.00           N  
ATOM   4347  C4    C A 204      48.427 -52.799  15.413  1.00  0.00           C  
ATOM   4348  N4    C A 204      49.282 -52.796  16.425  1.00  0.00           N  
ATOM   4349  C5    C A 204      48.270 -53.971  14.605  1.00  0.00           C  
ATOM   4350  C6    C A 204      47.378 -53.900  13.586  1.00  0.00           C  
ATOM   4351  P     U A 205      48.230 -52.563   8.126  1.00  0.00           P  
ATOM   4352  O1P   U A 205      49.195 -53.651   8.402  1.00  0.00           O  
ATOM   4353  O2P   U A 205      47.938 -52.169   6.729  1.00  0.00           O  
ATOM   4354  O5*   U A 205      48.708 -51.252   8.936  1.00  0.00           O  
ATOM   4355  C5*   U A 205      48.405 -49.938   8.451  1.00  0.00           C  
ATOM   4356  C4*   U A 205      49.337 -48.889   9.053  1.00  0.00           C  
ATOM   4357  O4*   U A 205      49.073 -48.749  10.453  1.00  0.00           O  
ATOM   4358  C3*   U A 205      50.806 -49.252   9.017  1.00  0.00           C  
ATOM   4359  O3*   U A 205      51.314 -48.841   7.740  1.00  0.00           O  
ATOM   4360  C2*   U A 205      51.378 -48.321  10.073  1.00  0.00           C  
ATOM   4361  O2*   U A 205      51.515 -46.994   9.556  1.00  0.00           O  
ATOM   4362  C1*   U A 205      50.280 -48.372  11.145  1.00  0.00           C  
ATOM   4363  N1    U A 205      50.556 -49.379  12.210  1.00  0.00           N  
ATOM   4364  C2    U A 205      51.302 -48.963  13.285  1.00  0.00           C  
ATOM   4365  O2    U A 205      51.733 -47.827  13.394  1.00  0.00           O  
ATOM   4366  N3    U A 205      51.536 -49.922  14.251  1.00  0.00           N  
ATOM   4367  C4    U A 205      51.097 -51.230  14.229  1.00  0.00           C  
ATOM   4368  O4    U A 205      51.372 -51.998  15.154  1.00  0.00           O  
ATOM   4369  C5    U A 205      50.323 -51.573  13.060  1.00  0.00           C  
ATOM   4370  C6    U A 205      50.081 -50.660  12.105  1.00  0.00           C  
ATOM   4371  P     G A 206      52.236 -49.833   6.865  1.00  0.00           P  
ATOM   4372  O1P   G A 206      51.774 -51.220   7.097  1.00  0.00           O  
ATOM   4373  O2P   G A 206      52.310 -49.299   5.485  1.00  0.00           O  
ATOM   4374  O5*   G A 206      53.685 -49.664   7.553  1.00  0.00           O  
ATOM   4375  C5*   G A 206      54.512 -48.533   7.251  1.00  0.00           C  
ATOM   4376  C4*   G A 206      55.582 -48.317   8.317  1.00  0.00           C  
ATOM   4377  O4*   G A 206      54.955 -48.154   9.595  1.00  0.00           O  
ATOM   4378  C3*   G A 206      56.520 -49.491   8.535  1.00  0.00           C  
ATOM   4379  O3*   G A 206      57.615 -49.354   7.621  1.00  0.00           O  
ATOM   4380  C2*   G A 206      57.047 -49.206   9.930  1.00  0.00           C  
ATOM   4381  O2*   G A 206      58.023 -48.159   9.907  1.00  0.00           O  
ATOM   4382  C1*   G A 206      55.771 -48.734  10.630  1.00  0.00           C  
ATOM   4383  N9    G A 206      55.027 -49.859  11.263  1.00  0.00           N  
ATOM   4384  C8    G A 206      54.004 -50.625  10.748  1.00  0.00           C  
ATOM   4385  N7    G A 206      53.562 -51.545  11.570  1.00  0.00           N  
ATOM   4386  C5    G A 206      54.348 -51.378  12.710  1.00  0.00           C  
ATOM   4387  C6    G A 206      54.336 -52.084  13.940  1.00  0.00           C  
ATOM   4388  O6    G A 206      53.617 -53.020  14.283  1.00  0.00           O  
ATOM   4389  N1    G A 206      55.302 -51.588  14.824  1.00  0.00           N  
ATOM   4390  C2    G A 206      56.167 -50.544  14.557  1.00  0.00           C  
ATOM   4391  N2    G A 206      57.016 -50.221  15.534  1.00  0.00           N  
ATOM   4392  N3    G A 206      56.177 -49.883  13.403  1.00  0.00           N  
ATOM   4393  C4    G A 206      55.245 -50.352  12.532  1.00  0.00           C  
ATOM   4394  P     A A 207      58.277 -50.652   6.929  1.00  0.00           P  
ATOM   4395  O1P   A A 207      58.071 -51.811   7.829  1.00  0.00           O  
ATOM   4396  O2P   A A 207      57.809 -50.719   5.527  1.00  0.00           O  
ATOM   4397  O5*   A A 207      59.848 -50.293   6.922  1.00  0.00           O  
ATOM   4398  C5*   A A 207      60.323 -49.093   6.297  1.00  0.00           C  
ATOM   4399  C4*   A A 207      61.037 -48.180   7.294  1.00  0.00           C  
ATOM   4400  O4*   A A 207      60.213 -48.012   8.456  1.00  0.00           O  
ATOM   4401  C3*   A A 207      62.334 -48.729   7.862  1.00  0.00           C  
ATOM   4402  O3*   A A 207      63.395 -48.351   6.972  1.00  0.00           O  
ATOM   4403  C2*   A A 207      62.479 -47.907   9.133  1.00  0.00           C  
ATOM   4404  O2*   A A 207      62.921 -46.579   8.835  1.00  0.00           O  
ATOM   4405  C1*   A A 207      61.035 -47.890   9.635  1.00  0.00           C  
ATOM   4406  N9    A A 207      60.742 -49.028  10.551  1.00  0.00           N  
ATOM   4407  C8    A A 207      60.128 -50.228  10.274  1.00  0.00           C  
ATOM   4408  N7    A A 207      60.021 -51.014  11.301  1.00  0.00           N  
ATOM   4409  C5    A A 207      60.602 -50.295  12.336  1.00  0.00           C  
ATOM   4410  C6    A A 207      60.804 -50.585  13.695  1.00  0.00           C  
ATOM   4411  N6    A A 207      60.421 -51.735  14.270  1.00  0.00           N  
ATOM   4412  N1    A A 207      61.413 -49.648  14.445  1.00  0.00           N  
ATOM   4413  C2    A A 207      61.790 -48.510  13.868  1.00  0.00           C  
ATOM   4414  N3    A A 207      61.657 -48.129  12.615  1.00  0.00           N  
ATOM   4415  C4    A A 207      61.044 -49.085  11.887  1.00  0.00           C  
ATOM   4416  P     G A 208      64.874 -48.983   7.126  1.00  0.00           P  
ATOM   4417  O1P   G A 208      64.731 -50.431   7.404  1.00  0.00           O  
ATOM   4418  O2P   G A 208      65.692 -48.531   5.977  1.00  0.00           O  
ATOM   4419  O5*   G A 208      65.439 -48.270   8.459  1.00  0.00           O  
ATOM   4420  C5*   G A 208      65.625 -46.848   8.509  1.00  0.00           C  
ATOM   4421  C4*   G A 208      65.752 -46.343   9.945  1.00  0.00           C  
ATOM   4422  O4*   G A 208      64.656 -46.846  10.722  1.00  0.00           O  
ATOM   4423  C3*   G A 208      66.973 -46.835  10.699  1.00  0.00           C  
ATOM   4424  O3*   G A 208      68.043 -45.913  10.449  1.00  0.00           O  
ATOM   4425  C2*   G A 208      66.534 -46.654  12.142  1.00  0.00           C  
ATOM   4426  O2*   G A 208      66.570 -45.270  12.509  1.00  0.00           O  
ATOM   4427  C1*   G A 208      65.089 -47.147  12.065  1.00  0.00           C  
ATOM   4428  N9    G A 208      64.984 -48.619  12.276  1.00  0.00           N  
ATOM   4429  C8    G A 208      65.025 -49.636  11.348  1.00  0.00           C  
ATOM   4430  N7    G A 208      64.902 -50.835  11.865  1.00  0.00           N  
ATOM   4431  C5    G A 208      64.771 -50.594  13.233  1.00  0.00           C  
ATOM   4432  C6    G A 208      64.607 -51.503  14.309  1.00  0.00           C  
ATOM   4433  O6    G A 208      64.541 -52.730  14.278  1.00  0.00           O  
ATOM   4434  N1    G A 208      64.515 -50.832  15.536  1.00  0.00           N  
ATOM   4435  C2    G A 208      64.575 -49.462  15.702  1.00  0.00           C  
ATOM   4436  N2    G A 208      64.468 -49.017  16.956  1.00  0.00           N  
ATOM   4437  N3    G A 208      64.731 -48.610  14.691  1.00  0.00           N  
ATOM   4438  C4    G A 208      64.820 -49.244  13.492  1.00  0.00           C  
ATOM   4439  P     G A 209      69.583 -46.375  10.570  1.00  0.00           P  
ATOM   4440  O1P   G A 209      69.722 -47.679   9.883  1.00  0.00           O  
ATOM   4441  O2P   G A 209      70.449 -45.241  10.181  1.00  0.00           O  
ATOM   4442  O5*   G A 209      69.755 -46.623  12.156  1.00  0.00           O  
ATOM   4443  C5*   G A 209      69.734 -45.522  13.073  1.00  0.00           C  
ATOM   4444  C4*   G A 209      69.417 -45.971  14.496  1.00  0.00           C  
ATOM   4445  O4*   G A 209      68.228 -46.770  14.493  1.00  0.00           O  
ATOM   4446  C3*   G A 209      70.442 -46.889  15.132  1.00  0.00           C  
ATOM   4447  O3*   G A 209      71.447 -46.056  15.728  1.00  0.00           O  
ATOM   4448  C2*   G A 209      69.630 -47.522  16.252  1.00  0.00           C  
ATOM   4449  O2*   G A 209      69.501 -46.625  17.361  1.00  0.00           O  
ATOM   4450  C1*   G A 209      68.274 -47.731  15.566  1.00  0.00           C  
ATOM   4451  N9    G A 209      68.123 -49.101  15.004  1.00  0.00           N  
ATOM   4452  C8    G A 209      68.333 -49.543  13.715  1.00  0.00           C  
ATOM   4453  N7    G A 209      68.109 -50.824  13.547  1.00  0.00           N  
ATOM   4454  C5    G A 209      67.724 -51.262  14.814  1.00  0.00           C  
ATOM   4455  C6    G A 209      67.355 -52.558  15.260  1.00  0.00           C  
ATOM   4456  O6    G A 209      67.290 -53.603  14.617  1.00  0.00           O  
ATOM   4457  N1    G A 209      67.038 -52.558  16.624  1.00  0.00           N  
ATOM   4458  C2    G A 209      67.072 -51.453  17.451  1.00  0.00           C  
ATOM   4459  N2    G A 209      66.735 -51.661  18.725  1.00  0.00           N  
ATOM   4460  N3    G A 209      67.419 -50.238  17.032  1.00  0.00           N  
ATOM   4461  C4    G A 209      67.730 -50.219  15.709  1.00  0.00           C  
ATOM   4462  P     A A 210      72.851 -46.672  16.230  1.00  0.00           P  
ATOM   4463  O1P   A A 210      73.188 -47.824  15.359  1.00  0.00           O  
ATOM   4464  O2P   A A 210      73.817 -45.563  16.388  1.00  0.00           O  
ATOM   4465  O5*   A A 210      72.490 -47.242  17.694  1.00  0.00           O  
ATOM   4466  C5*   A A 210      72.055 -46.361  18.738  1.00  0.00           C  
ATOM   4467  C4*   A A 210      71.447 -47.134  19.905  1.00  0.00           C  
ATOM   4468  O4*   A A 210      70.413 -47.994  19.410  1.00  0.00           O  
ATOM   4469  C3*   A A 210      72.399 -48.088  20.605  1.00  0.00           C  
ATOM   4470  O3*   A A 210      73.031 -47.361  21.671  1.00  0.00           O  
ATOM   4471  C2*   A A 210      71.443 -49.085  21.237  1.00  0.00           C  
ATOM   4472  O2*   A A 210      70.828 -48.528  22.404  1.00  0.00           O  
ATOM   4473  C1*   A A 210      70.418 -49.251  20.114  1.00  0.00           C  
ATOM   4474  N9    A A 210      70.797 -50.325  19.155  1.00  0.00           N  
ATOM   4475  C8    A A 210      71.405 -50.215  17.924  1.00  0.00           C  
ATOM   4476  N7    A A 210      71.599 -51.351  17.328  1.00  0.00           N  
ATOM   4477  C5    A A 210      71.089 -52.287  18.216  1.00  0.00           C  
ATOM   4478  C6    A A 210      70.998 -53.687  18.169  1.00  0.00           C  
ATOM   4479  N6    A A 210      71.438 -54.422  17.137  1.00  0.00           N  
ATOM   4480  N1    A A 210      70.435 -54.308  19.221  1.00  0.00           N  
ATOM   4481  C2    A A 210      69.999 -53.573  20.243  1.00  0.00           C  
ATOM   4482  N3    A A 210      70.031 -52.267  20.400  1.00  0.00           N  
ATOM   4483  C4    A A 210      70.600 -51.670  19.331  1.00  0.00           C  
ATOM   4484  P     C A 211      74.466 -47.825  22.240  1.00  0.00           P  
ATOM   4485  O1P   C A 211      75.401 -47.949  21.100  1.00  0.00           O  
ATOM   4486  O2P   C A 211      74.811 -46.954  23.387  1.00  0.00           O  
ATOM   4487  O5*   C A 211      74.160 -49.305  22.802  1.00  0.00           O  
ATOM   4488  C5*   C A 211      73.521 -49.492  24.071  1.00  0.00           C  
ATOM   4489  C4*   C A 211      73.285 -50.968  24.371  1.00  0.00           C  
ATOM   4490  O4*   C A 211      72.423 -51.532  23.373  1.00  0.00           O  
ATOM   4491  C3*   C A 211      74.521 -51.845  24.299  1.00  0.00           C  
ATOM   4492  O3*   C A 211      75.153 -51.818  25.586  1.00  0.00           O  
ATOM   4493  C2*   C A 211      73.909 -53.220  24.111  1.00  0.00           C  
ATOM   4494  O2*   C A 211      73.383 -53.718  25.343  1.00  0.00           O  
ATOM   4495  C1*   C A 211      72.783 -52.907  23.124  1.00  0.00           C  
ATOM   4496  N1    C A 211      73.222 -53.043  21.707  1.00  0.00           N  
ATOM   4497  C2    C A 211      73.060 -54.283  21.094  1.00  0.00           C  
ATOM   4498  O2    C A 211      72.564 -55.209  21.744  1.00  0.00           O  
ATOM   4499  N3    C A 211      73.454 -54.428  19.802  1.00  0.00           N  
ATOM   4500  C4    C A 211      73.988 -53.400  19.132  1.00  0.00           C  
ATOM   4501  N4    C A 211      74.355 -53.593  17.875  1.00  0.00           N  
ATOM   4502  C5    C A 211      74.163 -52.117  19.744  1.00  0.00           C  
ATOM   4503  C6    C A 211      73.763 -51.992  21.034  1.00  0.00           C  
ATOM   4504  P     A A 212      76.535 -52.191  25.688  1.00  0.00           P  
ATOM   4505  O1P   A A 212      77.102 -50.990  25.026  1.00  0.00           O  
ATOM   4506  O2P   A A 212      76.901 -52.479  27.093  1.00  0.00           O  
ATOM   4507  O5*   A A 212      76.882 -53.477  24.823  1.00  0.00           O  
ATOM   4508  C5*   A A 212      76.505 -54.773  25.287  1.00  0.00           C  
ATOM   4509  C4*   A A 212      76.791 -55.805  24.230  1.00  0.00           C  
ATOM   4510  O4*   A A 212      76.035 -55.472  23.044  1.00  0.00           O  
ATOM   4511  C3*   A A 212      78.237 -55.903  23.772  1.00  0.00           C  
ATOM   4512  O3*   A A 212      78.960 -56.792  24.618  1.00  0.00           O  
ATOM   4513  C2*   A A 212      78.098 -56.438  22.351  1.00  0.00           C  
ATOM   4514  O2*   A A 212      77.939 -57.842  22.314  1.00  0.00           O  
ATOM   4515  C1*   A A 212      76.797 -55.771  21.894  1.00  0.00           C  
ATOM   4516  N9    A A 212      77.015 -54.483  21.178  1.00  0.00           N  
ATOM   4517  C8    A A 212      77.036 -53.202  21.685  1.00  0.00           C  
ATOM   4518  N7    A A 212      77.251 -52.286  20.792  1.00  0.00           N  
ATOM   4519  C5    A A 212      77.383 -52.996  19.608  1.00  0.00           C  
ATOM   4520  C6    A A 212      77.627 -52.596  18.285  1.00  0.00           C  
ATOM   4521  N6    A A 212      77.787 -51.315  17.918  1.00  0.00           N  
ATOM   4522  N1    A A 212      77.698 -53.559  17.349  1.00  0.00           N  
ATOM   4523  C2    A A 212      77.538 -54.828  17.719  1.00  0.00           C  
ATOM   4524  N3    A A 212      77.307 -55.321  18.917  1.00  0.00           N  
ATOM   4525  C4    A A 212      77.240 -54.335  19.835  1.00  0.00           C  
ATOM   4526  P     A A 213      80.491 -56.472  25.001  1.00  0.00           P  
ATOM   4527  O1P   A A 213      80.853 -55.137  24.470  1.00  0.00           O  
ATOM   4528  O2P   A A 213      80.667 -56.731  26.454  1.00  0.00           O  
ATOM   4529  O5*   A A 213      81.280 -57.623  24.227  1.00  0.00           O  
ATOM   4530  C5*   A A 213      81.178 -58.974  24.689  1.00  0.00           C  
ATOM   4531  C4*   A A 213      81.530 -59.961  23.606  1.00  0.00           C  
ATOM   4532  O4*   A A 213      80.529 -59.955  22.563  1.00  0.00           O  
ATOM   4533  C3*   A A 213      82.830 -59.779  22.852  1.00  0.00           C  
ATOM   4534  O3*   A A 213      83.967 -60.201  23.562  1.00  0.00           O  
ATOM   4535  C2*   A A 213      82.595 -60.635  21.622  1.00  0.00           C  
ATOM   4536  O2*   A A 213      82.742 -62.020  21.871  1.00  0.00           O  
ATOM   4537  C1*   A A 213      81.126 -60.340  21.333  1.00  0.00           C  
ATOM   4538  N9    A A 213      81.006 -59.224  20.352  1.00  0.00           N  
ATOM   4539  C8    A A 213      80.862 -57.876  20.587  1.00  0.00           C  
ATOM   4540  N7    A A 213      80.786 -57.160  19.507  1.00  0.00           N  
ATOM   4541  C5    A A 213      80.886 -58.088  18.480  1.00  0.00           C  
ATOM   4542  C6    A A 213      80.873 -57.959  17.083  1.00  0.00           C  
ATOM   4543  N6    A A 213      80.747 -56.783  16.450  1.00  0.00           N  
ATOM   4544  N1    A A 213      80.993 -59.084  16.356  1.00  0.00           N  
ATOM   4545  C2    A A 213      81.118 -60.248  16.990  1.00  0.00           C  
ATOM   4546  N3    A A 213      81.144 -60.491  18.283  1.00  0.00           N  
ATOM   4547  C4    A A 213      81.022 -59.347  18.987  1.00  0.00           C  
ATOM   4548  P     A A 214      85.355 -59.436  23.327  1.00  0.00           P  
ATOM   4549  O1P   A A 214      85.046 -58.006  23.047  1.00  0.00           O  
ATOM   4550  O2P   A A 214      86.255 -59.783  24.462  1.00  0.00           O  
ATOM   4551  O5*   A A 214      85.911 -60.106  21.994  1.00  0.00           O  
ATOM   4552  C5*   A A 214      86.045 -61.525  21.898  1.00  0.00           C  
ATOM   4553  C4*   A A 214      86.275 -61.934  20.466  1.00  0.00           C  
ATOM   4554  O4*   A A 214      85.098 -61.651  19.671  1.00  0.00           O  
ATOM   4555  C3*   A A 214      87.406 -61.222  19.757  1.00  0.00           C  
ATOM   4556  O3*   A A 214      88.630 -61.883  20.006  1.00  0.00           O  
ATOM   4557  C2*   A A 214      87.004 -61.346  18.293  1.00  0.00           C  
ATOM   4558  O2*   A A 214      87.367 -62.600  17.740  1.00  0.00           O  
ATOM   4559  C1*   A A 214      85.481 -61.238  18.372  1.00  0.00           C  
ATOM   4560  N9    A A 214      85.009 -59.837  18.183  1.00  0.00           N  
ATOM   4561  C8    A A 214      84.587 -58.929  19.129  1.00  0.00           C  
ATOM   4562  N7    A A 214      84.238 -57.780  18.637  1.00  0.00           N  
ATOM   4563  C5    A A 214      84.437 -57.926  17.271  1.00  0.00           C  
ATOM   4564  C6    A A 214      84.249 -57.052  16.188  1.00  0.00           C  
ATOM   4565  N6    A A 214      83.793 -55.799  16.320  1.00  0.00           N  
ATOM   4566  N1    A A 214      84.544 -57.517  14.960  1.00  0.00           N  
ATOM   4567  C2    A A 214      84.996 -58.763  14.836  1.00  0.00           C  
ATOM   4568  N3    A A 214      85.211 -59.665  15.768  1.00  0.00           N  
ATOM   4569  C4    A A 214      84.908 -59.176  16.988  1.00  0.00           C  
ATOM   4570  P     G A 215      89.948 -61.025  20.312  1.00  0.00           P  
ATOM   4571  O1P   G A 215      89.798 -60.304  21.607  1.00  0.00           O  
ATOM   4572  O2P   G A 215      91.080 -61.981  20.126  1.00  0.00           O  
ATOM   4573  O5*   G A 215      89.976 -59.930  19.157  1.00  0.00           O  
ATOM   4574  C5*   G A 215      90.127 -60.323  17.782  1.00  0.00           C  
ATOM   4575  C4*   G A 215      89.809 -59.171  16.876  1.00  0.00           C  
ATOM   4576  O4*   G A 215      88.433 -58.764  17.088  1.00  0.00           O  
ATOM   4577  C3*   G A 215      90.625 -57.918  17.125  1.00  0.00           C  
ATOM   4578  O3*   G A 215      91.865 -57.974  16.433  1.00  0.00           O  
ATOM   4579  C2*   G A 215      89.714 -56.823  16.593  1.00  0.00           C  
ATOM   4580  O2*   G A 215      89.813 -56.704  15.187  1.00  0.00           O  
ATOM   4581  C1*   G A 215      88.332 -57.362  16.972  1.00  0.00           C  
ATOM   4582  N9    G A 215      87.856 -56.823  18.276  1.00  0.00           N  
ATOM   4583  C8    G A 215      87.990 -57.356  19.540  1.00  0.00           C  
ATOM   4584  N7    G A 215      87.453 -56.623  20.488  1.00  0.00           N  
ATOM   4585  C5    G A 215      86.927 -55.528  19.803  1.00  0.00           C  
ATOM   4586  C6    G A 215      86.226 -54.397  20.291  1.00  0.00           C  
ATOM   4587  O6    G A 215      85.919 -54.121  21.448  1.00  0.00           O  
ATOM   4588  N1    G A 215      85.874 -53.525  19.252  1.00  0.00           N  
ATOM   4589  C2    G A 215      86.161 -53.721  17.914  1.00  0.00           C  
ATOM   4590  N2    G A 215      85.737 -52.772  17.077  1.00  0.00           N  
ATOM   4591  N3    G A 215      86.819 -54.784  17.457  1.00  0.00           N  
ATOM   4592  C4    G A 215      87.168 -55.640  18.453  1.00  0.00           C  
ATOM   4593  P     G A 216      93.085 -57.052  17.598  1.00  0.00           P  
ATOM   4594  O1P   G A 216      93.631 -58.295  18.133  1.00  0.00           O  
ATOM   4595  O2P   G A 216      93.521 -57.170  16.200  1.00  0.00           O  
ATOM   4596  O5*   G A 216      93.123 -54.978  18.507  1.00  0.00           O  
ATOM   4597  C5*   G A 216      93.426 -54.240  16.863  1.00  0.00           C  
ATOM   4598  C4*   G A 216      92.696 -52.998  16.363  1.00  0.00           C  
ATOM   4599  O4*   G A 216      91.307 -53.102  16.700  1.00  0.00           O  
ATOM   4600  C3*   G A 216      93.127 -51.696  17.016  1.00  0.00           C  
ATOM   4601  O3*   G A 216      94.193 -51.148  16.226  1.00  0.00           O  
ATOM   4602  C2*   G A 216      91.906 -50.818  16.806  1.00  0.00           C  
ATOM   4603  O2*   G A 216      91.845 -50.349  15.456  1.00  0.00           O  
ATOM   4604  C1*   G A 216      90.781 -51.815  17.082  1.00  0.00           C  
ATOM   4605  N9    G A 216      90.409 -51.870  18.524  1.00  0.00           N  
ATOM   4606  C8    G A 216      90.791 -52.777  19.488  1.00  0.00           C  
ATOM   4607  N7    G A 216      90.281 -52.542  20.673  1.00  0.00           N  
ATOM   4608  C5    G A 216      89.508 -51.397  20.481  1.00  0.00           C  
ATOM   4609  C6    G A 216      88.715 -50.665  21.401  1.00  0.00           C  
ATOM   4610  O6    G A 216      88.528 -50.878  22.596  1.00  0.00           O  
ATOM   4611  N1    G A 216      88.098 -49.569  20.785  1.00  0.00           N  
ATOM   4612  C2    G A 216      88.230 -49.223  19.454  1.00  0.00           C  
ATOM   4613  N2    G A 216      87.558 -48.139  19.059  1.00  0.00           N  
ATOM   4614  N3    G A 216      88.974 -49.911  18.591  1.00  0.00           N  
ATOM   4615  C4    G A 216      89.581 -50.980  19.173  1.00  0.00           C  
ATOM   4616  P     A A 217      95.391 -50.616  16.972  1.00  0.00           P  
ATOM   4617  O1P   A A 217      95.619 -51.202  18.312  1.00  0.00           O  
ATOM   4618  O2P   A A 217      96.471 -50.639  15.965  1.00  0.00           O  
ATOM   4619  O5*   A A 217      94.919 -49.084  17.180  1.00  0.00           O  
ATOM   4620  C5*   A A 217      94.473 -48.286  16.073  1.00  0.00           C  
ATOM   4621  C4*   A A 217      93.669 -47.078  16.544  1.00  0.00           C  
ATOM   4622  O4*   A A 217      92.586 -47.534  17.372  1.00  0.00           O  
ATOM   4623  C3*   A A 217      94.422 -46.114  17.446  1.00  0.00           C  
ATOM   4624  O3*   A A 217      95.055 -45.130  16.617  1.00  0.00           O  
ATOM   4625  C2*   A A 217      93.287 -45.434  18.191  1.00  0.00           C  
ATOM   4626  O2*   A A 217      92.626 -44.478  17.354  1.00  0.00           O  
ATOM   4627  C1*   A A 217      92.370 -46.621  18.469  1.00  0.00           C  
ATOM   4628  N9    A A 217      92.721 -47.319  19.737  1.00  0.00           N  
ATOM   4629  C8    A A 217      93.534 -48.415  19.928  1.00  0.00           C  
ATOM   4630  N7    A A 217      93.637 -48.785  21.167  1.00  0.00           N  
ATOM   4631  C5    A A 217      92.842 -47.878  21.854  1.00  0.00           C  
ATOM   4632  C6    A A 217      92.533 -47.731  23.217  1.00  0.00           C
[truncated: 291,300 more chars]
