# Supplementary material for: Comparative 3-D Modeling of tmRNA
Source: BMC Mol Biol. 2005 Jun 15;6:14. doi: 10.1186/1471-2199-6-14 (PMC1168896; doi:10.1186/1471-2199-6-14)
Supplement: Additional File 10 — PDB coordinates of the closed form of Caulobacter crescentus tmRNA. 3-D model of the closed form of Caulobacter crescentus tmRNA. [file 1471-2199-6-14-S10.pdb]

REMARK   2
REMARK   2 RESOLUTION. NOT APPLICABLE
REMARK   3
REMARK   3 REFINEMENT.
REMARK   3   PROGRAM     : ERNA-3D
REMARK   3   AUTHOR      : MUELLER
REMARK   4      COMPLIES WITH FORMAT V. 2.2, 16-DEC-1996
USER       SELECTIONS: ./aseldir/jtmCaulcres-motifall.asel            
USER       BACKGROUND: 1.000 1.000 0.572
SEQRES   1 A  214    G   G   G   G   C   C   G   A   U   C   A   G   C
SEQRES   2 A  214    A   U   C   G   A   C   A   G   A   C   G   U   G
SEQRES   3 A  214    U   A   A   A   G   G   U   G   U   C   U   G   C
SEQRES   4 A  214    U   U   U   C   U   C   U   C   G   G   C   U   U
SEQRES   5 A  214    G   G   C   C   C   A   C   C   G   U   U   U   C
SEQRES   6 A  214    G   G   G   C   C   U   U   U   A   U   C   U   A
SEQRES   7 A  214    A   A   U   G   C   G   A   A   C   G   A   U   A
SEQRES   8 A  214    A   C   U   U   C   G   C   U   G   A   A   G   A
SEQRES   9 A  214    G   U   U   C   G   C   C   G   U   C   G   C   U
SEQRES  10 A  214    G   C   G   U   A   A   U   G   C   G   G   U   G
SEQRES  11 A  214    C   A   G   G   U   G   A   A   U   U   C   G   C
SEQRES  12 A  214    C   U   C   U   U   A   A   G   U   C   C   U   A
SEQRES  13 A  214    G   G   G   G   U   U   C   A   G   A   U   C   C
SEQRES  14 A  214    C   U   A   G   G   C   G   G   G   G   C   C   C
SEQRES  15 A  214    G   G   A   G   G   G   A   G   C   C   U   G   C
SEQRES  16 A  214    C   A   A   C   A   G   A   A   U   C   C   C   U
SEQRES  17 A  214    C   C   A   C   C   U                            
SEQRES   1 B   83    G   U   C   C   G   G   C   U   U   C   G   G   C
SEQRES   2 B   83    C   G   U   A   C   U   A   U   G   G   G   G   A
SEQRES   3 B   83    U   A   A   A   C   G   C   G   C   A   C   G   U
SEQRES   4 B   83    A   A   U   A   A   G   C   G   G   A   C   U   G
SEQRES   5 B   83    G   A   C   C   C   G   G   G   U   G   C   G   A
SEQRES   6 B   83    U   U   C   C   C   G   G   C   G   G   C   U   C
SEQRES   7 B   83    C   A   C   C   A                                
HYDBND       O2    C A   47                 N2    G A   61              
HYDBND       N3    C A   47                 N1    G A   61              
HYDBND       N4    C A   47                 O6    G A   61              
HYDBND       O6    G A   48                 N4    C A   60              
HYDBND       N1    G A   48                 N3    C A   60              
HYDBND       N2    G A   48                 O2    C A   60              
HYDBND       O6    G A   49                 N4    C A   59              
HYDBND       N1    G A   49                 N3    C A   59              
HYDBND       N1    G A   49                 N3    C A   60              
HYDBND       N1    G A   49                 O2    C A   60              
HYDBND       N2    G A   49                 O2    C A   59              
HYDBND       N2    G A   49                 O2    C A   60              
HYDBND       O6    G A   53                 N4    C A   70              
HYDBND       N1    G A   53                 N3    C A   70              
HYDBND       N2    G A   53                 O2    C A   70              
HYDBND       O6    G A   54                 N4    C A   69              
HYDBND       N1    G A   54                 N3    C A   69              
HYDBND       N2    G A   54                 O2    C A   70              
HYDBND       N2    G A   54                 O2    C A   69              
HYDBND       N3    C A   55                 N1    G A   68              
HYDBND       N4    C A   55                 O6    G A   68              
HYDBND       O2    C A   56                 N2    G A   67              
HYDBND       N3    C A   56                 N1    G A   67              
HYDBND       N4    C A   56                 O6    G A   67              
HYDBND       O2    C A   57                 N1    G A   66              
HYDBND       O2    C A   59                 N2    G A   49              
HYDBND       N3    C A   59                 N1    G A   49              
HYDBND       N4    C A   59                 O6    G A   49              
HYDBND       O2    C A   60                 N2    G A   48              
HYDBND       O2    C A   60                 N1    G A   49              
HYDBND       O2    C A   60                 N2    G A   49              
HYDBND       N3    C A   60                 N1    G A   48              
HYDBND       N3    C A   60                 N1    G A   49              
HYDBND       N4    C A   60                 O6    G A   48              
HYDBND       O6    G A   61                 N4    C A   47              
HYDBND       N1    G A   61                 N3    C A   47              
HYDBND       N2    G A   61                 O2    C A   47              
HYDBND       N1    G A   66                 O2    C A   57              
HYDBND       O6    G A   67                 N4    C A   56              
HYDBND       N1    G A   67                 N3    C A   56              
HYDBND       N2    G A   67                 O2    C A   56              
HYDBND       O6    G A   68                 N4    C A   55              
HYDBND       N1    G A   68                 N3    C A   55              
HYDBND       O2    C A   69                 N2    G A   54              
HYDBND       N3    C A   69                 N1    G A   54              
HYDBND       N4    C A   69                 O6    G A   54              
HYDBND       O2    C A   70                 N2    G A   53              
HYDBND       O2    C A   70                 N2    G A   54              
HYDBND       N3    C A   70                 N1    G A   53              
HYDBND       N4    C A   70                 O6    G A   53              
HYDBND       N3    U A   75                 N1    A A  104              
HYDBND       O4    U A   75                 N6    A A  104              
HYDBND       O2    C A   76                 N2    G A  103              
HYDBND       N3    C A   76                 N1    G A  103              
HYDBND       N4    C A   76                 O6    G A  103              
HYDBND       N3    U A   77                 N1    A A  102              
HYDBND       O4    U A   77                 N6    A A  102              
HYDBND       N1    G A   82                 N3    C A   98              
HYDBND       N2    G A   82                 O2    C A   98              
HYDBND       O2    C A   83                 N2    G A   97              
HYDBND       N3    C A   83                 N1    G A   97              
HYDBND       N4    C A   83                 O6    G A   97              
HYDBND       O6    G A   84                 N4    C A   96              
HYDBND       N1    G A   84                 N3    C A   96              
HYDBND       N2    G A   84                 O2    C A   96              
HYDBND       N6    A A   85                 O4    U A   95              
HYDBND       N1    A A   85                 N3    U A   95              
HYDBND       N6    A A   86                 O4    U A   94              
HYDBND       N1    A A   86                 N3    U A   94              
HYDBND       O2    C A   87                 N6    A A   91              
HYDBND       N6    A A   91                 O2    C A   87              
HYDBND       N3    U A   94                 N1    A A   86              
HYDBND       O4    U A   94                 N6    A A   86              
HYDBND       N3    U A   95                 N1    A A   85              
HYDBND       O4    U A   95                 N6    A A   85              
HYDBND       O2    C A   96                 N2    G A   84              
HYDBND       N3    C A   96                 N1    G A   84              
HYDBND       N4    C A   96                 O6    G A   84              
HYDBND       O6    G A   97                 N4    C A   83              
HYDBND       N1    G A   97                 N3    C A   83              
HYDBND       N2    G A   97                 O2    C A   83              
HYDBND       O2    C A   98                 N2    G A   82              
HYDBND       N3    C A   98                 N1    G A   82              
HYDBND       N6    A A  102                 O4    U A   77              
HYDBND       N1    A A  102                 N3    U A   77              
HYDBND       O6    G A  103                 N4    C A   76              
HYDBND       N1    G A  103                 N3    C A   76              
HYDBND       N2    G A  103                 O2    C A   76              
HYDBND       N6    A A  104                 O4    U A   75              
HYDBND       N1    A A  104                 N3    U A   75              
HYDBND       O2    C A  110                 N2    G A  134              
HYDBND       N3    C A  110                 N1    G A  134              
HYDBND       N4    C A  110                 O6    G A  134              
HYDBND       O2    C A  111                 N2    G A  133              
HYDBND       N3    C A  111                 N1    G A  133              
HYDBND       N4    C A  111                 O6    G A  133              
HYDBND       O6    G A  112                 N6    A A  132              
HYDBND       N1    G A  112                 N1    A A  132              
HYDBND       N2    G A  112                 N1    A A  132              
HYDBND       O2    C A  114                 N2    G A  130              
HYDBND       N3    C A  114                 N1    G A  130              
HYDBND       N4    C A  114                 O6    G A  130              
HYDBND       O2    C A  116                 N2    G A  128              
HYDBND       N3    C A  116                 N1    G A  128              
HYDBND       N4    C A  116                 O6    G A  128              
HYDBND       O6    G A  118                 N4    C A  126              
HYDBND       N1    G A  118                 N3    C A  126              
HYDBND       N2    G A  118                 O2    C A  126              
HYDBND       O2    C A  119                 N6    A A  123              
HYDBND       N6    A A  123                 O2    C A  119              
HYDBND       O2    C A  126                 N2    G A  118              
HYDBND       N3    C A  126                 N1    G A  118              
HYDBND       N4    C A  126                 O6    G A  118              
HYDBND       O6    G A  128                 N4    C A  116              
HYDBND       N1    G A  128                 N3    C A  116              
HYDBND       N2    G A  128                 O2    C A  116              
HYDBND       O6    G A  130                 N4    C A  114              
HYDBND       N1    G A  130                 N3    C A  114              
HYDBND       N2    G A  130                 O2    C A  114              
HYDBND       N6    A A  132                 O6    G A  112              
HYDBND       N1    A A  132                 N1    G A  112              
HYDBND       N1    A A  132                 N2    G A  112              
HYDBND       O6    G A  133                 N4    C A  111              
HYDBND       N1    G A  133                 N3    C A  111              
HYDBND       N2    G A  133                 O2    C A  111              
HYDBND       O6    G A  134                 N4    C A  110              
HYDBND       N1    G A  134                 N3    C A  110              
HYDBND       N2    G A  134                 O2    C A  110              
HYDBND       O2    C A  146                 N2    G A  165              
HYDBND       N3    C A  146                 N1    G A  165              
HYDBND       N4    C A  146                 O6    G A  165              
HYDBND       N6    A A  149                 O4    U A  162              
HYDBND       N1    A A  149                 N3    U A  162              
HYDBND       N6    A A  150                 O4    U A  161              
HYDBND       N1    A A  150                 N3    U A  162              
HYDBND       N1    A A  150                 N3    U A  161              
HYDBND       N3    U A  155                 N1    A A  172              
HYDBND       O4    U A  155                 N6    A A  172              
HYDBND       N6    A A  156                 O4    U A  171              
HYDBND       N1    A A  156                 N3    U A  171              
HYDBND       O6    G A  157                 N4    C A  170              
HYDBND       N1    G A  157                 N3    C A  170              
HYDBND       N2    G A  157                 O2    C A  170              
HYDBND       O6    G A  158                 N4    C A  169              
HYDBND       N1    G A  158                 N3    C A  169              
HYDBND       N2    G A  158                 O2    C A  169              
HYDBND       O6    G A  159                 N4    C A  168              
HYDBND       N1    G A  159                 N3    C A  168              
HYDBND       N1    G A  160                 O4    U A  167              
HYDBND       N3    U A  161                 N1    A A  150              
HYDBND       O4    U A  161                 N6    A A  150              
HYDBND       N3    U A  162                 N1    A A  149              
HYDBND       N3    U A  162                 N1    A A  150              
HYDBND       O4    U A  162                 N6    A A  149              
HYDBND       O6    G A  165                 N4    C A  146              
HYDBND       N1    G A  165                 N3    C A  146              
HYDBND       N2    G A  165                 O2    C A  146              
HYDBND       O4    U A  167                 N1    G A  160              
HYDBND       N3    C A  168                 N1    G A  159              
HYDBND       N4    C A  168                 O6    G A  159              
HYDBND       O2    C A  169                 N2    G A  158              
HYDBND       N3    C A  169                 N1    G A  158              
HYDBND       N4    C A  169                 O6    G A  158              
HYDBND       O2    C A  170                 N2    G A  157              
HYDBND       N3    C A  170                 N1    G A  157              
HYDBND       N4    C A  170                 O6    G A  157              
HYDBND       N3    U A  171                 N1    A A  156              
HYDBND       O4    U A  171                 N6    A A  156              
HYDBND       N6    A A  172                 O4    U A  155              
HYDBND       N1    A A  172                 N3    U A  155              
HYDBND       O6    G A  178                 N4    C A  192              
HYDBND       N1    G A  178                 N3    C A  192              
HYDBND       N2    G A  178                 O2    C A  192              
HYDBND       O6    G A  179                 N4    C A  191              
HYDBND       N1    G A  179                 N3    C A  191              
HYDBND       N2    G A  179                 O2    C A  191              
HYDBND       N2    G A  179                 O2    C A  192              
HYDBND       O2    C A  180                 N2    G A  190              
HYDBND       N3    C A  180                 N1    G A  190              
HYDBND       N4    C A  180                 O6    G A  190              
HYDBND       O6    G A  183                 N4    C A  210              
HYDBND       N1    G A  183                 N3    C A  210              
HYDBND       O6    G A  184                 N4    C A  209              
HYDBND       N1    G A  184                 N3    C A  209              
HYDBND       N2    G A  184                 O2    C A  210              
HYDBND       N2    G A  184                 O2    C A  209              
HYDBND       N6    A A  185                 O4    U A  208              
HYDBND       N1    A A  185                 N3    U A  208              
HYDBND       O6    G A  186                 N4    C A  207              
HYDBND       N1    G A  186                 N3    C A  207              
HYDBND       N2    G A  186                 O2    C A  207              
HYDBND       O6    G A  187                 N4    C A  206              
HYDBND       N1    G A  187                 N3    C A  206              
HYDBND       N2    G A  187                 O2    C A  206              
HYDBND       O6    G A  188                 N4    C A  205              
HYDBND       N1    G A  188                 N3    C A  205              
HYDBND       O6    G A  190                 N4    C A  180              
HYDBND       N1    G A  190                 N3    C A  180              
HYDBND       N2    G A  190                 O2    C A  180              
HYDBND       O2    C A  191                 N2    G A  179              
HYDBND       N3    C A  191                 N1    G A  179              
HYDBND       N4    C A  191                 O6    G A  179              
HYDBND       O2    C A  192                 N2    G A  178              
HYDBND       O2    C A  192                 N2    G A  179              
HYDBND       N3    C A  192                 N1    G A  178              
HYDBND       N4    C A  192                 O6    G A  178              
HYDBND       N3    C A  205                 N1    G A  188              
HYDBND       N4    C A  205                 O6    G A  188              
HYDBND       O2    C A  206                 N2    G A  187              
HYDBND       N3    C A  206                 N1    G A  187              
HYDBND       N4    C A  206                 O6    G A  187              
HYDBND       O2    C A  207                 N2    G A  186              
HYDBND       N3    C A  207                 N1    G A  186              
HYDBND       N4    C A  207                 O6    G A  186              
HYDBND       N3    U A  208                 N1    A A  185              
HYDBND       O4    U A  208                 N6    A A  185              
HYDBND       O2    C A  209                 N2    G A  184              
HYDBND       N3    C A  209                 N1    G A  184              
HYDBND       N4    C A  209                 O6    G A  184              
HYDBND       O2    C A  210                 N2    G A  184              
HYDBND       N3    C A  210                 N1    G A  183              
HYDBND       N4    C A  210                 O6    G A  183              
HYDBND       O6    G B    1                 N4    C B   18              
HYDBND       N1    G B    1                 N3    C B   18              
HYDBND       N2    G B    1                 O2    C B   18              
HYDBND       N3    U B    2                 N1    A B   17              
HYDBND       O4    U B    2                 N6    A B   17              
HYDBND       O2    C B    4                 N2    G B   15              
HYDBND       N3    C B    4                 N1    G B   15              
HYDBND       N4    C B    4                 O6    G B   15              
HYDBND       O6    G B    5                 N4    C B   14              
HYDBND       N1    G B    5                 N3    C B   14              
HYDBND       N2    G B    5                 O2    C B   14              
HYDBND       N2    G B    6                 O2    C B   13              
HYDBND       O2    C B    7                 N2    G B   12              
HYDBND       N3    C B    7                 N1    G B   12              
HYDBND       N4    C B    7                 O6    G B   12              
HYDBND       O6    G B   12                 N4    C B    7              
HYDBND       N1    G B   12                 N3    C B    7              
HYDBND       N2    G B   12                 O2    C B    7              
HYDBND       O2    C B   13                 N2    G B    6              
HYDBND       O2    C B   14                 N2    G B    5              
HYDBND       N3    C B   14                 N1    G B    5              
HYDBND       N4    C B   14                 O6    G B    5              
HYDBND       O6    G B   15                 N4    C B    4              
HYDBND       N1    G B   15                 N3    C B    4              
HYDBND       N2    G B   15                 O2    C B    4              
HYDBND       N6    A B   17                 O4    U B    2              
HYDBND       N1    A B   17                 N3    U B    2              
HYDBND       O2    C B   18                 N2    G B    1              
HYDBND       N3    C B   18                 N1    G B    1              
HYDBND       N4    C B   18                 O6    G B    1              
HYDBND       O2    C B   56                 N2    G B   72              
HYDBND       N3    C B   56                 N1    G B   72              
HYDBND       N4    C B   56                 O6    G B   72              
HYDBND       O2    C B   57                 N2    G B   71              
HYDBND       N3    C B   57                 N1    G B   71              
HYDBND       N4    C B   57                 O6    G B   71              
HYDBND       O6    G B   58                 N4    C B   70              
HYDBND       N1    G B   58                 N3    C B   70              
HYDBND       N2    G B   58                 N3    C B   70              
HYDBND       N2    G B   58                 O2    C B   70              
HYDBND       O6    G B   59                 N4    C B   69              
HYDBND       N1    G B   59                 N3    C B   69              
HYDBND       O6    G B   60                 N4    C B   68              
HYDBND       N1    G B   60                 N3    C B   68              
HYDBND       N2    G B   60                 O2    C B   68              
HYDBND       O2    C B   68                 N2    G B   60              
HYDBND       N3    C B   68                 N1    G B   60              
HYDBND       N4    C B   68                 O6    G B   60              
HYDBND       N3    C B   69                 N1    G B   59              
HYDBND       N4    C B   69                 O6    G B   59              
HYDBND       O2    C B   70                 N2    G B   58              
HYDBND       N3    C B   70                 N1    G B   58              
HYDBND       N3    C B   70                 N2    G B   58              
HYDBND       N4    C B   70                 O6    G B   58              
HYDBND       O6    G B   71                 N4    C B   57              
HYDBND       N1    G B   71                 N3    C B   57              
HYDBND       N2    G B   71                 O2    C B   57              
HYDBND       O6    G B   72                 N4    C B   56              
HYDBND       N1    G B   72                 N3    C B   56              
HYDBND       N2    G B   72                 O2    C B   56              
CRYST1    1.000    1.000    1.000  90.00  90.00  90.00 P 1           1
ORIGX1      1.000000  0.000000  0.000000        0.00000
ORIGX2      0.000000  1.000000  0.000000        0.00000
ORIGX3      0.000000  0.000000  1.000000        0.00000
SCALE1      1.000000  0.000000  0.000000        0.00000
SCALE2      0.000000  1.000000  0.000000        0.00000
SCALE3      0.000000  0.000000  1.000000        0.00000
ATOM      1  O3P   G A   1     103.249  33.827  23.917  1.00  0.00           O  
ATOM      2  P     G A   1     102.872  33.740  22.364  1.00  0.00           P  
ATOM      3  O1P   G A   1     101.461  33.305  22.278  1.00  0.00           O  
ATOM      4  O2P   G A   1     103.921  32.986  21.640  1.00  0.00           O  
ATOM      5  O5*   G A   1     103.285  33.809  23.917  1.00  0.00           O  
ATOM      6  C5*   G A   1     104.573  34.292  24.306  1.00  0.00           C  
ATOM      7  C4*   G A   1     104.670  34.490  25.817  1.00  0.00           C  
ATOM      8  O4*   G A   1     103.861  35.596  26.246  1.00  0.00           O  
ATOM      9  C3*   G A   1     104.150  33.269  26.568  1.00  0.00           C  
ATOM     10  O3*   G A   1     105.264  32.449  26.934  1.00  0.00           O  
ATOM     11  C2*   G A   1     103.556  33.871  27.829  1.00  0.00           C  
ATOM     12  O2*   G A   1     104.553  34.092  28.835  1.00  0.00           O  
ATOM     13  C1*   G A   1     102.988  35.183  27.309  1.00  0.00           C  
ATOM     14  N9    G A   1     101.592  35.004  26.820  1.00  0.00           N  
ATOM     15  C8    G A   1     101.113  35.022  25.528  1.00  0.00           C  
ATOM     16  N7    G A   1      99.819  34.830  25.437  1.00  0.00           N  
ATOM     17  C5    G A   1      99.412  34.675  26.761  1.00  0.00           C  
ATOM     18  C6    G A   1      98.121  34.439  27.299  1.00  0.00           C  
ATOM     19  O6    G A   1      97.051  34.317  26.708  1.00  0.00           O  
ATOM     20  N1    G A   1      98.158  34.346  28.697  1.00  0.00           N  
ATOM     21  C2    G A   1      99.293  34.465  29.474  1.00  0.00           C  
ATOM     22  N2    G A   1      99.118  34.344  30.791  1.00  0.00           N  
ATOM     23  N3    G A   1     100.505  34.685  28.968  1.00  0.00           N  
ATOM     24  C4    G A   1     100.487  34.779  27.612  1.00  0.00           C  
ATOM     25  P     G A   2     105.085  30.856  27.102  1.00  0.00           P  
ATOM     26  O1P   G A   2     104.322  30.350  25.940  1.00  0.00           O  
ATOM     27  O2P   G A   2     106.408  30.273  27.427  1.00  0.00           O  
ATOM     28  O5*   G A   2     104.149  30.743  28.409  1.00  0.00           O  
ATOM     29  C5*   G A   2     104.652  31.105  29.698  1.00  0.00           C  
ATOM     30  C4*   G A   2     103.547  31.132  30.754  1.00  0.00           C  
ATOM     31  O4*   G A   2     102.507  32.043  30.399  1.00  0.00           O  
ATOM     32  C3*   G A   2     102.872  29.778  30.882  1.00  0.00           C  
ATOM     33  O3*   G A   2     103.560  29.028  31.887  1.00  0.00           O  
ATOM     34  C2*   G A   2     101.484  30.131  31.398  1.00  0.00           C  
ATOM     35  O2*   G A   2     101.456  30.196  32.830  1.00  0.00           O  
ATOM     36  C1*   G A   2     101.228  31.505  30.776  1.00  0.00           C  
ATOM     37  N9    G A   2     100.327  31.400  29.594  1.00  0.00           N  
ATOM     38  C8    G A   2     100.651  31.285  28.260  1.00  0.00           C  
ATOM     39  N7    G A   2      99.612  31.213  27.463  1.00  0.00           N  
ATOM     40  C5    G A   2      98.523  31.285  28.331  1.00  0.00           C  
ATOM     41  C6    G A   2      97.132  31.257  28.055  1.00  0.00           C  
ATOM     42  O6    G A   2      96.563  31.162  26.971  1.00  0.00           O  
ATOM     43  N1    G A   2      96.375  31.357  29.231  1.00  0.00           N  
ATOM     44  C2    G A   2      96.895  31.468  30.506  1.00  0.00           C  
ATOM     45  N2    G A   2      96.005  31.551  31.497  1.00  0.00           N  
ATOM     46  N3    G A   2      98.200  31.494  30.763  1.00  0.00           N  
ATOM     47  C4    G A   2      98.949  31.399  29.633  1.00  0.00           C  
ATOM     48  P     G A   3     103.599  27.419  31.831  1.00  0.00           P  
ATOM     49  O1P   G A   3     103.598  27.003  30.408  1.00  0.00           O  
ATOM     50  O2P   G A   3     104.674  26.950  32.734  1.00  0.00           O  
ATOM     51  O5*   G A   3     102.182  27.014  32.481  1.00  0.00           O  
ATOM     52  C5*   G A   3     101.095  26.578  31.661  1.00  0.00           C  
ATOM     53  C4*   G A   3      99.792  26.508  32.454  1.00  0.00           C  
ATOM     54  O4*   G A   3      99.018  27.704  32.299  1.00  0.00           O  
ATOM     55  C3*   G A   3      98.902  25.383  31.955  1.00  0.00           C  
ATOM     56  O3*   G A   3      99.199  24.204  32.708  1.00  0.00           O  
ATOM     57  C2*   G A   3      97.515  25.866  32.332  1.00  0.00           C  
ATOM     58  O2*   G A   3      97.200  25.561  33.696  1.00  0.00           O  
ATOM     59  C1*   G A   3      97.631  27.371  32.109  1.00  0.00           C  
ATOM     60  N9    G A   3      97.171  27.745  30.743  1.00  0.00           N  
ATOM     61  C8    G A   3      97.917  28.100  29.640  1.00  0.00           C  
ATOM     62  N7    G A   3      97.199  28.374  28.576  1.00  0.00           N  
ATOM     63  C5    G A   3      95.885  28.187  29.006  1.00  0.00           C  
ATOM     64  C6    G A   3      94.664  28.333  28.299  1.00  0.00           C  
ATOM     65  O6    G A   3      94.485  28.664  27.130  1.00  0.00           O  
ATOM     66  N1    G A   3      93.563  28.044  29.117  1.00  0.00           N  
ATOM     67  C2    G A   3      93.632  27.662  30.442  1.00  0.00           C  
ATOM     68  N2    G A   3      92.466  27.431  31.048  1.00  0.00           N  
ATOM     69  N3    G A   3      94.779  27.525  31.104  1.00  0.00           N  
ATOM     70  C4    G A   3      95.858  27.803  30.326  1.00  0.00           C  
ATOM     71  P     G A   4      99.054  22.745  32.038  1.00  0.00           P  
ATOM     72  O1P   G A   4      99.587  22.812  30.659  1.00  0.00           O  
ATOM     73  O2P   G A   4      99.587  21.742  32.988  1.00  0.00           O  
ATOM     74  O5*   G A   4      97.458  22.560  31.951  1.00  0.00           O  
ATOM     75  C5*   G A   4      96.673  22.462  33.144  1.00  0.00           C  
ATOM     76  C4*   G A   4      95.194  22.240  32.836  1.00  0.00           C  
ATOM     77  O4*   G A   4      94.562  23.442  32.393  1.00  0.00           O  
ATOM     78  C3*   G A   4      95.010  21.255  31.695  1.00  0.00           C  
ATOM     79  O3*   G A   4      94.946  19.935  32.243  1.00  0.00           O  
ATOM     80  C2*   G A   4      93.643  21.627  31.148  1.00  0.00           C  
ATOM     81  O2*   G A   4      92.588  20.967  31.859  1.00  0.00           O  
ATOM     82  C1*   G A   4      93.599  23.141  31.365  1.00  0.00           C  
ATOM     83  N9    G A   4      93.915  23.861  30.100  1.00  0.00           N  
ATOM     84  C8    G A   4      95.124  24.353  29.657  1.00  0.00           C  
ATOM     85  N7    G A   4      95.063  24.942  28.486  1.00  0.00           N  
ATOM     86  C5    G A   4      93.719  24.832  28.129  1.00  0.00           C  
ATOM     87  C6    G A   4      93.043  25.282  26.967  1.00  0.00           C  
ATOM     88  O6    G A   4      93.497  25.882  25.995  1.00  0.00           O  
ATOM     89  N1    G A   4      91.679  24.962  27.011  1.00  0.00           N  
ATOM     90  C2    G A   4      91.051  24.293  28.043  1.00  0.00           C  
ATOM     91  N2    G A   4      89.741  24.082  27.895  1.00  0.00           N  
ATOM     92  N3    G A   4      91.687  23.870  29.134  1.00  0.00           N  
ATOM     93  C4    G A   4      93.011  24.174  29.107  1.00  0.00           C  
ATOM     94  P     C A   5      95.545  18.681  31.426  1.00  0.00           P  
ATOM     95  O1P   C A   5      96.676  19.160  30.599  1.00  0.00           O  
ATOM     96  O2P   C A   5      95.746  17.564  32.377  1.00  0.00           O  
ATOM     97  O5*   C A   5      94.330  18.295  30.444  1.00  0.00           O  
ATOM     98  C5*   C A   5      93.076  17.860  30.978  1.00  0.00           C  
ATOM     99  C4*   C A   5      91.984  17.861  29.914  1.00  0.00           C  
ATOM    100  O4*   C A   5      91.792  19.167  29.366  1.00  0.00           O  
ATOM    101  C3*   C A   5      92.368  16.982  28.739  1.00  0.00           C  
ATOM    102  O3*   C A   5      91.885  15.659  28.986  1.00  0.00           O  
ATOM    103  C2*   C A   5      91.574  17.587  27.592  1.00  0.00           C  
ATOM    104  O2*   C A   5      90.249  17.048  27.526  1.00  0.00           O  
ATOM    105  C1*   C A   5      91.554  19.073  27.950  1.00  0.00           C  
ATOM    106  N1    C A   5      92.587  19.818  27.177  1.00  0.00           N  
ATOM    107  C2    C A   5      92.246  20.270  25.906  1.00  0.00           C  
ATOM    108  O2    C A   5      91.110  20.037  25.475  1.00  0.00           O  
ATOM    109  N3    C A   5      93.173  20.951  25.185  1.00  0.00           N  
ATOM    110  C4    C A   5      94.392  21.183  25.687  1.00  0.00           C  
ATOM    111  N4    C A   5      95.261  21.852  24.944  1.00  0.00           N  
ATOM    112  C5    C A   5      94.763  20.727  26.993  1.00  0.00           C  
ATOM    113  C6    C A   5      93.823  20.048  27.697  1.00  0.00           C  
ATOM    114  P     C A   6      92.595  14.388  28.298  1.00  0.00           P  
ATOM    115  O1P   C A   6      94.030  14.698  28.113  1.00  0.00           O  
ATOM    116  O2P   C A   6      92.192  13.174  29.044  1.00  0.00           O  
ATOM    117  O5*   C A   6      91.897  14.342  26.849  1.00  0.00           O  
ATOM    118  C5*   C A   6      90.590  13.785  26.690  1.00  0.00           C  
ATOM    119  C4*   C A   6      90.045  14.025  25.287  1.00  0.00           C  
ATOM    120  O4*   C A   6      89.989  15.421  24.980  1.00  0.00           O  
ATOM    121  C3*   C A   6      90.951  13.412  24.233  1.00  0.00           C  
ATOM    122  O3*   C A   6      90.497  12.083  23.961  1.00  0.00           O  
ATOM    123  C2*   C A   6      90.688  14.278  23.013  1.00  0.00           C  
ATOM    124  O2*   C A   6      89.554  13.815  22.270  1.00  0.00           O  
ATOM    125  C1*   C A   6      90.431  15.649  23.631  1.00  0.00           C  
ATOM    126  N1    C A   6      91.666  16.481  23.599  1.00  0.00           N  
ATOM    127  C2    C A   6      91.760  17.466  22.620  1.00  0.00           C  
ATOM    128  O2    C A   6      90.824  17.608  21.825  1.00  0.00           O  
ATOM    129  N3    C A   6      92.878  18.235  22.573  1.00  0.00           N  
ATOM    130  C4    C A   6      93.871  18.050  23.453  1.00  0.00           C  
ATOM    131  N4    C A   6      94.940  18.826  23.366  1.00  0.00           N  
ATOM    132  C5    C A   6      93.794  17.042  24.468  1.00  0.00           C  
ATOM    133  C6    C A   6      92.669  16.284  24.497  1.00  0.00           C  
ATOM    134  P     G A   7      91.519  10.903  23.626  1.00  0.00           P  
ATOM    135  O1P   G A   7      92.762  11.342  24.295  1.00  0.00           O  
ATOM    136  O2P   G A   7      91.071   9.526  23.936  1.00  0.00           O  
ATOM    137  O5*   G A   7      91.661  11.081  22.042  1.00  0.00           O  
ATOM    138  C5*   G A   7      90.528  10.795  21.202  1.00  0.00           C  
ATOM    139  C4*   G A   7      90.847  11.150  19.762  1.00  0.00           C  
ATOM    140  O4*   G A   7      90.980  12.597  19.654  1.00  0.00           O  
ATOM    141  C3*   G A   7      92.173  10.615  19.223  1.00  0.00           C  
ATOM    142  O3*   G A   7      92.047   9.306  18.763  1.00  0.00           O  
ATOM    143  C2*   G A   7      92.483  11.606  18.103  1.00  0.00           C  
ATOM    144  O2*   G A   7      91.684  11.344  16.963  1.00  0.00           O  
ATOM    145  C1*   G A   7      91.984  12.916  18.705  1.00  0.00           C  
ATOM    146  N9    G A   7      93.044  13.697  19.402  1.00  0.00           N  
ATOM    147  C8    G A   7      93.249  13.873  20.753  1.00  0.00           C  
ATOM    148  N7    G A   7      94.284  14.627  21.042  1.00  0.00           N  
ATOM    149  C5    G A   7      94.799  14.974  19.793  1.00  0.00           C  
ATOM    150  C6    G A   7      95.919  15.777  19.459  1.00  0.00           C  
ATOM    151  O6    G A   7      96.701  16.359  20.207  1.00  0.00           O  
ATOM    152  N1    G A   7      96.086  15.870  18.071  1.00  0.00           N  
ATOM    153  C2    G A   7      95.277  15.265  17.128  1.00  0.00           C  
ATOM    154  N2    G A   7      95.605  15.476  15.852  1.00  0.00           N  
ATOM    155  N3    G A   7      94.227  14.511  17.443  1.00  0.00           N  
ATOM    156  C4    G A   7      94.049  14.412  18.787  1.00  0.00           C  
ATOM    157  P     A A   8      91.362   8.465  19.970  1.00  0.00           P  
ATOM    158  O1P   A A   8      90.535   9.505  20.923  1.00  0.00           O  
ATOM    159  O2P   A A   8      90.989   7.009  19.207  1.00  0.00           O  
ATOM    160  O5*   A A   8      92.268   8.461  21.337  1.00  0.00           O  
ATOM    161  C5*   A A   8      92.815   7.327  22.389  1.00  0.00           C  
ATOM    162  C4*   A A   8      93.942   6.784  22.294  1.00  0.00           C  
ATOM    163  O4*   A A   8      94.011   5.497  21.618  1.00  0.00           O  
ATOM    164  C3*   A A   8      95.289   6.899  23.005  1.00  0.00           C  
ATOM    165  O3*   A A   8      95.222   7.769  24.093  1.00  0.00           O  
ATOM    166  C2*   A A   8      95.556   5.454  23.421  1.00  0.00           C  
ATOM    167  O2*   A A   8      94.769   5.100  24.546  1.00  0.00           O  
ATOM    168  C1*   A A   8      95.001   4.685  22.228  1.00  0.00           C  
ATOM    169  N9    A A   8      95.960   4.366  21.134  1.00  0.00           N  
ATOM    170  C8    A A   8      96.065   4.929  19.882  1.00  0.00           C  
ATOM    171  N7    A A   8      97.015   4.424  19.156  1.00  0.00           N  
ATOM    172  C5    A A   8      97.586   3.459  19.973  1.00  0.00           C  
ATOM    173  C6    A A   8      98.652   2.565  19.783  1.00  0.00           C  
ATOM    174  N6    A A   8      99.365   2.496  18.649  1.00  0.00           N  
ATOM    175  N1    A A   8      98.959   1.741  20.800  1.00  0.00           N  
ATOM    176  C2    A A   8      98.247   1.814  21.924  1.00  0.00           C  
ATOM    177  N3    A A   8      97.236   2.604  22.216  1.00  0.00           N  
ATOM    178  C4    A A   8      96.949   3.419  21.180  1.00  0.00           C  
ATOM    179  P     U A   9      96.585   7.299  24.960  1.00  0.00           P  
ATOM    180  O1P   U A   9      97.429   6.092  24.814  1.00  0.00           O  
ATOM    181  O2P   U A   9      97.150   8.551  24.410  1.00  0.00           O  
ATOM    182  O5*   U A   9      97.109   6.804  26.433  1.00  0.00           O  
ATOM    183  C5*   U A   9      96.215   7.874  26.792  1.00  0.00           C  
ATOM    184  C4*   U A   9      95.890   7.808  28.270  1.00  0.00           C  
ATOM    185  O4*   U A   9      95.095   6.616  28.525  1.00  0.00           O  
ATOM    186  C3*   U A   9      97.088   7.658  29.209  1.00  0.00           C  
ATOM    187  O3*   U A   9      97.668   8.892  29.497  1.00  0.00           O  
ATOM    188  C2*   U A   9      96.455   7.005  30.433  1.00  0.00           C  
ATOM    189  O2*   U A   9      95.726   7.955  31.190  1.00  0.00           O  
ATOM    190  C1*   U A   9      95.432   6.072  29.789  1.00  0.00           C  
ATOM    191  N1    U A   9      95.937   4.687  29.577  1.00  0.00           N  
ATOM    192  C2    U A   9      96.184   4.302  28.281  1.00  0.00           C  
ATOM    193  O2    U A   9      96.008   5.039  27.326  1.00  0.00           O  
ATOM    194  N3    U A   9      96.651   3.012  28.124  1.00  0.00           N  
ATOM    195  C4    U A   9      96.886   2.097  29.130  1.00  0.00           C  
ATOM    196  O4    U A   9      97.305   0.968  28.866  1.00  0.00           O  
ATOM    197  C5    U A   9      96.597   2.592  30.455  1.00  0.00           C  
ATOM    198  C6    U A   9      96.141   3.843  30.637  1.00  0.00           C  
ATOM    199  P     C A  10      99.120   9.032  29.522  1.00  0.00           P  
ATOM    200  O1P   C A  10     100.066   8.140  29.221  1.00  0.00           O  
ATOM    201  O2P   C A  10      99.521  10.138  28.457  1.00  0.00           O  
ATOM    202  O5*   C A  10      99.846  10.020  29.839  1.00  0.00           O  
ATOM    203  C5*   C A  10     100.386   8.723  30.414  1.00  0.00           C  
ATOM    204  C4*   C A  10      99.852   8.946  31.816  1.00  0.00           C  
ATOM    205  O4*   C A  10      98.802   7.971  32.078  1.00  0.00           O  
ATOM    206  C3*   C A  10     100.852   8.726  32.952  1.00  0.00           C  
ATOM    207  O3*   C A  10     101.626   9.862  33.179  1.00  0.00           O  
ATOM    208  C2*   C A  10      99.933   8.393  34.125  1.00  0.00           C  
ATOM    209  O2*   C A  10      99.315   9.567  34.628  1.00  0.00           O  
ATOM    210  C1*   C A  10      98.843   7.577  33.440  1.00  0.00           C  
ATOM    211  N1    C A  10      99.079   6.107  33.486  1.00  0.00           N  
ATOM    212  C2    C A  10      99.396   5.463  32.294  1.00  0.00           C  
ATOM    213  O2    C A  10      99.468   6.131  31.256  1.00  0.00           O  
ATOM    214  N3    C A  10      99.614   4.123  32.314  1.00  0.00           N  
ATOM    215  C4    C A  10      99.527   3.434  33.459  1.00  0.00           C  
ATOM    216  N4    C A  10      99.749   2.130  33.426  1.00  0.00           N  
ATOM    217  C5    C A  10      99.202   4.078  34.697  1.00  0.00           C  
ATOM    218  C6    C A  10      98.987   5.417  34.655  1.00  0.00           C  
ATOM    219  P     A A  11     102.501   9.891  33.592  1.00  0.00           P  
ATOM    220  O1P   A A  11     103.032  10.105  33.128  1.00  0.00           O  
ATOM    221  O2P   A A  11     102.422  10.493  34.030  1.00  0.00           O  
ATOM    222  O5*   A A  11     103.169   8.937  34.690  1.00  0.00           O  
ATOM    223  C5*   A A  11     104.606   8.875  34.781  1.00  0.00           C  
ATOM    224  C4*   A A  11     105.012   8.015  35.961  1.00  0.00           C  
ATOM    225  O4*   A A  11     104.636   8.697  37.191  1.00  0.00           O  
ATOM    226  C3*   A A  11     104.321   6.655  36.067  1.00  0.00           C  
ATOM    227  O3*   A A  11     104.955   5.695  35.282  1.00  0.00           O  
ATOM    228  C2*   A A  11     104.425   6.359  37.561  1.00  0.00           C  
ATOM    229  O2*   A A  11     105.738   5.941  37.899  1.00  0.00           O  
ATOM    230  C1*   A A  11     104.232   7.747  38.165  1.00  0.00           C  
ATOM    231  N9    A A  11     102.821   8.044  38.540  1.00  0.00           N  
ATOM    232  C8    A A  11     102.337   9.000  39.405  1.00  0.00           C  
ATOM    233  N7    A A  11     101.044   9.002  39.516  1.00  0.00           N  
ATOM    234  C5    A A  11     100.632   7.982  38.671  1.00  0.00           C  
ATOM    235  C6    A A  11      99.364   7.477  38.342  1.00  0.00           C  
ATOM    236  N6    A A  11      98.222   7.959  38.853  1.00  0.00           N  
ATOM    237  N1    A A  11      99.311   6.457  37.467  1.00  0.00           N  
ATOM    238  C2    A A  11     100.449   5.983  36.962  1.00  0.00           C  
ATOM    239  N3    A A  11     101.685   6.372  37.193  1.00  0.00           N  
ATOM    240  C4    A A  11     101.709   7.394  38.072  1.00  0.00           C  
ATOM    241  P     G A  12     104.062   3.959  35.957  1.00  0.00           P  
ATOM    242  O1P   G A  12     104.277   4.016  34.513  1.00  0.00           O  
ATOM    243  O2P   G A  12     104.609   2.970  36.714  1.00  0.00           O  
ATOM    244  O5*   G A  12     102.548   3.839  36.025  1.00  0.00           O  
ATOM    245  C5*   G A  12     102.539   2.533  34.658  1.00  0.00           C  
ATOM    246  C4*   G A  12     103.641   1.611  34.116  1.00  0.00           C  
ATOM    247  O4*   G A  12     104.925   2.144  33.700  1.00  0.00           O  
ATOM    248  C3*   G A  12     103.973   0.572  35.170  1.00  0.00           C  
ATOM    249  O3*   G A  12     103.630  -0.729  34.713  1.00  0.00           O  
ATOM    250  C2*   G A  12     105.454   0.685  35.371  1.00  0.00           C  
ATOM    251  O2*   G A  12     106.043  -0.464  35.985  1.00  0.00           O  
ATOM    252  C1*   G A  12     105.903   1.110  33.984  1.00  0.00           C  
ATOM    253  N9    G A  12     107.304   1.610  33.899  1.00  0.00           N  
ATOM    254  C8    G A  12     108.125   2.072  34.904  1.00  0.00           C  
ATOM    255  N7    G A  12     109.315   2.442  34.492  1.00  0.00           N  
ATOM    256  C5    G A  12     109.278   2.208  33.118  1.00  0.00           C  
ATOM    257  C6    G A  12     110.273   2.414  32.129  1.00  0.00           C  
ATOM    258  O6    G A  12     111.413   2.853  32.263  1.00  0.00           O  
ATOM    259  N1    G A  12     109.816   2.042  30.858  1.00  0.00           N  
ATOM    260  C2    G A  12     108.562   1.537  30.578  1.00  0.00           C  
ATOM    261  N2    G A  12     108.319   1.242  29.299  1.00  0.00           N  
ATOM    262  N3    G A  12     107.628   1.343  31.507  1.00  0.00           N  
ATOM    263  C4    G A  12     108.055   1.700  32.747  1.00  0.00           C  
ATOM    264  P     C A  13     102.213  -1.413  34.791  1.00  0.00           P  
ATOM    265  O1P   C A  13     101.165  -1.250  35.675  1.00  0.00           O  
ATOM    266  O2P   C A  13     101.724  -0.596  33.554  1.00  0.00           O  
ATOM    267  O5*   C A  13     102.334  -2.760  34.371  1.00  0.00           O  
ATOM    268  C5*   C A  13     102.404  -2.793  32.938  1.00  0.00           C  
ATOM    269  C4*   C A  13     103.035  -4.086  32.455  1.00  0.00           C  
ATOM    270  O4*   C A  13     104.357  -4.201  32.992  1.00  0.00           O  
ATOM    271  C3*   C A  13     102.269  -5.324  32.908  1.00  0.00           C  
ATOM    272  O3*   C A  13     102.189  -6.326  31.872  1.00  0.00           O  
ATOM    273  C2*   C A  13     103.027  -5.806  34.124  1.00  0.00           C  
ATOM    274  O2*   C A  13     102.935  -7.212  34.370  1.00  0.00           O  
ATOM    275  C1*   C A  13     104.438  -5.438  33.715  1.00  0.00           C  
ATOM    276  N1    C A  13     105.336  -5.154  34.869  1.00  0.00           N  
ATOM    277  C2    C A  13     106.686  -5.465  34.734  1.00  0.00           C  
ATOM    278  O2    C A  13     107.080  -5.959  33.671  1.00  0.00           O  
ATOM    279  N3    C A  13     107.520  -5.215  35.775  1.00  0.00           N  
ATOM    280  C4    C A  13     107.054  -4.678  36.910  1.00  0.00           C  
ATOM    281  N4    C A  13     107.909  -4.453  37.895  1.00  0.00           N  
ATOM    282  C5    C A  13     105.669  -4.350  37.069  1.00  0.00           C  
ATOM    283  C6    C A  13     104.851  -4.609  36.018  1.00  0.00           C  
ATOM    284  P     A A  14     102.750  -5.797  30.419  1.00  0.00           P  
ATOM    285  O1P   A A  14     101.677  -5.499  30.203  1.00  0.00           O  
ATOM    286  O2P   A A  14     103.207  -4.585  30.597  1.00  0.00           O  
ATOM    287  O5*   A A  14     102.917  -7.255  29.269  1.00  0.00           O  
ATOM    288  C5*   A A  14     103.766  -7.307  27.390  1.00  0.00           C  
ATOM    289  C4*   A A  14     104.743  -6.160  27.228  1.00  0.00           C  
ATOM    290  O4*   A A  14     105.460  -5.971  28.482  1.00  0.00           O  
ATOM    291  C3*   A A  14     105.854  -6.375  26.197  1.00  0.00           C  
ATOM    292  O3*   A A  14     105.428  -6.053  24.909  1.00  0.00           O  
ATOM    293  C2*   A A  14     106.945  -5.434  26.704  1.00  0.00           C  
ATOM    294  O2*   A A  14     106.639  -4.090  26.388  1.00  0.00           O  
ATOM    295  C1*   A A  14     106.798  -5.582  28.215  1.00  0.00           C  
ATOM    296  N9    A A  14     107.702  -6.606  28.809  1.00  0.00           N  
ATOM    297  C8    A A  14     107.397  -7.863  29.280  1.00  0.00           C  
ATOM    298  N7    A A  14     108.420  -8.516  29.740  1.00  0.00           N  
ATOM    299  C5    A A  14     109.482  -7.640  29.567  1.00  0.00           C  
ATOM    300  C6    A A  14     110.852  -7.742  29.859  1.00  0.00           C  
ATOM    301  N6    A A  14     111.410  -8.827  30.416  1.00  0.00           N  
ATOM    302  N1    A A  14     111.629  -6.686  29.559  1.00  0.00           N  
ATOM    303  C2    A A  14     111.069  -5.612  29.006  1.00  0.00           C  
ATOM    304  N3    A A  14     109.809  -5.403  28.689  1.00  0.00           N  
ATOM    305  C4    A A  14     109.052  -6.475  29.000  1.00  0.00           C  
ATOM    306  P     U A  15     104.257  -6.041  23.473  1.00  0.00           P  
ATOM    307  O1P   U A  15     104.788  -5.258  21.973  1.00  0.00           O  
ATOM    308  O2P   U A  15     104.782  -7.320  21.939  1.00  0.00           O  
ATOM    309  O5*   U A  15     102.966  -6.267  23.956  1.00  0.00           O  
ATOM    310  C5*   U A  15     103.337  -6.920  25.183  1.00  0.00           C  
ATOM    311  C4*   U A  15     102.582  -6.307  26.345  1.00  0.00           C  
ATOM    312  O4*   U A  15     103.054  -4.942  26.544  1.00  0.00           O  
ATOM    313  C3*   U A  15     101.072  -6.145  26.151  1.00  0.00           C  
ATOM    314  O3*   U A  15      99.934  -7.264  25.577  1.00  0.00           O  
ATOM    315  C2*   U A  15     100.746  -5.000  27.107  1.00  0.00           C  
ATOM    316  O2*   U A  15     100.727  -5.456  28.449  1.00  0.00           O  
ATOM    317  C1*   U A  15     101.977  -4.114  26.954  1.00  0.00           C  
ATOM    318  N1    U A  15     101.817  -3.032  25.942  1.00  0.00           N  
ATOM    319  C2    U A  15     101.022  -1.966  26.287  1.00  0.00           C  
ATOM    320  O2    U A  15     100.459  -1.880  27.365  1.00  0.00           O  
ATOM    321  N3    U A  15     100.898  -0.983  25.325  1.00  0.00           N  
ATOM    322  C4    U A  15     101.487  -0.979  24.077  1.00  0.00           C  
ATOM    323  O4    U A  15     101.301  -0.041  23.299  1.00  0.00           O  
ATOM    324  C5    U A  15     102.302  -2.140  23.807  1.00  0.00           C  
ATOM    325  C6    U A  15     102.440  -3.111  24.725  1.00  0.00           C  
ATOM    326  P     C A  16      99.860  -6.203  24.165  1.00  0.00           P  
ATOM    327  O1P   C A  16      99.815  -7.584  23.621  1.00  0.00           O  
ATOM    328  O2P   C A  16      99.695  -6.002  25.620  1.00  0.00           O  
ATOM    329  O5*   C A  16      98.564  -5.319  23.749  1.00  0.00           O  
ATOM    330  C5*   C A  16      98.268  -4.178  24.480  1.00  0.00           C  
ATOM    331  C4*   C A  16      97.663  -3.125  23.554  1.00  0.00           C  
ATOM    332  O4*   C A  16      98.699  -2.659  22.667  1.00  0.00           O  
ATOM    333  C3*   C A  16      96.606  -3.691  22.647  1.00  0.00           C  
ATOM    334  O3*   C A  16      95.405  -3.566  23.307  1.00  0.00           O  
ATOM    335  C2*   C A  16      96.687  -2.769  21.447  1.00  0.00           C  
ATOM    336  O2*   C A  16      96.079  -1.519  21.720  1.00  0.00           O  
ATOM    337  C1*   C A  16      98.196  -2.584  21.350  1.00  0.00           C  
ATOM    338  N1    C A  16      98.895  -3.616  20.535  1.00  0.00           N  
ATOM    339  C2    C A  16      98.717  -3.584  19.155  1.00  0.00           C  
ATOM    340  O2    C A  16      97.994  -2.707  18.667  1.00  0.00           O  
ATOM    341  N3    C A  16      99.346  -4.516  18.394  1.00  0.00           N  
ATOM    342  C4    C A  16     100.122  -5.449  18.960  1.00  0.00           C  
ATOM    343  N4    C A  16     100.713  -6.335  18.174  1.00  0.00           N  
ATOM    344  C5    C A  16     100.318  -5.500  20.378  1.00  0.00           C  
ATOM    345  C6    C A  16      99.681  -4.560  21.120  1.00  0.00           C  
ATOM    346  P     G A  17      94.435  -4.898  23.326  1.00  0.00           P  
ATOM    347  O1P   G A  17      95.290  -6.107  23.137  1.00  0.00           O  
ATOM    348  O2P   G A  17      93.569  -4.773  24.523  1.00  0.00           O  
ATOM    349  O5*   G A  17      93.547  -4.630  21.971  1.00  0.00           O  
ATOM    350  C5*   G A  17      92.713  -3.510  21.915  1.00  0.00           C  
ATOM    351  C4*   G A  17      92.166  -3.464  20.501  1.00  0.00           C  
ATOM    352  O4*   G A  17      93.239  -3.068  19.619  1.00  0.00           O  
ATOM    353  C3*   G A  17      91.732  -4.848  20.042  1.00  0.00           C  
ATOM    354  O3*   G A  17      90.365  -5.078  20.420  1.00  0.00           O  
ATOM    355  C2*   G A  17      92.103  -4.910  18.557  1.00  0.00           C  
ATOM    356  O2*   G A  17      91.068  -4.684  17.620  1.00  0.00           O  
ATOM    357  C1*   G A  17      93.158  -3.800  18.423  1.00  0.00           C  
ATOM    358  N9    G A  17      94.521  -4.290  18.077  1.00  0.00           N  
ATOM    359  C8    G A  17      95.263  -5.289  18.668  1.00  0.00           C  
ATOM    360  N7    G A  17      96.440  -5.477  18.119  1.00  0.00           N  
ATOM    361  C5    G A  17      96.479  -4.535  17.091  1.00  0.00           C  
ATOM    362  C6    G A  17      97.499  -4.257  16.145  1.00  0.00           C  
ATOM    363  O6    G A  17      98.597  -4.793  16.017  1.00  0.00           O  
ATOM    364  N1    G A  17      97.125  -3.220  15.279  1.00  0.00           N  
ATOM    365  C2    G A  17      95.923  -2.541  15.321  1.00  0.00           C  
ATOM    366  N2    G A  17      95.757  -1.584  14.406  1.00  0.00           N  
ATOM    367  N3    G A  17      94.966  -2.803  16.208  1.00  0.00           N  
ATOM    368  C4    G A  17      95.313  -3.807  17.058  1.00  0.00           C  
ATOM    369  P     A A  18      89.200  -4.344  19.481  1.00  0.00           P  
ATOM    370  O1P   A A  18      89.776  -3.101  18.931  1.00  0.00           O  
ATOM    371  O2P   A A  18      88.644  -5.374  18.562  1.00  0.00           O  
ATOM    372  O5*   A A  18      88.038  -3.890  20.558  1.00  0.00           O  
ATOM    373  C5*   A A  18      86.806  -3.496  20.006  1.00  0.00           C  
ATOM    374  C4*   A A  18      86.770  -1.982  19.824  1.00  0.00           C  
ATOM    375  O4*   A A  18      88.080  -1.461  19.502  1.00  0.00           O  
ATOM    376  C3*   A A  18      85.911  -1.559  18.649  1.00  0.00           C  
ATOM    377  O3*   A A  18      84.422  -2.125  19.016  1.00  0.00           O  
ATOM    378  C2*   A A  18      86.473  -0.201  18.259  1.00  0.00           C  
ATOM    379  O2*   A A  18      85.919   0.855  19.023  1.00  0.00           O  
ATOM    380  C1*   A A  18      87.950  -0.369  18.606  1.00  0.00           C  
ATOM    381  N9    A A  18      88.834  -0.619  17.433  1.00  0.00           N  
ATOM    382  C8    A A  18      89.718  -1.653  17.218  1.00  0.00           C  
ATOM    383  N7    A A  18      90.344  -1.582  16.084  1.00  0.00           N  
ATOM    384  C5    A A  18      89.850  -0.426  15.499  1.00  0.00           C  
ATOM    385  C6    A A  18      90.119   0.206  14.274  1.00  0.00           C  
ATOM    386  N6    A A  18      90.998  -0.264  13.377  1.00  0.00           N  
ATOM    387  N1    A A  18      89.451   1.342  14.003  1.00  0.00           N  
ATOM    388  C2    A A  18      88.579   1.803  14.897  1.00  0.00           C  
ATOM    389  N3    A A  18      88.245   1.302  16.067  1.00  0.00           N  
ATOM    390  C4    A A  18      88.928   0.165  16.314  1.00  0.00           C  
ATOM    391  P     C A  19      84.105  -3.671  18.665  1.00  0.00           P  
ATOM    392  O1P   C A  19      85.103  -4.755  18.790  1.00  0.00           O  
ATOM    393  O2P   C A  19      82.719  -4.021  19.047  1.00  0.00           O  
ATOM    394  O5*   C A  19      84.386  -3.708  17.299  1.00  0.00           O  
ATOM    395  C5*   C A  19      83.928  -2.378  17.073  1.00  0.00           C  
ATOM    396  C4*   C A  19      84.279  -1.901  15.695  1.00  0.00           C  
ATOM    397  O4*   C A  19      85.730  -1.755  15.683  1.00  0.00           O  
ATOM    398  C3*   C A  19      84.006  -2.933  14.600  1.00  0.00           C  
ATOM    399  O3*   C A  19      82.708  -2.783  14.104  1.00  0.00           O  
ATOM    400  C2*   C A  19      85.066  -2.582  13.558  1.00  0.00           C  
ATOM    401  O2*   C A  19      84.693  -1.421  12.834  1.00  0.00           O  
ATOM    402  C1*   C A  19      86.246  -2.195  14.441  1.00  0.00           C  
ATOM    403  N1    C A  19      87.199  -3.306  14.718  1.00  0.00           N  
ATOM    404  C2    C A  19      88.091  -3.662  13.711  1.00  0.00           C  
ATOM    405  O2    C A  19      88.056  -3.047  12.638  1.00  0.00           O  
ATOM    406  N3    C A  19      88.968  -4.673  13.943  1.00  0.00           N  
ATOM    407  C4    C A  19      88.974  -5.314  15.119  1.00  0.00           C  
ATOM    408  N4    C A  19      89.849  -6.292  15.296  1.00  0.00           N  
ATOM    409  C5    C A  19      88.065  -4.963  16.168  1.00  0.00           C  
ATOM    410  C6    C A  19      87.197  -3.951  15.916  1.00  0.00           C  
ATOM    411  P     A A  20      81.874  -4.141  13.619  1.00  0.00           P  
ATOM    412  O1P   A A  20      82.246  -5.297  14.466  1.00  0.00           O  
ATOM    413  O2P   A A  20      80.426  -3.847  13.535  1.00  0.00           O  
ATOM    414  O5*   A A  20      82.499  -4.323  12.107  1.00  0.00           O  
ATOM    415  C5*   A A  20      82.302  -3.265  11.176  1.00  0.00           C  
ATOM    416  C4*   A A  20      82.883  -3.511   9.739  1.00  0.00           C  
ATOM    417  O4*   A A  20      84.301  -3.404  10.062  1.00  0.00           O  
ATOM    418  C3*   A A  20      82.711  -4.970   9.317  1.00  0.00           C  
ATOM    419  O3*   A A  20      81.678  -5.044   8.540  1.00  0.00           O  
ATOM    420  C2*   A A  20      84.023  -5.250   8.592  1.00  0.00           C  
ATOM    421  O2*   A A  20      84.021  -4.667   7.300  1.00  0.00           O  
ATOM    422  C1*   A A  20      85.018  -4.456   9.435  1.00  0.00           C  
ATOM    423  N9    A A  20      85.708  -5.355  10.402  1.00  0.00           N  
ATOM    424  C8    A A  20      85.528  -5.465  11.763  1.00  0.00           C  
ATOM    425  N7    A A  20      86.292  -6.351  12.325  1.00  0.00           N  
ATOM    426  C5    A A  20      87.033  -6.870  11.274  1.00  0.00           C  
ATOM    427  C6    A A  20      88.029  -7.858  11.213  1.00  0.00           C  
ATOM    428  N6    A A  20      88.470  -8.529  12.287  1.00  0.00           N  
ATOM    429  N1    A A  20      88.558  -8.131  10.007  1.00  0.00           N  
ATOM    430  C2    A A  20      88.116  -7.461   8.944  1.00  0.00           C  
ATOM    431  N3    A A  20      87.196  -6.523   8.878  1.00  0.00           N  
ATOM    432  C4    A A  20      86.682  -6.269  10.099  1.00  0.00           C  
ATOM    433  P     G A  21      80.775  -6.507   8.540  1.00  0.00           P  
ATOM    434  O1P   G A  21      80.468  -7.437   9.657  1.00  0.00           O  
ATOM    435  O2P   G A  21      79.704  -6.131   7.581  1.00  0.00           O  
ATOM    436  O5*   G A  21      81.990  -7.125   7.715  1.00  0.00           O  
ATOM    437  C5*   G A  21      82.426  -6.525   6.502  1.00  0.00           C  
ATOM    438  C4*   G A  21      83.394  -7.433   5.775  1.00  0.00           C  
ATOM    439  O4*   G A  21      84.616  -7.549   6.559  1.00  0.00           O  
ATOM    440  C3*   G A  21      82.946  -8.877   5.600  1.00  0.00           C  
ATOM    441  O3*   G A  21      82.085  -9.077   4.488  1.00  0.00           O  
ATOM    442  C2*   G A  21      84.270  -9.605   5.419  1.00  0.00           C  
ATOM    443  O2*   G A  21      84.797  -9.486   4.111  1.00  0.00           O  
ATOM    444  C1*   G A  21      85.157  -8.855   6.409  1.00  0.00           C  
ATOM    445  N9    G A  21      85.178  -9.534   7.735  1.00  0.00           N  
ATOM    446  C8    G A  21      84.447  -9.253   8.868  1.00  0.00           C  
ATOM    447  N7    G A  21      84.704 -10.048   9.879  1.00  0.00           N  
ATOM    448  C5    G A  21      85.674 -10.917   9.380  1.00  0.00           C  
ATOM    449  C6    G A  21      86.343 -11.997  10.009  1.00  0.00           C  
ATOM    450  O6    G A  21      86.217 -12.419  11.156  1.00  0.00           O  
ATOM    451  N1    G A  21      87.252 -12.613   9.138  1.00  0.00           N  
ATOM    452  C2    G A  21      87.484 -12.234   7.830  1.00  0.00           C  
ATOM    453  N2    G A  21      88.392 -12.950   7.163  1.00  0.00           N  
ATOM    454  N3    G A  21      86.855 -11.220   7.240  1.00  0.00           N  
ATOM    455  C4    G A  21      85.969 -10.611   8.072  1.00  0.00           C  
ATOM    456  P     A A  22      81.188 -10.411   4.414  1.00  0.00           P  
ATOM    457  O1P   A A  22      80.662 -10.670   5.778  1.00  0.00           O  
ATOM    458  O2P   A A  22      80.244 -10.261   3.280  1.00  0.00           O  
ATOM    459  O5*   A A  22      82.226 -11.571   4.061  1.00  0.00           O  
ATOM    460  C5*   A A  22      82.846 -11.620   2.781  1.00  0.00           C  
ATOM    461  C4*   A A  22      83.861 -12.742   2.712  1.00  0.00           C  
ATOM    462  O4*   A A  22      84.921 -12.490   3.678  1.00  0.00           O  
ATOM    463  C3*   A A  22      83.361 -14.133   3.082  1.00  0.00           C  
ATOM    464  O3*   A A  22      82.696 -14.796   2.016  1.00  0.00           O  
ATOM    465  C2*   A A  22      84.653 -14.838   3.472  1.00  0.00           C  
ATOM    466  O2*   A A  22      85.420 -15.244   2.356  1.00  0.00           O  
ATOM    467  C1*   A A  22      85.385 -13.722   4.210  1.00  0.00           C  
ATOM    468  N9    A A  22      85.069 -13.779   5.665  1.00  0.00           N  
ATOM    469  C8    A A  22      84.138 -13.058   6.379  1.00  0.00           C  
ATOM    470  N7    A A  22      84.108 -13.344   7.644  1.00  0.00           N  
ATOM    471  C5    A A  22      85.083 -14.321   7.790  1.00  0.00           C  
ATOM    472  C6    A A  22      85.542 -15.042   8.904  1.00  0.00           C  
ATOM    473  N6    A A  22      85.054 -14.879  10.142  1.00  0.00           N  
ATOM    474  N1    A A  22      86.524 -15.939   8.700  1.00  0.00           N  
ATOM    475  C2    A A  22      87.004 -16.096   7.467  1.00  0.00           C  
ATOM    476  N3    A A  22      86.656 -15.484   6.356  1.00  0.00           N  
ATOM    477  C4    A A  22      85.672 -14.591   6.589  1.00  0.00           C  
ATOM    478  P     C A  23      81.658 -15.984   2.343  1.00  0.00           P  
ATOM    479  O1P   C A  23      80.773 -15.532   3.447  1.00  0.00           O  
ATOM    480  O2P   C A  23      81.062 -16.440   1.062  1.00  0.00           O  
ATOM    481  O5*   C A  23      82.576 -17.154   2.907  1.00  0.00           O  
ATOM    482  C5*   C A  23      83.703 -17.599   2.170  1.00  0.00           C  
ATOM    483  C4*   C A  23      84.493 -18.601   2.970  1.00  0.00           C  
ATOM    484  O4*   C A  23      85.116 -17.926   4.099  1.00  0.00           O  
ATOM    485  C3*   C A  23      83.659 -19.688   3.625  1.00  0.00           C  
ATOM    486  O3*   C A  23      83.338 -20.736   2.721  1.00  0.00           O  
ATOM    487  C2*   C A  23      84.566 -20.136   4.764  1.00  0.00           C  
ATOM    488  O2*   C A  23      85.609 -20.989   4.338  1.00  0.00           O  
ATOM    489  C1*   C A  23      85.160 -18.805   5.214  1.00  0.00           C  
ATOM    490  N1    C A  23      84.372 -18.224   6.337  1.00  0.00           N  
ATOM    491  C2    C A  23      84.691 -18.628   7.630  1.00  0.00           C  
ATOM    492  O2    C A  23      85.606 -19.444   7.792  1.00  0.00           O  
ATOM    493  N3    C A  23      83.984 -18.110   8.668  1.00  0.00           N  
ATOM    494  C4    C A  23      83.000 -17.228   8.451  1.00  0.00           C  
ATOM    495  N4    C A  23      82.341 -16.753   9.496  1.00  0.00           N  
ATOM    496  C5    C A  23      82.657 -16.800   7.128  1.00  0.00           C  
ATOM    497  C6    C A  23      83.374 -17.329   6.105  1.00  0.00           C  
ATOM    498  P     G A  24      81.780 -21.402   2.971  1.00  0.00           P  
ATOM    499  O1P   G A  24      80.783 -20.403   3.413  1.00  0.00           O  
ATOM    500  O2P   G A  24      81.441 -22.149   1.739  1.00  0.00           O  
ATOM    501  O5*   G A  24      82.081 -22.430   4.161  1.00  0.00           O  
ATOM    502  C5*   G A  24      83.091 -23.437   3.975  1.00  0.00           C  
ATOM    503  C4*   G A  24      83.294 -24.212   5.262  1.00  0.00           C  
ATOM    504  O4*   G A  24      83.890 -23.329   6.255  1.00  0.00           O  
ATOM    505  C3*   G A  24      82.023 -24.724   5.939  1.00  0.00           C  
ATOM    506  O3*   G A  24      81.606 -25.937   5.397  1.00  0.00           O  
ATOM    507  C2*   G A  24      82.466 -24.850   7.395  1.00  0.00           C  
ATOM    508  O2*   G A  24      83.268 -26.004   7.578  1.00  0.00           O  
ATOM    509  C1*   G A  24      83.386 -23.642   7.542  1.00  0.00           C  
ATOM    510  N9    G A  24      82.703 -22.431   8.078  1.00  0.00           N  
ATOM    511  C8    G A  24      82.323 -21.283   7.418  1.00  0.00           C  
ATOM    512  N7    G A  24      81.737 -20.396   8.187  1.00  0.00           N  
ATOM    513  C5    G A  24      81.728 -21.000   9.444  1.00  0.00           C  
ATOM    514  C6    G A  24      81.224 -20.526  10.682  1.00  0.00           C  
ATOM    515  O6    G A  24      80.673 -19.457  10.930  1.00  0.00           O  
ATOM    516  N1    G A  24      81.422 -21.461  11.706  1.00  0.00           N  
ATOM    517  C2    G A  24      82.026 -22.694  11.555  1.00  0.00           C  
ATOM    518  N2    G A  24      82.118 -23.442  12.657  1.00  0.00           N  
ATOM    519  N3    G A  24      82.498 -23.139  10.392  1.00  0.00           N  
ATOM    520  C4    G A  24      82.315 -22.242   9.387  1.00  0.00           C  
ATOM    521  P     U A  25      80.049 -26.432   5.229  1.00  0.00           P  
ATOM    522  O1P   U A  25      78.950 -25.702   4.559  1.00  0.00           O  
ATOM    523  O2P   U A  25      80.216 -27.866   4.902  1.00  0.00           O  
ATOM    524  O5*   U A  25      79.877 -26.267   6.789  1.00  0.00           O  
ATOM    525  C5*   U A  25      80.623 -27.045   7.716  1.00  0.00           C  
ATOM    526  C4*   U A  25      79.893 -27.168   9.068  1.00  0.00           C  
ATOM    527  O4*   U A  25      79.505 -25.838   9.572  1.00  0.00           O  
ATOM    528  C3*   U A  25      78.584 -27.959   8.916  1.00  0.00           C  
ATOM    529  O3*   U A  25      78.369 -28.776  10.075  1.00  0.00           O  
ATOM    530  C2*   U A  25      77.550 -26.843   8.798  1.00  0.00           C  
ATOM    531  O2*   U A  25      76.214 -27.266   9.030  1.00  0.00           O  
ATOM    532  C1*   U A  25      78.107 -25.856   9.844  1.00  0.00           C  
ATOM    533  N1    U A  25      77.518 -24.488   9.805  1.00  0.00           N  
ATOM    534  C2    U A  25      77.085 -23.959  10.997  1.00  0.00           C  
ATOM    535  O2    U A  25      77.166 -24.558  12.056  1.00  0.00           O  
ATOM    536  N3    U A  25      76.545 -22.691  10.921  1.00  0.00           N  
ATOM    537  C4    U A  25      76.405 -21.926   9.781  1.00  0.00           C  
ATOM    538  O4    U A  25      75.905 -20.800   9.838  1.00  0.00           O  
ATOM    539  C5    U A  25      76.888 -22.566   8.580  1.00  0.00           C  
ATOM    540  C6    U A  25      77.417 -23.800   8.625  1.00  0.00           C  
ATOM    541  P     G A  26      77.642 -30.195   9.928  1.00  0.00           P  
ATOM    542  O1P   G A  26      76.605 -30.104   8.874  1.00  0.00           O  
ATOM    543  O2P   G A  26      78.668 -31.250   9.778  1.00  0.00           O  
ATOM    544  O5*   G A  26      76.957 -30.347  11.351  1.00  0.00           O  
ATOM    545  C5*   G A  26      75.546 -30.291  11.547  1.00  0.00           C  
ATOM    546  C4*   G A  26      75.186 -29.262  12.623  1.00  0.00           C  
ATOM    547  O4*   G A  26      75.349 -27.919  12.099  1.00  0.00           O  
ATOM    548  C3*   G A  26      73.710 -29.276  12.994  1.00  0.00           C  
ATOM    549  O3*   G A  26      73.380 -30.351  13.883  1.00  0.00           O  
ATOM    550  C2*   G A  26      73.501 -27.867  13.580  1.00  0.00           C  
ATOM    551  O2*   G A  26      73.600 -27.814  15.003  1.00  0.00           O  
ATOM    552  C1*   G A  26      74.649 -27.041  12.972  1.00  0.00           C  
ATOM    553  N9    G A  26      74.258 -25.777  12.287  1.00  0.00           N  
ATOM    554  C8    G A  26      74.210 -25.497  10.939  1.00  0.00           C  
ATOM    555  N7    G A  26      73.819 -24.275  10.662  1.00  0.00           N  
ATOM    556  C5    G A  26      73.593 -23.707  11.915  1.00  0.00           C  
ATOM    557  C6    G A  26      73.156 -22.404  12.262  1.00  0.00           C  
ATOM    558  O6    G A  26      72.873 -21.464  11.523  1.00  0.00           O  
ATOM    559  N1    G A  26      73.060 -22.248  13.651  1.00  0.00           N  
ATOM    560  C2    G A  26      73.348 -23.225  14.584  1.00  0.00           C  
ATOM    561  N2    G A  26      73.193 -22.879  15.864  1.00  0.00           N  
ATOM    562  N3    G A  26      73.759 -24.449  14.258  1.00  0.00           N  
ATOM    563  C4    G A  26      73.858 -24.616  12.913  1.00  0.00           C  
ATOM    564  P     U A  27      71.849 -30.732  14.109  1.00  0.00           P  
ATOM    565  O1P   U A  27      71.120 -30.570  12.830  1.00  0.00           O  
ATOM    566  O2P   U A  27      71.775 -32.054  14.769  1.00  0.00           O  
ATOM    567  O5*   U A  27      71.368 -29.632  15.150  1.00  0.00           O  
ATOM    568  C5*   U A  27      70.010 -29.201  15.158  1.00  0.00           C  
ATOM    569  C4*   U A  27      69.895 -27.742  15.626  1.00  0.00           C  
ATOM    570  O4*   U A  27      70.607 -26.863  14.718  1.00  0.00           O  
ATOM    571  C3*   U A  27      68.464 -27.256  15.516  1.00  0.00           C  
ATOM    572  O3*   U A  27      67.725 -27.639  16.674  1.00  0.00           O  
ATOM    573  C2*   U A  27      68.588 -25.737  15.309  1.00  0.00           C  
ATOM    574  O2*   U A  27      68.418 -24.974  16.499  1.00  0.00           O  
ATOM    575  C1*   U A  27      70.025 -25.563  14.747  1.00  0.00           C  
ATOM    576  N1    U A  27      70.095 -24.975  13.380  1.00  0.00           N  
ATOM    577  C2    U A  27      69.820 -23.634  13.261  1.00  0.00           C  
ATOM    578  O2    U A  27      69.529 -22.930  14.213  1.00  0.00           O  
ATOM    579  N3    U A  27      69.895 -23.125  11.980  1.00  0.00           N  
ATOM    580  C4    U A  27      70.214 -23.828  10.836  1.00  0.00           C  
ATOM    581  O4    U A  27      70.249 -23.262   9.741  1.00  0.00           O  
ATOM    582  C5    U A  27      70.486 -25.228  11.061  1.00  0.00           C  
ATOM    583  C6    U A  27      70.420 -25.749  12.298  1.00  0.00           C  
ATOM    584  P     A A  28      66.274 -28.259  16.563  1.00  0.00           P  
ATOM    585  O1P   A A  28      66.099 -28.882  15.230  1.00  0.00           O  
ATOM    586  O2P   A A  28      66.034 -29.115  17.747  1.00  0.00           O  
ATOM    587  O5*   A A  28      65.353 -26.969  16.658  1.00  0.00           O  
ATOM    588  C5*   A A  28      63.962 -27.199  16.414  1.00  0.00           C  
ATOM    589  C4*   A A  28      63.223 -25.895  16.096  1.00  0.00           C  
ATOM    590  O4*   A A  28      63.846 -25.218  14.968  1.00  0.00           O  
ATOM    591  C3*   A A  28      61.822 -26.197  15.600  1.00  0.00           C  
ATOM    592  O3*   A A  28      60.926 -26.427  16.684  1.00  0.00           O  
ATOM    593  C2*   A A  28      61.484 -24.982  14.743  1.00  0.00           C  
ATOM    594  O2*   A A  28      61.063 -23.854  15.505  1.00  0.00           O  
ATOM    595  C1*   A A  28      62.845 -24.690  14.090  1.00  0.00           C  
ATOM    596  N9    A A  28      63.062 -25.312  12.754  1.00  0.00           N  
ATOM    597  C8    A A  28      63.154 -26.645  12.422  1.00  0.00           C  
ATOM    598  N7    A A  28      63.348 -26.861  11.158  1.00  0.00           N  
ATOM    599  C5    A A  28      63.387 -25.590  10.602  1.00  0.00           C  
ATOM    600  C6    A A  28      63.565 -25.136   9.285  1.00  0.00           C  
ATOM    601  N6    A A  28      63.746 -25.956   8.240  1.00  0.00           N  
ATOM    602  N1    A A  28      63.551 -23.807   9.081  1.00  0.00           N  
ATOM    603  C2    A A  28      63.371 -22.998  10.124  1.00  0.00           C  
ATOM    604  N3    A A  28      63.195 -23.304  11.391  1.00  0.00           N  
ATOM    605  C4    A A  28      63.213 -24.642  11.568  1.00  0.00           C  
ATOM    606  P     A A  29      59.591 -27.230  16.393  1.00  0.00           P  
ATOM    607  O1P   A A  29      59.879 -28.376  15.497  1.00  0.00           O  
ATOM    608  O2P   A A  29      58.931 -27.525  17.685  1.00  0.00           O  
ATOM    609  O5*   A A  29      58.739 -26.168  15.596  1.00  0.00           O  
ATOM    610  C5*   A A  29      57.646 -26.597  14.803  1.00  0.00           C  
ATOM    611  C4*   A A  29      56.972 -25.379  14.166  1.00  0.00           C  
ATOM    612  O4*   A A  29      55.814 -25.808  13.396  1.00  0.00           O  
ATOM    613  C3*   A A  29      56.411 -24.444  15.224  1.00  0.00           C  
ATOM    614  O3*   A A  29      57.402 -23.501  15.635  1.00  0.00           O  
ATOM    615  C2*   A A  29      55.212 -23.787  14.542  1.00  0.00           C  
ATOM    616  O2*   A A  29      55.563 -22.607  13.819  1.00  0.00           O  
ATOM    617  C1*   A A  29      54.733 -24.884  13.561  1.00  0.00           C  
ATOM    618  N9    A A  29      53.522 -25.641  13.983  1.00  0.00           N  
ATOM    619  C8    A A  29      53.425 -26.716  14.839  1.00  0.00           C  
ATOM    620  N7    A A  29      52.214 -27.152  15.001  1.00  0.00           N  
ATOM    621  C5    A A  29      51.446 -26.317  14.203  1.00  0.00           C  
ATOM    622  C6    A A  29      50.068 -26.261  13.940  1.00  0.00           C  
ATOM    623  N6    A A  29      49.178 -27.104  14.483  1.00  0.00           N  
ATOM    624  N1    A A  29      49.636 -25.305  13.097  1.00  0.00           N  
ATOM    625  C2    A A  29      50.526 -24.471  12.562  1.00  0.00           C  
ATOM    626  N3    A A  29      51.830 -24.426  12.732  1.00  0.00           N  
ATOM    627  C4    A A  29      52.236 -25.394  13.580  1.00  0.00           C  
ATOM    628  P     A A  30      57.715 -23.240  17.156  1.00  0.00           P  
ATOM    629  O1P   A A  30      56.519 -23.531  17.982  1.00  0.00           O  
ATOM    630  O2P   A A  30      58.982 -23.903  17.531  1.00  0.00           O  
ATOM    631  O5*   A A  30      57.967 -21.684  17.126  1.00  0.00           O  
ATOM    632  C5*   A A  30      58.203 -21.031  18.370  1.00  0.00           C  
ATOM    633  C4*   A A  30      58.755 -19.615  18.163  1.00  0.00           C  
ATOM    634  O4*   A A  30      60.128 -19.638  17.677  1.00  0.00           O  
ATOM    635  C3*   A A  30      58.013 -18.841  17.094  1.00  0.00           C  
ATOM    636  O3*   A A  30      56.749 -18.395  17.574  1.00  0.00           O  
ATOM    637  C2*   A A  30      59.001 -17.734  16.774  1.00  0.00           C  
ATOM    638  O2*   A A  30      59.015 -16.710  17.767  1.00  0.00           O  
ATOM    639  C1*   A A  30      60.341 -18.519  16.794  1.00  0.00           C  
ATOM    640  N9    A A  30      60.853 -18.956  15.465  1.00  0.00           N  
ATOM    641  C8    A A  30      61.154 -20.226  15.027  1.00  0.00           C  
ATOM    642  N7    A A  30      61.583 -20.273  13.803  1.00  0.00           N  
ATOM    643  C5    A A  30      61.571 -18.948  13.392  1.00  0.00           C  
ATOM    644  C6    A A  30      61.917 -18.328  12.181  1.00  0.00           C  
ATOM    645  N6    A A  30      62.367 -18.998  11.110  1.00  0.00           N  
ATOM    646  N1    A A  30      61.786 -16.991  12.109  1.00  0.00           N  
ATOM    647  C2    A A  30      61.338 -16.331  13.176  1.00  0.00           C  
ATOM    648  N3    A A  30      60.985 -16.799  14.354  1.00  0.00           N  
ATOM    649  C4    A A  30      61.126 -18.140  14.399  1.00  0.00           C  
ATOM    650  P     G A  31      55.638 -17.935  16.543  1.00  0.00           P  
ATOM    651  O1P   G A  31      55.965 -18.435  15.185  1.00  0.00           O  
ATOM    652  O2P   G A  31      54.315 -18.289  17.102  1.00  0.00           O  
ATOM    653  O5*   G A  31      55.798 -16.357  16.592  1.00  0.00           O  
ATOM    654  C5*   G A  31      55.133 -15.567  15.604  1.00  0.00           C  
ATOM    655  C4*   G A  31      56.113 -14.619  14.902  1.00  0.00           C  
ATOM    656  O4*   G A  31      57.198 -15.377  14.300  1.00  0.00           O  
ATOM    657  C3*   G A  31      55.463 -13.957  13.704  1.00  0.00           C  
ATOM    658  O3*   G A  31      54.649 -12.834  14.064  1.00  0.00           O  
ATOM    659  C2*   G A  31      56.658 -13.590  12.817  1.00  0.00           C  
ATOM    660  O2*   G A  31      57.189 -12.306  13.136  1.00  0.00           O  
ATOM    661  C1*   G A  31      57.704 -14.681  13.161  1.00  0.00           C  
ATOM    662  N9    G A  31      58.091 -15.674  12.121  1.00  0.00           N  
ATOM    663  C8    G A  31      58.259 -17.037  12.238  1.00  0.00           C  
ATOM    664  N7    G A  31      58.607 -17.629  11.120  1.00  0.00           N  
ATOM    665  C5    G A  31      58.673 -16.585  10.198  1.00  0.00           C  
ATOM    666  C6    G A  31      59.000 -16.605   8.818  1.00  0.00           C  
ATOM    667  O6    G A  31      59.304 -17.563   8.112  1.00  0.00           O  
ATOM    668  N1    G A  31      58.946 -15.320   8.261  1.00  0.00           N  
ATOM    669  C2    G A  31      58.618 -14.167   8.948  1.00  0.00           C  
ATOM    670  N2    G A  31      58.623 -13.038   8.235  1.00  0.00           N  
ATOM    671  N3    G A  31      58.311 -14.150  10.243  1.00  0.00           N  
ATOM    672  C4    G A  31      58.360 -15.389  10.799  1.00  0.00           C  
ATOM    673  P     G A  32      53.199 -12.680  13.435  1.00  0.00           P  
ATOM    674  O1P   G A  32      52.393 -13.868  13.801  1.00  0.00           O  
ATOM    675  O2P   G A  32      52.655 -11.354  13.803  1.00  0.00           O  
ATOM    676  O5*   G A  32      53.454 -12.895  12.213  1.00  0.00           O  
ATOM    677  C5*   G A  32      52.954 -13.741  11.093  1.00  0.00           C  
ATOM    678  C4*   G A  32      53.611 -13.827   9.711  1.00  0.00           C  
ATOM    679  O4*   G A  32      55.015 -14.244   9.791  1.00  0.00           O  
ATOM    680  C3*   G A  32      52.949 -14.926   8.902  1.00  0.00           C  
ATOM    681  O3*   G A  32      51.782 -14.434   8.250  1.00  0.00           O  
ATOM    682  C2*   G A  32      54.047 -15.329   7.938  1.00  0.00           C  
ATOM    683  O2*   G A  32      54.262 -14.349   6.921  1.00  0.00           O  
ATOM    684  C1*   G A  32      55.231 -15.373   8.921  1.00  0.00           C  
ATOM    685  N9    G A  32      55.363 -16.643   9.688  1.00  0.00           N  
ATOM    686  C8    G A  32      55.188 -16.868  11.036  1.00  0.00           C  
ATOM    687  N7    G A  32      55.381 -18.114  11.398  1.00  0.00           N  
ATOM    688  C5    G A  32      55.707 -18.759  10.206  1.00  0.00           C  
ATOM    689  C6    G A  32      56.022 -20.120   9.960  1.00  0.00           C  
ATOM    690  O6    G A  32      56.082 -21.053  10.757  1.00  0.00           O  
ATOM    691  N1    G A  32      56.290 -20.346   8.603  1.00  0.00           N  
ATOM    692  C2    G A  32      56.256 -19.384   7.613  1.00  0.00           C  
ATOM    693  N2    G A  32      56.542 -19.802   6.378  1.00  0.00           N  
ATOM    694  N3    G A  32      55.959 -18.108   7.844  1.00  0.00           N  
ATOM    695  C4    G A  32      55.698 -17.870   9.157  1.00  0.00           C  
ATOM    696  P     U A  33      50.486 -15.154   8.056  1.00  0.00           P  
ATOM    697  O1P   U A  33      50.175 -16.024   9.212  1.00  0.00           O  
ATOM    698  O2P   U A  33      49.512 -14.073   7.786  1.00  0.00           O  
ATOM    699  O5*   U A  33      50.681 -16.048   6.743  1.00  0.00           O  
ATOM    700  C5*   U A  33      51.077 -15.408   5.516  1.00  0.00           C  
ATOM    701  C4*   U A  33      51.322 -16.451   4.443  1.00  0.00           C  
ATOM    702  O4*   U A  33      52.500 -17.229   4.804  1.00  0.00           O  
ATOM    703  C3*   U A  33      50.224 -17.502   4.274  1.00  0.00           C  
ATOM    704  O3*   U A  33      49.202 -17.044   3.446  1.00  0.00           O  
ATOM    705  C2*   U A  33      50.994 -18.673   3.664  1.00  0.00           C  
ATOM    706  O2*   U A  33      51.263 -18.439   2.293  1.00  0.00           O  
ATOM    707  C1*   U A  33      52.328 -18.578   4.398  1.00  0.00           C  
ATOM    708  N1    U A  33      52.403 -19.436   5.613  1.00  0.00           N  
ATOM    709  C2    U A  33      52.544 -20.789   5.417  1.00  0.00           C  
ATOM    710  O2    U A  33      52.608 -21.294   4.309  1.00  0.00           O  
ATOM    711  N3    U A  33      52.610 -21.552   6.566  1.00  0.00           N  
ATOM    712  C4    U A  33      52.548 -21.086   7.863  1.00  0.00           C  
ATOM    713  O4    U A  33      52.618 -21.868   8.814  1.00  0.00           O  
ATOM    714  C5    U A  33      52.399 -19.654   7.968  1.00  0.00           C  
ATOM    715  C6    U A  33      52.332 -18.888   6.867  1.00  0.00           C  
ATOM    716  P     G A  34      47.673 -17.526   3.747  1.00  0.00           P  
ATOM    717  O1P   G A  34      47.467 -17.628   5.209  1.00  0.00           O  
ATOM    718  O2P   G A  34      46.711 -16.668   3.019  1.00  0.00           O  
ATOM    719  O5*   G A  34      47.687 -18.990   3.098  1.00  0.00           O  
ATOM    720  C5*   G A  34      47.963 -19.129   1.693  1.00  0.00           C  
ATOM    721  C4*   G A  34      48.050 -20.595   1.324  1.00  0.00           C  
ATOM    722  O4*   G A  34      49.234 -21.169   1.948  1.00  0.00           O  
ATOM    723  C3*   G A  34      46.905 -21.480   1.826  1.00  0.00           C  
ATOM    724  O3*   G A  34      45.812 -21.435   0.964  1.00  0.00           O  
ATOM    725  C2*   G A  34      47.563 -22.856   1.874  1.00  0.00           C  
ATOM    726  O2*   G A  34      47.682 -23.402   0.570  1.00  0.00           O  
ATOM    727  C1*   G A  34      48.974 -22.509   2.338  1.00  0.00           C  
ATOM    728  N9    G A  34      49.159 -22.603   3.813  1.00  0.00           N  
ATOM    729  C8    G A  34      49.270 -21.592   4.743  1.00  0.00           C  
ATOM    730  N7    G A  34      49.426 -22.015   5.975  1.00  0.00           N  
ATOM    731  C5    G A  34      49.418 -23.404   5.852  1.00  0.00           C  
ATOM    732  C6    G A  34      49.547 -24.410   6.844  1.00  0.00           C  
ATOM    733  O6    G A  34      49.698 -24.281   8.056  1.00  0.00           O  
ATOM    734  N1    G A  34      49.483 -25.692   6.283  1.00  0.00           N  
ATOM    735  C2    G A  34      49.316 -25.968   4.940  1.00  0.00           C  
ATOM    736  N2    G A  34      49.280 -27.260   4.606  1.00  0.00           N  
ATOM    737  N3    G A  34      49.194 -25.024   4.010  1.00  0.00           N  
ATOM    738  C4    G A  34      49.255 -23.772   4.537  1.00  0.00           C  
ATOM    739  P     U A  35      44.311 -21.551   1.596  1.00  0.00           P  
ATOM    740  O1P   U A  35      44.270 -20.851   2.900  1.00  0.00           O  
ATOM    741  O2P   U A  35      43.303 -21.121   0.602  1.00  0.00           O  
ATOM    742  O5*   U A  35      44.203 -23.132   1.828  1.00  0.00           O  
ATOM    743  C5*   U A  35      44.313 -24.011   0.694  1.00  0.00           C  
ATOM    744  C4*   U A  35      44.310 -25.455   1.155  1.00  0.00           C  
ATOM    745  O4*   U A  35      45.538 -25.716   1.894  1.00  0.00           O  
ATOM    746  C3*   U A  35      43.203 -25.838   2.138  1.00  0.00           C  
ATOM    747  O3*   U A  35      42.019 -26.157   1.475  1.00  0.00           O  
ATOM    748  C2*   U A  35      43.815 -27.036   2.858  1.00  0.00           C  
ATOM    749  O2*   U A  35      43.766 -28.194   2.042  1.00  0.00           O  
ATOM    750  C1*   U A  35      45.279 -26.621   2.954  1.00  0.00           C  
ATOM    751  N1    U A  35      45.628 -25.943   4.234  1.00  0.00           N  
ATOM    752  C2    U A  35      45.721 -26.732   5.355  1.00  0.00           C  
ATOM    753  O2    U A  35      45.532 -27.937   5.335  1.00  0.00           O  
ATOM    754  N3    U A  35      46.046 -26.069   6.521  1.00  0.00           N  
ATOM    755  C4    U A  35      46.280 -24.716   6.657  1.00  0.00           C  
ATOM    756  O4    U A  35      46.564 -24.236   7.757  1.00  0.00           O  
ATOM    757  C5    U A  35      46.159 -23.971   5.426  1.00  0.00           C  
ATOM    758  C6    U A  35      45.843 -24.591   4.277  1.00  0.00           C  
ATOM    759  P     C A  36      40.596 -25.789   2.189  1.00  0.00           P  
ATOM    760  O1P   C A  36      40.728 -24.509   2.918  1.00  0.00           O  
ATOM    761  O2P   C A  36      39.496 -25.862   1.202  1.00  0.00           O  
ATOM    762  O5*   C A  36      40.465 -26.996   3.230  1.00  0.00           O  
ATOM    763  C5*   C A  36      40.415 -28.346   2.735  1.00  0.00           C  
ATOM    764  C4*   C A  36      40.417 -29.325   3.893  1.00  0.00           C  
ATOM    765  O4*   C A  36      41.712 -29.265   4.556  1.00  0.00           O  
ATOM    766  C3*   C A  36      39.416 -29.036   5.012  1.00  0.00           C  
ATOM    767  O3*   C A  36      38.155 -29.549   4.715  1.00  0.00           O  
ATOM    768  C2*   C A  36      40.067 -29.725   6.209  1.00  0.00           C  
ATOM    769  O2*   C A  36      39.887 -31.129   6.138  1.00  0.00           O  
ATOM    770  C1*   C A  36      41.546 -29.453   5.953  1.00  0.00           C  
ATOM    771  N1    C A  36      42.061 -28.238   6.644  1.00  0.00           N  
ATOM    772  C2    C A  36      42.260 -28.309   8.020  1.00  0.00           C  
ATOM    773  O2    C A  36      42.004 -29.367   8.606  1.00  0.00           O  
ATOM    774  N3    C A  36      42.729 -27.212   8.669  1.00  0.00           N  
ATOM    775  C4    C A  36      42.994 -26.084   7.998  1.00  0.00           C  
ATOM    776  N4    C A  36      43.450 -25.042   8.677  1.00  0.00           N  
ATOM    777  C5    C A  36      42.797 -25.991   6.582  1.00  0.00           C  
ATOM    778  C6    C A  36      42.327 -27.097   5.953  1.00  0.00           C  
ATOM    779  P     U A  37      36.836 -28.739   5.235  1.00  0.00           P  
ATOM    780  O1P   U A  37      37.091 -27.284   5.157  1.00  0.00           O  
ATOM    781  O2P   U A  37      35.629 -29.220   4.527  1.00  0.00           O  
ATOM    782  O5*   U A  37      36.784 -29.201   6.767  1.00  0.00           O  
ATOM    783  C5*   U A  37      36.634 -30.600   7.069  1.00  0.00           C  
ATOM    784  C4*   U A  37      36.736 -30.820   8.565  1.00  0.00           C  
ATOM    785  O4*   U A  37      38.099 -30.536   8.992  1.00  0.00           O  
ATOM    786  C3*   U A  37      35.880 -29.899   9.434  1.00  0.00           C  
ATOM    787  O3*   U A  37      34.577 -30.377   9.557  1.00  0.00           O  
ATOM    788  C2*   U A  37      36.638 -29.910  10.758  1.00  0.00           C  
ATOM    789  O2*   U A  37      36.406 -31.121  11.460  1.00  0.00           O  
ATOM    790  C1*   U A  37      38.086 -29.945  10.281  1.00  0.00           C  
ATOM    791  N1    U A  37      38.715 -28.599  10.178  1.00  0.00           N  
ATOM    792  C2    U A  37      39.059 -27.977  11.354  1.00  0.00           C  
ATOM    793  O2    U A  37      38.870 -28.479  12.449  1.00  0.00           O  
ATOM    794  N3    U A  37      39.640 -26.732  11.219  1.00  0.00           N  
ATOM    795  C4    U A  37      39.898 -26.072  10.035  1.00  0.00           C  
ATOM    796  O4    U A  37      40.424 -24.957  10.040  1.00  0.00           O  
ATOM    797  C5    U A  37      39.502 -26.803   8.855  1.00  0.00           C  
ATOM    798  C6    U A  37      38.935 -28.017   8.957  1.00  0.00           C  
ATOM    799  P     G A  38      33.352 -29.304   9.669  1.00  0.00           P  
ATOM    800  O1P   G A  38      33.644 -28.134   8.810  1.00  0.00           O  
ATOM    801  O2P   G A  38      32.057 -29.977   9.422  1.00  0.00           O  
ATOM    802  O5*   G A  38      33.461 -28.884  11.209  1.00  0.00           O  
ATOM    803  C5*   G A  38      33.300 -29.896  12.220  1.00  0.00           C  
ATOM    804  C4*   G A  38      33.562 -29.307  13.590  1.00  0.00           C  
ATOM    805  O4*   G A  38      34.975 -28.961  13.692  1.00  0.00           O  
ATOM    806  C3*   G A  38      32.839 -27.993  13.901  1.00  0.00           C  
ATOM    807  O3*   G A  38      31.545 -28.221  14.363  1.00  0.00           O  
ATOM    808  C2*   G A  38      33.745 -27.375  14.964  1.00  0.00           C  
ATOM    809  O2*   G A  38      33.554 -28.009  16.218  1.00  0.00           O  
ATOM    810  C1*   G A  38      35.128 -27.783  14.468  1.00  0.00           C  
ATOM    811  N9    G A  38      35.784 -26.754  13.614  1.00  0.00           N  
ATOM    812  C8    G A  38      35.975 -26.748  12.249  1.00  0.00           C  
ATOM    813  N7    G A  38      36.594 -25.682  11.802  1.00  0.00           N  
ATOM    814  C5    G A  38      36.830 -24.928  12.952  1.00  0.00           C  
ATOM    815  C6    G A  38      37.467 -23.671  13.105  1.00  0.00           C  
ATOM    816  O6    G A  38      37.963 -22.949  12.244  1.00  0.00           O  
ATOM    817  N1    G A  38      37.492 -23.270  14.448  1.00  0.00           N  
ATOM    818  C2    G A  38      36.969 -23.990  15.504  1.00  0.00           C  
ATOM    819  N2    G A  38      37.093 -23.434  16.711  1.00  0.00           N  
ATOM    820  N3    G A  38      36.371 -25.170  15.359  1.00  0.00           N  
ATOM    821  C4    G A  38      36.339 -25.574  14.062  1.00  0.00           C  
ATOM    822  P     C A  39      30.378 -27.146  13.981  1.00  0.00           P  
ATOM    823  O1P   C A  39      30.608 -26.632  12.612  1.00  0.00           O  
ATOM    824  O2P   C A  39      29.042 -27.729  14.233  1.00  0.00           O  
ATOM    825  O5*   C A  39      30.673 -25.991  15.050  1.00  0.00           O  
ATOM    826  C5*   C A  39      30.595 -26.300  16.453  1.00  0.00           C  
ATOM    827  C4*   C A  39      31.033 -25.103  17.274  1.00  0.00           C  
ATOM    828  O4*   C A  39      32.458 -24.884  17.065  1.00  0.00           O  
ATOM    829  C3*   C A  39      30.394 -23.768  16.897  1.00  0.00           C  
ATOM    830  O3*   C A  39      29.153 -23.602  17.507  1.00  0.00           O  
ATOM    831  C2*   C A  39      31.433 -22.765  17.390  1.00  0.00           C  
ATOM    832  O2*   C A  39      31.366 -22.626  18.801  1.00  0.00           O  
ATOM    833  C1*   C A  39      32.735 -23.494  17.080  1.00  0.00           C  
ATOM    834  N1    C A  39      33.325 -23.128  15.762  1.00  0.00           N  
ATOM    835  C2    C A  39      33.938 -21.883  15.648  1.00  0.00           C  
ATOM    836  O2    C A  39      33.967 -21.140  16.636  1.00  0.00           O  
ATOM    837  N3    C A  39      34.481 -21.530  14.455  1.00  0.00           N  
ATOM    838  C4    C A  39      34.429 -22.364  13.408  1.00  0.00           C  
ATOM    839  N4    C A  39      34.975 -21.973  12.267  1.00  0.00           N  
ATOM    840  C5    C A  39      33.804 -23.649  13.505  1.00  0.00           C  
ATOM    841  C6    C A  39      33.266 -23.982  14.705  1.00  0.00           C  
ATOM    842  P     U A  40      27.772 -22.165  17.781  1.00  0.00           P  
ATOM    843  O1P   U A  40      27.334 -22.282  19.117  1.00  0.00           O  
ATOM    844  O2P   U A  40      28.962 -20.934  17.639  1.00  0.00           O  
ATOM    845  O5*   U A  40      26.516 -21.472  17.153  1.00  0.00           O  
ATOM    846  C5*   U A  40      26.558 -19.880  17.169  1.00  0.00           C  
ATOM    847  C4*   U A  40      25.513 -18.915  16.647  1.00  0.00           C  
ATOM    848  O4*   U A  40      25.237 -19.229  15.252  1.00  0.00           O  
ATOM    849  C3*   U A  40      24.141 -18.992  17.320  1.00  0.00           C  
ATOM    850  O3*   U A  40      24.103 -18.238  18.490  1.00  0.00           O  
ATOM    851  C2*   U A  40      23.221 -18.441  16.233  1.00  0.00           C  
ATOM    852  O2*   U A  40      23.326 -17.029  16.154  1.00  0.00           O  
ATOM    853  C1*   U A  40      23.865 -19.004  14.970  1.00  0.00           C  
ATOM    854  N1    U A  40      23.271 -20.294  14.520  1.00  0.00           N  
ATOM    855  C2    U A  40      22.031 -20.240  13.930  1.00  0.00           C  
ATOM    856  O2    U A  40      21.419 -19.198  13.768  1.00  0.00           O  
ATOM    857  N3    U A  40      21.513 -21.454  13.526  1.00  0.00           N  
ATOM    858  C4    U A  40      22.117 -22.688  13.660  1.00  0.00           C  
ATOM    859  O4    U A  40      21.554 -23.709  13.259  1.00  0.00           O  
ATOM    860  C5    U A  40      23.415 -22.643  14.291  1.00  0.00           C  
ATOM    861  C6    U A  40      23.942 -21.475  14.694  1.00  0.00           C  
ATOM    862  P     U A  41      24.257 -19.053  19.877  1.00  0.00           P  
ATOM    863  O1P   U A  41      23.357 -18.563  20.944  1.00  0.00           O  
ATOM    864  O2P   U A  41      24.090 -20.473  19.495  1.00  0.00           O  
ATOM    865  O5*   U A  41      25.781 -18.777  20.283  1.00  0.00           O  
ATOM    866  C5*   U A  41      26.823 -19.098  19.344  1.00  0.00           C  
ATOM    867  C4*   U A  41      28.164 -18.642  19.882  1.00  0.00           C  
ATOM    868  O4*   U A  41      28.188 -17.186  19.916  1.00  0.00           O  
ATOM    869  C3*   U A  41      28.477 -19.049  21.322  1.00  0.00           C  
ATOM    870  O3*   U A  41      29.006 -20.336  21.386  1.00  0.00           O  
ATOM    871  C2*   U A  41      29.480 -17.978  21.746  1.00  0.00           C  
ATOM    872  O2*   U A  41      30.756 -18.234  21.185  1.00  0.00           O  
ATOM    873  C1*   U A  41      28.926 -16.743  21.043  1.00  0.00           C  
ATOM    874  N1    U A  41      28.017 -15.927  21.896  1.00  0.00           N  
ATOM    875  C2    U A  41      28.598 -15.171  22.885  1.00  0.00           C  
ATOM    876  O2    U A  41      29.802 -15.149  23.082  1.00  0.00           O  
ATOM    877  N3    U A  41      27.725 -14.429  23.655  1.00  0.00           N  
ATOM    878  C4    U A  41      26.352 -14.380  23.521  1.00  0.00           C  
ATOM    879  O4    U A  41      25.673 -13.676  24.271  1.00  0.00           O  
ATOM    880  C5    U A  41      25.835 -15.207  22.456  1.00  0.00           C  
ATOM    881  C6    U A  41      26.663 -15.940  21.692  1.00  0.00           C  
ATOM    882  P     U A  42      28.850 -21.345  22.377  1.00  0.00           P  
ATOM    883  O1P   U A  42      27.556 -22.059  22.436  1.00  0.00           O  
ATOM    884  O2P   U A  42      30.026 -22.169  22.017  1.00  0.00           O  
ATOM    885  O5*   U A  42      29.119 -20.597  23.767  1.00  0.00           O  
ATOM    886  C5*   U A  42      30.287 -19.766  23.897  1.00  0.00           C  
ATOM    887  C4*   U A  42      30.276 -19.062  25.240  1.00  0.00           C  
ATOM    888  O4*   U A  42      29.182 -18.101  25.259  1.00  0.00           O  
ATOM    889  C3*   U A  42      30.005 -19.952  26.456  1.00  0.00           C  
ATOM    890  O3*   U A  42      31.169 -20.571  26.905  1.00  0.00           O  
ATOM    891  C2*   U A  42      29.441 -18.953  27.463  1.00  0.00           C  
ATOM    892  O2*   U A  42      30.477 -18.164  28.020  1.00  0.00           O  
ATOM    893  C1*   U A  42      28.620 -18.036  26.560  1.00  0.00           C  
ATOM    894  N1    U A  42      27.185 -18.422  26.461  1.00  0.00           N  
ATOM    895  C2    U A  42      26.388 -18.156  27.549  1.00  0.00           C  
ATOM    896  O2    U A  42      26.809 -17.628  28.564  1.00  0.00           O  
ATOM    897  N3    U A  42      25.065 -18.527  27.420  1.00  0.00           N  
ATOM    898  C4    U A  42      24.485 -19.129  26.321  1.00  0.00           C  
ATOM    899  O4    U A  42      23.286 -19.415  26.323  1.00  0.00           O  
ATOM    900  C5    U A  42      25.400 -19.368  25.231  1.00  0.00           C  
ATOM    901  C6    U A  42      26.693 -19.017  25.329  1.00  0.00           C  
ATOM    902  P     C A  43      31.065 -22.070  27.542  1.00  0.00           P  
ATOM    903  O1P   C A  43      30.037 -22.844  26.814  1.00  0.00           O  
ATOM    904  O2P   C A  43      32.407 -22.690  27.616  1.00  0.00           O  
ATOM    905  O5*   C A  43      30.544 -21.733  29.019  1.00  0.00           O  
ATOM    906  C5*   C A  43      31.356 -20.907  29.874  1.00  0.00           C  
ATOM    907  C4*   C A  43      30.618 -20.615  31.166  1.00  0.00           C  
ATOM    908  O4*   C A  43      29.474 -19.761  30.873  1.00  0.00           O  
ATOM    909  C3*   C A  43      30.004 -21.826  31.869  1.00  0.00           C  
ATOM    910  O3*   C A  43      30.936 -22.479  32.672  1.00  0.00           O  
ATOM    911  C2*   C A  43      28.876 -21.187  32.677  1.00  0.00           C  
ATOM    912  O2*   C A  43      29.389 -20.529  33.823  1.00  0.00           O  
ATOM    913  C1*   C A  43      28.391 -20.100  31.723  1.00  0.00           C  
ATOM    914  N1    C A  43      27.249 -20.525  30.866  1.00  0.00           N  
ATOM    915  C2    C A  43      25.995 -20.629  31.460  1.00  0.00           C  
ATOM    916  O2    C A  43      25.881 -20.367  32.663  1.00  0.00           O  
ATOM    917  N3    C A  43      24.941 -21.016  30.695  1.00  0.00           N  
ATOM    918  C4    C A  43      25.106 -21.291  29.395  1.00  0.00           C  
ATOM    919  N4    C A  43      24.047 -21.663  28.693  1.00  0.00           N  
ATOM    920  C5    C A  43      26.388 -21.190  28.765  1.00  0.00           C  
ATOM    921  C6    C A  43      27.428 -20.803  29.546  1.00  0.00           C  
ATOM    922  P     U A  44      30.837 -24.101  32.829  1.00  0.00           P  
ATOM    923  O1P   U A  44      30.403 -24.695  31.545  1.00  0.00           O  
ATOM    924  O2P   U A  44      32.094 -24.639  33.397  1.00  0.00           O  
ATOM    925  O5*   U A  44      29.660 -24.226  33.907  1.00  0.00           O  
ATOM    926  C5*   U A  44      29.838 -23.630  35.206  1.00  0.00           C  
ATOM    927  C4*   U A  44      28.561 -23.760  36.015  1.00  0.00           C  
ATOM    928  O4*   U A  44      27.534 -22.924  35.408  1.00  0.00           O  
ATOM    929  C3*   U A  44      27.932 -25.152  36.048  1.00  0.00           C  
ATOM    930  O3*   U A  44      28.512 -25.952  37.030  1.00  0.00           O  
ATOM    931  C2*   U A  44      26.467 -24.834  36.336  1.00  0.00           C  
ATOM    932  O2*   U A  44      26.283 -24.500  37.702  1.00  0.00           O  
ATOM    933  C1*   U A  44      26.267 -23.552  35.535  1.00  0.00           C  
ATOM    934  N1    U A  44      25.727 -23.780  34.166  1.00  0.00           N  
ATOM    935  C2    U A  44      24.398 -24.115  34.065  1.00  0.00           C  
ATOM    936  O2    U A  44      23.668 -24.228  35.035  1.00  0.00           O  
ATOM    937  N3    U A  44      23.933 -24.318  32.781  1.00  0.00           N  
ATOM    938  C4    U A  44      24.669 -24.217  31.617  1.00  0.00           C  
ATOM    939  O4    U A  44      24.142 -24.423  30.522  1.00  0.00           O  
ATOM    940  C5    U A  44      26.053 -23.862  31.825  1.00  0.00           C  
ATOM    941  C6    U A  44      26.531 -23.659  33.063  1.00  0.00           C  
ATOM    942  P     C A  45      28.654 -27.555  36.755  1.00  0.00           P  
ATOM    943  O1P   C A  45      28.956 -27.785  35.326  1.00  0.00           O  
ATOM    944  O2P   C A  45      29.600 -28.158  37.720  1.00  0.00           O  
ATOM    945  O5*   C A  45      27.165 -28.047  37.081  1.00  0.00           O  
ATOM    946  C5*   C A  45      26.631 -27.836  38.399  1.00  0.00           C  
ATOM    947  C4*   C A  45      25.177 -28.260  38.447  1.00  0.00           C  
ATOM    948  O4*   C A  45      24.394 -27.348  37.625  1.00  0.00           O  
ATOM    949  C3*   C A  45      24.868 -29.639  37.863  1.00  0.00           C  
ATOM    950  O3*   C A  45      25.085 -30.650  38.798  1.00  0.00           O  
ATOM    951  C2*   C A  45      23.397 -29.500  37.478  1.00  0.00           C  
ATOM    952  O2*   C A  45      22.567 -29.577  38.623  1.00  0.00           O  
ATOM    953  C1*   C A  45      23.343 -28.056  36.987  1.00  0.00           C  
ATOM    954  N1    C A  45      23.522 -27.918  35.515  1.00  0.00           N  
ATOM    955  C2    C A  45      22.460 -28.287  34.694  1.00  0.00           C  
ATOM    956  O2    C A  45      21.422 -28.709  35.216  1.00  0.00           O  
ATOM    957  N3    C A  45      22.603 -28.169  33.349  1.00  0.00           N  
ATOM    958  C4    C A  45      23.744 -27.707  32.822  1.00  0.00           C  
ATOM    959  N4    C A  45      23.833 -27.610  31.505  1.00  0.00           N  
ATOM    960  C5    C A  45      24.848 -27.321  33.649  1.00  0.00           C  
ATOM    961  C6    C A  45      24.685 -27.448  34.990  1.00  0.00           C  
ATOM    962  P     U A  46      25.609 -32.173  38.378  1.00  0.00           P  
ATOM    963  O1P   U A  46      26.568 -31.986  37.267  1.00  0.00           O  
ATOM    964  O2P   U A  46      26.098 -32.972  39.526  1.00  0.00           O  
ATOM    965  O5*   U A  46      24.249 -32.802  37.820  1.00  0.00           O  
ATOM    966  C5*   U A  46      23.142 -32.986  38.722  1.00  0.00           C  
ATOM    967  C4*   U A  46      21.927 -33.473  37.961  1.00  0.00           C  
ATOM    968  O4*   U A  46      21.461 -32.410  37.082  1.00  0.00           O  
ATOM    969  C3*   U A  46      22.162 -34.653  37.016  1.00  0.00           C  
ATOM    970  O3*   U A  46      22.098 -35.870  37.693  1.00  0.00           O  
ATOM    971  C2*   U A  46      21.032 -34.482  36.004  1.00  0.00           C  
ATOM    972  O2*   U A  46      19.796 -34.909  36.550  1.00  0.00           O  
ATOM    973  C1*   U A  46      20.961 -32.964  35.877  1.00  0.00           C  
ATOM    974  N1    U A  46      21.768 -32.420  34.749  1.00  0.00           N  
ATOM    975  C2    U A  46      21.274 -32.605  33.480  1.00  0.00           C  
ATOM    976  O2    U A  46      20.225 -33.184  33.255  1.00  0.00           O  
ATOM    977  N3    U A  46      22.049 -32.087  32.461  1.00  0.00           N  
ATOM    978  C4    U A  46      23.247 -31.417  32.602  1.00  0.00           C  
ATOM    979  O4    U A  46      23.851 -30.998  31.612  1.00  0.00           O  
ATOM    980  C5    U A  46      23.684 -31.273  33.970  1.00  0.00           C  
ATOM    981  C6    U A  46      22.950 -31.767  34.981  1.00  0.00           C  
ATOM    982  P     C A  47      23.703 -36.494  36.698  1.00  0.00           P  
ATOM    983  O1P   C A  47      24.529 -35.269  36.615  1.00  0.00           O  
ATOM    984  O2P   C A  47      23.901 -37.444  37.816  1.00  0.00           O  
ATOM    985  O5*   C A  47      23.863 -37.301  35.311  1.00  0.00           O  
ATOM    986  C5*   C A  47      23.610 -38.711  35.243  1.00  0.00           C  
ATOM    987  C4*   C A  47      24.103 -39.309  33.928  1.00  0.00           C  
ATOM    988  O4*   C A  47      23.399 -38.703  32.833  1.00  0.00           O  
ATOM    989  C3*   C A  47      25.560 -39.031  33.608  1.00  0.00           C  
ATOM    990  O3*   C A  47      26.341 -40.084  34.193  1.00  0.00           O  
ATOM    991  C2*   C A  47      25.591 -39.212  32.099  1.00  0.00           C  
ATOM    992  O2*   C A  47      25.574 -40.599  31.747  1.00  0.00           O  
ATOM    993  C1*   C A  47      24.277 -38.540  31.700  1.00  0.00           C  
ATOM    994  N1    C A  47      24.441 -37.084  31.429  1.00  0.00           N  
ATOM    995  C2    C A  47      24.846 -36.703  30.153  1.00  0.00           C  
ATOM    996  O2    C A  47      25.051 -37.580  29.305  1.00  0.00           O  
ATOM    997  N3    C A  47      25.002 -35.381  29.885  1.00  0.00           N  
ATOM    998  C4    C A  47      24.770 -34.462  30.831  1.00  0.00           C  
ATOM    999  N4    C A  47      24.936 -33.186  30.520  1.00  0.00           N  
ATOM   1000  C5    C A  47      24.352 -34.833  32.150  1.00  0.00           C  
ATOM   1001  C6    C A  47      24.203 -36.159  32.397  1.00  0.00           C  
ATOM   1002  P     G A  48      27.938 -39.932  34.356  1.00  0.00           P  
ATOM   1003  O1P   G A  48      28.218 -38.619  34.978  1.00  0.00           O  
ATOM   1004  O2P   G A  48      28.464 -41.170  34.977  1.00  0.00           O  
ATOM   1005  O5*   G A  48      28.446 -39.880  32.828  1.00  0.00           O  
ATOM   1006  C5*   G A  48      28.314 -41.026  31.977  1.00  0.00           C  
ATOM   1007  C4*   G A  48      28.670 -40.699  30.530  1.00  0.00           C  
ATOM   1008  O4*   G A  48      27.822 -39.650  30.044  1.00  0.00           O  
ATOM   1009  C3*   G A  48      30.062 -40.135  30.328  1.00  0.00           C  
ATOM   1010  O3*   G A  48      30.958 -41.247  30.205  1.00  0.00           O  
ATOM   1011  C2*   G A  48      29.925 -39.481  28.965  1.00  0.00           C  
ATOM   1012  O2*   G A  48      29.932 -40.468  27.927  1.00  0.00           O  
ATOM   1013  C1*   G A  48      28.541 -38.836  29.091  1.00  0.00           C  
ATOM   1014  N9    G A  48      28.602 -37.437  29.600  1.00  0.00           N  
ATOM   1015  C8    G A  48      28.489 -36.976  30.894  1.00  0.00           C  
ATOM   1016  N7    G A  48      28.589 -35.673  31.006  1.00  0.00           N  
ATOM   1017  C5    G A  48      28.782 -35.241  29.694  1.00  0.00           C  
ATOM   1018  C6    G A  48      28.956 -33.931  29.180  1.00  0.00           C  
ATOM   1019  O6    G A  48      28.977 -32.862  29.786  1.00  0.00           O  
ATOM   1020  N1    G A  48      29.119 -33.945  27.788  1.00  0.00           N  
ATOM   1021  C2    G A  48      29.115 -35.076  26.996  1.00  0.00           C  
ATOM   1022  N2    G A  48      29.288 -34.878  25.688  1.00  0.00           N  
ATOM   1023  N3    G A  48      28.952 -36.306  27.480  1.00  0.00           N  
ATOM   1024  C4    G A  48      28.791 -36.310  28.830  1.00  0.00           C  
ATOM   1025  P     G A  49      32.327 -41.280  31.028  1.00  0.00           P  
ATOM   1026  O1P   G A  49      32.182 -40.374  32.190  1.00  0.00           O  
ATOM   1027  O2P   G A  49      32.713 -42.694  31.242  1.00  0.00           O  
ATOM   1028  O5*   G A  49      33.372 -40.613  29.996  1.00  0.00           O  
ATOM   1029  C5*   G A  49      33.666 -41.237  28.738  1.00  0.00           C  
ATOM   1030  C4*   G A  49      33.934 -40.203  27.647  1.00  0.00           C  
ATOM   1031  O4*   G A  49      32.841 -39.288  27.591  1.00  0.00           O  
ATOM   1032  C3*   G A  49      35.122 -39.294  27.895  1.00  0.00           C  
ATOM   1033  O3*   G A  49      36.286 -39.948  27.370  1.00  0.00           O  
ATOM   1034  C2*   G A  49      34.816 -38.100  26.995  1.00  0.00           C  
ATOM   1035  O2*   G A  49      35.253 -38.350  25.655  1.00  0.00           O  
ATOM   1036  C1*   G A  49      33.282 -38.029  27.053  1.00  0.00           C  
ATOM   1037  N9    G A  49      32.810 -36.941  27.954  1.00  0.00           N  
ATOM   1038  C8    G A  49      32.507 -36.993  29.297  1.00  0.00           C  
ATOM   1039  N7    G A  49      32.115 -35.847  29.800  1.00  0.00           N  
ATOM   1040  C5    G A  49      32.161 -34.974  28.713  1.00  0.00           C  
ATOM   1041  C6    G A  49      31.849 -33.593  28.637  1.00  0.00           C  
ATOM   1042  O6    G A  49      31.459 -32.841  29.527  1.00  0.00           O  
ATOM   1043  N1    G A  49      32.035 -33.098  27.339  1.00  0.00           N  
ATOM   1044  C2    G A  49      32.467 -33.839  26.257  1.00  0.00           C  
ATOM   1045  N2    G A  49      32.581 -33.181  25.102  1.00  0.00           N  
ATOM   1046  N3    G A  49      32.760 -35.135  26.330  1.00  0.00           N  
ATOM   1047  C4    G A  49      32.584 -35.633  27.583  1.00  0.00           C  
ATOM   1048  P     C A  50      37.226 -40.605  28.954  1.00  0.00           P  
ATOM   1049  O1P   C A  50      36.490 -40.247  29.937  1.00  0.00           O  
ATOM   1050  O2P   C A  50      37.472 -42.210  28.705  1.00  0.00           O  
ATOM   1051  O5*   C A  50      38.979 -39.931  29.115  1.00  0.00           O  
ATOM   1052  C5*   C A  50      39.673 -39.374  30.437  1.00  0.00           C  
ATOM   1053  C4*   C A  50      38.953 -40.221  31.484  1.00  0.00           C  
ATOM   1054  O4*   C A  50      39.549 -39.985  32.768  1.00  0.00           O  
ATOM   1055  C3*   C A  50      37.473 -39.882  31.669  1.00  0.00           C  
ATOM   1056  O3*   C A  50      36.840 -41.055  32.203  1.00  0.00           O  
ATOM   1057  C2*   C A  50      37.506 -38.845  32.779  1.00  0.00           C  
ATOM   1058  O2*   C A  50      36.248 -38.776  33.457  1.00  0.00           O  
ATOM   1059  C1*   C A  50      38.581 -39.447  33.674  1.00  0.00           C  
ATOM   1060  N1    C A  50      39.242 -38.433  34.543  1.00  0.00           N  
ATOM   1061  C2    C A  50      39.052 -38.534  35.918  1.00  0.00           C  
ATOM   1062  O2    C A  50      38.350 -39.452  36.357  1.00  0.00           O  
ATOM   1063  N3    C A  50      39.645 -37.620  36.727  1.00  0.00           N  
ATOM   1064  C4    C A  50      40.399 -36.640  36.212  1.00  0.00           C  
ATOM   1065  N4    C A  50      40.957 -35.773  37.044  1.00  0.00           N  
ATOM   1066  C5    C A  50      40.607 -36.519  34.801  1.00  0.00           C  
ATOM   1067  C6    C A  50      40.005 -37.442  34.009  1.00  0.00           C  
ATOM   1068  P     U A  51      35.378 -41.350  32.499  1.00  0.00           P  
ATOM   1069  O1P   U A  51      35.060 -40.701  33.521  1.00  0.00           O  
ATOM   1070  O2P   U A  51      34.595 -40.754  31.670  1.00  0.00           O  
ATOM   1071  O5*   U A  51      34.741 -42.634  32.482  1.00  0.00           O  
ATOM   1072  C5*   U A  51      33.965 -43.166  33.495  1.00  0.00           C  
ATOM   1073  C4*   U A  51      34.096 -44.630  33.903  1.00  0.00           C  
ATOM   1074  O4*   U A  51      33.843 -45.460  32.756  1.00  0.00           O  
ATOM   1075  C3*   U A  51      35.488 -45.037  34.383  1.00  0.00           C  
ATOM   1076  O3*   U A  51      35.874 -46.122  35.516  1.00  0.00           O  
ATOM   1077  C2*   U A  51      36.158 -45.511  33.104  1.00  0.00           C  
ATOM   1078  O2*   U A  51      37.243 -46.397  33.389  1.00  0.00           O  
ATOM   1079  C1*   U A  51      34.996 -46.254  32.456  1.00  0.00           C  
ATOM   1080  N1    U A  51      35.136 -46.363  30.977  1.00  0.00           N  
ATOM   1081  C2    U A  51      35.310 -47.623  30.456  1.00  0.00           C  
ATOM   1082  O2    U A  51      35.352 -48.626  31.148  1.00  0.00           O  
ATOM   1083  N3    U A  51      35.436 -47.684  29.082  1.00  0.00           N  
ATOM   1084  C4    U A  51      35.404 -46.617  28.208  1.00  0.00           C  
ATOM   1085  O4    U A  51      35.527 -46.797  26.994  1.00  0.00           O  
ATOM   1086  C5    U A  51      35.218 -45.337  28.848  1.00  0.00           C  
ATOM   1087  C6    U A  51      35.092 -45.248  30.183  1.00  0.00           C  
ATOM   1088  P     U A  52      36.265 -46.016  36.799  1.00  0.00           P  
ATOM   1089  O1P   U A  52      36.689 -44.840  37.364  1.00  0.00           O  
ATOM   1090  O2P   U A  52      35.247 -46.084  37.846  1.00  0.00           O  
ATOM   1091  O5*   U A  52      37.251 -47.076  36.789  1.00  0.00           O  
ATOM   1092  C5*   U A  52      37.633 -47.120  38.171  1.00  0.00           C  
ATOM   1093  C4*   U A  52      38.874 -47.984  38.381  1.00  0.00           C  
ATOM   1094  O4*   U A  52      38.610 -49.317  37.950  1.00  0.00           O  
ATOM   1095  C3*   U A  52      40.074 -47.597  37.544  1.00  0.00           C  
ATOM   1096  O3*   U A  52      40.783 -46.571  38.247  1.00  0.00           O  
ATOM   1097  C2*   U A  52      40.919 -48.865  37.580  1.00  0.00           C  
ATOM   1098  O2*   U A  52      41.721 -48.910  38.764  1.00  0.00           O  
ATOM   1099  C1*   U A  52      39.850 -49.970  37.615  1.00  0.00           C  
ATOM   1100  N1    U A  52      39.699 -50.640  36.293  1.00  0.00           N  
ATOM   1101  C2    U A  52      40.593 -51.640  35.993  1.00  0.00           C  
ATOM   1102  O2    U A  52      41.481 -51.985  36.753  1.00  0.00           O  
ATOM   1103  N3    U A  52      40.421 -52.238  34.760  1.00  0.00           N  
ATOM   1104  C4    U A  52      39.455 -51.927  33.825  1.00  0.00           C  
ATOM   1105  O4    U A  52      39.401 -52.533  32.753  1.00  0.00           O  
ATOM   1106  C5    U A  52      38.564 -50.865  34.231  1.00  0.00           C  
ATOM   1107  C6    U A  52      38.708 -50.266  35.424  1.00  0.00           C  
ATOM   1108  P     G A  53      40.871 -44.829  37.380  1.00  0.00           P  
ATOM   1109  O1P   G A  53      41.182 -44.921  35.937  1.00  0.00           O  
ATOM   1110  O2P   G A  53      39.595 -44.222  37.823  1.00  0.00           O  
ATOM   1111  O5*   G A  53      42.079 -44.047  38.107  1.00  0.00           O  
ATOM   1112  C5*   G A  53      42.031 -43.772  39.512  1.00  0.00           C  
ATOM   1113  C4*   G A  53      43.347 -43.202  40.032  1.00  0.00           C  
ATOM   1114  O4*   G A  53      44.426 -44.078  39.674  1.00  0.00           O  
ATOM   1115  C3*   G A  53      43.766 -41.878  39.423  1.00  0.00           C  
ATOM   1116  O3*   G A  53      43.139 -40.831  40.179  1.00  0.00           O  
ATOM   1117  C2*   G A  53      45.252 -41.858  39.742  1.00  0.00           C  
ATOM   1118  O2*   G A  53      45.474 -41.558  41.124  1.00  0.00           O  
ATOM   1119  C1*   G A  53      45.626 -43.310  39.438  1.00  0.00           C  
ATOM   1120  N9    G A  53      46.050 -43.499  38.022  1.00  0.00           N  
ATOM   1121  C8    G A  53      45.361 -44.075  36.977  1.00  0.00           C  
ATOM   1122  N7    G A  53      46.023 -44.086  35.844  1.00  0.00           N  
ATOM   1123  C5    G A  53      47.235 -43.473  36.162  1.00  0.00           C  
ATOM   1124  C6    G A  53      48.361 -43.197  35.345  1.00  0.00           C  
ATOM   1125  O6    G A  53      48.525 -43.441  34.153  1.00  0.00           O  
ATOM   1126  N1    G A  53      49.377 -42.562  36.072  1.00  0.00           N  
ATOM   1127  C2    G A  53      49.313 -42.236  37.413  1.00  0.00           C  
ATOM   1128  N2    G A  53      50.389 -41.631  37.921  1.00  0.00           N  
ATOM   1129  N3    G A  53      48.256 -42.494  38.178  1.00  0.00           N  
ATOM   1130  C4    G A  53      47.260 -43.112  37.489  1.00  0.00           C  
ATOM   1131  P     G A  54      42.902 -39.375  39.528  1.00  0.00           P  
ATOM   1132  O1P   G A  54      42.247 -39.557  38.212  1.00  0.00           O  
ATOM   1133  O2P   G A  54      42.273 -38.508  40.550  1.00  0.00           O  
ATOM   1134  O5*   G A  54      44.406 -38.847  39.273  1.00  0.00           O  
ATOM   1135  C5*   G A  54      45.244 -38.467  40.373  1.00  0.00           C  
ATOM   1136  C4*   G A  54      46.698 -38.283  39.943  1.00  0.00           C  
ATOM   1137  O4*   G A  54      47.160 -39.471  39.289  1.00  0.00           O  
ATOM   1138  C3*   G A  54      46.940 -37.204  38.904  1.00  0.00           C  
ATOM   1139  O3*   G A  54      47.101 -35.957  39.593  1.00  0.00           O  
ATOM   1140  C2*   G A  54      48.299 -37.612  38.363  1.00  0.00           C  
ATOM   1141  O2*   G A  54      49.337 -37.264  39.289  1.00  0.00           O  
ATOM   1142  C1*   G A  54      48.137 -39.131  38.284  1.00  0.00           C  
ATOM   1143  N9    G A  54      47.645 -39.578  36.951  1.00  0.00           N  
ATOM   1144  C8    G A  54      46.420 -40.108  36.607  1.00  0.00           C  
ATOM   1145  N7    G A  54      46.304 -40.401  35.334  1.00  0.00           N  
ATOM   1146  C5    G A  54      47.539 -40.039  34.796  1.00  0.00           C  
ATOM   1147  C6    G A  54      48.014 -40.121  33.463  1.00  0.00           C  
ATOM   1148  O6    G A  54      47.434 -40.536  32.462  1.00  0.00           O  
ATOM   1149  N1    G A  54      49.328 -39.645  33.357  1.00  0.00           N  
ATOM   1150  C2    G A  54      50.084 -39.154  34.403  1.00  0.00           C  
ATOM   1151  N2    G A  54      51.318 -38.747  34.096  1.00  0.00           N  
ATOM   1152  N3    G A  54      49.638 -39.077  35.655  1.00  0.00           N  
ATOM   1153  C4    G A  54      48.364 -39.536  35.775  1.00  0.00           C  
ATOM   1154  P     C A  55      46.898 -34.558  38.817  1.00  0.00           P  
ATOM   1155  O1P   C A  55      45.588 -34.593  38.129  1.00  0.00           O  
ATOM   1156  O2P   C A  55      47.206 -33.458  39.759  1.00  0.00           O  
ATOM   1157  O5*   C A  55      48.057 -34.604  37.694  1.00  0.00           O  
ATOM   1158  C5*   C A  55      49.381 -34.136  37.986  1.00  0.00           C  
ATOM   1159  C4*   C A  55      50.208 -33.955  36.716  1.00  0.00           C  
ATOM   1160  O4*   C A  55      50.399 -35.223  36.077  1.00  0.00           O  
ATOM   1161  C3*   C A  55      49.549 -33.119  35.636  1.00  0.00           C  
ATOM   1162  O3*   C A  55      49.863 -31.745  35.895  1.00  0.00           O  
ATOM   1163  C2*   C A  55      50.323 -33.546  34.403  1.00  0.00           C  
ATOM   1164  O2*   C A  55      51.616 -32.930  34.380  1.00  0.00           O  
ATOM   1165  C1*   C A  55      50.442 -35.053  34.644  1.00  0.00           C  
ATOM   1166  N1    C A  55      49.317 -35.819  34.039  1.00  0.00           N  
ATOM   1167  C2    C A  55      49.400 -36.134  32.686  1.00  0.00           C  
ATOM   1168  O2    C A  55      50.394 -35.769  32.048  1.00  0.00           O  
ATOM   1169  N3    C A  55      48.384 -36.832  32.115  1.00  0.00           N  
ATOM   1170  C4    C A  55      47.324 -37.209  32.840  1.00  0.00           C  
ATOM   1171  N4    C A  55      46.360 -37.888  32.236  1.00  0.00           N  
ATOM   1172  C5    C A  55      47.219 -36.896  34.233  1.00  0.00           C  
ATOM   1173  C6    C A  55      48.244 -36.198  34.785  1.00  0.00           C  
ATOM   1174  P     C A  56      48.813 -30.588  35.510  1.00  0.00           P  
ATOM   1175  O1P   C A  56      47.511 -30.918  36.133  1.00  0.00           O  
ATOM   1176  O2P   C A  56      49.449 -29.277  35.775  1.00  0.00           O  
ATOM   1177  O5*   C A  56      48.665 -30.769  33.914  1.00  0.00           O  
ATOM   1178  C5*   C A  56      49.461 -29.994  33.010  1.00  0.00           C  
ATOM   1179  C4*   C A  56      48.840 -29.945  31.616  1.00  0.00           C  
ATOM   1180  O4*   C A  56      48.896 -31.241  31.012  1.00  0.00           O  
ATOM   1181  C3*   C A  56      47.362 -29.620  31.593  1.00  0.00           C  
ATOM   1182  O3*   C A  56      47.241 -28.190  31.600  1.00  0.00           O  
ATOM   1183  C2*   C A  56      46.959 -30.120  30.215  1.00  0.00           C  
ATOM   1184  O2*   C A  56      47.357 -29.189  29.204  1.00  0.00           O  
ATOM   1185  C1*   C A  56      47.782 -31.412  30.113  1.00  0.00           C  
ATOM   1186  N1    C A  56      47.015 -32.621  30.525  1.00  0.00           N  
ATOM   1187  C2    C A  56      46.263 -33.275  29.553  1.00  0.00           C  
ATOM   1188  O2    C A  56      46.263 -32.830  28.400  1.00  0.00           O  
ATOM   1189  N3    C A  56      45.556 -34.378  29.908  1.00  0.00           N  
ATOM   1190  C4    C A  56      45.583 -34.829  31.169  1.00  0.00           C  
ATOM   1191  N4    C A  56      44.877 -35.910  31.464  1.00  0.00           N  
ATOM   1192  C5    C A  56      46.351 -34.171  32.183  1.00  0.00           C  
ATOM   1193  C6    C A  56      47.049 -33.070  31.808  1.00  0.00           C  
ATOM   1194  P     C A  57      46.204 -27.458  32.595  1.00  0.00           P  
ATOM   1195  O1P   C A  57      46.138 -28.241  33.850  1.00  0.00           O  
ATOM   1196  O2P   C A  57      46.544 -26.018  32.640  1.00  0.00           O  
ATOM   1197  O5*   C A  57      44.799 -27.626  31.823  1.00  0.00           O  
ATOM   1198  C5*   C A  57      44.454 -26.760  30.734  1.00  0.00           C  
ATOM   1199  C4*   C A  57      43.351 -27.359  29.866  1.00  0.00           C  
ATOM   1200  O4*   C A  57      43.773 -28.639  29.377  1.00  0.00           O  
ATOM   1201  C3*   C A  57      42.057 -27.672  30.593  1.00  0.00           C  
ATOM   1202  O3*   C A  57      41.238 -26.496  30.559  1.00  0.00           O  
ATOM   1203  C2*   C A  57      41.426 -28.698  29.669  1.00  0.00           C  
ATOM   1204  O2*   C A  57      40.869 -28.071  28.510  1.00  0.00           O  
ATOM   1205  C1*   C A  57      42.649 -29.536  29.290  1.00  0.00           C  
ATOM   1206  N1    C A  57      42.862 -30.676  30.225  1.00  0.00           N  
ATOM   1207  C2    C A  57      42.193 -31.867  29.960  1.00  0.00           C  
ATOM   1208  O2    C A  57      41.457 -31.930  28.969  1.00  0.00           O  
ATOM   1209  N3    C A  57      42.373 -32.918  30.801  1.00  0.00           N  
ATOM   1210  C4    C A  57      43.180 -32.810  31.865  1.00  0.00           C  
ATOM   1211  N4    C A  57      43.323 -33.864  32.654  1.00  0.00           N  
ATOM   1212  C5    C A  57      43.877 -31.593  32.155  1.00  0.00           C  
ATOM   1213  C6    C A  57      43.683 -30.555  31.303  1.00  0.00           C  
ATOM   1214  P     A A  58      40.312 -26.101  31.820  1.00  0.00           P  
ATOM   1215  O1P   A A  58      39.969 -27.344  32.549  1.00  0.00           O  
ATOM   1216  O2P   A A  58      40.961 -24.982  32.539  1.00  0.00           O  
ATOM   1217  O5*   A A  58      38.972 -25.543  31.119  1.00  0.00           O  
ATOM   1218  C5*   A A  58      39.032 -24.461  30.179  1.00  0.00           C  
ATOM   1219  C4*   A A  58      38.502 -24.873  28.807  1.00  0.00           C  
ATOM   1220  O4*   A A  58      39.127 -26.101  28.407  1.00  0.00           O  
ATOM   1221  C3*   A A  58      37.021 -25.203  28.756  1.00  0.00           C  
ATOM   1222  O3*   A A  58      36.309 -23.980  28.506  1.00  0.00           O  
ATOM   1223  C2*   A A  58      36.943 -26.051  27.496  1.00  0.00           C  
ATOM   1224  O2*   A A  58      37.020 -25.234  26.324  1.00  0.00           O  
ATOM   1225  C1*   A A  58      38.205 -26.902  27.639  1.00  0.00           C  
ATOM   1226  N9    A A  58      37.948 -28.177  28.365  1.00  0.00           N  
ATOM   1227  C8    A A  58      38.169 -28.480  29.690  1.00  0.00           C  
ATOM   1228  N7    A A  58      37.836 -29.691  30.015  1.00  0.00           N  
ATOM   1229  C5    A A  58      37.360 -30.238  28.833  1.00  0.00           C  
ATOM   1230  C6    A A  58      36.848 -31.506  28.513  1.00  0.00           C  
ATOM   1231  N6    A A  58      36.727 -32.500  29.405  1.00  0.00           N  
ATOM   1232  N1    A A  58      36.464 -31.717  27.241  1.00  0.00           N  
ATOM   1233  C2    A A  58      36.586 -30.725  26.360  1.00  0.00           C  
ATOM   1234  N3    A A  58      37.047 -29.506  26.541  1.00  0.00           N  
ATOM   1235  C4    A A  58      37.424 -29.321  27.823  1.00  0.00           C  
ATOM   1236  P     C A  59      34.702 -23.912  28.646  1.00  0.00           P  
ATOM   1237  O1P   C A  59      34.310 -24.666  29.858  1.00  0.00           O  
ATOM   1238  O2P   C A  59      34.284 -22.499  28.491  1.00  0.00           O  
ATOM   1239  O5*   C A  59      34.187 -24.734  27.356  1.00  0.00           O  
ATOM   1240  C5*   C A  59      34.475 -24.273  26.028  1.00  0.00           C  
ATOM   1241  C4*   C A  59      34.281 -25.376  24.990  1.00  0.00           C  
ATOM   1242  O4*   C A  59      35.003 -26.546  25.403  1.00  0.00           O  
ATOM   1243  C3*   C A  59      32.858 -25.878  24.835  1.00  0.00           C  
ATOM   1244  O3*   C A  59      32.211 -25.059  23.852  1.00  0.00           O  
ATOM   1245  C2*   C A  59      33.083 -27.249  24.221  1.00  0.00           C  
ATOM   1246  O2*   C A  59      33.443 -27.128  22.840  1.00  0.00           O  
ATOM   1247  C1*   C A  59      34.274 -27.738  25.042  1.00  0.00           C  
ATOM   1248  N1    C A  59      33.852 -28.429  26.293  1.00  0.00           N  
ATOM   1249  C2    C A  59      33.633 -29.802  26.233  1.00  0.00           C  
ATOM   1250  O2    C A  59      33.796 -30.386  25.156  1.00  0.00           O  
ATOM   1251  N3    C A  59      33.248 -30.451  27.362  1.00  0.00           N  
ATOM   1252  C4    C A  59      33.082 -29.782  28.511  1.00  0.00           C  
ATOM   1253  N4    C A  59      32.705 -30.460  29.584  1.00  0.00           N  
ATOM   1254  C5    C A  59      33.302 -28.369  28.593  1.00  0.00           C  
ATOM   1255  C6    C A  59      33.686 -27.740  27.454  1.00  0.00           C  
ATOM   1256  P     C A  60      30.607 -24.889  23.837  1.00  0.00           P  
ATOM   1257  O1P   C A  60      30.163 -24.645  25.229  1.00  0.00           O  
ATOM   1258  O2P   C A  60      30.242 -23.932  22.770  1.00  0.00           O  
ATOM   1259  O5*   C A  60      30.098 -26.357  23.399  1.00  0.00           O  
ATOM   1260  C5*   C A  60      30.326 -26.841  22.070  1.00  0.00           C  
ATOM   1261  C4*   C A  60      30.232 -28.361  21.994  1.00  0.00           C  
ATOM   1262  O4*   C A  60      31.074 -28.945  22.995  1.00  0.00           O  
ATOM   1263  C3*   C A  60      28.870 -28.947  22.311  1.00  0.00           C  
ATOM   1264  O3*   C A  60      28.111 -28.940  21.093  1.00  0.00           O  
ATOM   1265  C2*   C A  60      29.228 -30.390  22.636  1.00  0.00           C  
ATOM   1266  O2*   C A  60      29.456 -31.142  21.440  1.00  0.00           O  
ATOM   1267  C1*   C A  60      30.534 -30.211  23.420  1.00  0.00           C  
ATOM   1268  N1    C A  60      30.317 -30.183  24.893  1.00  0.00           N  
ATOM   1269  C2    C A  60      30.216 -31.402  25.558  1.00  0.00           C  
ATOM   1270  O2    C A  60      30.310 -32.447  24.904  1.00  0.00           O  
ATOM   1271  N3    C A  60      30.018 -31.398  26.901  1.00  0.00           N  
ATOM   1272  C4    C A  60      29.921 -30.244  27.574  1.00  0.00           C  
ATOM   1273  N4    C A  60      29.729 -30.294  28.883  1.00  0.00           N  
ATOM   1274  C5    C A  60      30.023 -28.980  26.909  1.00  0.00           C  
ATOM   1275  C6    C A  60      30.220 -29.005  25.567  1.00  0.00           C  
ATOM   1276  P     G A  61      26.519 -29.202  21.102  1.00  0.00           P  
ATOM   1277  O1P   G A  61      25.973 -28.688  22.381  1.00  0.00           O  
ATOM   1278  O2P   G A  61      25.961 -28.723  19.818  1.00  0.00           O  
ATOM   1279  O5*   G A  61      26.420 -30.811  21.127  1.00  0.00           O  
ATOM   1280  C5*   G A  61      26.939 -31.596  20.045  1.00  0.00           C  
ATOM   1281  C4*   G A  61      27.053 -33.069  20.427  1.00  0.00           C  
ATOM   1282  O4*   G A  61      27.813 -33.183  21.636  1.00  0.00           O  
ATOM   1283  C3*   G A  61      25.735 -33.744  20.768  1.00  0.00           C  
ATOM   1284  O3*   G A  61      25.208 -34.301  19.554  1.00  0.00           O  
ATOM   1285  C2*   G A  61      26.188 -34.900  21.643  1.00  0.00           C  
ATOM   1286  O2*   G A  61      26.746 -35.950  20.845  1.00  0.00           O  
ATOM   1287  C1*   G A  61      27.274 -34.222  22.477  1.00  0.00           C  
ATOM   1288  N9    G A  61      26.730 -33.591  23.712  1.00  0.00           N  
ATOM   1289  C8    G A  61      26.408 -32.272  23.946  1.00  0.00           C  
ATOM   1290  N7    G A  61      25.947 -32.042  25.152  1.00  0.00           N  
ATOM   1291  C5    G A  61      25.965 -33.297  25.760  1.00  0.00           C  
ATOM   1292  C6    G A  61      25.580 -33.684  27.069  1.00  0.00           C  
ATOM   1293  O6    G A  61      25.138 -32.988  27.979  1.00  0.00           O  
ATOM   1294  N1    G A  61      25.761 -35.059  27.270  1.00  0.00           N  
ATOM   1295  C2    G A  61      26.249 -35.945  26.329  1.00  0.00           C  
ATOM   1296  N2    G A  61      26.346 -37.218  26.716  1.00  0.00           N  
ATOM   1297  N3    G A  61      26.609 -35.581  25.100  1.00  0.00           N  
ATOM   1298  C4    G A  61      26.441 -34.248  24.888  1.00  0.00           C  
ATOM   1299  P     U A  62      23.626 -34.566  19.394  1.00  0.00           P  
ATOM   1300  O1P   U A  62      22.737 -33.516  19.937  1.00  0.00           O  
ATOM   1301  O2P   U A  62      23.812 -34.693  17.930  1.00  0.00           O  
ATOM   1302  O5*   U A  62      23.131 -35.990  19.967  1.00  0.00           O  
ATOM   1303  C5*   U A  62      23.611 -37.216  19.401  1.00  0.00           C  
ATOM   1304  C4*   U A  62      23.052 -38.431  20.134  1.00  0.00           C  
ATOM   1305  O4*   U A  62      23.471 -38.402  21.505  1.00  0.00           O  
ATOM   1306  C3*   U A  62      21.539 -38.483  20.233  1.00  0.00           C  
ATOM   1307  O3*   U A  62      21.044 -39.130  19.053  1.00  0.00           O  
ATOM   1308  C2*   U A  62      21.342 -39.431  21.400  1.00  0.00           C  
ATOM   1309  O2*   U A  62      21.562 -40.786  21.000  1.00  0.00           O  
ATOM   1310  C1*   U A  62      22.443 -38.958  22.351  1.00  0.00           C  
ATOM   1311  N1    U A  62      21.964 -37.903  23.287  1.00  0.00           N  
ATOM   1312  C2    U A  62      21.452 -38.320  24.492  1.00  0.00           C  
ATOM   1313  O2    U A  62      21.380 -39.496  24.810  1.00  0.00           O  
ATOM   1314  N3    U A  62      21.019 -37.315  25.333  1.00  0.00           N  
ATOM   1315  C4    U A  62      21.053 -35.960  25.075  1.00  0.00           C  
ATOM   1316  O4    U A  62      20.635 -35.152  25.908  1.00  0.00           O  
ATOM   1317  C5    U A  62      21.606 -35.619  23.786  1.00  0.00           C  
ATOM   1318  C6    U A  62      22.036 -36.577  22.949  1.00  0.00           C  
ATOM   1319  P     U A  63      20.247 -41.478  19.636  1.00  0.00           P  
ATOM   1320  O1P   U A  63      18.972 -41.674  20.358  1.00  0.00           O  
ATOM   1321  O2P   U A  63      20.235 -40.954  18.250  1.00  0.00           O  
ATOM   1322  O5*   U A  63      21.051 -42.876  19.634  1.00  0.00           O  
ATOM   1323  C5*   U A  63      22.425 -42.936  19.225  1.00  0.00           C  
ATOM   1324  C4*   U A  63      22.984 -44.354  19.323  1.00  0.00           C  
ATOM   1325  O4*   U A  63      22.791 -44.849  20.660  1.00  0.00           O  
ATOM   1326  C3*   U A  63      22.292 -45.377  18.416  1.00  0.00           C  
ATOM   1327  O3*   U A  63      23.288 -46.330  18.016  1.00  0.00           O  
ATOM   1328  C2*   U A  63      21.336 -46.099  19.349  1.00  0.00           C  
ATOM   1329  O2*   U A  63      21.066 -47.420  18.877  1.00  0.00           O  
ATOM   1330  C1*   U A  63      22.162 -46.132  20.622  1.00  0.00           C  
ATOM   1331  N1    U A  63      21.325 -46.310  21.842  1.00  0.00           N  
ATOM   1332  C2    U A  63      21.068 -47.599  22.242  1.00  0.00           C  
ATOM   1333  O2    U A  63      21.493 -48.575  21.646  1.00  0.00           O  
ATOM   1334  N3    U A  63      20.291 -47.724  23.375  1.00  0.00           N  
ATOM   1335  C4    U A  63      19.760 -46.693  24.124  1.00  0.00           C  
ATOM   1336  O4    U A  63      19.077 -46.930  25.122  1.00  0.00           O  
ATOM   1337  C5    U A  63      20.084 -45.377  23.625  1.00  0.00           C  
ATOM   1338  C6    U A  63      20.839 -45.227  22.524  1.00  0.00           C  
ATOM   1339  P     U A  64      24.849 -46.123  17.224  1.00  0.00           P  
ATOM   1340  O1P   U A  64      25.207 -47.537  16.955  1.00  0.00           O  
ATOM   1341  O2P   U A  64      23.885 -45.429  16.340  1.00  0.00           O  
ATOM   1342  O5*   U A  64      26.207 -45.255  17.269  1.00  0.00           O  
ATOM   1343  C5*   U A  64      27.412 -45.790  17.835  1.00  0.00           C  
ATOM   1344  C4*   U A  64      27.956 -44.898  18.946  1.00  0.00           C  
ATOM   1345  O4*   U A  64      27.115 -44.991  20.093  1.00  0.00           O  
ATOM   1346  C3*   U A  64      29.307 -45.304  19.495  1.00  0.00           C  
ATOM   1347  O3*   U A  64      30.305 -44.697  18.659  1.00  0.00           O  
ATOM   1348  C2*   U A  64      29.339 -44.597  20.850  1.00  0.00           C  
ATOM   1349  O2*   U A  64      29.813 -43.254  20.710  1.00  0.00           O  
ATOM   1350  C1*   U A  64      27.855 -44.601  21.264  1.00  0.00           C  
ATOM   1351  N1    U A  64      27.576 -45.574  22.357  1.00  0.00           N  
ATOM   1352  C2    U A  64      27.460 -45.069  23.630  1.00  0.00           C  
ATOM   1353  O2    U A  64      27.575 -43.882  23.885  1.00  0.00           O  
ATOM   1354  N3    U A  64      27.201 -46.000  24.616  1.00  0.00           N  
ATOM   1355  C4    U A  64      27.053 -47.361  24.440  1.00  0.00           C  
ATOM   1356  O4    U A  64      26.822 -48.097  25.402  1.00  0.00           O  
ATOM   1357  C5    U A  64      27.192 -47.796  23.070  1.00  0.00           C  
ATOM   1358  C6    U A  64      27.444 -46.911  22.091  1.00  0.00           C  
ATOM   1359  P     C A  65      31.884 -45.005  18.756  1.00  0.00           P  
ATOM   1360  O1P   C A  65      32.113 -45.920  19.899  1.00  0.00           O  
ATOM   1361  O2P   C A  65      32.364 -45.378  17.408  1.00  0.00           O  
ATOM   1362  O5*   C A  65      32.504 -43.561  19.127  1.00  0.00           O  
ATOM   1363  C5*   C A  65      33.098 -43.318  20.411  1.00  0.00           C  
ATOM   1364  C4*   C A  65      33.756 -41.942  20.475  1.00  0.00           C  
ATOM   1365  O4*   C A  65      32.756 -40.931  20.258  1.00  0.00           O  
ATOM   1366  C3*   C A  65      34.385 -41.597  21.827  1.00  0.00           C  
ATOM   1367  O3*   C A  65      35.491 -40.719  21.561  1.00  0.00           O  
ATOM   1368  C2*   C A  65      33.311 -40.770  22.518  1.00  0.00           C  
ATOM   1369  O2*   C A  65      33.893 -39.893  23.488  1.00  0.00           O  
ATOM   1370  C1*   C A  65      32.754 -39.990  21.338  1.00  0.00           C  
ATOM   1371  N1    C A  65      31.358 -39.521  21.560  1.00  0.00           N  
ATOM   1372  C2    C A  65      31.149 -38.535  22.520  1.00  0.00           C  
ATOM   1373  O2    C A  65      32.122 -38.093  23.143  1.00  0.00           O  
ATOM   1374  N3    C A  65      29.884 -38.094  22.738  1.00  0.00           N  
ATOM   1375  C4    C A  65      28.856 -38.598  22.042  1.00  0.00           C  
ATOM   1376  N4    C A  65      27.641 -38.133  22.292  1.00  0.00           N  
ATOM   1377  C5    C A  65      29.049 -39.612  21.050  1.00  0.00           C  
ATOM   1378  C6    C A  65      30.321 -40.040  20.848  1.00  0.00           C  
ATOM   1379  P     G A  66      36.979 -41.278  21.543  1.00  0.00           P  
ATOM   1380  O1P   G A  66      36.937 -42.673  21.045  1.00  0.00           O  
ATOM   1381  O2P   G A  66      37.822 -40.275  20.852  1.00  0.00           O  
ATOM   1382  O5*   G A  66      37.392 -41.309  23.102  1.00  0.00           O  
ATOM   1383  C5*   G A  66      37.648 -40.094  23.819  1.00  0.00           C  
ATOM   1384  C4*   G A  66      39.036 -39.535  23.505  1.00  0.00           C  
ATOM   1385  O4*   G A  66      39.253 -38.344  24.255  1.00  0.00           O  
ATOM   1386  C3*   G A  66      40.195 -40.409  23.935  1.00  0.00           C  
ATOM   1387  O3*   G A  66      40.442 -41.353  22.884  1.00  0.00           O  
ATOM   1388  C2*   G A  66      41.357 -39.417  23.958  1.00  0.00           C  
ATOM   1389  O2*   G A  66      41.922 -39.268  22.651  1.00  0.00           O  
ATOM   1390  C1*   G A  66      40.665 -38.113  24.394  1.00  0.00           C  
ATOM   1391  N9    G A  66      40.950 -37.767  25.815  1.00  0.00           N  
ATOM   1392  C8    G A  66      41.225 -38.602  26.876  1.00  0.00           C  
ATOM   1393  N7    G A  66      41.432 -37.974  28.009  1.00  0.00           N  
ATOM   1394  C5    G A  66      41.285 -36.628  27.673  1.00  0.00           C  
ATOM   1395  C6    G A  66      41.394 -35.468  28.482  1.00  0.00           C  
ATOM   1396  O6    G A  66      41.646 -35.387  29.682  1.00  0.00           O  
ATOM   1397  N1    G A  66      41.169 -34.302  27.738  1.00  0.00           N  
ATOM   1398  C2    G A  66      40.878 -34.262  26.388  1.00  0.00           C  
ATOM   1399  N2    G A  66      40.698 -33.049  25.863  1.00  0.00           N  
ATOM   1400  N3    G A  66      40.777 -35.351  25.630  1.00  0.00           N  
ATOM   1401  C4    G A  66      40.991 -36.492  26.337  1.00  0.00           C  
ATOM   1402  P     G A  67      41.385 -42.636  23.138  1.00  0.00           P  
ATOM   1403  O1P   G A  67      41.115 -43.151  24.498  1.00  0.00           O  
ATOM   1404  O2P   G A  67      41.266 -43.539  21.971  1.00  0.00           O  
ATOM   1405  O5*   G A  67      42.867 -41.996  23.132  1.00  0.00           O  
ATOM   1406  C5*   G A  67      43.528 -41.688  21.897  1.00  0.00           C  
ATOM   1407  C4*   G A  67      44.782 -40.850  22.120  1.00  0.00           C  
ATOM   1408  O4*   G A  67      44.435 -39.624  22.774  1.00  0.00           O  
ATOM   1409  C3*   G A  67      45.808 -41.457  23.056  1.00  0.00           C  
ATOM   1410  O3*   G A  67      46.645 -42.329  22.282  1.00  0.00           O  
ATOM   1411  C2*   G A  67      46.630 -40.234  23.433  1.00  0.00           C  
ATOM   1412  O2*   G A  67      47.530 -39.877  22.376  1.00  0.00           O  
ATOM   1413  C1*   G A  67      45.535 -39.172  23.590  1.00  0.00           C  
ATOM   1414  N9    G A  67      45.068 -39.038  24.998  1.00  0.00           N  
ATOM   1415  C8    G A  67      44.406 -39.954  25.787  1.00  0.00           C  
ATOM   1416  N7    G A  67      44.134 -39.520  26.994  1.00  0.00           N  
ATOM   1417  C5    G A  67      44.653 -38.226  27.006  1.00  0.00           C  
ATOM   1418  C6    G A  67      44.663 -37.255  28.040  1.00  0.00           C  
ATOM   1419  O6    G A  67      44.209 -37.337  29.179  1.00  0.00           O  
ATOM   1420  N1    G A  67      45.294 -36.074  27.627  1.00  0.00           N  
ATOM   1421  C2    G A  67      45.844 -35.858  26.379  1.00  0.00           C  
ATOM   1422  N2    G A  67      46.402 -34.662  26.181  1.00  0.00           N  
ATOM   1423  N3    G A  67      45.835 -36.770  25.409  1.00  0.00           N  
ATOM   1424  C4    G A  67      45.225 -37.923  25.793  1.00  0.00           C  
ATOM   1425  P     G A  68      47.618 -43.391  23.007  1.00  0.00           P  
ATOM   1426  O1P   G A  68      46.879 -44.006  24.133  1.00  0.00           O  
ATOM   1427  O2P   G A  68      48.227 -44.251  21.966  1.00  0.00           O  
ATOM   1428  O5*   G A  68      48.773 -42.450  23.626  1.00  0.00           O  
ATOM   1429  C5*   G A  68      49.754 -41.837  22.778  1.00  0.00           C  
ATOM   1430  C4*   G A  68      50.517 -40.732  23.502  1.00  0.00           C  
ATOM   1431  O4*   G A  68      49.595 -39.746  23.980  1.00  0.00           O  
ATOM   1432  C3*   G A  68      51.243 -41.165  24.762  1.00  0.00           C  
ATOM   1433  O3*   G A  68      52.536 -41.649  24.374  1.00  0.00           O  
ATOM   1434  C2*   G A  68      51.435 -39.836  25.472  1.00  0.00           C  
ATOM   1435  O2*   G A  68      52.488 -39.082  24.865  1.00  0.00           O  
ATOM   1436  C1*   G A  68      50.077 -39.172  25.213  1.00  0.00           C  
ATOM   1437  N9    G A  68      49.090 -39.450  26.293  1.00  0.00           N  
ATOM   1438  C8    G A  68      48.340 -40.585  26.517  1.00  0.00           C  
ATOM   1439  N7    G A  68      47.557 -40.508  27.566  1.00  0.00           N  
ATOM   1440  C5    G A  68      47.806 -39.233  28.073  1.00  0.00           C  
ATOM   1441  C6    G A  68      47.254 -38.576  29.203  1.00  0.00           C  
ATOM   1442  O6    G A  68      46.418 -38.989  30.002  1.00  0.00           O  
ATOM   1443  N1    G A  68      47.787 -37.288  29.356  1.00  0.00           N  
ATOM   1444  C2    G A  68      48.729 -36.712  28.527  1.00  0.00           C  
ATOM   1445  N2    G A  68      49.110 -35.472  28.844  1.00  0.00           N  
ATOM   1446  N3    G A  68      49.246 -37.330  27.468  1.00  0.00           N  
ATOM   1447  C4    G A  68      48.739 -38.580  27.304  1.00  0.00           C  
ATOM   1448  P     C A  69      53.259 -42.824  25.209  1.00  0.00           P  
ATOM   1449  O1P   C A  69      52.223 -43.795  25.633  1.00  0.00           O  
ATOM   1450  O2P   C A  69      54.434 -43.287  24.438  1.00  0.00           O  
ATOM   1451  O5*   C A  69      53.786 -42.051  26.523  1.00  0.00           O  
ATOM   1452  C5*   C A  69      54.840 -41.085  26.432  1.00  0.00           C  
ATOM   1453  C4*   C A  69      54.856 -40.148  27.637  1.00  0.00           C  
ATOM   1454  O4*   C A  69      53.567 -39.541  27.784  1.00  0.00           O  
ATOM   1455  C3*   C A  69      55.081 -40.825  28.978  1.00  0.00           C  
ATOM   1456  O3*   C A  69      56.497 -40.888  29.199  1.00  0.00           O  
ATOM   1457  C2*   C A  69      54.510 -39.798  29.941  1.00  0.00           C  
ATOM   1458  O2*   C A  69      55.417 -38.704  30.112  1.00  0.00           O  
ATOM   1459  C1*   C A  69      53.261 -39.346  29.179  1.00  0.00           C  
ATOM   1460  N1    C A  69      52.056 -40.150  29.527  1.00  0.00           N  
ATOM   1461  C2    C A  69      51.292 -39.736  30.614  1.00  0.00           C  
ATOM   1462  O2    C A  69      51.641 -38.729  31.240  1.00  0.00           O  
ATOM   1463  N3    C A  69      50.190 -40.456  30.948  1.00  0.00           N  
ATOM   1464  C4    C A  69      49.845 -41.542  30.245  1.00  0.00           C  
ATOM   1465  N4    C A  69      48.761 -42.208  30.611  1.00  0.00           N  
ATOM   1466  C5    C A  69      50.617 -41.984  29.123  1.00  0.00           C  
ATOM   1467  C6    C A  69      51.715 -41.252  28.806  1.00  0.00           C  
ATOM   1468  P     C A  70      57.127 -41.990  30.194  1.00  0.00           P  
ATOM   1469  O1P   C A  70      56.470 -43.287  29.925  1.00  0.00           O  
ATOM   1470  O2P   C A  70      58.603 -41.881  30.131  1.00  0.00           O  
ATOM   1471  O5*   C A  70      56.642 -41.474  31.644  1.00  0.00           O  
ATOM   1472  C5*   C A  70      57.289 -40.369  32.289  1.00  0.00           C  
ATOM   1473  C4*   C A  70      56.689 -40.091  33.664  1.00  0.00           C  
ATOM   1474  O4*   C A  70      55.295 -39.796  33.522  1.00  0.00           O  
ATOM   1475  C3*   C A  70      56.716 -41.269  34.623  1.00  0.00           C  
ATOM   1476  O3*   C A  70      57.950 -41.194  35.351  1.00  0.00           O  
ATOM   1477  C2*   C A  70      55.587 -40.930  35.584  1.00  0.00           C  
ATOM   1478  O2*   C A  70      56.010 -39.951  36.542  1.00  0.00           O  
ATOM   1479  C1*   C A  70      54.547 -40.334  34.630  1.00  0.00           C  
ATOM   1480  N1    C A  70      53.589 -41.349  34.111  1.00  0.00           N  
ATOM   1481  C2    C A  70      52.409 -41.551  34.821  1.00  0.00           C  
ATOM   1482  O2    C A  70      52.207 -40.885  35.843  1.00  0.00           O  
ATOM   1483  N3    C A  70      51.522 -42.473  34.365  1.00  0.00           N  
ATOM   1484  C4    C A  70      51.778 -43.173  33.252  1.00  0.00           C  
ATOM   1485  N4    C A  70      50.880 -44.060  32.849  1.00  0.00           N  
ATOM   1486  C5    C A  70      52.985 -42.981  32.507  1.00  0.00           C  
ATOM   1487  C6    C A  70      53.858 -42.056  32.980  1.00  0.00           C  
ATOM   1488  P     U A  71      58.564 -41.899  36.856  1.00  0.00           P  
ATOM   1489  O1P   U A  71      59.531 -40.870  37.301  1.00  0.00           O  
ATOM   1490  O2P   U A  71      57.414 -42.135  37.757  1.00  0.00           O  
ATOM   1491  O5*   U A  71      59.329 -43.278  36.581  1.00  0.00           O  
ATOM   1492  C5*   U A  71      58.588 -44.394  36.054  1.00  0.00           C  
ATOM   1493  C4*   U A  71      59.528 -45.545  35.756  1.00  0.00           C  
ATOM   1494  O4*   U A  71      60.395 -45.171  34.646  1.00  0.00           O  
ATOM   1495  C3*   U A  71      60.502 -45.917  36.875  1.00  0.00           C  
ATOM   1496  O3*   U A  71      59.913 -46.774  37.802  1.00  0.00           O  
ATOM   1497  C2*   U A  71      61.640 -46.578  36.101  1.00  0.00           C  
ATOM   1498  O2*   U A  71      61.282 -47.891  35.704  1.00  0.00           O  
ATOM   1499  C1*   U A  71      61.685 -45.729  34.834  1.00  0.00           C  
ATOM   1500  N1    U A  71      62.666 -44.610  34.900  1.00  0.00           N  
ATOM   1501  C2    U A  71      63.996 -44.936  34.795  1.00  0.00           C  
ATOM   1502  O2    U A  71      64.388 -46.082  34.653  1.00  0.00           O  
ATOM   1503  N3    U A  71      64.875 -43.873  34.860  1.00  0.00           N  
ATOM   1504  C4    U A  71      64.542 -42.543  35.018  1.00  0.00           C  
ATOM   1505  O4    U A  71      65.419 -41.678  35.063  1.00  0.00           O  
ATOM   1506  C5    U A  71      63.122 -42.300  35.120  1.00  0.00           C  
ATOM   1507  C6    U A  71      62.245 -43.316  35.060  1.00  0.00           C  
ATOM   1508  P     U A  72      58.020 -47.862  37.730  1.00  0.00           P  
ATOM   1509  O1P   U A  72      57.575 -47.371  39.173  1.00  0.00           O  
ATOM   1510  O2P   U A  72      57.274 -47.312  36.534  1.00  0.00           O  
ATOM   1511  O5*   U A  72      57.992 -49.462  37.703  1.00  0.00           O  
ATOM   1512  C5*   U A  72      59.099 -50.169  37.115  1.00  0.00           C  
ATOM   1513  C4*   U A  72      58.923 -51.662  37.309  1.00  0.00           C  
ATOM   1514  O4*   U A  72      59.050 -51.971  38.727  1.00  0.00           O  
ATOM   1515  C3*   U A  72      57.553 -52.226  36.930  1.00  0.00           C  
ATOM   1516  O3*   U A  72      57.471 -52.499  35.567  1.00  0.00           O  
ATOM   1517  C2*   U A  72      57.477 -53.486  37.789  1.00  0.00           C  
ATOM   1518  O2*   U A  72      58.277 -54.519  37.238  1.00  0.00           O  
ATOM   1519  C1*   U A  72      58.167 -53.027  39.070  1.00  0.00           C  
ATOM   1520  N1    U A  72      57.225 -52.521  40.108  1.00  0.00           N  
ATOM   1521  C2    U A  72      56.475 -53.455  40.780  1.00  0.00           C  
ATOM   1522  O2    U A  72      56.553 -54.652  40.560  1.00  0.00           O  
ATOM   1523  N3    U A  72      55.614 -52.949  41.734  1.00  0.00           N  
ATOM   1524  C4    U A  72      55.445 -51.620  42.063  1.00  0.00           C  
ATOM   1525  O4    U A  72      54.642 -51.287  42.937  1.00  0.00           O  
ATOM   1526  C5    U A  72      56.276 -50.715  41.303  1.00  0.00           C  
ATOM   1527  C6    U A  72      57.122 -51.181  40.369  1.00  0.00           C  
ATOM   1528  P     U A  73      56.765 -52.181  34.297  1.00  0.00           P  
ATOM   1529  O1P   U A  73      54.921 -52.527  34.465  1.00  0.00           O  
ATOM   1530  O2P   U A  73      56.825 -50.715  33.936  1.00  0.00           O  
ATOM   1531  O5*   U A  73      57.525 -53.122  33.152  1.00  0.00           O  
ATOM   1532  C5*   U A  73      56.566 -53.120  31.973  1.00  0.00           C  
ATOM   1533  C4*   U A  73      56.275 -54.081  30.840  1.00  0.00           C  
ATOM   1534  O4*   U A  73      56.088 -55.417  31.392  1.00  0.00           O  
ATOM   1535  C3*   U A  73      54.984 -53.820  30.063  1.00  0.00           C  
ATOM   1536  O3*   U A  73      55.171 -52.865  29.064  1.00  0.00           O  
ATOM   1537  C2*   U A  73      54.664 -55.205  29.500  1.00  0.00           C  
ATOM   1538  O2*   U A  73      55.503 -55.504  28.399  1.00  0.00           O  
ATOM   1539  C1*   U A  73      55.098 -56.110  30.648  1.00  0.00           C  
ATOM   1540  N1    U A  73      53.990 -56.465  31.579  1.00  0.00           N  
ATOM   1541  C2    U A  73      53.068 -57.381  31.134  1.00  0.00           C  
ATOM   1542  O2    U A  73      53.127 -57.898  30.031  1.00  0.00           O  
ATOM   1543  N3    U A  73      52.057 -57.685  32.023  1.00  0.00           N  
ATOM   1544  C4    U A  73      51.895 -57.162  33.290  1.00  0.00           C  
ATOM   1545  O4    U A  73      50.947 -57.511  33.996  1.00  0.00           O  
ATOM   1546  C5    U A  73      52.911 -56.209  33.667  1.00  0.00           C  
ATOM   1547  C6    U A  73      53.906 -55.894  32.821  1.00  0.00           C  
ATOM   1548  P     A A  74      55.335 -51.197  28.669  1.00  0.00           P  
ATOM   1549  O1P   A A  74      55.348 -50.221  29.781  1.00  0.00           O  
ATOM   1550  O2P   A A  74      56.581 -51.086  27.933  1.00  0.00           O  
ATOM   1551  O5*   A A  74      53.936 -51.042  27.881  1.00  0.00           O  
ATOM   1552  C5*   A A  74      53.683 -51.801  26.695  1.00  0.00           C  
ATOM   1553  C4*   A A  74      52.306 -51.490  26.109  1.00  0.00           C  
ATOM   1554  O4*   A A  74      51.257 -51.847  27.009  1.00  0.00           O  
ATOM   1555  C3*   A A  74      52.130 -50.003  25.872  1.00  0.00           C  
ATOM   1556  O3*   A A  74      52.602 -49.694  24.557  1.00  0.00           O  
ATOM   1557  C2*   A A  74      50.619 -49.833  25.896  1.00  0.00           C  
ATOM   1558  O2*   A A  74      50.044 -50.041  24.601  1.00  0.00           O  
ATOM   1559  C1*   A A  74      50.169 -50.913  26.883  1.00  0.00           C  
ATOM   1560  N9    A A  74      49.816 -50.315  28.201  1.00  0.00           N  
ATOM   1561  C8    A A  74      50.501 -50.379  29.394  1.00  0.00           C  
ATOM   1562  N7    A A  74      49.923 -49.746  30.368  1.00  0.00           N  
ATOM   1563  C5    A A  74      48.774 -49.222  29.792  1.00  0.00           C  
ATOM   1564  C6    A A  74      47.729 -48.439  30.307  1.00  0.00           C  
ATOM   1565  N6    A A  74      47.670 -48.032  31.584  1.00  0.00           N  
ATOM   1566  N1    A A  74      46.741 -48.091  29.463  1.00  0.00           N  
ATOM   1567  C2    A A  74      46.805 -48.499  28.197  1.00  0.00           C  
ATOM   1568  N3    A A  74      47.727 -49.228  27.605  1.00  0.00           N  
ATOM   1569  C4    A A  74      48.703 -49.563  28.473  1.00  0.00           C  
ATOM   1570  P     U A  75      53.225 -50.227  23.395  1.00  0.00           P  
ATOM   1571  O1P   U A  75      52.541 -49.338  22.431  1.00  0.00           O  
ATOM   1572  O2P   U A  75      54.577 -49.798  23.820  1.00  0.00           O  
ATOM   1573  O5*   U A  75      53.290 -51.715  22.808  1.00  0.00           O  
ATOM   1574  C5*   U A  75      53.840 -52.765  23.624  1.00  0.00           C  
ATOM   1575  C4*   U A  75      53.688 -54.100  22.924  1.00  0.00           C  
ATOM   1576  O4*   U A  75      52.272 -54.440  22.860  1.00  0.00           O  
ATOM   1577  C3*   U A  75      54.143 -54.143  21.465  1.00  0.00           C  
ATOM   1578  O3*   U A  75      55.515 -54.364  21.364  1.00  0.00           O  
ATOM   1579  C2*   U A  75      53.317 -55.299  20.906  1.00  0.00           C  
ATOM   1580  O2*   U A  75      53.853 -56.546  21.319  1.00  0.00           O  
ATOM   1581  C1*   U A  75      51.995 -55.118  21.645  1.00  0.00           C  
ATOM   1582  N1    U A  75      50.992 -54.317  20.890  1.00  0.00           N  
ATOM   1583  C2    U A  75      50.376 -54.928  19.824  1.00  0.00           C  
ATOM   1584  O2    U A  75      50.619 -56.075  19.487  1.00  0.00           O  
ATOM   1585  N3    U A  75      49.453 -54.155  19.149  1.00  0.00           N  
ATOM   1586  C4    U A  75      49.102 -52.853  19.443  1.00  0.00           C  
ATOM   1587  O4    U A  75      48.260 -52.262  18.765  1.00  0.00           O  
ATOM   1588  C5    U A  75      49.802 -52.297  20.577  1.00  0.00           C  
ATOM   1589  C6    U A  75      50.705 -53.027  21.252  1.00  0.00           C  
ATOM   1590  P     C A  76      56.333 -53.667  20.135  1.00  0.00           P  
ATOM   1591  O1P   C A  76      55.767 -52.328  19.863  1.00  0.00           O  
ATOM   1592  O2P   C A  76      57.789 -53.709  20.401  1.00  0.00           O  
ATOM   1593  O5*   C A  76      55.974 -54.661  18.933  1.00  0.00           O  
ATOM   1594  C5*   C A  76      56.355 -56.045  19.034  1.00  0.00           C  
ATOM   1595  C4*   C A  76      55.810 -56.822  17.853  1.00  0.00           C  
ATOM   1596  O4*   C A  76      54.357 -56.872  17.953  1.00  0.00           O  
ATOM   1597  C3*   C A  76      56.062 -56.205  16.477  1.00  0.00           C  
ATOM   1598  O3*   C A  76      57.321 -56.547  15.987  1.00  0.00           O  
ATOM   1599  C2*   C A  76      54.926 -56.798  15.647  1.00  0.00           C  
ATOM   1600  O2*   C A  76      55.198 -58.149  15.313  1.00  0.00           O  
ATOM   1601  C1*   C A  76      53.783 -56.813  16.657  1.00  0.00           C  
ATOM   1602  N1    C A  76      52.914 -55.605  16.593  1.00  0.00           N  
ATOM   1603  C2    C A  76      52.030 -55.497  15.523  1.00  0.00           C  
ATOM   1604  O2    C A  76      52.004 -56.399  14.678  1.00  0.00           O  
ATOM   1605  N3    C A  76      51.230 -54.403  15.446  1.00  0.00           N  
ATOM   1606  C4    C A  76      51.289 -53.447  16.382  1.00  0.00           C  
ATOM   1607  N4    C A  76      50.486 -52.400  16.261  1.00  0.00           N  
ATOM   1608  C5    C A  76      52.190 -53.539  17.491  1.00  0.00           C  
ATOM   1609  C6    C A  76      52.982 -54.639  17.549  1.00  0.00           C  
ATOM   1610  P     U A  77      58.215 -55.721  15.482  1.00  0.00           P  
ATOM   1611  O1P   U A  77      58.125 -54.289  15.863  1.00  0.00           O  
ATOM   1612  O2P   U A  77      59.526 -56.344  15.228  1.00  0.00           O  
ATOM   1613  O5*   U A  77      57.275 -55.890  14.218  1.00  0.00           O  
ATOM   1614  C5*   U A  77      57.372 -57.049  13.413  1.00  0.00           C  
ATOM   1615  C4*   U A  77      56.417 -56.959  12.259  1.00  0.00           C  
ATOM   1616  O4*   U A  77      55.109 -56.649  12.780  1.00  0.00           O  
ATOM   1617  C3*   U A  77      56.657 -55.823  11.290  1.00  0.00           C  
ATOM   1618  O3*   U A  77      57.652 -56.172  10.355  1.00  0.00           O  
ATOM   1619  C2*   U A  77      55.303 -55.718  10.618  1.00  0.00           C  
ATOM   1620  O2*   U A  77      55.093 -56.723   9.656  1.00  0.00           O  
ATOM   1621  C1*   U A  77      54.377 -55.940  11.805  1.00  0.00           C  
ATOM   1622  N1    U A  77      53.989 -54.627  12.392  1.00  0.00           N  
ATOM   1623  C2    U A  77      52.969 -53.943  11.776  1.00  0.00           C  
ATOM   1624  O2    U A  77      52.387 -54.366  10.791  1.00  0.00           O  
ATOM   1625  N3    U A  77      52.637 -52.731  12.348  1.00  0.00           N  
ATOM   1626  C4    U A  77      53.226 -52.160  13.457  1.00  0.00           C  
ATOM   1627  O4    U A  77      52.843 -51.066  13.878  1.00  0.00           O  
ATOM   1628  C5    U A  77      54.287 -52.951  14.034  1.00  0.00           C  
ATOM   1629  C6    U A  77      54.631 -54.134  13.497  1.00  0.00           C  
ATOM   1630  P     A A  78      58.552 -55.039   9.707  1.00  0.00           P  
ATOM   1631  O1P   A A  78      59.155 -54.273  10.810  1.00  0.00           O  
ATOM   1632  O2P   A A  78      59.414 -55.698   8.697  1.00  0.00           O  
ATOM   1633  O5*   A A  78      57.519 -54.056   9.006  1.00  0.00           O  
ATOM   1634  C5*   A A  78      56.690 -54.498   7.952  1.00  0.00           C  
ATOM   1635  C4*   A A  78      55.606 -53.487   7.701  1.00  0.00           C  
ATOM   1636  O4*   A A  78      54.899 -53.241   8.933  1.00  0.00           O  
ATOM   1637  C3*   A A  78      56.106 -52.116   7.321  1.00  0.00           C  
ATOM   1638  O3*   A A  78      56.377 -52.152   5.935  1.00  0.00           O  
ATOM   1639  C2*   A A  78      54.912 -51.241   7.675  1.00  0.00           C  
ATOM   1640  O2*   A A  78      53.911 -51.266   6.699  1.00  0.00           O  
ATOM   1641  C1*   A A  78      54.376 -51.939   8.916  1.00  0.00           C  
ATOM   1642  N9    A A  78      54.779 -51.296  10.198  1.00  0.00           N  
ATOM   1643  C8    A A  78      55.696 -51.724  11.132  1.00  0.00           C  
ATOM   1644  N7    A A  78      55.819 -50.930  12.150  1.00  0.00           N  
ATOM   1645  C5    A A  78      54.927 -49.901  11.885  1.00  0.00           C  
ATOM   1646  C6    A A  78      54.586 -48.736  12.590  1.00  0.00           C  
ATOM   1647  N6    A A  78      55.132 -48.399  13.768  1.00  0.00           N  
ATOM   1648  N1    A A  78      53.659 -47.929  12.043  1.00  0.00           N  
ATOM   1649  C2    A A  78      53.121 -48.270  10.873  1.00  0.00           C  
ATOM   1650  N3    A A  78      53.360 -49.325  10.125  1.00  0.00           N  
ATOM   1651  C4    A A  78      54.290 -50.117  10.696  1.00  0.00           C  
ATOM   1652  P     A A  79      57.119 -50.926   5.225  1.00  0.00           P  
ATOM   1653  O1P   A A  79      57.501 -49.952   6.274  1.00  0.00           O  
ATOM   1654  O2P   A A  79      58.141 -51.521   4.339  1.00  0.00           O  
ATOM   1655  O5*   A A  79      56.015 -50.222   4.325  1.00  0.00           O  
ATOM   1656  C5*   A A  79      55.499 -50.842   3.159  1.00  0.00           C  
ATOM   1657  C4*   A A  79      54.444 -49.949   2.549  1.00  0.00           C  
ATOM   1658  O4*   A A  79      53.515 -49.602   3.600  1.00  0.00           O  
ATOM   1659  C3*   A A  79      54.965 -48.593   2.131  1.00  0.00           C  
ATOM   1660  O3*   A A  79      55.536 -48.636   0.845  1.00  0.00           O  
ATOM   1661  C2*   A A  79      53.704 -47.755   2.160  1.00  0.00           C  
ATOM   1662  O2*   A A  79      52.864 -48.042   1.062  1.00  0.00           O  
ATOM   1663  C1*   A A  79      53.047 -48.286   3.417  1.00  0.00           C  
ATOM   1664  N9    A A  79      53.324 -47.566   4.691  1.00  0.00           N  
ATOM   1665  C8    A A  79      54.077 -47.972   5.771  1.00  0.00           C  
ATOM   1666  N7    A A  79      54.123 -47.106   6.736  1.00  0.00           N  
ATOM   1667  C5    A A  79      53.350 -46.050   6.276  1.00  0.00           C  
ATOM   1668  C6    A A  79      53.006 -44.811   6.841  1.00  0.00           C  
ATOM   1669  N6    A A  79      53.415 -44.413   8.054  1.00  0.00           N  
ATOM   1670  N1    A A  79      52.221 -43.995   6.115  1.00  0.00           N  
ATOM   1671  C2    A A  79      51.818 -44.397   4.910  1.00  0.00           C  
ATOM   1672  N3    A A  79      52.074 -45.523   4.281  1.00  0.00           N  
ATOM   1673  C4    A A  79      52.862 -46.322   5.031  1.00  0.00           C  
ATOM   1674  P     A A  80      56.822 -47.741   0.523  1.00  0.00           P  
ATOM   1675  O1P   A A  80      57.869 -47.970   1.537  1.00  0.00           O  
ATOM   1676  O2P   A A  80      57.085 -48.075  -0.904  1.00  0.00           O  
ATOM   1677  O5*   A A  80      56.319 -46.235   0.674  1.00  0.00           O  
ATOM   1678  C5*   A A  80      55.461 -45.682  -0.312  1.00  0.00           C  
ATOM   1679  C4*   A A  80      55.243 -44.212  -0.081  1.00  0.00           C  
ATOM   1680  O4*   A A  80      54.315 -44.000   0.997  1.00  0.00           O  
ATOM   1681  C3*   A A  80      56.466 -43.425   0.284  1.00  0.00           C  
ATOM   1682  O3*   A A  80      57.079 -43.003  -0.908  1.00  0.00           O  
ATOM   1683  C2*   A A  80      55.870 -42.281   1.076  1.00  0.00           C  
ATOM   1684  O2*   A A  80      55.246 -41.316   0.261  1.00  0.00           O  
ATOM   1685  C1*   A A  80      54.831 -43.045   1.887  1.00  0.00           C  
ATOM   1686  N9    A A  80      55.519 -43.836   2.945  1.00  0.00           N  
ATOM   1687  C8    A A  80      56.177 -45.041   2.837  1.00  0.00           C  
ATOM   1688  N7    A A  80      56.674 -45.471   3.956  1.00  0.00           N  
ATOM   1689  C5    A A  80      56.328 -44.492   4.876  1.00  0.00           C  
ATOM   1690  C6    A A  80      56.567 -44.359   6.253  1.00  0.00           C  
ATOM   1691  N6    A A  80      57.243 -45.263   6.977  1.00  0.00           N  
ATOM   1692  N1    A A  80      56.083 -43.261   6.862  1.00  0.00           N  
ATOM   1693  C2    A A  80      55.413 -42.367   6.138  1.00  0.00           C  
ATOM   1694  N3    A A  80      55.130 -42.383   4.853  1.00  0.00           N  
ATOM   1695  C4    A A  80      55.625 -43.492   4.267  1.00  0.00           C  
ATOM   1696  P     U A  81      58.660 -42.846  -0.940  1.00  0.00           P  
ATOM   1697  O1P   U A  81      59.262 -43.793   0.030  1.00  0.00           O  
ATOM   1698  O2P   U A  81      59.095 -42.863  -2.357  1.00  0.00           O  
ATOM   1699  O5*   U A  81      58.790 -41.392  -0.356  1.00  0.00           O  
ATOM   1700  C5*   U A  81      58.066 -40.373  -0.975  1.00  0.00           C  
ATOM   1701  C4*   U A  81      57.967 -39.215  -0.056  1.00  0.00           C  
ATOM   1702  O4*   U A  81      57.046 -39.557   1.008  1.00  0.00           O  
ATOM   1703  C3*   U A  81      59.259 -38.862   0.669  1.00  0.00           C  
ATOM   1704  O3*   U A  81      60.150 -38.054  -0.103  1.00  0.00           O  
ATOM   1705  C2*   U A  81      58.696 -38.133   1.871  1.00  0.00           C  
ATOM   1706  O2*   U A  81      58.193 -36.855   1.529  1.00  0.00           O  
ATOM   1707  C1*   U A  81      57.555 -39.076   2.239  1.00  0.00           C  
ATOM   1708  N1    U A  81      58.137 -40.221   2.993  1.00  0.00           N  
ATOM   1709  C2    U A  81      58.170 -40.117   4.363  1.00  0.00           C  
ATOM   1710  O2    U A  81      57.749 -39.142   4.963  1.00  0.00           O  
ATOM   1711  N3    U A  81      58.716 -41.197   5.027  1.00  0.00           N  
ATOM   1712  C4    U A  81      59.220 -42.345   4.450  1.00  0.00           C  
ATOM   1713  O4    U A  81      59.685 -43.247   5.150  1.00  0.00           O  
ATOM   1714  C5    U A  81      59.142 -42.362   3.009  1.00  0.00           C  
ATOM   1715  C6    U A  81      58.616 -41.324   2.337  1.00  0.00           C  
ATOM   1716  P     G A  82      61.694 -37.942   0.197  1.00  0.00           P  
ATOM   1717  O1P   G A  82      62.570 -39.152   0.155  1.00  0.00           O  
ATOM   1718  O2P   G A  82      61.738 -36.960  -0.920  1.00  0.00           O  
ATOM   1719  O5*   G A  82      61.958 -37.142   1.547  1.00  0.00           O  
ATOM   1720  C5*   G A  82      61.313 -35.874   1.766  1.00  0.00           C  
ATOM   1721  C4*   G A  82      61.592 -35.373   3.153  1.00  0.00           C  
ATOM   1722  O4*   G A  82      60.965 -36.259   4.113  1.00  0.00           O  
ATOM   1723  C3*   G A  82      63.055 -35.345   3.546  1.00  0.00           C  
ATOM   1724  O3*   G A  82      63.713 -34.172   3.085  1.00  0.00           O  
ATOM   1725  C2*   G A  82      62.982 -35.451   5.061  1.00  0.00           C  
ATOM   1726  O2*   G A  82      62.663 -34.207   5.661  1.00  0.00           O  
ATOM   1727  C1*   G A  82      61.810 -36.421   5.236  1.00  0.00           C  
ATOM   1728  N9    G A  82      62.240 -37.847   5.280  1.00  0.00           N  
ATOM   1729  C8    G A  82      62.230 -38.790   4.276  1.00  0.00           C  
ATOM   1730  N7    G A  82      62.679 -39.966   4.645  1.00  0.00           N  
ATOM   1731  C5    G A  82      63.011 -39.788   5.988  1.00  0.00           C  
ATOM   1732  C6    G A  82      63.547 -40.707   6.925  1.00  0.00           C  
ATOM   1733  O6    G A  82      63.846 -41.887   6.763  1.00  0.00           O  
ATOM   1734  N1    G A  82      63.731 -40.109   8.180  1.00  0.00           N  
ATOM   1735  C2    G A  82      63.434 -38.796   8.488  1.00  0.00           C  
ATOM   1736  N2    G A  82      63.683 -38.417   9.743  1.00  0.00           N  
ATOM   1737  N3    G A  82      62.931 -37.934   7.607  1.00  0.00           N  
ATOM   1738  C4    G A  82      62.746 -38.498   6.384  1.00  0.00           C  
ATOM   1739  P     C A  83      65.438 -34.361   3.329  1.00  0.00           P  
ATOM   1740  O1P   C A  83      65.717 -35.674   2.706  1.00  0.00           O  
ATOM   1741  O2P   C A  83      65.986 -33.183   2.620  1.00  0.00           O  
ATOM   1742  O5*   C A  83      65.946 -34.363   4.847  1.00  0.00           O  
ATOM   1743  C5*   C A  83      65.694 -33.208   5.670  1.00  0.00           C  
ATOM   1744  C4*   C A  83      66.145 -33.476   7.091  1.00  0.00           C  
ATOM   1745  O4*   C A  83      65.280 -34.492   7.676  1.00  0.00           O  
ATOM   1746  C3*   C A  83      67.551 -34.056   7.246  1.00  0.00           C  
ATOM   1747  O3*   C A  83      68.521 -33.056   7.238  1.00  0.00           O  
ATOM   1748  C2*   C A  83      67.455 -34.773   8.591  1.00  0.00           C  
ATOM   1749  O2*   C A  83      67.504 -33.843   9.661  1.00  0.00           O  
ATOM   1750  C1*   C A  83      66.033 -35.322   8.546  1.00  0.00           C  
ATOM   1751  N1    C A  83      65.947 -36.720   8.038  1.00  0.00           N  
ATOM   1752  C2    C A  83      66.368 -37.744   8.881  1.00  0.00           C  
ATOM   1753  O2    C A  83      66.792 -37.454  10.006  1.00  0.00           O  
ATOM   1754  N3    C A  83      66.298 -39.025   8.437  1.00  0.00           N  
ATOM   1755  C4    C A  83      65.833 -39.298   7.211  1.00  0.00           C  
ATOM   1756  N4    C A  83      65.784 -40.564   6.826  1.00  0.00           N  
ATOM   1757  C5    C A  83      65.394 -38.259   6.329  1.00  0.00           C  
ATOM   1758  C6    C A  83      65.473 -36.986   6.791  1.00  0.00           C  
ATOM   1759  P     G A  84      70.117 -32.890   6.485  1.00  0.00           P  
ATOM   1760  O1P   G A  84      69.850 -33.649   5.274  1.00  0.00           O  
ATOM   1761  O2P   G A  84      71.532 -31.797   6.149  1.00  0.00           O  
ATOM   1762  O5*   G A  84      70.676 -34.218   7.758  1.00  0.00           O  
ATOM   1763  C5*   G A  84      70.868 -33.569   9.029  1.00  0.00           C  
ATOM   1764  C4*   G A  84      71.427 -34.556  10.035  1.00  0.00           C  
ATOM   1765  O4*   G A  84      70.411 -35.557  10.328  1.00  0.00           O  
ATOM   1766  C3*   G A  84      72.629 -35.377   9.566  1.00  0.00           C  
ATOM   1767  O3*   G A  84      73.823 -34.680   9.742  1.00  0.00           O  
ATOM   1768  C2*   G A  84      72.534 -36.617  10.453  1.00  0.00           C  
ATOM   1769  O2*   G A  84      72.986 -36.334  11.766  1.00  0.00           O  
ATOM   1770  C1*   G A  84      71.024 -36.819  10.537  1.00  0.00           C  
ATOM   1771  N9    G A  84      70.490 -37.767   9.520  1.00  0.00           N  
ATOM   1772  C8    G A  84      69.767 -37.502   8.377  1.00  0.00           C  
ATOM   1773  N7    G A  84      69.446 -38.571   7.689  1.00  0.00           N  
ATOM   1774  C5    G A  84      69.994 -39.619   8.429  1.00  0.00           C  
ATOM   1775  C6    G A  84      69.975 -41.016   8.186  1.00  0.00           C  
ATOM   1776  O6    G A  84      69.461 -41.629   7.254  1.00  0.00           O  
ATOM   1777  N1    G A  84      70.654 -41.719   9.191  1.00  0.00           N  
ATOM   1778  C2    G A  84      71.271 -41.147  10.286  1.00  0.00           C  
ATOM   1779  N2    G A  84      71.866 -41.990  11.132  1.00  0.00           N  
ATOM   1780  N3    G A  84      71.289 -39.835  10.512  1.00  0.00           N  
ATOM   1781  C4    G A  84      70.633 -39.138   9.547  1.00  0.00           C  
ATOM   1782  P     A A  85      75.028 -34.903   8.662  1.00  0.00           P  
ATOM   1783  O1P   A A  85      74.451 -35.076   7.309  1.00  0.00           O  
ATOM   1784  O2P   A A  85      76.042 -33.834   8.797  1.00  0.00           O  
ATOM   1785  O5*   A A  85      75.636 -36.294   9.172  1.00  0.00           O  
ATOM   1786  C5*   A A  85      76.172 -36.372  10.507  1.00  0.00           C  
ATOM   1787  C4*   A A  85      76.574 -37.800  10.819  1.00  0.00           C  
ATOM   1788  O4*   A A  85      75.374 -38.622  10.898  1.00  0.00           O  
ATOM   1789  C3*   A A  85      77.430 -38.498   9.761  1.00  0.00           C  
ATOM   1790  O3*   A A  85      78.781 -38.194   9.913  1.00  0.00           O  
ATOM   1791  C2*   A A  85      77.124 -39.970  10.024  1.00  0.00           C  
ATOM   1792  O2*   A A  85      77.814 -40.431  11.173  1.00  0.00           O  
ATOM   1793  C1*   A A  85      75.644 -39.918  10.387  1.00  0.00           C  
ATOM   1794  N9    A A  85      74.734 -40.155   9.231  1.00  0.00           N  
ATOM   1795  C8    A A  85      73.962 -39.251   8.536  1.00  0.00           C  
ATOM   1796  N7    A A  85      73.274 -39.780   7.572  1.00  0.00           N  
ATOM   1797  C5    A A  85      73.605 -41.126   7.621  1.00  0.00           C  
ATOM   1798  C6    A A  85      73.204 -42.229   6.851  1.00  0.00           C  
ATOM   1799  N6    A A  85      72.337 -42.143   5.831  1.00  0.00           N  
ATOM   1800  N1    A A  85      73.725 -43.429   7.168  1.00  0.00           N  
ATOM   1801  C2    A A  85      74.585 -43.507   8.181  1.00  0.00           C  
ATOM   1802  N3    A A  85      75.032 -42.552   8.967  1.00  0.00           N  
ATOM   1803  C4    A A  85      74.495 -41.362   8.629  1.00  0.00           C  
ATOM   1804  P     A A  86      79.716 -38.087   8.581  1.00  0.00           P  
ATOM   1805  O1P   A A  86      78.933 -37.489   7.476  1.00  0.00           O  
ATOM   1806  O2P   A A  86      80.992 -37.409   8.904  1.00  0.00           O  
ATOM   1807  O5*   A A  86      79.987 -39.634   8.278  1.00  0.00           O  
ATOM   1808  C5*   A A  86      80.662 -40.432   9.268  1.00  0.00           C  
ATOM   1809  C4*   A A  86      80.698 -41.882   8.830  1.00  0.00           C  
ATOM   1810  O4*   A A  86      79.341 -42.414   8.845  1.00  0.00           O  
ATOM   1811  C3*   A A  86      81.175 -42.132   7.398  1.00  0.00           C  
ATOM   1812  O3*   A A  86      82.566 -42.183   7.325  1.00  0.00           O  
ATOM   1813  C2*   A A  86      80.519 -43.473   7.073  1.00  0.00           C  
ATOM   1814  O2*   A A  86      81.211 -44.538   7.703  1.00  0.00           O  
ATOM   1815  C1*   A A  86      79.175 -43.336   7.780  1.00  0.00           C  
ATOM   1816  N9    A A  86      78.084 -42.830   6.900  1.00  0.00           N  
ATOM   1817  C8    A A  86      77.498 -41.585   6.875  1.00  0.00           C  
ATOM   1818  N7    A A  86      76.566 -41.460   5.981  1.00  0.00           N  
ATOM   1819  C5    A A  86      76.522 -42.702   5.366  1.00  0.00           C  
ATOM   1820  C6    A A  86      75.733 -43.217   4.324  1.00  0.00           C  
ATOM   1821  N6    A A  86      74.791 -42.505   3.690  1.00  0.00           N  
ATOM   1822  N1    A A  86      75.948 -44.493   3.957  1.00  0.00           N  
ATOM   1823  C2    A A  86      76.886 -45.195   4.591  1.00  0.00           C  
ATOM   1824  N3    A A  86      77.680 -44.824   5.571  1.00  0.00           N  
ATOM   1825  C4    A A  86      77.445 -43.542   5.920  1.00  0.00           C  
ATOM   1826  P     C A  87      83.392 -42.106   6.403  1.00  0.00           P  
ATOM   1827  O1P   C A  87      83.172 -40.993   5.671  1.00  0.00           O  
ATOM   1828  O2P   C A  87      84.629 -42.346   6.978  1.00  0.00           O  
ATOM   1829  O5*   C A  87      82.876 -43.391   5.614  1.00  0.00           O  
ATOM   1830  C5*   C A  87      82.571 -44.626   6.309  1.00  0.00           C  
ATOM   1831  C4*   C A  87      82.084 -45.668   5.328  1.00  0.00           C  
ATOM   1832  O4*   C A  87      80.903 -45.160   4.657  1.00  0.00           O  
ATOM   1833  C3*   C A  87      83.049 -46.035   4.208  1.00  0.00           C  
ATOM   1834  O3*   C A  87      83.892 -47.089   4.665  1.00  0.00           O  
ATOM   1835  C2*   C A  87      82.112 -46.512   3.105  1.00  0.00           C  
ATOM   1836  O2*   C A  87      81.717 -47.853   3.288  1.00  0.00           O  
ATOM   1837  C1*   C A  87      80.897 -45.602   3.313  1.00  0.00           C  
ATOM   1838  N1    C A  87      80.831 -44.410   2.422  1.00  0.00           N  
ATOM   1839  C2    C A  87      80.294 -44.579   1.149  1.00  0.00           C  
ATOM   1840  O2    C A  87      79.898 -45.701   0.814  1.00  0.00           O  
ATOM   1841  N3    C A  87      80.225 -43.505   0.322  1.00  0.00           N  
ATOM   1842  C4    C A  87      80.665 -42.305   0.723  1.00  0.00           C  
ATOM   1843  N4    C A  87      80.576 -41.289  -0.121  1.00  0.00           N  
ATOM   1844  C5    C A  87      81.221 -42.110   2.029  1.00  0.00           C  
ATOM   1845  C6    C A  87      81.281 -43.196   2.840  1.00  0.00           C  
ATOM   1846  P     G A  88      85.033 -47.693   3.709  1.00  0.00           P  
ATOM   1847  O1P   G A  88      85.671 -48.805   4.449  1.00  0.00           O  
ATOM   1848  O2P   G A  88      84.486 -47.944   2.360  1.00  0.00           O  
ATOM   1849  O5*   G A  88      86.125 -46.541   3.667  1.00  0.00           O  
ATOM   1850  C5*   G A  88      86.255 -45.703   2.537  1.00  0.00           C  
ATOM   1851  C4*   G A  88      87.673 -45.737   2.041  1.00  0.00           C  
ATOM   1852  O4*   G A  88      88.309 -47.017   2.333  1.00  0.00           O  
ATOM   1853  C3*   G A  88      87.739 -45.569   0.533  1.00  0.00           C  
ATOM   1854  O3*   G A  88      88.957 -44.915   0.223  1.00  0.00           O  
ATOM   1855  C2*   G A  88      87.733 -47.022   0.059  1.00  0.00           C  
ATOM   1856  O2*   G A  88      88.234 -47.213  -1.243  1.00  0.00           O  
ATOM   1857  C1*   G A  88      88.625 -47.674   1.116  1.00  0.00           C  
ATOM   1858  N9    G A  88      88.439 -49.141   1.299  1.00  0.00           N  
ATOM   1859  C8    G A  88      87.330 -49.829   1.740  1.00  0.00           C  
ATOM   1860  N7    G A  88      87.494 -51.130   1.788  1.00  0.00           N  
ATOM   1861  C5    G A  88      88.804 -51.315   1.347  1.00  0.00           C  
ATOM   1862  C6    G A  88      89.552 -52.509   1.184  1.00  0.00           C  
ATOM   1863  O6    G A  88      89.208 -53.669   1.397  1.00  0.00           O  
ATOM   1864  N1    G A  88      90.844 -52.242   0.713  1.00  0.00           N  
ATOM   1865  C2    G A  88      91.349 -50.986   0.436  1.00  0.00           C  
ATOM   1866  N2    G A  88      92.607 -50.943  -0.006  1.00  0.00           N  
ATOM   1867  N3    G A  88      90.645 -49.867   0.589  1.00  0.00           N  
ATOM   1868  C4    G A  88      89.388 -50.108   1.047  1.00  0.00           C  
ATOM   1869  P     A A  89      89.107 -43.338   0.487  1.00  0.00           P  
ATOM   1870  O1P   A A  89      88.063 -42.863   1.435  1.00  0.00           O  
ATOM   1871  O2P   A A  89      90.539 -43.136   0.812  1.00  0.00           O  
ATOM   1872  O5*   A A  89      88.859 -42.677  -0.940  1.00  0.00           O  
ATOM   1873  C5*   A A  89      87.536 -42.399  -1.425  1.00  0.00           C  
ATOM   1874  C4*   A A  89      87.602 -41.297  -2.450  1.00  0.00           C  
ATOM   1875  O4*   A A  89      88.621 -41.618  -3.436  1.00  0.00           O  
ATOM   1876  C3*   A A  89      86.337 -40.988  -3.241  1.00  0.00           C  
ATOM   1877  O3*   A A  89      86.380 -39.601  -3.534  1.00  0.00           O  
ATOM   1878  C2*   A A  89      86.561 -41.764  -4.538  1.00  0.00           C  
ATOM   1879  O2*   A A  89      85.869 -41.237  -5.654  1.00  0.00           O  
ATOM   1880  C1*   A A  89      88.059 -41.557  -4.733  1.00  0.00           C  
ATOM   1881  N9    A A  89      88.735 -42.571  -5.589  1.00  0.00           N  
ATOM   1882  C8    A A  89      89.583 -42.378  -6.657  1.00  0.00           C  
ATOM   1883  N7    A A  89      90.008 -43.479  -7.197  1.00  0.00           N  
ATOM   1884  C5    A A  89      89.407 -44.477  -6.444  1.00  0.00           C  
ATOM   1885  C6    A A  89      89.459 -45.878  -6.513  1.00  0.00           C  
ATOM   1886  N6    A A  89      90.180 -46.546  -7.425  1.00  0.00           N  
ATOM   1887  N1    A A  89      88.740 -46.570  -5.611  1.00  0.00           N  
ATOM   1888  C2    A A  89      88.026 -45.901  -4.708  1.00  0.00           C  
ATOM   1889  N3    A A  89      87.902 -44.601  -4.546  1.00  0.00           N  
ATOM   1890  C4    A A  89      88.631 -43.931  -5.462  1.00  0.00           C  
ATOM   1891  P     U A  90      85.315 -38.608  -2.881  1.00  0.00           P  
ATOM   1892  O1P   U A  90      84.671 -39.272  -1.725  1.00  0.00           O  
ATOM   1893  O2P   U A  90      86.009 -37.315  -2.678  1.00  0.00           O  
ATOM   1894  O5*   U A  90      84.247 -38.405  -4.044  1.00  0.00           O  
ATOM   1895  C5*   U A  90      83.472 -37.206  -4.076  1.00  0.00           C  
ATOM   1896  C4*   U A  90      82.737 -37.047  -5.384  1.00  0.00           C  
ATOM   1897  O4*   U A  90      83.617 -36.850  -6.518  1.00  0.00           O  
ATOM   1898  C3*   U A  90      81.712 -38.088  -5.818  1.00  0.00           C  
ATOM   1899  O3*   U A  90      80.513 -37.362  -6.004  1.00  0.00           O  
ATOM   1900  C2*   U A  90      82.243 -38.544  -7.185  1.00  0.00           C  
ATOM   1901  O2*   U A  90      81.219 -38.920  -8.089  1.00  0.00           O  
ATOM   1902  C1*   U A  90      82.932 -37.273  -7.671  1.00  0.00           C  
ATOM   1903  N1    U A  90      83.908 -37.423  -8.787  1.00  0.00           N  
ATOM   1904  C2    U A  90      83.530 -36.943 -10.018  1.00  0.00           C  
ATOM   1905  O2    U A  90      82.450 -36.413 -10.219  1.00  0.00           O  
ATOM   1906  N3    U A  90      84.459 -37.100 -11.026  1.00  0.00           N  
ATOM   1907  C4    U A  90      85.705 -37.682 -10.910  1.00  0.00           C  
ATOM   1908  O4    U A  90      86.452 -37.765 -11.887  1.00  0.00           O  
ATOM   1909  C5    U A  90      86.012 -38.155  -9.581  1.00  0.00           C  
ATOM   1910  C6    U A  90      85.125 -38.016  -8.581  1.00  0.00           C  
ATOM   1911  P     A A  91      79.377 -37.422  -4.881  1.00  0.00           P  
ATOM   1912  O1P   A A  91      80.024 -37.345  -3.548  1.00  0.00           O  
ATOM   1913  O2P   A A  91      78.332 -36.428  -5.255  1.00  0.00           O  
ATOM   1914  O5*   A A  91      78.787 -38.889  -5.033  1.00  0.00           O  
ATOM   1915  C5*   A A  91      78.214 -39.316  -6.274  1.00  0.00           C  
ATOM   1916  C4*   A A  91      77.030 -40.207  -6.017  1.00  0.00           C  
ATOM   1917  O4*   A A  91      77.491 -41.508  -5.561  1.00  0.00           O  
ATOM   1918  C3*   A A  91      76.053 -39.704  -4.957  1.00  0.00           C  
ATOM   1919  O3*   A A  91      74.731 -40.047  -5.339  1.00  0.00           O  
ATOM   1920  C2*   A A  91      76.454 -40.525  -3.735  1.00  0.00           C  
ATOM   1921  O2*   A A  91      75.426 -40.665  -2.779  1.00  0.00           O  
ATOM   1922  C1*   A A  91      76.791 -41.858  -4.393  1.00  0.00           C  
ATOM   1923  N9    A A  91      77.622 -42.812  -3.607  1.00  0.00           N  
ATOM   1924  C8    A A  91      78.617 -42.546  -2.693  1.00  0.00           C  
ATOM   1925  N7    A A  91      79.155 -43.608  -2.176  1.00  0.00           N  
ATOM   1926  C5    A A  91      78.477 -44.656  -2.781  1.00  0.00           C  
ATOM   1927  C6    A A  91      78.581 -46.051  -2.656  1.00  0.00           C  
ATOM   1928  N6    A A  91      79.454 -46.656  -1.838  1.00  0.00           N  
ATOM   1929  N1    A A  91      77.755 -46.804  -3.404  1.00  0.00           N  
ATOM   1930  C2    A A  91      76.889 -46.197  -4.214  1.00  0.00           C  
ATOM   1931  N3    A A  91      76.701 -44.910  -4.414  1.00  0.00           N  
ATOM   1932  C4    A A  91      77.541 -44.179  -3.653  1.00  0.00           C  
ATOM   1933  P     A A  92      73.917 -39.099  -6.352  1.00  0.00           P  
ATOM   1934  O1P   A A  92      74.485 -37.731  -6.279  1.00  0.00           O  
ATOM   1935  O2P   A A  92      73.872 -39.804  -7.660  1.00  0.00           O  
ATOM   1936  O5*   A A  92      72.448 -39.060  -5.740  1.00  0.00           O  
ATOM   1937  C5*   A A  92      72.222 -38.627  -4.385  1.00  0.00           C  
ATOM   1938  C4*   A A  92      70.886 -39.127  -3.895  1.00  0.00           C  
ATOM   1939  O4*   A A  92      69.815 -38.527  -4.670  1.00  0.00           O  
ATOM   1940  C3*   A A  92      70.696 -40.632  -4.003  1.00  0.00           C  
ATOM   1941  O3*   A A  92      71.097 -41.260  -2.789  1.00  0.00           O  
ATOM   1942  C2*   A A  92      69.205 -40.774  -4.269  1.00  0.00           C  
ATOM   1943  O2*   A A  92      68.433 -40.698  -3.089  1.00  0.00           O  
ATOM   1944  C1*   A A  92      68.930 -39.531  -5.123  1.00  0.00           C  
ATOM   1945  N9    A A  92      69.147 -39.694  -6.588  1.00  0.00           N  
ATOM   1946  C8    A A  92      69.914 -38.933  -7.441  1.00  0.00           C  
ATOM   1947  N7    A A  92      69.894 -39.340  -8.672  1.00  0.00           N  
ATOM   1948  C5    A A  92      69.059 -40.448  -8.646  1.00  0.00           C  
ATOM   1949  C6    A A  92      68.628 -41.334  -9.646  1.00  0.00           C  
ATOM   1950  N6    A A  92      69.000 -41.235 -10.931  1.00  0.00           N  
ATOM   1951  N1    A A  92      67.799 -42.327  -9.279  1.00  0.00           N  
ATOM   1952  C2    A A  92      67.435 -42.420  -8.001  1.00  0.00           C  
ATOM   1953  N3    A A  92      67.771 -41.657  -6.984  1.00  0.00           N  
ATOM   1954  C4    A A  92      68.601 -40.670  -7.379  1.00  0.00           C  
ATOM   1955  P     C A  93      72.129 -42.486  -2.821  1.00  0.00           P  
ATOM   1956  O1P   C A  93      73.246 -42.150  -3.732  1.00  0.00           O  
ATOM   1957  O2P   C A  93      72.418 -42.859  -1.418  1.00  0.00           O  
ATOM   1958  O5*   C A  93      71.289 -43.670  -3.472  1.00  0.00           O  
ATOM   1959  C5*   C A  93      70.113 -44.166  -2.809  1.00  0.00           C  
ATOM   1960  C4*   C A  93      69.428 -45.206  -3.660  1.00  0.00           C  
ATOM   1961  O4*   C A  93      68.810 -44.596  -4.820  1.00  0.00           O  
ATOM   1962  C3*   C A  93      70.307 -46.297  -4.242  1.00  0.00           C  
ATOM   1963  O3*   C A  93      70.575 -47.288  -3.265  1.00  0.00           O  
ATOM   1964  C2*   C A  93      69.440 -46.820  -5.377  1.00  0.00           C  
ATOM   1965  O2*   C A  93      68.400 -47.652  -4.904  1.00  0.00           O  
ATOM   1966  C1*   C A  93      68.819 -45.525  -5.896  1.00  0.00           C  
ATOM   1967  N1    C A  93      69.572 -44.930  -7.036  1.00  0.00           N  
ATOM   1968  C2    C A  93      69.479 -45.559  -8.274  1.00  0.00           C  
ATOM   1969  O2    C A  93      68.782 -46.576  -8.376  1.00  0.00           O  
ATOM   1970  N3    C A  93      70.158 -45.033  -9.325  1.00  0.00           N  
ATOM   1971  C4    C A  93      70.902 -43.930  -9.174  1.00  0.00           C  
ATOM   1972  N4    C A  93      71.544 -43.456 -10.231  1.00  0.00           N  
ATOM   1973  C5    C A  93      71.010 -43.268  -7.909  1.00  0.00           C  
ATOM   1974  C6    C A  93      70.325 -43.810  -6.871  1.00  0.00           C  
ATOM   1975  P     U A  94      69.491 -47.934  -2.519  1.00  0.00           P  
ATOM   1976  O1P   U A  94      69.180 -46.668  -1.741  1.00  0.00           O  
ATOM   1977  O2P   U A  94      68.442 -48.730  -3.031  1.00  0.00           O  
ATOM   1978  O5*   U A  94      70.527 -48.573  -1.479  1.00  0.00           O  
ATOM   1979  C5*   U A  94      71.100 -49.862  -1.766  1.00  0.00           C  
ATOM   1980  C4*   U A  94      72.138 -50.213  -0.720  1.00  0.00           C  
ATOM   1981  O4*   U A  94      73.272 -49.310  -0.861  1.00  0.00           O  
ATOM   1982  C3*   U A  94      71.704 -50.035   0.735  1.00  0.00           C  
ATOM   1983  O3*   U A  94      71.009 -51.149   1.201  1.00  0.00           O  
ATOM   1984  C2*   U A  94      73.042 -49.836   1.445  1.00  0.00           C  
ATOM   1985  O2*   U A  94      73.723 -51.069   1.590  1.00  0.00           O  
ATOM   1986  C1*   U A  94      73.815 -49.018   0.417  1.00  0.00           C  
ATOM   1987  N1    U A  94      73.725 -47.546   0.630  1.00  0.00           N  
ATOM   1988  C2    U A  94      74.447 -47.020   1.674  1.00  0.00           C  
ATOM   1989  O2    U A  94      75.140 -47.701   2.411  1.00  0.00           O  
ATOM   1990  N3    U A  94      74.339 -45.653   1.840  1.00  0.00           N  
ATOM   1991  C4    U A  94      73.587 -44.791   1.069  1.00  0.00           C  
ATOM   1992  O4    U A  94      73.569 -43.583   1.315  1.00  0.00           O  
ATOM   1993  C5    U A  94      72.865 -45.436  -0.002  1.00  0.00           C  
ATOM   1994  C6    U A  94      72.952 -46.764  -0.186  1.00  0.00           C  
ATOM   1995  P     U A  95      69.806 -50.927   2.283  1.00  0.00           P  
ATOM   1996  O1P   U A  95      69.089 -49.672   1.971  1.00  0.00           O  
ATOM   1997  O2P   U A  95      68.967 -52.144   2.371  1.00  0.00           O  
ATOM   1998  O5*   U A  95      70.646 -50.750   3.634  1.00  0.00           O  
ATOM   1999  C5*   U A  95      71.492 -51.828   4.076  1.00  0.00           C  
ATOM   2000  C4*   U A  95      72.283 -51.399   5.296  1.00  0.00           C  
ATOM   2001  O4*   U A  95      73.237 -50.373   4.902  1.00  0.00           O  
ATOM   2002  C3*   U A  95      71.474 -50.743   6.415  1.00  0.00           C  
ATOM   2003  O3*   U A  95      70.895 -51.692   7.254  1.00  0.00           O  
ATOM   2004  C2*   U A  95      72.535 -49.902   7.123  1.00  0.00           C  
ATOM   2005  O2*   U A  95      73.368 -50.716   7.931  1.00  0.00           O  
ATOM   2006  C1*   U A  95      73.385 -49.426   5.949  1.00  0.00           C  
ATOM   2007  N1    U A  95      72.984 -48.092   5.422  1.00  0.00           N  
ATOM   2008  C2    U A  95      73.317 -46.994   6.178  1.00  0.00           C  
ATOM   2009  O2    U A  95      73.915 -47.076   7.238  1.00  0.00           O  
ATOM   2010  N3    U A  95      72.930 -45.775   5.658  1.00  0.00           N  
ATOM   2011  C4    U A  95      72.252 -45.568   4.473  1.00  0.00           C  
ATOM   2012  O4    U A  95      71.959 -44.427   4.110  1.00  0.00           O  
ATOM   2013  C5    U A  95      71.946 -46.779   3.751  1.00  0.00           C  
ATOM   2014  C6    U A  95      72.311 -47.978   4.234  1.00  0.00           C  
ATOM   2015  P     C A  96      69.441 -51.366   7.922  1.00  0.00           P  
ATOM   2016  O1P   C A  96      68.612 -50.613   6.954  1.00  0.00           O  
ATOM   2017  O2P   C A  96      68.835 -52.604   8.461  1.00  0.00           O  
ATOM   2018  O5*   C A  96      69.873 -50.406   9.128  1.00  0.00           O  
ATOM   2019  C5*   C A  96      70.759 -50.915  10.142  1.00  0.00           C  
ATOM   2020  C4*   C A  96      71.132 -49.808  11.108  1.00  0.00           C  
ATOM   2021  O4*   C A  96      71.956 -48.831  10.409  1.00  0.00           O  
ATOM   2022  C3*   C A  96      69.967 -48.982  11.655  1.00  0.00           C  
ATOM   2023  O3*   C A  96      69.375 -49.600  12.754  1.00  0.00           O  
ATOM   2024  C2*   C A  96      70.652 -47.665  12.017  1.00  0.00           C  
ATOM   2025  O2*   C A  96      71.388 -47.796  13.222  1.00  0.00           O  
ATOM   2026  C1*   C A  96      71.669 -47.527  10.888  1.00  0.00           C  
ATOM   2027  N1    C A  96      71.181 -46.713   9.740  1.00  0.00           N  
ATOM   2028  C2    C A  96      71.108 -45.333   9.907  1.00  0.00           C  
ATOM   2029  O2    C A  96      71.448 -44.845  10.991  1.00  0.00           O  
ATOM   2030  N3    C A  96      70.665 -44.573   8.873  1.00  0.00           N  
ATOM   2031  C4    C A  96      70.306 -45.140   7.714  1.00  0.00           C  
ATOM   2032  N4    C A  96      69.882 -44.355   6.736  1.00  0.00           N  
ATOM   2033  C5    C A  96      70.374 -46.558   7.521  1.00  0.00           C  
ATOM   2034  C6    C A  96      70.819 -47.299   8.567  1.00  0.00           C  
ATOM   2035  P     G A  97      67.745 -49.410  12.968  1.00  0.00           P  
ATOM   2036  O1P   G A  97      67.069 -49.400  11.652  1.00  0.00           O  
ATOM   2037  O2P   G A  97      67.251 -50.412  13.939  1.00  0.00           O  
ATOM   2038  O5*   G A  97      67.683 -47.950  13.621  1.00  0.00           O  
ATOM   2039  C5*   G A  97      68.360 -47.713  14.868  1.00  0.00           C  
ATOM   2040  C4*   G A  97      68.275 -46.244  15.234  1.00  0.00           C  
ATOM   2041  O4*   G A  97      69.065 -45.476  14.280  1.00  0.00           O  
ATOM   2042  C3*   G A  97      66.884 -45.616  15.151  1.00  0.00           C  
ATOM   2043  O3*   G A  97      66.152 -45.840  16.315  1.00  0.00           O  
ATOM   2044  C2*   G A  97      67.212 -44.140  14.936  1.00  0.00           C  
ATOM   2045  O2*   G A  97      67.632 -43.537  16.149  1.00  0.00           O  
ATOM   2046  C1*   G A  97      68.440 -44.225  14.035  1.00  0.00           C  
ATOM   2047  N9    G A  97      68.123 -44.148  12.582  1.00  0.00           N  
ATOM   2048  C8    G A  97      68.125 -45.150  11.636  1.00  0.00           C  
ATOM   2049  N7    G A  97      67.795 -44.748  10.432  1.00  0.00           N  
ATOM   2050  C5    G A  97      67.558 -43.383  10.592  1.00  0.00           C  
ATOM   2051  C6    G A  97      67.166 -42.406   9.641  1.00  0.00           C  
ATOM   2052  O6    G A  97      66.945 -42.545   8.440  1.00  0.00           O  
ATOM   2053  N1    G A  97      67.038 -41.141  10.230  1.00  0.00           N  
ATOM   2054  C2    G A  97      67.258 -40.857  11.564  1.00  0.00           C  
ATOM   2055  N2    G A  97      67.081 -39.585  11.930  1.00  0.00           N  
ATOM   2056  N3    G A  97      67.624 -41.774  12.455  1.00  0.00           N  
ATOM   2057  C4    G A  97      67.755 -43.008  11.900  1.00  0.00           C  
ATOM   2058  P     C A  98      64.561 -45.892  16.392  1.00  0.00           P  
ATOM   2059  O1P   C A  98      64.512 -46.723  15.162  1.00  0.00           O  
ATOM   2060  O2P   C A  98      64.118 -46.475  17.685  1.00  0.00           O  
ATOM   2061  O5*   C A  98      63.728 -44.568  16.119  1.00  0.00           O  
ATOM   2062  C5*   C A  98      63.658 -43.559  17.127  1.00  0.00           C  
ATOM   2063  C4*   C A  98      63.211 -42.248  16.544  1.00  0.00           C  
ATOM   2064  O4*   C A  98      64.208 -41.746  15.614  1.00  0.00           O  
ATOM   2065  C3*   C A  98      61.926 -42.249  15.738  1.00  0.00           C  
ATOM   2066  O3*   C A  98      60.748 -42.239  16.536  1.00  0.00           O  
ATOM   2067  C2*   C A  98      62.078 -40.965  14.939  1.00  0.00           C  
ATOM   2068  O2*   C A  98      61.777 -39.823  15.730  1.00  0.00           O  
ATOM   2069  C1*   C A  98      63.568 -40.989  14.602  1.00  0.00           C  
ATOM   2070  N1    C A  98      63.774 -41.658  13.287  1.00  0.00           N  
ATOM   2071  C2    C A  98      63.722 -40.868  12.142  1.00  0.00           C  
ATOM   2072  O2    C A  98      63.509 -39.656  12.262  1.00  0.00           O  
ATOM   2073  N3    C A  98      63.907 -41.459  10.933  1.00  0.00           N  
ATOM   2074  C4    C A  98      64.135 -42.776  10.845  1.00  0.00           C  
ATOM   2075  N4    C A  98      64.309 -43.303   9.643  1.00  0.00           N  
ATOM   2076  C5    C A  98      64.193 -43.605  12.011  1.00  0.00           C  
ATOM   2077  C6    C A  98      64.005 -42.996  13.209  1.00  0.00           C  
ATOM   2078  P     U A  99      59.318 -42.847  16.705  1.00  0.00           P  
ATOM   2079  O1P   U A  99      59.343 -44.244  16.206  1.00  0.00           O  
ATOM   2080  O2P   U A  99      58.706 -42.542  18.016  1.00  0.00           O  
ATOM   2081  O5*   U A  99      58.620 -41.919  15.631  1.00  0.00           O  
ATOM   2082  C5*   U A  99      58.326 -40.588  15.961  1.00  0.00           C  
ATOM   2083  C4*   U A  99      57.866 -39.871  14.742  1.00  0.00           C  
ATOM   2084  O4*   U A  99      58.890 -40.024  13.734  1.00  0.00           O  
ATOM   2085  C3*   U A  99      56.634 -40.462  14.094  1.00  0.00           C  
ATOM   2086  O3*   U A  99      55.475 -39.946  14.728  1.00  0.00           O  
ATOM   2087  C2*   U A  99      56.777 -39.955  12.667  1.00  0.00           C  
ATOM   2088  O2*   U A  99      56.366 -38.610  12.517  1.00  0.00           O  
ATOM   2089  C1*   U A  99      58.287 -40.070  12.458  1.00  0.00           C  
ATOM   2090  N1    U A  99      58.660 -41.366  11.826  1.00  0.00           N  
ATOM   2091  C2    U A  99      58.682 -41.410  10.453  1.00  0.00           C  
ATOM   2092  O2    U A  99      58.413 -40.446   9.755  1.00  0.00           O  
ATOM   2093  N3    U A  99      59.032 -42.627   9.903  1.00  0.00           N  
ATOM   2094  C4    U A  99      59.354 -43.776  10.595  1.00  0.00           C  
ATOM   2095  O4    U A  99      59.652 -44.809   9.992  1.00  0.00           O  
ATOM   2096  C5    U A  99      59.303 -43.633  12.031  1.00  0.00           C  
ATOM   2097  C6    U A  99      58.965 -42.460  12.592  1.00  0.00           C  
ATOM   2098  P     G A 100      54.300 -40.939  15.186  1.00  0.00           P  
ATOM   2099  O1P   G A 100      54.807 -41.893  16.205  1.00  0.00           O  
ATOM   2100  O2P   G A 100      53.117 -40.107  15.497  1.00  0.00           O  
ATOM   2101  O5*   G A 100      53.948 -41.731  13.857  1.00  0.00           O  
ATOM   2102  C5*   G A 100      53.056 -41.172  12.888  1.00  0.00           C  
ATOM   2103  C4*   G A 100      52.537 -42.271  11.999  1.00  0.00           C  
ATOM   2104  O4*   G A 100      53.731 -42.986  11.589  1.00  0.00           O  
ATOM   2105  C3*   G A 100      51.681 -43.280  12.766  1.00  0.00           C  
ATOM   2106  O3*   G A 100      50.508 -43.624  12.030  1.00  0.00           O  
ATOM   2107  C2*   G A 100      52.588 -44.494  12.904  1.00  0.00           C  
ATOM   2108  O2*   G A 100      51.883 -45.716  12.908  1.00  0.00           O  
ATOM   2109  C1*   G A 100      53.499 -44.355  11.686  1.00  0.00           C  
ATOM   2110  N9    G A 100      54.799 -45.023  11.972  1.00  0.00           N  
ATOM   2111  C8    G A 100      55.591 -44.941  13.097  1.00  0.00           C  
ATOM   2112  N7    G A 100      56.686 -45.661  13.032  1.00  0.00           N  
ATOM   2113  C5    G A 100      56.613 -46.262  11.775  1.00  0.00           C  
ATOM   2114  C6    G A 100      57.512 -47.155  11.137  1.00  0.00           C  
ATOM   2115  O6    G A 100      58.575 -47.607  11.553  1.00  0.00           O  
ATOM   2116  N1    G A 100      57.051 -47.521   9.865  1.00  0.00           N  
ATOM   2117  C2    G A 100      55.876 -47.083   9.285  1.00  0.00           C  
ATOM   2118  N2    G A 100      55.615 -47.549   8.063  1.00  0.00           N  
ATOM   2119  N3    G A 100      55.033 -46.245   9.886  1.00  0.00           N  
ATOM   2120  C4    G A 100      55.466 -45.879  11.122  1.00  0.00           C  
ATOM   2121  P     A A 101      49.180 -44.110  12.803  1.00  0.00           P  
ATOM   2122  O1P   A A 101      49.391 -45.514  13.257  1.00  0.00           O  
ATOM   2123  O2P   A A 101      48.804 -43.065  13.785  1.00  0.00           O  
ATOM   2124  O5*   A A 101      48.073 -44.108  11.659  1.00  0.00           O  
ATOM   2125  C5*   A A 101      47.861 -42.946  10.860  1.00  0.00           C  
ATOM   2126  C4*   A A 101      47.829 -43.304   9.390  1.00  0.00           C  
ATOM   2127  O4*   A A 101      49.146 -43.618   8.866  1.00  0.00           O  
ATOM   2128  C3*   A A 101      47.029 -44.531   9.026  1.00  0.00           C  
ATOM   2129  O3*   A A 101      45.641 -44.266   9.070  1.00  0.00           O  
ATOM   2130  C2*   A A 101      47.537 -44.831   7.620  1.00  0.00           C  
ATOM   2131  O2*   A A 101      46.958 -44.024   6.610  1.00  0.00           O  
ATOM   2132  C1*   A A 101      49.018 -44.502   7.770  1.00  0.00           C  
ATOM   2133  N9    A A 101      49.849 -45.709   8.040  1.00  0.00           N  
ATOM   2134  C8    A A 101      50.580 -46.024   9.163  1.00  0.00           C  
ATOM   2135  N7    A A 101      51.201 -47.161   9.085  1.00  0.00           N  
ATOM   2136  C5    A A 101      50.864 -47.641   7.827  1.00  0.00           C  
ATOM   2137  C6    A A 101      51.207 -48.816   7.139  1.00  0.00           C  
ATOM   2138  N6    A A 101      52.006 -49.765   7.648  1.00  0.00           N  
ATOM   2139  N1    A A 101      50.700 -48.981   5.904  1.00  0.00           N  
ATOM   2140  C2    A A 101      49.907 -48.035   5.404  1.00  0.00           C  
ATOM   2141  N3    A A 101      49.518 -46.903   5.950  1.00  0.00           N  
ATOM   2142  C4    A A 101      50.040 -46.762   7.186  1.00  0.00           C  
ATOM   2143  P     A A 102      44.667 -45.380   9.660  1.00  0.00           P  
ATOM   2144  O1P   A A 102      44.949 -45.436  11.120  1.00  0.00           O  
ATOM   2145  O2P   A A 102      43.301 -45.068   9.184  1.00  0.00           O  
ATOM   2146  O5*   A A 102      45.181 -46.718   8.945  1.00  0.00           O  
ATOM   2147  C5*   A A 102      44.964 -46.939   7.541  1.00  0.00           C  
ATOM   2148  C4*   A A 102      45.496 -48.298   7.124  1.00  0.00           C  
ATOM   2149  O4*   A A 102      46.928 -48.322   7.272  1.00  0.00           O  
ATOM   2150  C3*   A A 102      45.034 -49.473   7.939  1.00  0.00           C  
ATOM   2151  O3*   A A 102      43.837 -49.907   7.346  1.00  0.00           O  
ATOM   2152  C2*   A A 102      46.147 -50.477   7.692  1.00  0.00           C  
ATOM   2153  O2*   A A 102      46.078 -51.029   6.399  1.00  0.00           O  
ATOM   2154  C1*   A A 102      47.358 -49.575   7.742  1.00  0.00           C  
ATOM   2155  N9    A A 102      47.990 -49.330   9.068  1.00  0.00           N  
ATOM   2156  C8    A A 102      47.823 -48.265   9.925  1.00  0.00           C  
ATOM   2157  N7    A A 102      48.523 -48.350  11.014  1.00  0.00           N  
ATOM   2158  C5    A A 102      49.207 -49.550  10.880  1.00  0.00           C  
ATOM   2159  C6    A A 102      50.122 -50.217  11.710  1.00  0.00           C  
ATOM   2160  N6    A A 102      50.526 -49.742  12.897  1.00  0.00           N  
ATOM   2161  N1    A A 102      50.611 -51.393  11.275  1.00  0.00           N  
ATOM   2162  C2    A A 102      50.206 -51.859  10.095  1.00  0.00           C  
ATOM   2163  N3    A A 102      49.361 -51.329   9.238  1.00  0.00           N  
ATOM   2164  C4    A A 102      48.886 -50.153   9.698  1.00  0.00           C  
ATOM   2165  P     G A 103      42.438 -51.067   8.960  1.00  0.00           P  
ATOM   2166  O1P   G A 103      42.630 -50.274  10.194  1.00  0.00           O  
ATOM   2167  O2P   G A 103      41.034 -51.313   8.565  1.00  0.00           O  
ATOM   2168  O5*   G A 103      43.217 -52.460   9.085  1.00  0.00           O  
ATOM   2169  C5*   G A 103      43.236 -53.353   7.956  1.00  0.00           C  
ATOM   2170  C4*   G A 103      44.128 -54.543   8.251  1.00  0.00           C  
ATOM   2171  O4*   G A 103      45.509 -54.087   8.333  1.00  0.00           O  
ATOM   2172  C3*   G A 103      43.888 -55.238   9.591  1.00  0.00           C  
ATOM   2173  O3*   G A 103      42.853 -56.167   9.508  1.00  0.00           O  
ATOM   2174  C2*   G A 103      45.244 -55.889   9.860  1.00  0.00           C  
ATOM   2175  O2*   G A 103      45.412 -57.047   9.061  1.00  0.00           O  
ATOM   2176  C1*   G A 103      46.204 -54.834   9.320  1.00  0.00           C  
ATOM   2177  N9    G A 103      46.694 -53.883  10.357  1.00  0.00           N  
ATOM   2178  C8    G A 103      46.346 -52.567  10.565  1.00  0.00           C  
ATOM   2179  N7    G A 103      46.967 -52.004  11.574  1.00  0.00           N  
ATOM   2180  C5    G A 103      47.784 -53.020  12.069  1.00  0.00           C  
ATOM   2181  C6    G A 103      48.692 -53.012  13.158  1.00  0.00           C  
ATOM   2182  O6    G A 103      48.969 -52.093  13.924  1.00  0.00           O  
ATOM   2183  N1    G A 103      49.316 -54.258  13.312  1.00  0.00           N  
ATOM   2184  C2    G A 103      49.091 -55.366  12.519  1.00  0.00           C  
ATOM   2185  N2    G A 103      49.786 -56.462  12.831  1.00  0.00           N  
ATOM   2186  N3    G A 103      48.238 -55.372  11.497  1.00  0.00           N  
ATOM   2187  C4    G A 103      47.625 -54.170  11.333  1.00  0.00           C  
ATOM   2188  P     A A 104      41.898 -56.396  10.812  1.00  0.00           P  
ATOM   2189  O1P   A A 104      41.694 -55.105  11.506  1.00  0.00           O  
ATOM   2190  O2P   A A 104      40.666 -57.120  10.423  1.00  0.00           O  
ATOM   2191  O5*   A A 104      42.827 -57.349  11.701  1.00  0.00           O  
ATOM   2192  C5*   A A 104      43.225 -58.627  11.172  1.00  0.00           C  
ATOM   2193  C4*   A A 104      44.196 -59.301  12.120  1.00  0.00           C  
ATOM   2194  O4*   A A 104      45.442 -58.547  12.133  1.00  0.00           O  
ATOM   2195  C3*   A A 104      43.773 -59.340  13.590  1.00  0.00           C  
ATOM   2196  O3*   A A 104      42.931 -60.418  13.852  1.00  0.00           O  
ATOM   2197  C2*   A A 104      45.117 -59.455  14.306  1.00  0.00           C  
ATOM   2198  O2*   A A 104      45.627 -60.774  14.210  1.00  0.00           O  
ATOM   2199  C1*   A A 104      46.006 -58.572  13.435  1.00  0.00           C  
ATOM   2200  N9    A A 104      46.111 -57.167  13.918  1.00  0.00           N  
ATOM   2201  C8    A A 104      45.534 -56.028  13.404  1.00  0.00           C  
ATOM   2202  N7    A A 104      45.824 -54.947  14.061  1.00  0.00           N  
ATOM   2203  C5    A A 104      46.650 -55.389  15.084  1.00  0.00           C  
ATOM   2204  C6    A A 104      47.298 -54.719  16.135  1.00  0.00           C  
ATOM   2205  N6    A A 104      47.210 -53.396  16.334  1.00  0.00           N  
ATOM   2206  N1    A A 104      48.044 -55.460  16.975  1.00  0.00           N  
ATOM   2207  C2    A A 104      48.127 -56.774  16.772  1.00  0.00           C  
ATOM   2208  N3    A A 104      47.569 -57.505  15.832  1.00  0.00           N  
ATOM   2209  C4    A A 104      46.828 -56.740  15.004  1.00  0.00           C  
ATOM   2210  P     G A 105      42.245 -61.351  15.319  1.00  0.00           P  
ATOM   2211  O1P   G A 105      42.048 -63.129  14.794  1.00  0.00           O  
ATOM   2212  O2P   G A 105      43.182 -61.609  16.705  1.00  0.00           O  
ATOM   2213  O5*   G A 105      40.674 -60.988  15.819  1.00  0.00           O  
ATOM   2214  C5*   G A 105      39.958 -62.180  16.797  1.00  0.00           C  
ATOM   2215  C4*   G A 105      38.949 -61.453  17.663  1.00  0.00           C  
ATOM   2216  O4*   G A 105      39.607 -61.016  18.887  1.00  0.00           O  
ATOM   2217  C3*   G A 105      38.372 -60.165  17.075  1.00  0.00           C  
ATOM   2218  O3*   G A 105      37.299 -60.426  16.225  1.00  0.00           O  
ATOM   2219  C2*   G A 105      37.957 -59.398  18.329  1.00  0.00           C  
ATOM   2220  O2*   G A 105      36.757 -59.927  18.868  1.00  0.00           O  
ATOM   2221  C1*   G A 105      39.077 -59.765  19.297  1.00  0.00           C  
ATOM   2222  N9    G A 105      40.193 -58.779  19.323  1.00  0.00           N  
ATOM   2223  C8    G A 105      41.460 -58.883  18.790  1.00  0.00           C  
ATOM   2224  N7    G A 105      42.211 -57.825  18.987  1.00  0.00           N  
ATOM   2225  C5    G A 105      41.383 -56.960  19.701  1.00  0.00           C  
ATOM   2226  C6    G A 105      41.637 -55.657  20.200  1.00  0.00           C  
ATOM   2227  O6    G A 105      42.663 -54.986  20.115  1.00  0.00           O  
ATOM   2228  N1    G A 105      40.519 -55.137  20.866  1.00  0.00           N  
ATOM   2229  C2    G A 105      39.312 -55.789  21.028  1.00  0.00           C  
ATOM   2230  N2    G A 105      38.368 -55.122  21.694  1.00  0.00           N  
ATOM   2231  N3    G A 105      39.075 -57.012  20.559  1.00  0.00           N  
ATOM   2232  C4    G A 105      40.150 -57.532  19.910  1.00  0.00           C  
ATOM   2233  P     U A 106      35.778 -61.972  15.717  1.00  0.00           P  
ATOM   2234  O1P   U A 106      35.956 -63.051  16.861  1.00  0.00           O  
ATOM   2235  O2P   U A 106      34.192 -60.978  15.641  1.00  0.00           O  
ATOM   2236  O5*   U A 106      35.827 -63.300  14.313  1.00  0.00           O  
ATOM   2237  C5*   U A 106      36.963 -64.443  13.895  1.00  0.00           C  
ATOM   2238  C4*   U A 106      36.922 -65.887  13.436  1.00  0.00           C  
ATOM   2239  O4*   U A 106      36.889 -66.753  14.607  1.00  0.00           O  
ATOM   2240  C3*   U A 106      35.681 -66.298  12.641  1.00  0.00           C  
ATOM   2241  O3*   U A 106      35.813 -65.981  11.290  1.00  0.00           O  
ATOM   2242  C2*   U A 106      35.626 -67.804  12.890  1.00  0.00           C  
ATOM   2243  O2*   U A 106      36.597 -68.479  12.109  1.00  0.00           O  
ATOM   2244  C1*   U A 106      36.085 -67.892  14.342  1.00  0.00           C  
ATOM   2245  N1    U A 106      34.965 -67.903  15.325  1.00  0.00           N  
ATOM   2246  C2    U A 106      34.235 -69.062  15.428  1.00  0.00           C  
ATOM   2247  O2    U A 106      34.468 -70.054  14.758  1.00  0.00           O  
ATOM   2248  N3    U A 106      33.205 -69.035  16.348  1.00  0.00           N  
ATOM   2249  C4    U A 106      32.855 -67.971  17.154  1.00  0.00           C  
ATOM   2250  O4    U A 106      31.912 -68.065  17.942  1.00  0.00           O  
ATOM   2251  C5    U A 106      33.679 -66.799  16.973  1.00  0.00           C  
ATOM   2252  C6    U A 106      34.686 -66.798  16.085  1.00  0.00           C  
ATOM   2253  P     U A 107      35.330 -65.870   9.909  1.00  0.00           P  
ATOM   2254  O1P   U A 107      34.670 -64.578  10.203  1.00  0.00           O  
ATOM   2255  O2P   U A 107      36.105 -65.673   8.870  1.00  0.00           O  
ATOM   2256  O5*   U A 107      34.238 -66.940   9.439  1.00  0.00           O  
ATOM   2257  C5*   U A 107      34.654 -68.295   9.187  1.00  0.00           C  
ATOM   2258  C4*   U A 107      33.447 -69.159   8.876  1.00  0.00           C  
ATOM   2259  O4*   U A 107      32.635 -69.282  10.080  1.00  0.00           O  
ATOM   2260  C3*   U A 107      32.477 -68.599   7.835  1.00  0.00           C  
ATOM   2261  O3*   U A 107      32.893 -68.897   6.539  1.00  0.00           O  
ATOM   2262  C2*   U A 107      31.170 -69.294   8.209  1.00  0.00           C  
ATOM   2263  O2*   U A 107      31.174 -70.643   7.773  1.00  0.00           O  
ATOM   2264  C1*   U A 107      31.260 -69.319   9.731  1.00  0.00           C  
ATOM   2265  N1    U A 107      30.587 -68.165  10.390  1.00  0.00           N  
ATOM   2266  C2    U A 107      29.213 -68.173  10.416  1.00  0.00           C  
ATOM   2267  O2    U A 107      28.546 -69.071   9.928  1.00  0.00           O  
ATOM   2268  N3    U A 107      28.625 -67.088  11.035  1.00  0.00           N  
ATOM   2269  C4    U A 107      29.281 -66.022  11.615  1.00  0.00           C  
ATOM   2270  O4    U A 107      28.644 -65.105  12.142  1.00  0.00           O  
ATOM   2271  C5    U A 107      30.720 -66.102  11.539  1.00  0.00           C  
ATOM   2272  C6    U A 107      31.318 -67.147  10.942  1.00  0.00           C  
ATOM   2273  P     C A 108      32.835 -68.179   5.093  1.00  0.00           P  
ATOM   2274  O1P   C A 108      33.597 -66.696   5.269  1.00  0.00           O  
ATOM   2275  O2P   C A 108      33.599 -69.089   4.212  1.00  0.00           O  
ATOM   2276  O5*   C A 108      31.414 -67.853   4.432  1.00  0.00           O  
ATOM   2277  C5*   C A 108      30.543 -68.941   4.074  1.00  0.00           C  
ATOM   2278  C4*   C A 108      29.214 -68.403   3.586  1.00  0.00           C  
ATOM   2279  O4*   C A 108      28.518 -67.778   4.703  1.00  0.00           O  
ATOM   2280  C3*   C A 108      29.290 -67.295   2.534  1.00  0.00           C  
ATOM   2281  O3*   C A 108      29.431 -67.818   1.251  1.00  0.00           O  
ATOM   2282  C2*   C A 108      27.958 -66.575   2.732  1.00  0.00           C  
ATOM   2283  O2*   C A 108      26.894 -67.318   2.164  1.00  0.00           O  
ATOM   2284  C1*   C A 108      27.790 -66.650   4.247  1.00  0.00           C  
ATOM   2285  N1    C A 108      28.303 -65.450   4.965  1.00  0.00           N  
ATOM   2286  C2    C A 108      27.553 -64.280   4.893  1.00  0.00           C  
ATOM   2287  O2    C A 108      26.502 -64.284   4.241  1.00  0.00           O  
ATOM   2288  N3    C A 108      28.004 -63.174   5.541  1.00  0.00           N  
ATOM   2289  C4    C A 108      29.148 -63.210   6.235  1.00  0.00           C  
ATOM   2290  N4    C A 108      29.544 -62.106   6.850  1.00  0.00           N  
ATOM   2291  C5    C A 108      29.934 -64.404   6.324  1.00  0.00           C  
ATOM   2292  C6    C A 108      29.467 -65.497   5.669  1.00  0.00           C  
ATOM   2293  P     G A 109      30.332 -67.594   0.067  1.00  0.00           P  
ATOM   2294  O1P   G A 109      31.449 -66.863   0.705  1.00  0.00           O  
ATOM   2295  O2P   G A 109      30.673 -68.912  -0.514  1.00  0.00           O  
ATOM   2296  O5*   G A 109      29.648 -66.672  -1.047  1.00  0.00           O  
ATOM   2297  C5*   G A 109      28.480 -67.156  -1.734  1.00  0.00           C  
ATOM   2298  C4*   G A 109      27.930 -66.079  -2.647  1.00  0.00           C  
ATOM   2299  O4*   G A 109      27.406 -64.992  -1.831  1.00  0.00           O  
ATOM   2300  C3*   G A 109      28.950 -65.395  -3.559  1.00  0.00           C  
ATOM   2301  O3*   G A 109      29.165 -66.127  -4.725  1.00  0.00           O  
ATOM   2302  C2*   G A 109      28.287 -64.045  -3.825  1.00  0.00           C  
ATOM   2303  O2*   G A 109      27.235 -64.178  -4.766  1.00  0.00           O  
ATOM   2304  C1*   G A 109      27.639 -63.750  -2.476  1.00  0.00           C  
ATOM   2305  N9    G A 109      28.485 -62.916  -1.577  1.00  0.00           N  
ATOM   2306  C8    G A 109      29.196 -63.289  -0.457  1.00  0.00           C  
ATOM   2307  N7    G A 109      29.845 -62.304   0.115  1.00  0.00           N  
ATOM   2308  C5    G A 109      29.543 -61.200  -0.682  1.00  0.00           C  
ATOM   2309  C6    G A 109      29.956 -59.848  -0.565  1.00  0.00           C  
ATOM   2310  O6    G A 109      30.685 -59.336   0.280  1.00  0.00           O  
ATOM   2311  N1    G A 109      29.416 -59.058  -1.589  1.00  0.00           N  
ATOM   2312  C2    G A 109      28.586 -59.514  -2.595  1.00  0.00           C  
ATOM   2313  N2    G A 109      28.177 -58.601  -3.478  1.00  0.00           N  
ATOM   2314  N3    G A 109      28.200 -60.783  -2.704  1.00  0.00           N  
ATOM   2315  C4    G A 109      28.714 -61.564  -1.717  1.00  0.00           C  
ATOM   2316  P     C A 110      30.654 -66.117  -5.395  1.00  0.00           P  
ATOM   2317  O1P   C A 110      31.675 -66.092  -4.324  1.00  0.00           O  
ATOM   2318  O2P   C A 110      30.780 -67.214  -6.380  1.00  0.00           O  
ATOM   2319  O5*   C A 110      30.631 -64.708  -6.154  1.00  0.00           O  
ATOM   2320  C5*   C A 110      29.647 -64.483  -7.179  1.00  0.00           C  
ATOM   2321  C4*   C A 110      29.727 -63.051  -7.671  1.00  0.00           C  
ATOM   2322  O4*   C A 110      29.297 -62.161  -6.601  1.00  0.00           O  
ATOM   2323  C3*   C A 110      31.126 -62.547  -8.029  1.00  0.00           C  
ATOM   2324  O3*   C A 110      31.479 -62.904  -9.329  1.00  0.00           O  
ATOM   2325  C2*   C A 110      30.977 -61.039  -7.851  1.00  0.00           C  
ATOM   2326  O2*   C A 110      30.275 -60.470  -8.944  1.00  0.00           O  
ATOM   2327  C1*   C A 110      30.053 -60.961  -6.641  1.00  0.00           C  
ATOM   2328  N1    C A 110      30.774 -60.827  -5.345  1.00  0.00           N  
ATOM   2329  C2    C A 110      31.349 -59.595  -5.046  1.00  0.00           C  
ATOM   2330  O2    C A 110      31.237 -58.672  -5.861  1.00  0.00           O  
ATOM   2331  N3    C A 110      32.011 -59.452  -3.869  1.00  0.00           N  
ATOM   2332  C4    C A 110      32.109 -60.477  -3.012  1.00  0.00           C  
ATOM   2333  N4    C A 110      32.765 -60.286  -1.878  1.00  0.00           N  
ATOM   2334  C5    C A 110      31.525 -61.752  -3.301  1.00  0.00           C  
ATOM   2335  C6    C A 110      30.868 -61.874  -4.482  1.00  0.00           C  
ATOM   2336  P     C A 111      33.044 -63.239  -9.652  1.00  0.00           P  
ATOM   2337  O1P   C A 111      33.649 -63.931  -8.493  1.00  0.00           O  
ATOM   2338  O2P   C A 111      33.161 -63.938 -10.952  1.00  0.00           O  
ATOM   2339  O5*   C A 111      33.648 -61.762  -9.776  1.00  0.00           O  
ATOM   2340  C5*   C A 111      33.131 -60.879 -10.789  1.00  0.00           C  
ATOM   2341  C4*   C A 111      33.752 -59.504 -10.645  1.00  0.00           C  
ATOM   2342  O4*   C A 111      33.277 -58.900  -9.407  1.00  0.00           O  
ATOM   2343  C3*   C A 111      35.275 -59.472 -10.508  1.00  0.00           C  
ATOM   2344  O3*   C A 111      35.901 -59.509 -11.752  1.00  0.00           O  
ATOM   2345  C2*   C A 111      35.502 -58.152  -9.774  1.00  0.00           C  
ATOM   2346  O2*   C A 111      35.358 -57.053 -10.657  1.00  0.00           O  
ATOM   2347  C1*   C A 111      34.308 -58.119  -8.826  1.00  0.00           C  
ATOM   2348  N1    C A 111      34.600 -58.675  -7.475  1.00  0.00           N  
ATOM   2349  C2    C A 111      35.370 -57.905  -6.609  1.00  0.00           C  
ATOM   2350  O2    C A 111      35.776 -56.801  -6.993  1.00  0.00           O  
ATOM   2351  N3    C A 111      35.648 -58.394  -5.373  1.00  0.00           N  
ATOM   2352  C4    C A 111      35.190 -59.594  -4.995  1.00  0.00           C  
ATOM   2353  N4    C A 111      35.488 -60.025  -3.779  1.00  0.00           N  
ATOM   2354  C5    C A 111      34.395 -60.401  -5.871  1.00  0.00           C  
ATOM   2355  C6    C A 111      34.129 -59.895  -7.101  1.00  0.00           C  
ATOM   2356  P     G A 112      37.332 -60.283 -11.888  1.00  0.00           P  
ATOM   2357  O1P   G A 112      37.333 -61.475 -11.011  1.00  0.00           O  
ATOM   2358  O2P   G A 112      37.647 -60.531 -13.312  1.00  0.00           O  
ATOM   2359  O5*   G A 112      38.327 -59.177 -11.299  1.00  0.00           O  
ATOM   2360  C5*   G A 112      38.415 -57.897 -11.951  1.00  0.00           C  
ATOM   2361  C4*   G A 112      39.315 -56.971 -11.158  1.00  0.00           C  
ATOM   2362  O4*   G A 112      38.666 -56.652  -9.894  1.00  0.00           O  
ATOM   2363  C3*   G A 112      40.667 -57.550 -10.743  1.00  0.00           C  
ATOM   2364  O3*   G A 112      41.611 -57.427 -11.760  1.00  0.00           O  
ATOM   2365  C2*   G A 112      41.011 -56.711  -9.515  1.00  0.00           C  
ATOM   2366  O2*   G A 112      41.456 -55.420  -9.897  1.00  0.00           O  
ATOM   2367  C1*   G A 112      39.641 -56.534  -8.869  1.00  0.00           C  
ATOM   2368  N9    G A 112      39.335 -57.551  -7.825  1.00  0.00           N  
ATOM   2369  C8    G A 112      38.481 -58.631  -7.885  1.00  0.00           C  
ATOM   2370  N7    G A 112      38.438 -59.339  -6.782  1.00  0.00           N  
ATOM   2371  C5    G A 112      39.327 -58.682  -5.931  1.00  0.00           C  
ATOM   2372  C6    G A 112      39.703 -58.980  -4.597  1.00  0.00           C  
ATOM   2373  O6    G A 112      39.324 -59.901  -3.877  1.00  0.00           O  
ATOM   2374  N1    G A 112      40.634 -58.054  -4.109  1.00  0.00           N  
ATOM   2375  C2    G A 112      41.137 -56.979  -4.817  1.00  0.00           C  
ATOM   2376  N2    G A 112      42.018 -56.211  -4.173  1.00  0.00           N  
ATOM   2377  N3    G A 112      40.783 -56.701  -6.070  1.00  0.00           N  
ATOM   2378  C4    G A 112      39.879 -57.590  -6.559  1.00  0.00           C  
ATOM   2379  P     U A 113      42.741 -58.594 -11.927  1.00  0.00           P  
ATOM   2380  O1P   U A 113      42.141 -59.910 -11.615  1.00  0.00           O  
ATOM   2381  O2P   U A 113      43.400 -58.483 -13.248  1.00  0.00           O  
ATOM   2382  O5*   U A 113      43.771 -58.180 -10.773  1.00  0.00           O  
ATOM   2383  C5*   U A 113      44.406 -56.890 -10.832  1.00  0.00           C  
ATOM   2384  C4*   U A 113      45.235 -56.662  -9.585  1.00  0.00           C  
ATOM   2385  O4*   U A 113      44.342 -56.537  -8.441  1.00  0.00           O  
ATOM   2386  C3*   U A 113      46.177 -57.802  -9.194  1.00  0.00           C  
ATOM   2387  O3*   U A 113      47.384 -57.727  -9.884  1.00  0.00           O  
ATOM   2388  C2*   U A 113      46.342 -57.578  -7.692  1.00  0.00           C  
ATOM   2389  O2*   U A 113      47.222 -56.496  -7.439  1.00  0.00           O  
ATOM   2390  C1*   U A 113      44.944 -57.116  -7.295  1.00  0.00           C  
ATOM   2391  N1    U A 113      44.062 -58.217  -6.817  1.00  0.00           N  
ATOM   2392  C2    U A 113      44.313 -58.721  -5.563  1.00  0.00           C  
ATOM   2393  O2    U A 113      45.211 -58.305  -4.850  1.00  0.00           O  
ATOM   2394  N3    U A 113      43.475 -59.739  -5.155  1.00  0.00           N  
ATOM   2395  C4    U A 113      42.433 -60.283  -5.878  1.00  0.00           C  
ATOM   2396  O4    U A 113      41.751 -61.195  -5.405  1.00  0.00           O  
ATOM   2397  C5    U A 113      42.248 -59.690  -7.181  1.00  0.00           C  
ATOM   2398  C6    U A 113      43.049 -58.698  -7.604  1.00  0.00           C  
ATOM   2399  P     C A 114      48.143 -59.114 -10.291  1.00  0.00           P  
ATOM   2400  O1P   C A 114      47.136 -60.140 -10.647  1.00  0.00           O  
ATOM   2401  O2P   C A 114      49.181 -58.850 -11.312  1.00  0.00           O  
ATOM   2402  O5*   C A 114      48.836 -59.497  -8.900  1.00  0.00           O  
ATOM   2403  C5*   C A 114      49.788 -58.585  -8.322  1.00  0.00           C  
ATOM   2404  C4*   C A 114      50.221 -59.083  -6.958  1.00  0.00           C  
ATOM   2405  O4*   C A 114      49.089 -59.000  -6.045  1.00  0.00           O  
ATOM   2406  C3*   C A 114      50.642 -60.552  -6.887  1.00  0.00           C  
ATOM   2407  O3*   C A 114      51.975 -60.720  -7.255  1.00  0.00           O  
ATOM   2408  C2*   C A 114      50.389 -60.887  -5.419  1.00  0.00           C  
ATOM   2409  O2*   C A 114      51.410 -60.348  -4.597  1.00  0.00           O  
ATOM   2410  C1*   C A 114      49.122 -60.087  -5.134  1.00  0.00           C  
ATOM   2411  N1    C A 114      47.868 -60.871  -5.309  1.00  0.00           N  
ATOM   2412  C2    C A 114      47.549 -61.812  -4.334  1.00  0.00           C  
ATOM   2413  O2    C A 114      48.312 -61.956  -3.372  1.00  0.00           O  
ATOM   2414  N3    C A 114      46.410 -62.537  -4.475  1.00  0.00           N  
ATOM   2415  C4    C A 114      45.609 -62.351  -5.532  1.00  0.00           C  
ATOM   2416  N4    C A 114      44.509 -63.084  -5.623  1.00  0.00           N  
ATOM   2417  C5    C A 114      45.919 -61.389  -6.546  1.00  0.00           C  
ATOM   2418  C6    C A 114      47.061 -60.675  -6.387  1.00  0.00           C  
ATOM   2419  P     G A 115      52.407 -62.088  -8.035  1.00  0.00           P  
ATOM   2420  O1P   G A 115      51.318 -62.500  -8.949  1.00  0.00           O  
ATOM   2421  O2P   G A 115      53.741 -61.924  -8.656  1.00  0.00           O  
ATOM   2422  O5*   G A 115      52.503 -63.114  -6.810  1.00  0.00           O  
ATOM   2423  C5*   G A 115      53.442 -62.852  -5.751  1.00  0.00           C  
ATOM   2424  C4*   G A 115      53.275 -63.874  -4.646  1.00  0.00           C  
ATOM   2425  O4*   G A 115      51.986 -63.664  -4.001  1.00  0.00           O  
ATOM   2426  C3*   G A 115      53.231 -65.336  -5.091  1.00  0.00           C  
ATOM   2427  O3*   G A 115      54.511 -65.864  -5.243  1.00  0.00           O  
ATOM   2428  C2*   G A 115      52.454 -65.993  -3.952  1.00  0.00           C  
ATOM   2429  O2*   G A 115      53.279 -66.158  -2.810  1.00  0.00           O  
ATOM   2430  C1*   G A 115      51.435 -64.912  -3.611  1.00  0.00           C  
ATOM   2431  N9    G A 115      50.130 -65.077  -4.311  1.00  0.00           N  
ATOM   2432  C8    G A 115      49.613 -64.361  -5.368  1.00  0.00           C  
ATOM   2433  N7    G A 115      48.425 -64.763  -5.754  1.00  0.00           N  
ATOM   2434  C5    G A 115      48.136 -65.820  -4.892  1.00  0.00           C  
ATOM   2435  C6    G A 115      46.991 -66.653  -4.820  1.00  0.00           C  
ATOM   2436  O6    G A 115      45.977 -66.630  -5.513  1.00  0.00           O  
ATOM   2437  N1    G A 115      47.111 -67.601  -3.795  1.00  0.00           N  
ATOM   2438  C2    G A 115      48.197 -67.728  -2.950  1.00  0.00           C  
ATOM   2439  N2    G A 115      48.119 -68.697  -2.036  1.00  0.00           N  
ATOM   2440  N3    G A 115      49.271 -66.946  -3.019  1.00  0.00           N  
ATOM   2441  C4    G A 115      49.171 -66.019  -4.008  1.00  0.00           C  
ATOM   2442  P     C A 116      55.286 -66.950  -6.403  1.00  0.00           P  
ATOM   2443  O1P   C A 116      54.551 -66.489  -7.570  1.00  0.00           O  
ATOM   2444  O2P   C A 116      56.831 -67.711  -6.989  1.00  0.00           O  
ATOM   2445  O5*   C A 116      54.177 -68.339  -5.669  1.00  0.00           O  
ATOM   2446  C5*   C A 116      54.778 -68.793  -4.441  1.00  0.00           C  
ATOM   2447  C4*   C A 116      54.003 -69.972  -3.888  1.00  0.00           C  
ATOM   2448  O4*   C A 116      52.688 -69.513  -3.461  1.00  0.00           O  
ATOM   2449  C3*   C A 116      53.696 -71.092  -4.884  1.00  0.00           C  
ATOM   2450  O3*   C A 116      54.763 -71.980  -4.997  1.00  0.00           O  
ATOM   2451  C2*   C A 116      52.457 -71.737  -4.266  1.00  0.00           C  
ATOM   2452  O2*   C A 116      52.808 -72.545  -3.157  1.00  0.00           O  
ATOM   2453  C1*   C A 116      51.722 -70.520  -3.712  1.00  0.00           C  
ATOM   2454  N1    C A 116      50.704 -69.960  -4.645  1.00  0.00           N  
ATOM   2455  C2    C A 116      49.515 -70.665  -4.808  1.00  0.00           C  
ATOM   2456  O2    C A 116      49.355 -71.717  -4.177  1.00  0.00           O  
ATOM   2457  N3    C A 116      48.575 -70.172  -5.654  1.00  0.00           N  
ATOM   2458  C4    C A 116      48.787 -69.029  -6.318  1.00  0.00           C  
ATOM   2459  N4    C A 116      47.838 -68.590  -7.131  1.00  0.00           N  
ATOM   2460  C5    C A 116      50.003 -68.288  -6.164  1.00  0.00           C  
ATOM   2461  C6    C A 116      50.930 -68.798  -5.315  1.00  0.00           C  
ATOM   2462  P     U A 117      55.050 -72.682  -6.445  1.00  0.00           P  
ATOM   2463  O1P   U A 117      54.759 -71.715  -7.527  1.00  0.00           O  
ATOM   2464  O2P   U A 117      56.402 -73.282  -6.464  1.00  0.00           O  
ATOM   2465  O5*   U A 117      53.944 -73.840  -6.441  1.00  0.00           O  
ATOM   2466  C5*   U A 117      53.987 -74.843  -5.408  1.00  0.00           C  
ATOM   2467  C4*   U A 117      52.783 -75.757  -5.524  1.00  0.00           C  
ATOM   2468  O4*   U A 117      51.583 -75.000  -5.197  1.00  0.00           O  
ATOM   2469  C3*   U A 117      52.500 -76.312  -6.922  1.00  0.00           C  
ATOM   2470  O3*   U A 117      53.260 -77.450  -7.184  1.00  0.00           O  
ATOM   2471  C2*   U A 117      51.004 -76.606  -6.850  1.00  0.00           C  
ATOM   2472  O2*   U A 117      50.758 -77.791  -6.112  1.00  0.00           O  
ATOM   2473  C1*   U A 117      50.501 -75.442  -6.002  1.00  0.00           C  
ATOM   2474  N1    U A 117      50.019 -74.282  -6.802  1.00  0.00           N  
ATOM   2475  C2    U A 117      48.806 -74.417  -7.433  1.00  0.00           C  
ATOM   2476  O2    U A 117      48.130 -75.430  -7.360  1.00  0.00           O  
ATOM   2477  N3    U A 117      48.392 -73.322  -8.164  1.00  0.00           N  
ATOM   2478  C4    U A 117      49.074 -72.132  -8.315  1.00  0.00           C  
ATOM   2479  O4    U A 117      48.601 -71.220  -8.997  1.00  0.00           O  
ATOM   2480  C5    U A 117      50.336 -72.084  -7.616  1.00  0.00           C  
ATOM   2481  C6    U A 117      50.763 -73.136  -6.897  1.00  0.00           C  
ATOM   2482  P     G A 118      53.771 -77.717  -8.710  1.00  0.00           P  
ATOM   2483  O1P   G A 118      54.109 -76.426  -9.349  1.00  0.00           O  
ATOM   2484  O2P   G A 118      54.842 -78.739  -8.720  1.00  0.00           O  
ATOM   2485  O5*   G A 118      52.444 -78.318  -9.371  1.00  0.00           O  
ATOM   2486  C5*   G A 118      51.887 -79.534  -8.837  1.00  0.00           C  
ATOM   2487  C4*   G A 118      50.574 -79.849  -9.525  1.00  0.00           C  
ATOM   2488  O4*   G A 118      49.591 -78.841  -9.148  1.00  0.00           O  
ATOM   2489  C3*   G A 118      50.593 -79.792 -11.053  1.00  0.00           C  
ATOM   2490  O3*   G A 118      51.049 -80.988 -11.603  1.00  0.00           O  
ATOM   2491  C2*   G A 118      49.127 -79.514 -11.380  1.00  0.00           C  
ATOM   2492  O2*   G A 118      48.348 -80.689 -11.234  1.00  0.00           O  
ATOM   2493  C1*   G A 118      48.732 -78.575 -10.245  1.00  0.00           C  
ATOM   2494  N9    G A 118      48.862 -77.132 -10.591  1.00  0.00           N  
ATOM   2495  C8    G A 118      49.813 -76.222 -10.184  1.00  0.00           C  
ATOM   2496  N7    G A 118      49.642 -75.017 -10.674  1.00  0.00           N  
ATOM   2497  C5    G A 118      48.496 -75.138 -11.461  1.00  0.00           C  
ATOM   2498  C6    G A 118      47.819 -74.169 -12.243  1.00  0.00           C  
ATOM   2499  O6    G A 118      48.093 -72.982 -12.407  1.00  0.00           O  
ATOM   2500  N1    G A 118      46.699 -74.718 -12.881  1.00  0.00           N  
ATOM   2501  C2    G A 118      46.287 -76.033 -12.777  1.00  0.00           C  
ATOM   2502  N2    G A 118      45.192 -76.361 -13.465  1.00  0.00           N  
ATOM   2503  N3    G A 118      46.924 -76.942 -12.043  1.00  0.00           N  
ATOM   2504  C4    G A 118      48.014 -76.425 -11.416  1.00  0.00           C  
ATOM   2505  P     C A 119      51.470 -81.328 -12.719  1.00  0.00           P  
ATOM   2506  O1P   C A 119      52.468 -80.508 -13.111  1.00  0.00           O  
ATOM   2507  O2P   C A 119      51.657 -82.698 -12.656  1.00  0.00           O  
ATOM   2508  O5*   C A 119      50.132 -80.976 -13.511  1.00  0.00           O  
ATOM   2509  C5*   C A 119      48.832 -81.364 -12.998  1.00  0.00           C  
ATOM   2510  C4*   C A 119      47.742 -80.888 -13.932  1.00  0.00           C  
ATOM   2511  O4*   C A 119      47.830 -79.446 -14.053  1.00  0.00           O  
ATOM   2512  C3*   C A 119      47.810 -81.411 -15.361  1.00  0.00           C  
ATOM   2513  O3*   C A 119      47.105 -82.647 -15.424  1.00  0.00           O  
ATOM   2514  C2*   C A 119      47.093 -80.321 -16.148  1.00  0.00           C  
ATOM   2515  O2*   C A 119      45.691 -80.466 -16.096  1.00  0.00           O  
ATOM   2516  C1*   C A 119      47.492 -79.061 -15.372  1.00  0.00           C  
ATOM   2517  N1    C A 119      48.630 -78.290 -15.947  1.00  0.00           N  
ATOM   2518  C2    C A 119      48.352 -77.388 -16.970  1.00  0.00           C  
ATOM   2519  O2    C A 119      47.183 -77.265 -17.355  1.00  0.00           O  
ATOM   2520  N3    C A 119      49.375 -76.676 -17.508  1.00  0.00           N  
ATOM   2521  C4    C A 119      50.627 -76.838 -17.062  1.00  0.00           C  
ATOM   2522  N4    C A 119      51.590 -76.119 -17.619  1.00  0.00           N  
ATOM   2523  C5    C A 119      50.934 -77.761 -16.011  1.00  0.00           C  
ATOM   2524  C6    C A 119      49.898 -78.463 -15.487  1.00  0.00           C  
ATOM   2525  P     G A 120      47.006 -83.460 -16.805  1.00  0.00           P  
ATOM   2526  O1P   G A 120      46.157 -84.645 -16.549  1.00  0.00           O  
ATOM   2527  O2P   G A 120      46.652 -82.544 -17.910  1.00  0.00           O  
ATOM   2528  O5*   G A 120      48.474 -84.034 -17.001  1.00  0.00           O  
ATOM   2529  C5*   G A 120      49.365 -83.452 -17.929  1.00  0.00           C  
ATOM   2530  C4*   G A 120      49.871 -84.504 -18.875  1.00  0.00           C  
ATOM   2531  O4*   G A 120      48.890 -85.567 -19.062  1.00  0.00           O  
ATOM   2532  C3*   G A 120      50.137 -83.930 -20.256  1.00  0.00           C  
ATOM   2533  O3*   G A 120      51.200 -84.665 -20.833  1.00  0.00           O  
ATOM   2534  C2*   G A 120      48.807 -84.195 -20.961  1.00  0.00           C  
ATOM   2535  O2*   G A 120      48.883 -84.190 -22.368  1.00  0.00           O  
ATOM   2536  C1*   G A 120      48.460 -85.579 -20.414  1.00  0.00           C  
ATOM   2537  N9    G A 120      47.016 -85.944 -20.456  1.00  0.00           N  
ATOM   2538  C8    G A 120      45.952 -85.363 -19.801  1.00  0.00           C  
ATOM   2539  N7    G A 120      44.796 -85.929 -20.056  1.00  0.00           N  
ATOM   2540  C5    G A 120      45.118 -86.957 -20.942  1.00  0.00           C  
ATOM   2541  C6    G A 120      44.284 -87.916 -21.570  1.00  0.00           C  
ATOM   2542  O6    G A 120      43.067 -88.060 -21.473  1.00  0.00           O  
ATOM   2543  N1    G A 120      45.023 -88.776 -22.393  1.00  0.00           N  
ATOM   2544  C2    G A 120      46.389 -88.717 -22.585  1.00  0.00           C  
ATOM   2545  N2    G A 120      46.906 -89.629 -23.412  1.00  0.00           N  
ATOM   2546  N3    G A 120      47.171 -87.816 -21.996  1.00  0.00           N  
ATOM   2547  C4    G A 120      46.470 -86.974 -21.192  1.00  0.00           C  
ATOM   2548  P     U A 121      52.708 -84.406 -20.347  1.00  0.00           P  
ATOM   2549  O1P   U A 121      52.722 -83.715 -19.029  1.00  0.00           O  
ATOM   2550  O2P   U A 121      53.392 -85.713 -20.496  1.00  0.00           O  
ATOM   2551  O5*   U A 121      53.316 -83.436 -21.453  1.00  0.00           O  
ATOM   2552  C5*   U A 121      53.127 -82.014 -21.398  1.00  0.00           C  
ATOM   2553  C4*   U A 121      54.236 -81.333 -22.158  1.00  0.00           C  
ATOM   2554  O4*   U A 121      54.359 -81.940 -23.475  1.00  0.00           O  
ATOM   2555  C3*   U A 121      54.115 -79.834 -22.399  1.00  0.00           C  
ATOM   2556  O3*   U A 121      55.438 -79.327 -22.425  1.00  0.00           O  
ATOM   2557  C2*   U A 121      53.545 -79.773 -23.816  1.00  0.00           C  
ATOM   2558  O2*   U A 121      53.851 -78.578 -24.511  1.00  0.00           O  
ATOM   2559  C1*   U A 121      54.287 -80.935 -24.467  1.00  0.00           C  
ATOM   2560  N1    U A 121      53.633 -81.509 -25.676  1.00  0.00           N  
ATOM   2561  C2    U A 121      52.301 -81.830 -25.574  1.00  0.00           C  
ATOM   2562  O2    U A 121      51.655 -81.664 -24.553  1.00  0.00           O  
ATOM   2563  N3    U A 121      51.729 -82.359 -26.714  1.00  0.00           N  
ATOM   2564  C4    U A 121      52.363 -82.589 -27.918  1.00  0.00           C  
ATOM   2565  O4    U A 121      51.745 -83.068 -28.871  1.00  0.00           O  
ATOM   2566  C5    U A 121      53.759 -82.221 -27.928  1.00  0.00           C  
ATOM   2567  C6    U A 121      54.341 -81.704 -26.833  1.00  0.00           C  
ATOM   2568  P     A A 122      55.944 -78.343 -21.275  1.00  0.00           P  
ATOM   2569  O1P   A A 122      55.029 -78.434 -20.114  1.00  0.00           O  
ATOM   2570  O2P   A A 122      57.387 -78.621 -21.082  1.00  0.00           O  
ATOM   2571  O5*   A A 122      55.816 -76.905 -21.945  1.00  0.00           O  
ATOM   2572  C5*   A A 122      56.656 -75.846 -21.486  1.00  0.00           C  
ATOM   2573  C4*   A A 122      56.615 -74.654 -22.412  1.00  0.00           C  
ATOM   2574  O4*   A A 122      57.179 -74.922 -23.719  1.00  0.00           O  
ATOM   2575  C3*   A A 122      55.302 -73.921 -22.658  1.00  0.00           C  
ATOM   2576  O3*   A A 122      55.558 -72.582 -22.286  1.00  0.00           O  
ATOM   2577  C2*   A A 122      55.144 -73.999 -24.184  1.00  0.00           C  
ATOM   2578  O2*   A A 122      54.478 -72.880 -24.739  1.00  0.00           O  
ATOM   2579  C1*   A A 122      56.603 -74.016 -24.628  1.00  0.00           C  
ATOM   2580  N9    A A 122      56.878 -74.482 -26.016  1.00  0.00           N  
ATOM   2581  C8    A A 122      56.805 -75.756 -26.533  1.00  0.00           C  
ATOM   2582  N7    A A 122      57.110 -75.831 -27.792  1.00  0.00           N  
ATOM   2583  C5    A A 122      57.407 -74.522 -28.144  1.00  0.00           C  
ATOM   2584  C6    A A 122      57.805 -73.934 -29.356  1.00  0.00           C  
ATOM   2585  N6    A A 122      57.980 -74.626 -30.491  1.00  0.00           N  
ATOM   2586  N1    A A 122      58.017 -72.605 -29.359  1.00  0.00           N  
ATOM   2587  C2    A A 122      57.841 -71.924 -28.228  1.00  0.00           C  
ATOM   2588  N3    A A 122      57.473 -72.362 -27.043  1.00  0.00           N  
ATOM   2589  C4    A A 122      57.267 -73.695 -27.068  1.00  0.00           C  
ATOM   2590  P     A A 123      55.031 -72.044 -20.876  1.00  0.00           P  
ATOM   2591  O1P   A A 123      55.260 -73.095 -19.853  1.00  0.00           O  
ATOM   2592  O2P   A A 123      55.603 -70.683 -20.678  1.00  0.00           O  
ATOM   2593  O5*   A A 123      53.461 -71.930 -21.090  1.00  0.00           O  
ATOM   2594  C5*   A A 123      52.927 -71.088 -22.118  1.00  0.00           C  
ATOM   2595  C4*   A A 123      51.658 -70.435 -21.645  1.00  0.00           C  
ATOM   2596  O4*   A A 123      50.586 -71.417 -21.625  1.00  0.00           O  
ATOM   2597  C3*   A A 123      51.716 -69.837 -20.242  1.00  0.00           C  
ATOM   2598  O3*   A A 123      50.943 -68.648 -20.208  1.00  0.00           O  
ATOM   2599  C2*   A A 123      51.026 -70.911 -19.405  1.00  0.00           C  
ATOM   2600  O2*   A A 123      50.473 -70.429 -18.201  1.00  0.00           O  
ATOM   2601  C1*   A A 123      49.942 -71.366 -20.376  1.00  0.00           C  
ATOM   2602  N9    A A 123      49.307 -72.687 -20.113  1.00  0.00           N  
ATOM   2603  C8    A A 123      49.860 -73.821 -19.560  1.00  0.00           C  
ATOM   2604  N7    A A 123      49.034 -74.817 -19.465  1.00  0.00           N  
ATOM   2605  C5    A A 123      47.849 -74.321 -19.988  1.00  0.00           C  
ATOM   2606  C6    A A 123      46.579 -74.895 -20.168  1.00  0.00           C  
ATOM   2607  N6    A A 123      46.283 -76.156 -19.825  1.00  0.00           N  
ATOM   2608  N1    A A 123      45.623 -74.123 -20.717  1.00  0.00           N  
ATOM   2609  C2    A A 123      45.924 -72.871 -21.055  1.00  0.00           C  
ATOM   2610  N3    A A 123      47.067 -72.230 -20.935  1.00  0.00           N  
ATOM   2611  C4    A A 123      48.007 -73.025 -20.383  1.00  0.00           C  
ATOM   2612  P     U A 124      51.592 -67.256 -20.687  1.00  0.00           P  
ATOM   2613  O1P   U A 124      53.066 -67.352 -20.557  1.00  0.00           O  
ATOM   2614  O2P   U A 124      50.993 -66.934 -22.009  1.00  0.00           O  
ATOM   2615  O5*   U A 124      51.066 -66.203 -19.616  1.00  0.00           O  
ATOM   2616  C5*   U A 124      51.312 -66.391 -18.210  1.00  0.00           C  
ATOM   2617  C4*   U A 124      50.339 -65.574 -17.397  1.00  0.00           C  
ATOM   2618  O4*   U A 124      50.557 -64.160 -17.635  1.00  0.00           O  
ATOM   2619  C3*   U A 124      48.874 -65.836 -17.714  1.00  0.00           C  
ATOM   2620  O3*   U A 124      48.365 -66.848 -16.849  1.00  0.00           O  
ATOM   2621  C2*   U A 124      48.222 -64.483 -17.478  1.00  0.00           C  
ATOM   2622  O2*   U A 124      47.949 -64.242 -16.114  1.00  0.00           O  
ATOM   2623  C1*   U A 124      49.330 -63.529 -17.939  1.00  0.00           C  
ATOM   2624  N1    U A 124      49.338 -63.205 -19.393  1.00  0.00           N  
ATOM   2625  C2    U A 124      48.166 -62.738 -19.937  1.00  0.00           C  
ATOM   2626  O2    U A 124      47.147 -62.585 -19.284  1.00  0.00           O  
ATOM   2627  N3    U A 124      48.211 -62.448 -21.286  1.00  0.00           N  
ATOM   2628  C4    U A 124      49.305 -62.584 -22.116  1.00  0.00           C  
ATOM   2629  O4    U A 124      49.225 -62.292 -23.312  1.00  0.00           O  
ATOM   2630  C5    U A 124      50.488 -63.081 -21.456  1.00  0.00           C  
ATOM   2631  C6    U A 124      50.472 -63.371 -20.144  1.00  0.00           C  
ATOM   2632  P     G A 125      47.595 -68.114 -17.458  1.00  0.00           P  
ATOM   2633  O1P   G A 125      48.361 -68.630 -18.616  1.00  0.00           O  
ATOM   2634  O2P   G A 125      47.272 -69.021 -16.334  1.00  0.00           O  
ATOM   2635  O5*   G A 125      46.227 -67.503 -17.995  1.00  0.00           O  
ATOM   2636  C5*   G A 125      45.305 -66.890 -17.077  1.00  0.00           C  
ATOM   2637  C4*   G A 125      44.139 -66.291 -17.822  1.00  0.00           C  
ATOM   2638  O4*   G A 125      44.551 -65.119 -18.566  1.00  0.00           O  
ATOM   2639  C3*   G A 125      43.471 -67.172 -18.861  1.00  0.00           C  
ATOM   2640  O3*   G A 125      42.589 -68.089 -18.237  1.00  0.00           O  
ATOM   2641  C2*   G A 125      42.737 -66.146 -19.710  1.00  0.00           C  
ATOM   2642  O2*   G A 125      41.561 -65.683 -19.076  1.00  0.00           O  
ATOM   2643  C1*   G A 125      43.750 -65.003 -19.734  1.00  0.00           C  
ATOM   2644  N9    G A 125      44.638 -65.034 -20.929  1.00  0.00           N  
ATOM   2645  C8    G A 125      45.970 -65.377 -21.015  1.00  0.00           C  
ATOM   2646  N7    G A 125      46.464 -65.299 -22.228  1.00  0.00           N  
ATOM   2647  C5    G A 125      45.382 -64.874 -23.000  1.00  0.00           C  
ATOM   2648  C6    G A 125      45.300 -64.610 -24.391  1.00  0.00           C  
ATOM   2649  O6    G A 125      46.179 -64.698 -25.244  1.00  0.00           O  
ATOM   2650  N1    G A 125      44.012 -64.200 -24.758  1.00  0.00           N  
ATOM   2651  C2    G A 125      42.942 -64.063 -23.895  1.00  0.00           C  
ATOM   2652  N2    G A 125      41.794 -63.659 -24.443  1.00  0.00           N  
ATOM   2653  N3    G A 125      43.020 -64.311 -22.590  1.00  0.00           N  
ATOM   2654  C4    G A 125      44.265 -64.710 -22.216  1.00  0.00           C  
ATOM   2655  P     C A 126      41.555 -67.634 -17.302  1.00  0.00           P  
ATOM   2656  O1P   C A 126      42.579 -67.269 -16.243  1.00  0.00           O  
ATOM   2657  O2P   C A 126      40.466 -66.774 -17.565  1.00  0.00           O  
ATOM   2658  O5*   C A 126      41.273 -69.133 -16.816  1.00  0.00           O  
ATOM   2659  C5*   C A 126      40.294 -69.923 -17.517  1.00  0.00           C  
ATOM   2660  C4*   C A 126      40.280 -71.336 -16.972  1.00  0.00           C  
ATOM   2661  O4*   C A 126      41.537 -71.986 -17.318  1.00  0.00           O  
ATOM   2662  C3*   C A 126      40.208 -71.463 -15.450  1.00  0.00           C  
ATOM   2663  O3*   C A 126      38.894 -71.385 -14.992  1.00  0.00           O  
ATOM   2664  C2*   C A 126      40.834 -72.835 -15.213  1.00  0.00           C  
ATOM   2665  O2*   C A 126      39.921 -73.867 -15.542  1.00  0.00           O  
ATOM   2666  C1*   C A 126      41.931 -72.859 -16.270  1.00  0.00           C  
ATOM   2667  N1    C A 126      43.258 -72.404 -15.768  1.00  0.00           N  
ATOM   2668  C2    C A 126      43.971 -73.268 -14.942  1.00  0.00           C  
ATOM   2669  O2    C A 126      43.478 -74.367 -14.662  1.00  0.00           O  
ATOM   2670  N3    C A 126      45.182 -72.872 -14.473  1.00  0.00           N  
ATOM   2671  C4    C A 126      45.681 -71.674 -14.800  1.00  0.00           C  
ATOM   2672  N4    C A 126      46.867 -71.335 -14.318  1.00  0.00           N  
ATOM   2673  C5    C A 126      44.964 -70.770 -15.649  1.00  0.00           C  
ATOM   2674  C6    C A 126      43.756 -71.184 -16.106  1.00  0.00           C  
ATOM   2675  P     G A 127      38.608 -70.685 -13.544  1.00  0.00           P  
ATOM   2676  O1P   G A 127      39.538 -69.552 -13.352  1.00  0.00           O  
ATOM   2677  O2P   G A 127      37.168 -70.369 -13.404  1.00  0.00           O  
ATOM   2678  O5*   G A 127      38.998 -71.880 -12.552  1.00  0.00           O  
ATOM   2679  C5*   G A 127      38.272 -73.120 -12.634  1.00  0.00           C  
ATOM   2680  C4*   G A 127      38.887 -74.142 -11.698  1.00  0.00           C  
ATOM   2681  O4*   G A 127      40.208 -74.500 -12.194  1.00  0.00           O  
ATOM   2682  C3*   G A 127      39.145 -73.665 -10.269  1.00  0.00           C  
ATOM   2683  O3*   G A 127      38.005 -73.780  -9.476  1.00  0.00           O  
ATOM   2684  C2*   G A 127      40.269 -74.597  -9.820  1.00  0.00           C  
ATOM   2685  O2*   G A 127      39.763 -75.885  -9.512  1.00  0.00           O  
ATOM   2686  C1*   G A 127      41.083 -74.736 -11.103  1.00  0.00           C  
ATOM   2687  N9    G A 127      42.213 -73.770 -11.202  1.00  0.00           N  
ATOM   2688  C8    G A 127      42.328 -72.643 -11.986  1.00  0.00           C  
ATOM   2689  N7    G A 127      43.463 -72.003 -11.836  1.00  0.00           N  
ATOM   2690  C5    G A 127      44.148 -72.761 -10.886  1.00  0.00           C  
ATOM   2691  C6    G A 127      45.433 -72.568 -10.318  1.00  0.00           C  
ATOM   2692  O6    G A 127      46.247 -71.674 -10.538  1.00  0.00           O  
ATOM   2693  N1    G A 127      45.739 -73.574  -9.391  1.00  0.00           N  
ATOM   2694  C2    G A 127      44.911 -74.629  -9.057  1.00  0.00           C  
ATOM   2695  N2    G A 127      45.387 -75.483  -8.150  1.00  0.00           N  
ATOM   2696  N3    G A 127      43.705 -74.808  -9.591  1.00  0.00           N  
ATOM   2697  C4    G A 127      43.393 -73.841 -10.494  1.00  0.00           C  
ATOM   2698  P     G A 128      37.749 -72.671  -8.306  1.00  0.00           P  
ATOM   2699  O1P   G A 128      38.208 -71.344  -8.774  1.00  0.00           O  
ATOM   2700  O2P   G A 128      36.347 -72.737  -7.835  1.00  0.00           O  
ATOM   2701  O5*   G A 128      38.730 -73.211  -7.162  1.00  0.00           O  
ATOM   2702  C5*   G A 128      38.516 -74.529  -6.624  1.00  0.00           C  
ATOM   2703  C4*   G A 128      39.627 -74.879  -5.653  1.00  0.00           C  
ATOM   2704  O4*   G A 128      40.873 -75.023  -6.395  1.00  0.00           O  
ATOM   2705  C3*   G A 128      39.947 -73.820  -4.598  1.00  0.00           C  
ATOM   2706  O3*   G A 128      39.096 -73.920  -3.500  1.00  0.00           O  
ATOM   2707  C2*   G A 128      41.399 -74.144  -4.251  1.00  0.00           C  
ATOM   2708  O2*   G A 128      41.474 -75.287  -3.416  1.00  0.00           O  
ATOM   2709  C1*   G A 128      41.957 -74.551  -5.612  1.00  0.00           C  
ATOM   2710  N9    G A 128      42.606 -73.433  -6.351  1.00  0.00           N  
ATOM   2711  C8    G A 128      42.147 -72.728  -7.443  1.00  0.00           C  
ATOM   2712  N7    G A 128      42.969 -71.794  -7.859  1.00  0.00           N  
ATOM   2713  C5    G A 128      44.048 -71.886  -6.980  1.00  0.00           C  
ATOM   2714  C6    G A 128      45.249 -71.134  -6.926  1.00  0.00           C  
ATOM   2715  O6    G A 128      45.615 -70.215  -7.655  1.00  0.00           O  
ATOM   2716  N1    G A 128      46.072 -71.558  -5.875  1.00  0.00           N  
ATOM   2717  C2    G A 128      45.774 -72.576  -4.990  1.00  0.00           C  
ATOM   2718  N2    G A 128      46.691 -72.829  -4.054  1.00  0.00           N  
ATOM   2719  N3    G A 128      44.646 -73.282  -5.041  1.00  0.00           N  
ATOM   2720  C4    G A 128      43.836 -72.883  -6.057  1.00  0.00           C  
ATOM   2721  P     U A 129      38.676 -72.490  -2.746  1.00  0.00           P  
ATOM   2722  O1P   U A 129      38.516 -71.392  -3.726  1.00  0.00           O  
ATOM   2723  O2P   U A 129      37.511 -72.746  -1.870  1.00  0.00           O  
ATOM   2724  O5*   U A 129      39.978 -72.232  -1.852  1.00  0.00           O  
ATOM   2725  C5*   U A 129      40.372 -73.226  -0.889  1.00  0.00           C  
ATOM   2726  C4*   U A 129      41.690 -72.836  -0.250  1.00  0.00           C  
ATOM   2727  O4*   U A 129      42.742 -72.916  -1.255  1.00  0.00           O  
ATOM   2728  C3*   U A 129      41.781 -71.399   0.266  1.00  0.00           C  
ATOM   2729  O3*   U A 129      41.245 -71.281   1.546  1.00  0.00           O  
ATOM   2730  C2*   U A 129      43.286 -71.142   0.231  1.00  0.00           C  
ATOM   2731  O2*   U A 129      43.931 -71.786   1.317  1.00  0.00           O  
ATOM   2732  C1*   U A 129      43.697 -71.889  -1.034  1.00  0.00           C  
ATOM   2733  N1    U A 129      43.737 -71.030  -2.250  1.00  0.00           N  
ATOM   2734  C2    U A 129      44.787 -70.151  -2.362  1.00  0.00           C  
ATOM   2735  O2    U A 129      45.664 -70.055  -1.519  1.00  0.00           O  
ATOM   2736  N3    U A 129      44.791 -69.372  -3.501  1.00  0.00           N  
ATOM   2737  C4    U A 129      43.854 -69.398  -4.514  1.00  0.00           C  
ATOM   2738  O4    U A 129      43.964 -68.650  -5.489  1.00  0.00           O  
ATOM   2739  C5    U A 129      42.790 -70.351  -4.308  1.00  0.00           C  
ATOM   2740  C6    U A 129      42.762 -71.121  -3.208  1.00  0.00           C  
ATOM   2741  P     G A 130      40.488 -69.893   1.954  1.00  0.00           P  
ATOM   2742  O1P   G A 130      39.754 -69.369   0.781  1.00  0.00           O  
ATOM   2743  O2P   G A 130      39.685 -70.090   3.181  1.00  0.00           O  
ATOM   2744  O5*   G A 130      41.742 -68.951   2.274  1.00  0.00           O  
ATOM   2745  C5*   G A 130      42.648 -69.327   3.328  1.00  0.00           C  
ATOM   2746  C4*   G A 130      43.819 -68.367   3.372  1.00  0.00           C  
ATOM   2747  O4*   G A 130      44.621 -68.547   2.169  1.00  0.00           O  
ATOM   2748  C3*   G A 130      43.463 -66.881   3.359  1.00  0.00           C  
ATOM   2749  O3*   G A 130      43.167 -66.414   4.637  1.00  0.00           O  
ATOM   2750  C2*   G A 130      44.731 -66.253   2.782  1.00  0.00           C  
ATOM   2751  O2*   G A 130      45.756 -66.204   3.758  1.00  0.00           O  
ATOM   2752  C1*   G A 130      45.149 -67.298   1.751  1.00  0.00           C  
ATOM   2753  N9    G A 130      44.642 -67.020   0.378  1.00  0.00           N  
ATOM   2754  C8    G A 130      43.627 -67.640  -0.317  1.00  0.00           C  
ATOM   2755  N7    G A 130      43.427 -67.152  -1.518  1.00  0.00           N  
ATOM   2756  C5    G A 130      44.377 -66.137  -1.626  1.00  0.00           C  
ATOM   2757  C6    G A 130      44.649 -65.249  -2.698  1.00  0.00           C  
ATOM   2758  O6    G A 130      44.098 -65.174  -3.794  1.00  0.00           O  
ATOM   2759  N1    G A 130      45.698 -64.375  -2.386  1.00  0.00           N  
ATOM   2760  C2    G A 130      46.395 -64.359  -1.193  1.00  0.00           C  
ATOM   2761  N2    G A 130      47.362 -63.446  -1.089  1.00  0.00           N  
ATOM   2762  N3    G A 130      46.139 -65.192  -0.186  1.00  0.00           N  
ATOM   2763  C4    G A 130      45.123 -66.049  -0.474  1.00  0.00           C  
ATOM   2764  P     C A 131      42.038 -65.246   4.805  1.00  0.00           P  
ATOM   2765  O1P   C A 131      40.959 -65.459   3.814  1.00  0.00           O  
ATOM   2766  O2P   C A 131      41.606 -65.151   6.218  1.00  0.00           O  
ATOM   2767  O5*   C A 131      42.888 -63.948   4.410  1.00  0.00           O  
ATOM   2768  C5*   C A 131      44.045 -63.607   5.194  1.00  0.00           C  
ATOM   2769  C4*   C A 131      44.763 -62.427   4.572  1.00  0.00           C  
ATOM   2770  O4*   C A 131      45.338 -62.841   3.299  1.00  0.00           O  
ATOM   2771  C3*   C A 131      43.884 -61.230   4.205  1.00  0.00           C  
ATOM   2772  O3*   C A 131      43.677 -60.393   5.300  1.00  0.00           O  
ATOM   2773  C2*   C A 131      44.698 -60.562   3.099  1.00  0.00           C  
ATOM   2774  O2*   C A 131      45.793 -59.845   3.644  1.00  0.00           O  
ATOM   2775  C1*   C A 131      45.277 -61.770   2.371  1.00  0.00           C  
ATOM   2776  N1    C A 131      44.460 -62.216   1.208  1.00  0.00           N  
ATOM   2777  C2    C A 131      44.499 -61.441   0.052  1.00  0.00           C  
ATOM   2778  O2    C A 131      45.203 -60.425   0.039  1.00  0.00           O  
ATOM   2779  N3    C A 131      43.761 -61.830  -1.019  1.00  0.00           N  
ATOM   2780  C4    C A 131      43.010 -62.938  -0.965  1.00  0.00           C  
ATOM   2781  N4    C A 131      42.310 -63.275  -2.037  1.00  0.00           N  
ATOM   2782  C5    C A 131      42.957 -63.749   0.215  1.00  0.00           C  
ATOM   2783  C6    C A 131      43.701 -63.343   1.274  1.00  0.00           C  
ATOM   2784  P     A A 132      42.246 -59.618   5.436  1.00  0.00           P  
ATOM   2785  O1P   A A 132      41.161 -60.497   4.946  1.00  0.00           O  
ATOM   2786  O2P   A A 132      42.078 -59.090   6.809  1.00  0.00           O  
ATOM   2787  O5*   A A 132      42.465 -58.406   4.413  1.00  0.00           O  
ATOM   2788  C5*   A A 132      43.536 -57.474   4.652  1.00  0.00           C  
ATOM   2789  C4*   A A 132      43.635 -56.492   3.503  1.00  0.00           C  
ATOM   2790  O4*   A A 132      44.078 -57.205   2.312  1.00  0.00           O  
ATOM   2791  C3*   A A 132      42.323 -55.835   3.073  1.00  0.00           C  
ATOM   2792  O3*   A A 132      42.025 -54.725   3.859  1.00  0.00           O  
ATOM   2793  C2*   A A 132      42.611 -55.468   1.619  1.00  0.00           C  
ATOM   2794  O2*   A A 132      43.442 -54.321   1.545  1.00  0.00           O  
ATOM   2795  C1*   A A 132      43.454 -56.655   1.163  1.00  0.00           C  
ATOM   2796  N9    A A 132      42.662 -57.734   0.509  1.00  0.00           N  
ATOM   2797  C8    A A 132      42.305 -58.968   1.003  1.00  0.00           C  
ATOM   2798  N7    A A 132      41.606 -59.684   0.177  1.00  0.00           N  
ATOM   2799  C5    A A 132      41.486 -58.879  -0.946  1.00  0.00           C  
ATOM   2800  C6    A A 132      40.850 -59.067  -2.184  1.00  0.00           C  
ATOM   2801  N6    A A 132      40.185 -60.185  -2.510  1.00  0.00           N  
ATOM   2802  N1    A A 132      40.924 -58.064  -3.078  1.00  0.00           N  
ATOM   2803  C2    A A 132      41.586 -56.957  -2.747  1.00  0.00           C  
ATOM   2804  N3    A A 132      42.215 -56.668  -1.628  1.00  0.00           N  
ATOM   2805  C4    A A 132      42.126 -57.689  -0.751  1.00  0.00           C  
ATOM   2806  P     G A 133      40.460 -54.388   4.181  1.00  0.00           P  
ATOM   2807  O1P   G A 133      39.710 -55.651   4.352  1.00  0.00           O  
ATOM   2808  O2P   G A 133      40.364 -53.425   5.301  1.00  0.00           O  
ATOM   2809  O5*   G A 133      40.020 -53.676   2.817  1.00  0.00           O  
ATOM   2810  C5*   G A 133      40.693 -52.470   2.410  1.00  0.00           C  
ATOM   2811  C4*   G A 133      40.207 -52.042   1.040  1.00  0.00           C  
ATOM   2812  O4*   G A 133      40.655 -53.018   0.055  1.00  0.00           O  
ATOM   2813  C3*   G A 133      38.690 -52.002   0.854  1.00  0.00           C  
ATOM   2814  O3*   G A 133      38.151 -50.799   1.306  1.00  0.00           O  
ATOM   2815  C2*   G A 133      38.547 -52.181  -0.656  1.00  0.00           C  
ATOM   2816  O2*   G A 133      38.864 -50.978  -1.337  1.00  0.00           O  
ATOM   2817  C1*   G A 133      39.671 -53.169  -0.955  1.00  0.00           C  
ATOM   2818  N9    G A 133      39.230 -54.592  -0.961  1.00  0.00           N  
ATOM   2819  C8    G A 133      39.452 -55.576  -0.023  1.00  0.00           C  
ATOM   2820  N7    G A 133      38.923 -56.736  -0.331  1.00  0.00           N  
ATOM   2821  C5    G A 133      38.306 -56.503  -1.560  1.00  0.00           C  
ATOM   2822  C6    G A 133      37.569 -57.383  -2.393  1.00  0.00           C  
ATOM   2823  O6    G A 133      37.303 -58.569  -2.217  1.00  0.00           O  
ATOM   2824  N1    G A 133      37.120 -56.734  -3.551  1.00  0.00           N  
ATOM   2825  C2    G A 133      37.352 -55.409  -3.864  1.00  0.00           C  
ATOM   2826  N2    G A 133      36.838 -54.979  -5.018  1.00  0.00           N  
ATOM   2827  N3    G A 133      38.044 -54.584  -3.081  1.00  0.00           N  
ATOM   2828  C4    G A 133      38.488 -55.198  -1.952  1.00  0.00           C  
ATOM   2829  P     G A 134      36.661 -50.809   1.974  1.00  0.00           P  
ATOM   2830  O1P   G A 134      36.479 -52.053   2.754  1.00  0.00           O  
ATOM   2831  O2P   G A 134      36.422 -49.546   2.710  1.00  0.00           O  
ATOM   2832  O5*   G A 134      35.745 -50.852   0.663  1.00  0.00           O  
ATOM   2833  C5*   G A 134      35.834 -49.775  -0.287  1.00  0.00           C  
ATOM   2834  C4*   G A 134      34.980 -50.082  -1.501  1.00  0.00           C  
ATOM   2835  O4*   G A 134      35.569 -51.203  -2.220  1.00  0.00           O  
ATOM   2836  C3*   G A 134      33.550 -50.540  -1.211  1.00  0.00           C  
ATOM   2837  O3*   G A 134      32.696 -49.457  -1.015  1.00  0.00           O  
ATOM   2838  C2*   G A 134      33.209 -51.338  -2.468  1.00  0.00           C  
ATOM   2839  O2*   G A 134      32.925 -50.471  -3.553  1.00  0.00           O  
ATOM   2840  C1*   G A 134      34.543 -52.011  -2.776  1.00  0.00           C  
ATOM   2841  N9    G A 134      34.670 -53.379  -2.200  1.00  0.00           N  
ATOM   2842  C8    G A 134      35.411 -53.803  -1.119  1.00  0.00           C  
ATOM   2843  N7    G A 134      35.304 -55.086  -0.869  1.00  0.00           N  
ATOM   2844  C5    G A 134      34.430 -55.544  -1.854  1.00  0.00           C  
ATOM   2845  C6    G A 134      33.933 -56.849  -2.099  1.00  0.00           C  
ATOM   2846  O6    G A 134      34.165 -57.889  -1.488  1.00  0.00           O  
ATOM   2847  N1    G A 134      33.070 -56.870  -3.203  1.00  0.00           N  
ATOM   2848  C2    G A 134      32.731 -55.772  -3.970  1.00  0.00           C  
ATOM   2849  N2    G A 134      31.890 -55.999  -4.981  1.00  0.00           N  
ATOM   2850  N3    G A 134      33.198 -54.547  -3.739  1.00  0.00           N  
ATOM   2851  C4    G A 134      34.038 -54.510  -2.671  1.00  0.00           C  
ATOM   2852  P     U A 135      31.467 -49.610   0.049  1.00  0.00           P  
ATOM   2853  O1P   U A 135      31.907 -50.437   1.195  1.00  0.00           O  
ATOM   2854  O2P   U A 135      30.916 -48.280   0.391  1.00  0.00           O  
ATOM   2855  O5*   U A 135      30.408 -50.425  -0.831  1.00  0.00           O  
ATOM   2856  C5*   U A 135      29.913 -49.837  -2.048  1.00  0.00           C  
ATOM   2857  C4*   U A 135      29.027 -50.826  -2.779  1.00  0.00           C  
ATOM   2858  O4*   U A 135      29.847 -51.931  -3.257  1.00  0.00           O  
ATOM   2859  C3*   U A 135      27.949 -51.506  -1.934  1.00  0.00           C  
ATOM   2860  O3*   U A 135      26.806 -50.716  -1.830  1.00  0.00           O  
ATOM   2861  C2*   U A 135      27.704 -52.799  -2.707  1.00  0.00           C  
ATOM   2862  O2*   U A 135      26.924 -52.552  -3.864  1.00  0.00           O  
ATOM   2863  C1*   U A 135      29.111 -53.142  -3.187  1.00  0.00           C  
ATOM   2864  N1    U A 135      29.842 -54.073  -2.282  1.00  0.00           N  
ATOM   2865  C2    U A 135      29.456 -55.392  -2.297  1.00  0.00           C  
ATOM   2866  O2    U A 135      28.559 -55.812  -3.008  1.00  0.00           O  
ATOM   2867  N3    U A 135      30.156 -56.224  -1.446  1.00  0.00           N  
ATOM   2868  C4    U A 135      31.184 -55.856  -0.602  1.00  0.00           C  
ATOM   2869  O4    U A 135      31.736 -56.693   0.116  1.00  0.00           O  
ATOM   2870  C5    U A 135      31.517 -54.452  -0.656  1.00  0.00           C  
ATOM   2871  C6    U A 135      30.852 -53.620  -1.475  1.00  0.00           C  
ATOM   2872  P     G A 136      25.941 -50.765  -0.446  1.00  0.00           P  
ATOM   2873  O1P   G A 136      26.860 -50.910   0.704  1.00  0.00           O  
ATOM   2874  O2P   G A 136      25.008 -49.618  -0.385  1.00  0.00           O  
ATOM   2875  O5*   G A 136      25.117 -52.122  -0.656  1.00  0.00           O  
ATOM   2876  C5*   G A 136      24.225 -52.230  -1.779  1.00  0.00           C  
ATOM   2877  C4*   G A 136      23.651 -53.631  -1.853  1.00  0.00           C  
ATOM   2878  O4*   G A 136      24.720 -54.561  -2.190  1.00  0.00           O  
ATOM   2879  C3*   G A 136      23.079 -54.186  -0.547  1.00  0.00           C  
ATOM   2880  O3*   G A 136      21.765 -53.770  -0.348  1.00  0.00           O  
ATOM   2881  C2*   G A 136      23.194 -55.693  -0.763  1.00  0.00           C  
ATOM   2882  O2*   G A 136      22.179 -56.155  -1.638  1.00  0.00           O  
ATOM   2883  C1*   G A 136      24.513 -55.795  -1.522  1.00  0.00           C  
ATOM   2884  N9    G A 136      25.691 -56.046  -0.645  1.00  0.00           N  
ATOM   2885  C8    G A 136      26.692 -55.180  -0.263  1.00  0.00           C  
ATOM   2886  N7    G A 136      27.592 -55.719   0.524  1.00  0.00           N  
ATOM   2887  C5    G A 136      27.156 -57.035   0.674  1.00  0.00           C  
ATOM   2888  C6    G A 136      27.720 -58.106   1.413  1.00  0.00           C  
ATOM   2889  O6    G A 136      28.738 -58.115   2.101  1.00  0.00           O  
ATOM   2890  N1    G A 136      26.954 -59.273   1.290  1.00  0.00           N  
ATOM   2891  C2    G A 136      25.794 -59.390   0.549  1.00  0.00           C  
ATOM   2892  N2    G A 136      25.209 -60.589   0.560  1.00  0.00           N  
ATOM   2893  N3    G A 136      25.265 -58.384  -0.144  1.00  0.00           N  
ATOM   2894  C4    G A 136      25.997 -57.244  -0.036  1.00  0.00           C  
ATOM   2895  P     A A 137      21.249 -53.509   1.160  1.00  0.00           P  
ATOM   2896  O1P   A A 137      22.350 -52.920   1.954  1.00  0.00           O  
ATOM   2897  O2P   A A 137      19.985 -52.740   1.144  1.00  0.00           O  
ATOM   2898  O5*   A A 137      20.966 -55.005   1.655  1.00  0.00           O  
ATOM   2899  C5*   A A 137      19.988 -55.798   0.957  1.00  0.00           C  
ATOM   2900  C4*   A A 137      19.973 -57.209   1.509  1.00  0.00           C  
ATOM   2901  O4*   A A 137      21.229 -57.861   1.168  1.00  0.00           O  
ATOM   2902  C3*   A A 137      19.898 -57.327   3.031  1.00  0.00           C  
ATOM   2903  O3*   A A 137      18.584 -57.246   3.487  1.00  0.00           O  
ATOM   2904  C2*   A A 137      20.524 -58.698   3.277  1.00  0.00           C  
ATOM   2905  O2*   A A 137      19.611 -59.732   2.951  1.00  0.00           O  
ATOM   2906  C1*   A A 137      21.623 -58.728   2.220  1.00  0.00           C  
ATOM   2907  N9    A A 137      22.949 -58.270   2.722  1.00  0.00           N  
ATOM   2908  C8    A A 137      23.604 -57.083   2.482  1.00  0.00           C  
ATOM   2909  N7    A A 137      24.756 -56.989   3.072  1.00  0.00           N  
ATOM   2910  C5    A A 137      24.883 -58.191   3.753  1.00  0.00           C  
ATOM   2911  C6    A A 137      25.894 -58.710   4.579  1.00  0.00           C  
ATOM   2912  N6    A A 137      27.023 -58.048   4.868  1.00  0.00           N  
ATOM   2913  N1    A A 137      25.702 -59.937   5.096  1.00  0.00           N  
ATOM   2914  C2    A A 137      24.578 -60.588   4.804  1.00  0.00           C  
ATOM   2915  N3    A A 137      23.568 -60.207   4.051  1.00  0.00           N  
ATOM   2916  C4    A A 137      23.786 -58.976   3.546  1.00  0.00           C  
ATOM   2917  P     A A 138      18.295 -56.540   4.931  1.00  0.00           P  
ATOM   2918  O1P   A A 138      19.226 -55.404   5.118  1.00  0.00           O  
ATOM   2919  O2P   A A 138      16.856 -56.222   5.067  1.00  0.00           O  
ATOM   2920  O5*   A A 138      18.684 -57.729   5.929  1.00  0.00           O  
ATOM   2921  C5*   A A 138      17.958 -58.969   5.853  1.00  0.00           C  
ATOM   2922  C4*   A A 138      18.570 -59.987   6.795  1.00  0.00           C  
ATOM   2923  O4*   A A 138      19.893 -60.348   6.303  1.00  0.00           O  
ATOM   2924  C3*   A A 138      18.828 -59.503   8.222  1.00  0.00           C  
ATOM   2925  O3*   A A 138      17.687 -59.612   9.013  1.00  0.00           O  
ATOM   2926  C2*   A A 138      19.951 -60.432   8.677  1.00  0.00           C  
ATOM   2927  O2*   A A 138      19.444 -61.718   8.991  1.00  0.00           O  
ATOM   2928  C1*   A A 138      20.767 -60.578   7.396  1.00  0.00           C  
ATOM   2929  N9    A A 138      21.897 -59.612   7.293  1.00  0.00           N  
ATOM   2930  C8    A A 138      22.008 -58.490   6.504  1.00  0.00           C  
ATOM   2931  N7    A A 138      23.131 -57.855   6.647  1.00  0.00           N  
ATOM   2932  C5    A A 138      23.818 -58.599   7.595  1.00  0.00           C  
ATOM   2933  C6    A A 138      25.083 -58.445   8.185  1.00  0.00           C  
ATOM   2934  N6    A A 138      25.920 -57.440   7.889  1.00  0.00           N  
ATOM   2935  N1    A A 138      25.460 -59.365   9.092  1.00  0.00           N  
ATOM   2936  C2    A A 138      24.624 -60.360   9.383  1.00  0.00           C  
ATOM   2937  N3    A A 138      23.425 -60.606   8.900  1.00  0.00           N  
ATOM   2938  C4    A A 138      23.072 -59.670   7.994  1.00  0.00           C  
ATOM   2939  P     U A 139      16.239 -61.040   9.251  1.00  0.00           P  
ATOM   2940  O1P   U A 139      15.218 -60.560  10.271  1.00  0.00           O  
ATOM   2941  O2P   U A 139      15.677 -60.969   7.884  1.00  0.00           O  
ATOM   2942  O5*   U A 139      16.331 -62.567   9.721  1.00  0.00           O  
ATOM   2943  C5*   U A 139      16.770 -62.861  11.060  1.00  0.00           C  
ATOM   2944  C4*   U A 139      16.661 -64.348  11.327  1.00  0.00           C  
ATOM   2945  O4*   U A 139      15.253 -64.721  11.353  1.00  0.00           O  
ATOM   2946  C3*   U A 139      17.264 -65.262  10.259  1.00  0.00           C  
ATOM   2947  O3*   U A 139      18.634 -65.434  10.447  1.00  0.00           O  
ATOM   2948  C2*   U A 139      16.475 -66.554  10.462  1.00  0.00           C  
ATOM   2949  O2*   U A 139      16.937 -67.252  11.606  1.00  0.00           O  
ATOM   2950  C1*   U A 139      15.088 -66.017  10.800  1.00  0.00           C  
ATOM   2951  N1    U A 139      14.186 -65.902   9.620  1.00  0.00           N  
ATOM   2952  C2    U A 139      13.670 -67.069   9.110  1.00  0.00           C  
ATOM   2953  O2    U A 139      13.921 -68.166   9.581  1.00  0.00           O  
ATOM   2954  N3    U A 139      12.839 -66.923   8.018  1.00  0.00           N  
ATOM   2955  C4    U A 139      12.489 -65.736   7.407  1.00  0.00           C  
ATOM   2956  O4    U A 139      11.734 -65.731   6.432  1.00  0.00           O  
ATOM   2957  C5    U A 139      13.080 -64.566   8.012  1.00  0.00           C  
ATOM   2958  C6    U A 139      13.893 -64.680   9.076  1.00  0.00           C  
ATOM   2959  P     U A 140      19.157 -66.483   9.102  1.00  0.00           P  
ATOM   2960  O1P   U A 140      19.206 -65.315   8.195  1.00  0.00           O  
ATOM   2961  O2P   U A 140      20.436 -66.849   9.751  1.00  0.00           O  
ATOM   2962  O5*   U A 140      18.564 -67.749   8.323  1.00  0.00           O  
ATOM   2963  C5*   U A 140      18.347 -68.975   9.045  1.00  0.00           C  
ATOM   2964  C4*   U A 140      17.669 -69.992   8.150  1.00  0.00           C  
ATOM   2965  O4*   U A 140      16.316 -69.537   7.859  1.00  0.00           O  
ATOM   2966  C3*   U A 140      18.297 -70.186   6.768  1.00  0.00           C  
ATOM   2967  O3*   U A 140      19.359 -71.086   6.811  1.00  0.00           O  
ATOM   2968  C2*   U A 140      17.116 -70.706   5.951  1.00  0.00           C  
ATOM   2969  O2*   U A 140      16.861 -72.069   6.248  1.00  0.00           O  
ATOM   2970  C1*   U A 140      15.960 -69.901   6.535  1.00  0.00           C  
ATOM   2971  N1    U A 140      15.658 -68.653   5.780  1.00  0.00           N  
ATOM   2972  C2    U A 140      15.022 -68.792   4.570  1.00  0.00           C  
ATOM   2973  O2    U A 140      14.706 -69.875   4.108  1.00  0.00           O  
ATOM   2974  N3    U A 140      14.758 -67.614   3.900  1.00  0.00           N  
ATOM   2975  C4    U A 140      15.071 -66.340   4.328  1.00  0.00           C  
ATOM   2976  O4    U A 140      14.784 -65.358   3.639  1.00  0.00           O  
ATOM   2977  C5    U A 140      15.737 -66.296   5.608  1.00  0.00           C  
ATOM   2978  C6    U A 140      16.006 -67.426   6.281  1.00  0.00           C  
ATOM   2979  P     C A 141      20.481 -71.663   6.232  1.00  0.00           P  
ATOM   2980  O1P   C A 141      21.490 -70.660   5.826  1.00  0.00           O  
ATOM   2981  O2P   C A 141      20.939 -72.681   7.204  1.00  0.00           O  
ATOM   2982  O5*   C A 141      19.883 -72.385   4.936  1.00  0.00           O  
ATOM   2983  C5*   C A 141      18.817 -73.339   5.097  1.00  0.00           C  
ATOM   2984  C4*   C A 141      18.324 -73.800   3.740  1.00  0.00           C  
ATOM   2985  O4*   C A 141      17.667 -72.684   3.073  1.00  0.00           O  
ATOM   2986  C3*   C A 141      19.406 -74.236   2.750  1.00  0.00           C  
ATOM   2987  O3*   C A 141      19.777 -75.563   2.950  1.00  0.00           O  
ATOM   2988  C2*   C A 141      18.717 -74.012   1.406  1.00  0.00           C  
ATOM   2989  O2*   C A 141      17.780 -75.043   1.143  1.00  0.00           O  
ATOM   2990  C1*   C A 141      17.915 -72.744   1.677  1.00  0.00           C  
ATOM   2991  N1    C A 141      18.622 -71.494   1.282  1.00  0.00           N  
ATOM   2992  C2    C A 141      18.715 -71.201  -0.076  1.00  0.00           C  
ATOM   2993  O2    C A 141      18.212 -71.984  -0.890  1.00  0.00           O  
ATOM   2994  N3    C A 141      19.355 -70.067  -0.456  1.00  0.00           N  
ATOM   2995  C4    C A 141      19.887 -69.244   0.457  1.00  0.00           C  
ATOM   2996  N4    C A 141      20.501 -68.149   0.034  1.00  0.00           N  
ATOM   2997  C5    C A 141      19.802 -69.526   1.858  1.00  0.00           C  
ATOM   2998  C6    C A 141      19.159 -70.665   2.218  1.00  0.00           C  
ATOM   2999  P     G A 142      20.581 -76.325   1.912  1.00  0.00           P  
ATOM   3000  O1P   G A 142      21.572 -75.320   1.466  1.00  0.00           O  
ATOM   3001  O2P   G A 142      21.139 -77.565   2.497  1.00  0.00           O  
ATOM   3002  O5*   G A 142      19.600 -76.692   0.702  1.00  0.00           O  
ATOM   3003  C5*   G A 142      18.501 -77.589   0.942  1.00  0.00           C  
ATOM   3004  C4*   G A 142      17.637 -77.695  -0.298  1.00  0.00           C  
ATOM   3005  O4*   G A 142      16.975 -76.417  -0.523  1.00  0.00           O  
ATOM   3006  C3*   G A 142      18.382 -77.959  -1.608  1.00  0.00           C  
ATOM   3007  O3*   G A 142      18.629 -79.318  -1.790  1.00  0.00           O  
ATOM   3008  C2*   G A 142      17.415 -77.392  -2.645  1.00  0.00           C  
ATOM   3009  O2*   G A 142      16.326 -78.274  -2.854  1.00  0.00           O  
ATOM   3010  C1*   G A 142      16.863 -76.171  -1.916  1.00  0.00           C  
ATOM   3011  N9    G A 142      17.596 -74.910  -2.220  1.00  0.00           N  
ATOM   3012  C8    G A 142      18.484 -74.209  -1.434  1.00  0.00           C  
ATOM   3013  N7    G A 142      18.959 -73.126  -2.003  1.00  0.00           N  
ATOM   3014  C5    G A 142      18.342 -73.110  -3.253  1.00  0.00           C  
ATOM   3015  C6    G A 142      18.459 -72.181  -4.318  1.00  0.00           C  
ATOM   3016  O6    G A 142      19.144 -71.162  -4.379  1.00  0.00           O  
ATOM   3017  N1    G A 142      17.656 -72.546  -5.407  1.00  0.00           N  
ATOM   3018  C2    G A 142      16.845 -73.663  -5.460  1.00  0.00           C  
ATOM   3019  N2    G A 142      16.157 -73.835  -6.590  1.00  0.00           N  
ATOM   3020  N3    G A 142      16.736 -74.534  -4.460  1.00  0.00           N  
ATOM   3021  C4    G A 142      17.509 -74.195  -3.395  1.00  0.00           C  
ATOM   3022  P     C A 143      19.019 -79.747  -3.627  1.00  0.00           P  
ATOM   3023  O1P   C A 143      18.792 -78.394  -4.443  1.00  0.00           O  
ATOM   3024  O2P   C A 143      20.852 -80.220  -3.001  1.00  0.00           O  
ATOM   3025  O5*   C A 143      18.555 -80.955  -4.569  1.00  0.00           O  
ATOM   3026  C5*   C A 143      18.827 -82.306  -4.156  1.00  0.00           C  
ATOM   3027  C4*   C A 143      18.194 -83.283  -5.127  1.00  0.00           C  
ATOM   3028  O4*   C A 143      16.745 -83.189  -5.012  1.00  0.00           O  
ATOM   3029  C3*   C A 143      18.464 -83.017  -6.609  1.00  0.00           C  
ATOM   3030  O3*   C A 143      19.680 -83.565  -7.013  1.00  0.00           O  
ATOM   3031  C2*   C A 143      17.266 -83.688  -7.276  1.00  0.00           C  
ATOM   3032  O2*   C A 143      17.422 -85.096  -7.294  1.00  0.00           O  
ATOM   3033  C1*   C A 143      16.148 -83.378  -6.285  1.00  0.00           C  
ATOM   3034  N1    C A 143      15.376 -82.149  -6.619  1.00  0.00           N  
ATOM   3035  C2    C A 143      14.480 -82.214  -7.682  1.00  0.00           C  
ATOM   3036  O2    C A 143      14.363 -83.279  -8.300  1.00  0.00           O  
ATOM   3037  N3    C A 143      13.767 -81.104  -8.003  1.00  0.00           N  
ATOM   3038  C4    C A 143      13.922 -79.969  -7.310  1.00  0.00           C  
ATOM   3039  N4    C A 143      13.202 -78.915  -7.662  1.00  0.00           N  
ATOM   3040  C5    C A 143      14.838 -79.881  -6.213  1.00  0.00           C  
ATOM   3041  C6    C A 143      15.541 -81.001  -5.909  1.00  0.00           C  
ATOM   3042  P     C A 144      20.797 -83.934  -8.789  1.00  0.00           P  
ATOM   3043  O1P   C A 144      21.779 -82.554  -8.988  1.00  0.00           O  
ATOM   3044  O2P   C A 144      22.076 -85.051  -8.978  1.00  0.00           O  
ATOM   3045  O5*   C A 144      19.583 -83.432 -10.248  1.00  0.00           O  
ATOM   3046  C5*   C A 144      19.098 -84.640 -10.862  1.00  0.00           C  
ATOM   3047  C4*   C A 144      18.458 -84.322 -12.198  1.00  0.00           C  
ATOM   3048  O4*   C A 144      17.239 -83.558 -11.966  1.00  0.00           O  
ATOM   3049  C3*   C A 144      19.277 -83.433 -13.134  1.00  0.00           C  
ATOM   3050  O3*   C A 144      20.197 -84.176 -13.870  1.00  0.00           O  
ATOM   3051  C2*   C A 144      18.194 -82.805 -14.008  1.00  0.00           C  
ATOM   3052  O2*   C A 144      17.725 -83.732 -14.972  1.00  0.00           O  
ATOM   3053  C1*   C A 144      17.065 -82.603 -13.001  1.00  0.00           C  
ATOM   3054  N1    C A 144      17.051 -81.249 -12.381  1.00  0.00           N  
ATOM   3055  C2    C A 144      16.611 -80.182 -13.160  1.00  0.00           C  
ATOM   3056  O2    C A 144      16.253 -80.402 -14.323  1.00  0.00           O  
ATOM   3057  N3    C A 144      16.591 -78.940 -12.613  1.00  0.00           N  
ATOM   3058  C4    C A 144      16.987 -78.744 -11.349  1.00  0.00           C  
ATOM   3059  N4    C A 144      16.947 -77.513 -10.863  1.00  0.00           N  
ATOM   3060  C5    C A 144      17.442 -79.827 -10.531  1.00  0.00           C  
ATOM   3061  C6    C A 144      17.455 -81.061 -11.096  1.00  0.00           C  
ATOM   3062  P     U A 145      21.177 -83.514 -14.814  1.00  0.00           P  
ATOM   3063  O1P   U A 145      22.267 -83.124 -13.892  1.00  0.00           O  
ATOM   3064  O2P   U A 145      21.509 -84.576 -15.790  1.00  0.00           O  
ATOM   3065  O5*   U A 145      20.633 -82.221 -15.586  1.00  0.00           O  
ATOM   3066  C5*   U A 145      19.507 -82.361 -16.472  1.00  0.00           C  
ATOM   3067  C4*   U A 145      19.086 -81.002 -16.993  1.00  0.00           C  
ATOM   3068  O4*   U A 145      18.542 -80.222 -15.889  1.00  0.00           O  
ATOM   3069  C3*   U A 145      20.209 -80.122 -17.545  1.00  0.00           C  
ATOM   3070  O3*   U A 145      20.491 -80.428 -18.875  1.00  0.00           O  
ATOM   3071  C2*   U A 145      19.631 -78.719 -17.373  1.00  0.00           C  
ATOM   3072  O2*   U A 145      18.659 -78.451 -18.370  1.00  0.00           O  
ATOM   3073  C1*   U A 145      18.884 -78.855 -16.050  1.00  0.00           C  
ATOM   3074  N1    U A 145      19.685 -78.438 -14.866  1.00  0.00           N  
ATOM   3075  C2    U A 145      19.877 -77.090 -14.683  1.00  0.00           C  
ATOM   3076  O2    U A 145      19.424 -76.247 -15.440  1.00  0.00           O  
ATOM   3077  N3    U A 145      20.624 -76.741 -13.575  1.00  0.00           N  
ATOM   3078  C4    U A 145      21.182 -77.608 -12.658  1.00  0.00           C  
ATOM   3079  O4    U A 145      21.832 -77.177 -11.703  1.00  0.00           O  
ATOM   3080  C5    U A 145      20.927 -79.002 -12.933  1.00  0.00           C  
ATOM   3081  C6    U A 145      20.203 -79.368 -14.004  1.00  0.00           C  
ATOM   3082  P     C A 146      20.013 -80.055 -19.997  1.00  0.00           P  
ATOM   3083  O1P   C A 146      18.853 -80.256 -19.886  1.00  0.00           O  
ATOM   3084  O2P   C A 146      20.282 -78.992 -19.822  1.00  0.00           O  
ATOM   3085  O5*   C A 146      20.578 -80.445 -21.681  1.00  0.00           O  
ATOM   3086  C5*   C A 146      22.036 -80.119 -22.478  1.00  0.00           C  
ATOM   3087  C4*   C A 146      22.898 -79.297 -21.547  1.00  0.00           C  
ATOM   3088  O4*   C A 146      23.776 -80.180 -20.795  1.00  0.00           O  
ATOM   3089  C3*   C A 146      23.855 -78.322 -22.214  1.00  0.00           C  
ATOM   3090  O3*   C A 146      23.219 -77.113 -22.616  1.00  0.00           O  
ATOM   3091  C2*   C A 146      24.906 -78.117 -21.130  1.00  0.00           C  
ATOM   3092  O2*   C A 146      24.493 -77.230 -20.108  1.00  0.00           O  
ATOM   3093  C1*   C A 146      25.020 -79.533 -20.563  1.00  0.00           C  
ATOM   3094  N1    C A 146      26.094 -80.318 -21.233  1.00  0.00           N  
ATOM   3095  C2    C A 146      27.394 -80.178 -20.756  1.00  0.00           C  
ATOM   3096  O2    C A 146      27.602 -79.415 -19.805  1.00  0.00           O  
ATOM   3097  N3    C A 146      28.388 -80.885 -21.353  1.00  0.00           N  
ATOM   3098  C4    C A 146      28.122 -81.701 -22.381  1.00  0.00           C  
ATOM   3099  N4    C A 146      29.126 -82.368 -22.929  1.00  0.00           N  
ATOM   3100  C5    C A 146      26.791 -81.859 -22.887  1.00  0.00           C  
ATOM   3101  C6    C A 146      25.813 -81.144 -22.277  1.00  0.00           C  
ATOM   3102  P     U A 147      23.638 -76.417 -24.006  1.00  0.00           P  
ATOM   3103  O1P   U A 147      23.915 -77.478 -25.023  1.00  0.00           O  
ATOM   3104  O2P   U A 147      22.612 -75.380 -24.288  1.00  0.00           O  
ATOM   3105  O5*   U A 147      25.017 -75.682 -23.683  1.00  0.00           O  
ATOM   3106  C5*   U A 147      25.053 -74.530 -22.818  1.00  0.00           C  
ATOM   3107  C4*   U A 147      26.430 -74.363 -22.212  1.00  0.00           C  
ATOM   3108  O4*   U A 147      26.813 -75.606 -21.560  1.00  0.00           O  
ATOM   3109  C3*   U A 147      27.583 -74.111 -23.174  1.00  0.00           C  
ATOM   3110  O3*   U A 147      27.689 -72.763 -23.612  1.00  0.00           O  
ATOM   3111  C2*   U A 147      28.777 -74.530 -22.333  1.00  0.00           C  
ATOM   3112  O2*   U A 147      29.131 -73.571 -21.354  1.00  0.00           O  
ATOM   3113  C1*   U A 147      28.220 -75.782 -21.659  1.00  0.00           C  
ATOM   3114  N1    U A 147      28.497 -76.976 -22.506  1.00  0.00           N  
ATOM   3115  C2    U A 147      29.803 -77.396 -22.588  1.00  0.00           C  
ATOM   3116  O2    U A 147      30.717 -76.837 -22.005  1.00  0.00           O  
ATOM   3117  N3    U A 147      30.021 -78.505 -23.381  1.00  0.00           N  
ATOM   3118  C4    U A 147      29.065 -79.211 -24.083  1.00  0.00           C  
ATOM   3119  O4    U A 147      29.381 -80.191 -24.761  1.00  0.00           O  
ATOM   3120  C5    U A 147      27.725 -78.695 -23.935  1.00  0.00           C  
ATOM   3121  C6    U A 147      27.485 -77.617 -23.169  1.00  0.00           C  
ATOM   3122  P     U A 148      28.027 -71.687 -24.337  1.00  0.00           P  
ATOM   3123  O1P   U A 148      27.708 -72.275 -25.657  1.00  0.00           O  
ATOM   3124  O2P   U A 148      27.753 -70.253 -24.085  1.00  0.00           O  
ATOM   3125  O5*   U A 148      29.581 -71.972 -24.021  1.00  0.00           O  
ATOM   3126  C5*   U A 148      30.312 -71.146 -23.103  1.00  0.00           C  
ATOM   3127  C4*   U A 148      31.814 -71.410 -23.183  1.00  0.00           C  
ATOM   3128  O4*   U A 148      32.081 -72.774 -22.826  1.00  0.00           O  
ATOM   3129  C3*   U A 148      32.411 -71.281 -24.573  1.00  0.00           C  
ATOM   3130  O3*   U A 148      32.802 -69.912 -24.752  1.00  0.00           O  
ATOM   3131  C2*   U A 148      33.675 -72.117 -24.449  1.00  0.00           C  
ATOM   3132  O2*   U A 148      34.692 -71.407 -23.736  1.00  0.00           O  
ATOM   3133  C1*   U A 148      33.162 -73.299 -23.624  1.00  0.00           C  
ATOM   3134  N1    U A 148      32.638 -74.402 -24.477  1.00  0.00           N  
ATOM   3135  C2    U A 148      33.550 -75.314 -24.952  1.00  0.00           C  
ATOM   3136  O2    U A 148      34.742 -75.249 -24.703  1.00  0.00           O  
ATOM   3137  N3    U A 148      33.028 -76.321 -25.738  1.00  0.00           N  
ATOM   3138  C4    U A 148      31.702 -76.489 -26.081  1.00  0.00           C  
ATOM   3139  O4    U A 148      31.353 -77.432 -26.794  1.00  0.00           O  
ATOM   3140  C5    U A 148      30.821 -75.483 -25.537  1.00  0.00           C  
ATOM   3141  C6    U A 148      31.302 -74.492 -24.769  1.00  0.00           C  
ATOM   3142  P     A A 149      33.149 -69.566 -26.368  1.00  0.00           P  
ATOM   3143  O1P   A A 149      32.056 -69.955 -27.288  1.00  0.00           O  
ATOM   3144  O2P   A A 149      33.532 -68.140 -26.240  1.00  0.00           O  
ATOM   3145  O5*   A A 149      34.465 -70.404 -26.771  1.00  0.00           O  
ATOM   3146  C5*   A A 149      35.693 -70.224 -26.054  1.00  0.00           C  
ATOM   3147  C4*   A A 149      36.742 -71.252 -26.464  1.00  0.00           C  
ATOM   3148  O4*   A A 149      36.250 -72.576 -26.225  1.00  0.00           O  
ATOM   3149  C3*   A A 149      37.073 -71.270 -27.942  1.00  0.00           C  
ATOM   3150  O3*   A A 149      38.084 -70.278 -28.166  1.00  0.00           O  
ATOM   3151  C2*   A A 149      37.711 -72.640 -28.090  1.00  0.00           C  
ATOM   3152  O2*   A A 149      39.043 -72.638 -27.564  1.00  0.00           O  
ATOM   3153  C1*   A A 149      36.783 -73.487 -27.211  1.00  0.00           C  
ATOM   3154  N9    A A 149      35.654 -74.084 -27.977  1.00  0.00           N  
ATOM   3155  C8    A A 149      34.378 -73.600 -28.160  1.00  0.00           C  
ATOM   3156  N7    A A 149      33.623 -74.365 -28.888  1.00  0.00           N  
ATOM   3157  C5    A A 149      34.446 -75.433 -29.215  1.00  0.00           C  
ATOM   3158  C6    A A 149      34.234 -76.593 -29.978  1.00  0.00           C  
ATOM   3159  N6    A A 149      33.069 -76.882 -30.575  1.00  0.00           N  
ATOM   3160  N1    A A 149      35.264 -77.449 -30.103  1.00  0.00           N  
ATOM   3161  C2    A A 149      36.419 -77.156 -29.508  1.00  0.00           C  
ATOM   3162  N3    A A 149      36.733 -76.109 -28.775  1.00  0.00           N  
ATOM   3163  C4    A A 149      35.684 -75.269 -28.665  1.00  0.00           C  
ATOM   3164  P     A A 150      37.954 -69.239 -29.390  1.00  0.00           P  
ATOM   3165  O1P   A A 150      36.525 -69.154 -29.767  1.00  0.00           O  
ATOM   3166  O2P   A A 150      38.696 -68.007 -29.035  1.00  0.00           O  
ATOM   3167  O5*   A A 150      38.744 -69.988 -30.579  1.00  0.00           O  
ATOM   3168  C5*   A A 150      40.147 -70.276 -30.467  1.00  0.00           C  
ATOM   3169  C4*   A A 150      40.510 -71.585 -31.161  1.00  0.00           C  
ATOM   3170  O4*   A A 150      39.672 -72.628 -30.663  1.00  0.00           O  
ATOM   3171  C3*   A A 150      40.243 -71.624 -32.653  1.00  0.00           C  
ATOM   3172  O3*   A A 150      41.409 -71.109 -33.315  1.00  0.00           O  
ATOM   3173  C2*   A A 150      40.173 -73.121 -32.937  1.00  0.00           C  
ATOM   3174  O2*   A A 150      41.485 -73.662 -33.130  1.00  0.00           O  
ATOM   3175  C1*   A A 150      39.551 -73.673 -31.644  1.00  0.00           C  
ATOM   3176  N9    A A 150      38.107 -73.994 -31.816  1.00  0.00           N  
ATOM   3177  C8    A A 150      37.008 -73.195 -31.590  1.00  0.00           C  
ATOM   3178  N7    A A 150      35.875 -73.777 -31.838  1.00  0.00           N  
ATOM   3179  C5    A A 150      36.235 -75.049 -32.257  1.00  0.00           C  
ATOM   3180  C6    A A 150      35.481 -76.159 -32.671  1.00  0.00           C  
ATOM   3181  N6    A A 150      34.142 -76.163 -32.730  1.00  0.00           N  
ATOM   3182  N1    A A 150      36.155 -77.270 -33.021  1.00  0.00           N  
ATOM   3183  C2    A A 150      37.485 -77.260 -32.961  1.00  0.00           C  
ATOM   3184  N3    A A 150      38.293 -76.288 -32.594  1.00  0.00           N  
ATOM   3185  C4    A A 150      37.593 -75.188 -32.248  1.00  0.00           C  
ATOM   3186  P     G A 151      42.699 -71.283 -33.455  1.00  0.00           P  
ATOM   3187  O1P   G A 151      42.969 -72.028 -34.734  1.00  0.00           O  
ATOM   3188  O2P   G A 151      43.246 -69.765 -32.792  1.00  0.00           O  
ATOM   3189  O5*   G A 151      43.263 -72.481 -32.199  1.00  0.00           O  
ATOM   3190  C5*   G A 151      44.059 -74.137 -32.287  1.00  0.00           C  
ATOM   3191  C4*   G A 151      44.915 -74.557 -31.096  1.00  0.00           C  
ATOM   3192  O4*   G A 151      45.219 -73.395 -30.305  1.00  0.00           O  
ATOM   3193  C3*   G A 151      44.233 -75.524 -30.129  1.00  0.00           C  
ATOM   3194  O3*   G A 151      44.905 -76.711 -29.268  1.00  0.00           O  
ATOM   3195  C2*   G A 151      43.590 -74.588 -29.119  1.00  0.00           C  
ATOM   3196  O2*   G A 151      43.351 -75.255 -27.878  1.00  0.00           O  
ATOM   3197  C1*   G A 151      44.694 -73.546 -28.982  1.00  0.00           C  
ATOM   3198  N9    G A 151      44.186 -72.228 -28.510  1.00  0.00           N  
ATOM   3199  C8    G A 151      43.338 -71.345 -29.142  1.00  0.00           C  
ATOM   3200  N7    G A 151      43.083 -70.261 -28.448  1.00  0.00           N  
ATOM   3201  C5    G A 151      43.814 -70.439 -27.274  1.00  0.00           C  
ATOM   3202  C6    G A 151      43.937 -69.599 -26.138  1.00  0.00           C  
ATOM   3203  O6    G A 151      43.418 -68.505 -25.929  1.00  0.00           O  
ATOM   3204  N1    G A 151      44.780 -70.164 -25.172  1.00  0.00           N  
ATOM   3205  C2    G A 151      45.421 -71.383 -25.288  1.00  0.00           C  
ATOM   3206  N2    G A 151      46.183 -71.746 -24.255  1.00  0.00           N  
ATOM   3207  N3    G A 151      45.304 -72.171 -26.355  1.00  0.00           N  
ATOM   3208  C4    G A 151      44.490 -71.636 -27.303  1.00  0.00           C  
ATOM   3209  P     U A 152      44.012 -78.152 -29.476  1.00  0.00           P  
ATOM   3210  O1P   U A 152      42.875 -78.034 -28.168  1.00  0.00           O  
ATOM   3211  O2P   U A 152      43.420 -78.103 -30.805  1.00  0.00           O  
ATOM   3212  O5*   U A 152      44.820 -80.204 -29.480  1.00  0.00           O  
ATOM   3213  C5*   U A 152      43.507 -81.484 -29.519  1.00  0.00           C  
ATOM   3214  C4*   U A 152      43.855 -82.652 -30.437  1.00  0.00           C  
ATOM   3215  O4*   U A 152      44.561 -82.150 -31.585  1.00  0.00           O  
ATOM   3216  C3*   U A 152      44.793 -83.690 -29.822  1.00  0.00           C  
ATOM   3217  O3*   U A 152      44.816 -85.284 -30.073  1.00  0.00           O  
ATOM   3218  C2*   U A 152      46.166 -83.183 -30.228  1.00  0.00           C  
ATOM   3219  O2*   U A 152      47.129 -84.238 -30.214  1.00  0.00           O  
ATOM   3220  C1*   U A 152      45.869 -82.726 -31.651  1.00  0.00           C  
ATOM   3221  N1    U A 152      46.828 -81.694 -32.137  1.00  0.00           N  
ATOM   3222  C2    U A 152      47.655 -82.049 -33.175  1.00  0.00           C  
ATOM   3223  O2    U A 152      47.630 -83.151 -33.696  1.00  0.00           O  
ATOM   3224  N3    U A 152      48.529 -81.067 -33.598  1.00  0.00           N  
ATOM   3225  C4    U A 152      48.642 -79.792 -33.082  1.00  0.00           C  
ATOM   3226  O4    U A 152      49.465 -78.999 -33.545  1.00  0.00           O  
ATOM   3227  C5    U A 152      47.733 -79.514 -31.996  1.00  0.00           C  
ATOM   3228  C6    U A 152      46.872 -80.451 -31.564  1.00  0.00           C  
ATOM   3229  P     C A 153      43.583 -86.630 -30.174  1.00  0.00           P  
ATOM   3230  O1P   C A 153      41.856 -86.490 -30.286  1.00  0.00           O  
ATOM   3231  O2P   C A 153      44.254 -86.927 -31.432  1.00  0.00           O  
ATOM   3232  O5*   C A 153      44.035 -88.468 -29.042  1.00  0.00           O  
ATOM   3233  C5*   C A 153      43.212 -89.952 -29.741  1.00  0.00           C  
ATOM   3234  C4*   C A 153      44.116 -91.181 -29.729  1.00  0.00           C  
ATOM   3235  O4*   C A 153      45.466 -90.772 -30.006  1.00  0.00           O  
ATOM   3236  C3*   C A 153      44.191 -91.905 -28.387  1.00  0.00           C  
ATOM   3237  O3*   C A 153      44.359 -93.487 -28.116  1.00  0.00           O  
ATOM   3238  C2*   C A 153      45.379 -91.238 -27.714  1.00  0.00           C  
ATOM   3239  O2*   C A 153      45.939 -92.081 -26.704  1.00  0.00           O  
ATOM   3240  C1*   C A 153      46.319 -91.104 -28.905  1.00  0.00           C  
ATOM   3241  N1    C A 153      47.323 -90.018 -28.727  1.00  0.00           N  
ATOM   3242  C2    C A 153      48.663 -90.382 -28.627  1.00  0.00           C  
ATOM   3243  O2    C A 153      48.961 -91.581 -28.689  1.00  0.00           O  
ATOM   3244  N3    C A 153      49.594 -89.408 -28.464  1.00  0.00           N  
ATOM   3245  C4    C A 153      49.230 -88.120 -28.401  1.00  0.00           C  
ATOM   3246  N4    C A 153      50.176 -87.208 -28.242  1.00  0.00           N  
ATOM   3247  C5    C A 153      47.857 -87.724 -28.502  1.00  0.00           C  
ATOM   3248  C6    C A 153      46.943 -88.714 -28.664  1.00  0.00           C  
ATOM   3249  P     C A 154      43.650 -94.972 -27.956  1.00  0.00           P  
ATOM   3250  O1P   C A 154      42.733 -95.087 -29.426  1.00  0.00           O  
ATOM   3251  O2P   C A 154      44.676 -95.992 -27.796  1.00  0.00           O  
ATOM   3252  O5*   C A 154      42.308 -95.496 -26.286  1.00  0.00           O  
ATOM   3253  C5*   C A 154      41.481 -97.117 -26.521  1.00  0.00           C  
ATOM   3254  C4*   C A 154      41.405 -97.927 -25.231  1.00  0.00           C  
ATOM   3255  O4*   C A 154      42.606 -97.709 -24.470  1.00  0.00           O  
ATOM   3256  C3*   C A 154      40.268 -97.529 -24.292  1.00  0.00           C  
ATOM   3257  O3*   C A 154      39.406 -98.478 -23.312  1.00  0.00           O  
ATOM   3258  C2*   C A 154      40.921 -96.488 -23.399  1.00  0.00           C  
ATOM   3259  O2*   C A 154      40.223 -96.365 -22.157  1.00  0.00           O  
ATOM   3260  C1*   C A 154      42.289 -97.129 -23.202  1.00  0.00           C  
ATOM   3261  N1    C A 154      43.343 -96.138 -22.847  1.00  0.00           N  
ATOM   3262  C2    C A 154      43.916 -96.225 -21.582  1.00  0.00           C  
ATOM   3263  O2    C A 154      43.531 -97.113 -20.812  1.00  0.00           O  
ATOM   3264  N3    C A 154      44.879 -95.331 -21.238  1.00  0.00           N  
ATOM   3265  C4    C A 154      45.269 -94.384 -22.101  1.00  0.00           C  
ATOM   3266  N4    C A 154      46.211 -93.536 -21.718  1.00  0.00           N  
ATOM   3267  C5    C A 154      44.692 -94.277 -23.407  1.00  0.00           C  
ATOM   3268  C6    C A 154      43.732 -95.179 -23.730  1.00  0.00           C  
ATOM   3269  P     U A 155      37.940 -98.732 -22.939  1.00  0.00           P  
ATOM   3270  O1P   U A 155      38.058 -99.129 -21.739  1.00  0.00           O  
ATOM   3271  O2P   U A 155      36.963 -97.801 -22.853  1.00  0.00           O  
ATOM   3272  O5*   U A 155      37.614-100.022 -23.922  1.00  0.00           O  
ATOM   3273  C5*   U A 155      36.629-101.216 -24.351  1.00  0.00           C  
ATOM   3274  C4*   U A 155      36.251-101.666 -25.760  1.00  0.00           C  
ATOM   3275  O4*   U A 155      35.301-102.727 -25.687  1.00  0.00           O  
ATOM   3276  C3*   U A 155      35.526-100.629 -26.589  1.00  0.00           C  
ATOM   3277  O3*   U A 155      36.201 -99.432 -27.009  1.00  0.00           O  
ATOM   3278  C2*   U A 155      34.864-101.481 -27.670  1.00  0.00           C  
ATOM   3279  O2*   U A 155      35.776-101.745 -28.740  1.00  0.00           O  
ATOM   3280  C1*   U A 155      34.540-102.776 -26.909  1.00  0.00           C  
ATOM   3281  N1    U A 155      33.093-102.873 -26.568  1.00  0.00           N  
ATOM   3282  C2    U A 155      32.249-103.341 -27.547  1.00  0.00           C  
ATOM   3283  O2    U A 155      32.638-103.670 -28.655  1.00  0.00           O  
ATOM   3284  N3    U A 155      30.917-103.417 -27.194  1.00  0.00           N  
ATOM   3285  C4    U A 155      30.371-103.072 -25.975  1.00  0.00           C  
ATOM   3286  O4    U A 155      29.159-103.184 -25.776  1.00  0.00           O  
ATOM   3287  C5    U A 155      31.334-102.592 -25.013  1.00  0.00           C  
ATOM   3288  C6    U A 155      32.637-102.508 -25.329  1.00  0.00           C  
ATOM   3289  P     A A 156      36.103 -98.399 -27.893  1.00  0.00           P  
ATOM   3290  O1P   A A 156      35.036 -97.788 -27.072  1.00  0.00           O  
ATOM   3291  O2P   A A 156      37.342 -97.641 -28.178  1.00  0.00           O  
ATOM   3292  O5*   A A 156      35.457 -98.856 -29.298  1.00  0.00           O  
ATOM   3293  C5*   A A 156      36.273 -99.446 -30.319  1.00  0.00           C  
ATOM   3294  C4*   A A 156      35.439 -99.978 -31.482  1.00  0.00           C  
ATOM   3295  O4*   A A 156      34.435-100.873 -30.985  1.00  0.00           O  
ATOM   3296  C3*   A A 156      34.630 -98.937 -32.229  1.00  0.00           C  
ATOM   3297  O3*   A A 156      35.476 -98.365 -33.237  1.00  0.00           O  
ATOM   3298  C2*   A A 156      33.595 -99.806 -32.927  1.00  0.00           C  
ATOM   3299  O2*   A A 156      34.173-100.493 -34.042  1.00  0.00           O  
ATOM   3300  C1*   A A 156      33.248-100.788 -31.806  1.00  0.00           C  
ATOM   3301  N9    A A 156      32.114-100.311 -30.966  1.00  0.00           N  
ATOM   3302  C8    A A 156      32.140 -99.781 -29.695  1.00  0.00           C  
ATOM   3303  N7    A A 156      30.970 -99.459 -29.235  1.00  0.00           N  
ATOM   3304  C5    A A 156      30.101 -99.794 -30.263  1.00  0.00           C  
ATOM   3305  C6    A A 156      28.707 -99.695 -30.396  1.00  0.00           C  
ATOM   3306  N6    A A 156      27.907 -99.206 -29.438  1.00  0.00           N  
ATOM   3307  N1    A A 156      28.163-100.120 -31.551  1.00  0.00           N  
ATOM   3308  C2    A A 156      28.964-100.604 -32.499  1.00  0.00           C  
ATOM   3309  N3    A A 156      30.272-100.745 -32.489  1.00  0.00           N  
ATOM   3310  C4    A A 156      30.791-100.313 -31.321  1.00  0.00           C  
ATOM   3311  P     G A 157      35.164 -96.902 -33.841  1.00  0.00           P  
ATOM   3312  O1P   G A 157      34.965 -95.967 -32.710  1.00  0.00           O  
ATOM   3313  O2P   G A 157      36.179 -96.601 -34.876  1.00  0.00           O  
ATOM   3314  O5*   G A 157      33.741 -97.111 -34.575  1.00  0.00           O  
ATOM   3315  C5*   G A 157      33.648 -97.877 -35.783  1.00  0.00           C  
ATOM   3316  C4*   G A 157      32.200 -98.196 -36.147  1.00  0.00           C  
ATOM   3317  O4*   G A 157      31.560 -98.844 -35.041  1.00  0.00           O  
ATOM   3318  C3*   G A 157      31.310 -96.992 -36.400  1.00  0.00           C  
ATOM   3319  O3*   G A 157      31.455 -96.622 -37.777  1.00  0.00           O  
ATOM   3320  C2*   G A 157      29.930 -97.603 -36.231  1.00  0.00           C  
ATOM   3321  O2*   G A 157      29.579 -98.386 -37.380  1.00  0.00           O  
ATOM   3322  C1*   G A 157      30.157 -98.504 -35.015  1.00  0.00           C  
ATOM   3323  N9    G A 157      29.840 -97.815 -33.733  1.00  0.00           N  
ATOM   3324  C8    G A 157      30.693 -97.398 -32.734  1.00  0.00           C  
ATOM   3325  N7    G A 157      30.090 -96.817 -31.725  1.00  0.00           N  
ATOM   3326  C5    G A 157      28.741 -96.851 -32.081  1.00  0.00           C  
ATOM   3327  C6    G A 157      27.601 -96.372 -31.387  1.00  0.00           C  
ATOM   3328  O6    G A 157      27.543 -95.810 -30.296  1.00  0.00           O  
ATOM   3329  N1    G A 157      26.424 -96.612 -32.109  1.00  0.00           N  
ATOM   3330  C2    G A 157      26.358 -97.233 -33.341  1.00  0.00           C  
ATOM   3331  N2    G A 157      25.138 -97.367 -33.865  1.00  0.00           N  
ATOM   3332  N3    G A 157      27.429 -97.682 -33.992  1.00  0.00           N  
ATOM   3333  C4    G A 157      28.580 -97.458 -33.304  1.00  0.00           C  
ATOM   3334  P     G A 158      31.051 -95.143 -38.276  1.00  0.00           P  
ATOM   3335  O1P   G A 158      31.731 -94.156 -37.408  1.00  0.00           O  
ATOM   3336  O2P   G A 158      31.234 -95.082 -39.744  1.00  0.00           O  
ATOM   3337  O5*   G A 158      29.468 -95.084 -37.960  1.00  0.00           O  
ATOM   3338  C5*   G A 158      28.510 -95.560 -38.915  1.00  0.00           C  
ATOM   3339  C4*   G A 158      27.094 -95.109 -38.567  1.00  0.00           C  
ATOM   3340  O4*   G A 158      26.691 -95.690 -37.322  1.00  0.00           O  
ATOM   3341  C3*   G A 158      26.940 -93.621 -38.322  1.00  0.00           C  
ATOM   3342  O3*   G A 158      26.703 -92.991 -39.586  1.00  0.00           O  
ATOM   3343  C2*   G A 158      25.643 -93.574 -37.533  1.00  0.00           C  
ATOM   3344  O2*   G A 158      24.518 -93.759 -38.399  1.00  0.00           O  
ATOM   3345  C1*   G A 158      25.823 -94.782 -36.610  1.00  0.00           C  
ATOM   3346  N9    G A 158      26.469 -94.422 -35.317  1.00  0.00           N  
ATOM   3347  C8    G A 158      27.792 -94.525 -34.946  1.00  0.00           C  
ATOM   3348  N7    G A 158      28.036 -94.118 -33.723  1.00  0.00           N  
ATOM   3349  C5    G A 158      26.786 -93.718 -33.251  1.00  0.00           C  
ATOM   3350  C6    G A 158      26.414 -93.185 -31.990  1.00  0.00           C  
ATOM   3351  O6    G A 158      27.121 -92.953 -31.013  1.00  0.00           O  
ATOM   3352  N1    G A 158      25.040 -92.916 -31.934  1.00  0.00           N  
ATOM   3353  C2    G A 158      24.143 -93.131 -32.962  1.00  0.00           C  
ATOM   3354  N2    G A 158      22.873 -92.808 -32.711  1.00  0.00           N  
ATOM   3355  N3    G A 158      24.494 -93.631 -34.145  1.00  0.00           N  
ATOM   3356  C4    G A 158      25.824 -93.899 -34.216  1.00  0.00           C  
ATOM   3357  P     G A 159      27.234 -91.496 -39.861  1.00  0.00           P  
ATOM   3358  O1P   G A 159      28.681 -91.456 -39.556  1.00  0.00           O  
ATOM   3359  O2P   G A 159      26.743 -91.066 -41.188  1.00  0.00           O  
ATOM   3360  O5*   G A 159      26.462 -90.642 -38.731  1.00  0.00           O  
ATOM   3361  C5*   G A 159      25.223 -89.983 -39.026  1.00  0.00           C  
ATOM   3362  C4*   G A 159      24.931 -88.866 -38.027  1.00  0.00           C  
ATOM   3363  O4*   G A 159      24.660 -89.422 -36.738  1.00  0.00           O  
ATOM   3364  C3*   G A 159      26.094 -87.933 -37.764  1.00  0.00           C  
ATOM   3365  O3*   G A 159      26.063 -86.918 -38.776  1.00  0.00           O  
ATOM   3366  C2*   G A 159      25.683 -87.296 -36.445  1.00  0.00           C  
ATOM   3367  O2*   G A 159      24.694 -86.284 -36.659  1.00  0.00           O  
ATOM   3368  C1*   G A 159      25.072 -88.498 -35.710  1.00  0.00           C  
ATOM   3369  N9    G A 159      26.044 -89.184 -34.814  1.00  0.00           N  
ATOM   3370  C8    G A 159      26.876 -90.249 -35.083  1.00  0.00           C  
ATOM   3371  N7    G A 159      27.618 -90.617 -34.066  1.00  0.00           N  
ATOM   3372  C5    G A 159      27.251 -89.734 -33.051  1.00  0.00           C  
ATOM   3373  C6    G A 159      27.713 -89.637 -31.714  1.00  0.00           C  
ATOM   3374  O6    G A 159      28.554 -90.323 -31.138  1.00  0.00           O  
ATOM   3375  N1    G A 159      27.074 -88.596 -31.026  1.00  0.00           N  
ATOM   3376  C2    G A 159      26.115 -87.758 -31.561  1.00  0.00           C  
ATOM   3377  N2    G A 159      25.627 -86.825 -30.740  1.00  0.00           N  
ATOM   3378  N3    G A 159      25.683 -87.849 -32.816  1.00  0.00           N  
ATOM   3379  C4    G A 159      26.292 -88.855 -33.498  1.00  0.00           C  
ATOM   3380  P     G A 160      27.408 -86.499 -39.560  1.00  0.00           P  
ATOM   3381  O1P   G A 160      28.251 -87.707 -39.709  1.00  0.00           O  
ATOM   3382  O2P   G A 160      27.022 -85.714 -40.753  1.00  0.00           O  
ATOM   3383  O5*   G A 160      28.131 -85.509 -38.513  1.00  0.00           O  
ATOM   3384  C5*   G A 160      27.712 -84.143 -38.385  1.00  0.00           C  
ATOM   3385  C4*   G A 160      28.171 -83.532 -37.066  1.00  0.00           C  
ATOM   3386  O4*   G A 160      27.667 -84.316 -35.977  1.00  0.00           O  
ATOM   3387  C3*   G A 160      29.672 -83.542 -36.839  1.00  0.00           C  
ATOM   3388  O3*   G A 160      30.211 -82.344 -37.411  1.00  0.00           O  
ATOM   3389  C2*   G A 160      29.756 -83.412 -35.329  1.00  0.00           C  
ATOM   3390  O2*   G A 160      29.490 -82.067 -34.916  1.00  0.00           O  
ATOM   3391  C1*   G A 160      28.618 -84.338 -34.895  1.00  0.00           C  
ATOM   3392  N9    G A 160      29.083 -85.738 -34.685  1.00  0.00           N  
ATOM   3393  C8    G A 160      29.092 -86.794 -35.570  1.00  0.00           C  
ATOM   3394  N7    G A 160      29.572 -87.906 -35.067  1.00  0.00           N  
ATOM   3395  C5    G A 160      29.904 -87.562 -33.757  1.00  0.00           C  
ATOM   3396  C6    G A 160      30.466 -88.350 -32.721  1.00  0.00           C  
ATOM   3397  O6    G A 160      30.793 -89.534 -32.744  1.00  0.00           O  
ATOM   3398  N1    G A 160      30.639 -87.604 -31.547  1.00  0.00           N  
ATOM   3399  C2    G A 160      30.312 -86.270 -31.395  1.00  0.00           C  
ATOM   3400  N2    G A 160      30.555 -85.739 -30.195  1.00  0.00           N  
ATOM   3401  N3    G A 160      29.785 -85.532 -32.369  1.00  0.00           N  
ATOM   3402  C4    G A 160      29.609 -86.241 -33.515  1.00  0.00           C  
ATOM   3403  P     U A 161      30.898 -82.153 -38.995  1.00  0.00           P  
ATOM   3404  O1P   U A 161      30.362 -82.913 -40.271  1.00  0.00           O  
ATOM   3405  O2P   U A 161      30.508 -80.554 -39.285  1.00  0.00           O  
ATOM   3406  O5*   U A 161      32.409 -82.165 -39.028  1.00  0.00           O  
ATOM   3407  C5*   U A 161      33.272 -83.234 -39.445  1.00  0.00           C  
ATOM   3408  C4*   U A 161      34.595 -83.224 -38.683  1.00  0.00           C  
ATOM   3409  O4*   U A 161      35.171 -81.911 -38.748  1.00  0.00           O  
ATOM   3410  C3*   U A 161      34.485 -83.487 -37.192  1.00  0.00           C  
ATOM   3411  O3*   U A 161      34.563 -84.905 -36.990  1.00  0.00           O  
ATOM   3412  C2*   U A 161      35.779 -82.875 -36.678  1.00  0.00           C  
ATOM   3413  O2*   U A 161      36.893 -83.722 -36.987  1.00  0.00           O  
ATOM   3414  C1*   U A 161      35.838 -81.593 -37.508  1.00  0.00           C  
ATOM   3415  N1    U A 161      35.111 -80.468 -36.856  1.00  0.00           N  
ATOM   3416  C2    U A 161      35.831 -79.671 -35.999  1.00  0.00           C  
ATOM   3417  O2    U A 161      37.014 -79.851 -35.762  1.00  0.00           O  
ATOM   3418  N3    U A 161      35.125 -78.638 -35.415  1.00  0.00           N  
ATOM   3419  C4    U A 161      33.791 -78.344 -35.611  1.00  0.00           C  
ATOM   3420  O4    U A 161      33.267 -77.391 -35.030  1.00  0.00           O  
ATOM   3421  C5    U A 161      33.120 -79.236 -36.526  1.00  0.00           C  
ATOM   3422  C6    U A 161      33.783 -80.249 -37.109  1.00  0.00           C  
ATOM   3423  P     U A 162      33.916 -85.590 -35.681  1.00  0.00           P  
ATOM   3424  O1P   U A 162      32.567 -85.015 -35.475  1.00  0.00           O  
ATOM   3425  O2P   U A 162      34.084 -87.055 -35.791  1.00  0.00           O  
ATOM   3426  O5*   U A 162      34.873 -85.058 -34.494  1.00  0.00           O  
ATOM   3427  C5*   U A 162      36.231 -85.506 -34.396  1.00  0.00           C  
ATOM   3428  C4*   U A 162      37.086 -84.558 -33.561  1.00  0.00           C  
ATOM   3429  O4*   U A 162      36.929 -83.220 -34.046  1.00  0.00           O  
ATOM   3430  C3*   U A 162      36.689 -84.441 -32.102  1.00  0.00           C  
ATOM   3431  O3*   U A 162      37.352 -85.499 -31.394  1.00  0.00           O  
ATOM   3432  C2*   U A 162      37.351 -83.126 -31.712  1.00  0.00           C  
ATOM   3433  O2*   U A 162      38.753 -83.306 -31.488  1.00  0.00           O  
ATOM   3434  C1*   U A 162      37.108 -82.279 -32.969  1.00  0.00           C  
ATOM   3435  N1    U A 162      35.893 -81.425 -32.856  1.00  0.00           N  
ATOM   3436  C2    U A 162      36.029 -80.226 -32.199  1.00  0.00           C  
ATOM   3437  O2    U A 162      37.086 -79.850 -31.719  1.00  0.00           O  
ATOM   3438  N3    U A 162      34.883 -79.462 -32.114  1.00  0.00           N  
ATOM   3439  C4    U A 162      33.641 -79.789 -32.619  1.00  0.00           C  
ATOM   3440  O4    U A 162      32.685 -79.022 -32.481  1.00  0.00           O  
ATOM   3441  C5    U A 162      33.596 -81.066 -33.291  1.00  0.00           C  
ATOM   3442  C6    U A 162      34.697 -81.830 -33.388  1.00  0.00           C  
ATOM   3443  P     C A 163      36.985 -85.636 -29.768  1.00  0.00           P  
ATOM   3444  O1P   C A 163      35.540 -85.361 -29.598  1.00  0.00           O  
ATOM   3445  O2P   C A 163      37.519 -86.985 -29.469  1.00  0.00           O  
ATOM   3446  O5*   C A 163      37.806 -84.563 -28.887  1.00  0.00           O  
ATOM   3447  C5*   C A 163      39.239 -84.539 -28.907  1.00  0.00           C  
ATOM   3448  C4*   C A 163      39.786 -83.254 -28.290  1.00  0.00           C  
ATOM   3449  O4*   C A 163      39.183 -82.128 -28.943  1.00  0.00           O  
ATOM   3450  C3*   C A 163      39.439 -83.047 -26.826  1.00  0.00           C  
ATOM   3451  O3*   C A 163      40.489 -83.635 -26.046  1.00  0.00           O  
ATOM   3452  C2*   C A 163      39.551 -81.539 -26.684  1.00  0.00           C  
ATOM   3453  O2*   C A 163      40.924 -81.140 -26.617  1.00  0.00           O  
ATOM   3454  C1*   C A 163      38.918 -81.077 -27.995  1.00  0.00           C  
ATOM   3455  N1    C A 163      37.442 -80.906 -27.886  1.00  0.00           N  
ATOM   3456  C2    C A 163      36.965 -79.727 -27.321  1.00  0.00           C  
ATOM   3457  O2    C A 163      37.779 -78.878 -26.937  1.00  0.00           O  
ATOM   3458  N3    C A 163      35.623 -79.552 -27.212  1.00  0.00           N  
ATOM   3459  C4    C A 163      34.775 -80.495 -27.640  1.00  0.00           C  
ATOM   3460  N4    C A 163      33.475 -80.276 -27.512  1.00  0.00           N  
ATOM   3461  C5    C A 163      35.245 -81.715 -28.225  1.00  0.00           C  
ATOM   3462  C6    C A 163      36.589 -81.871 -28.324  1.00  0.00           C  
ATOM   3463  P     A A 164      41.094 -84.076 -24.643  1.00  0.00           P  
ATOM   3464  O1P   A A 164      39.861 -84.729 -25.159  1.00  0.00           O  
ATOM   3465  O2P   A A 164      42.122 -84.901 -23.962  1.00  0.00           O  
ATOM   3466  O5*   A A 164      40.642 -82.906 -23.659  1.00  0.00           O  
ATOM   3467  C5*   A A 164      41.600 -81.961 -23.138  1.00  0.00           C  
ATOM   3468  C4*   A A 164      40.891 -80.725 -22.633  1.00  0.00           C  
ATOM   3469  O4*   A A 164      40.180 -80.103 -23.736  1.00  0.00           O  
ATOM   3470  C3*   A A 164      39.817 -80.963 -21.580  1.00  0.00           C  
ATOM   3471  O3*   A A 164      40.364 -81.056 -20.268  1.00  0.00           O  
ATOM   3472  C2*   A A 164      38.910 -79.756 -21.764  1.00  0.00           C  
ATOM   3473  O2*   A A 164      39.421 -78.575 -21.180  1.00  0.00           O  
ATOM   3474  C1*   A A 164      38.927 -79.615 -23.287  1.00  0.00           C  
ATOM   3475  N9    A A 164      37.863 -80.440 -23.924  1.00  0.00           N  
ATOM   3476  C8    A A 164      37.969 -81.672 -24.532  1.00  0.00           C  
ATOM   3477  N7    A A 164      36.845 -82.129 -24.993  1.00  0.00           N  
ATOM   3478  C5    A A 164      35.925 -81.141 -24.675  1.00  0.00           C  
ATOM   3479  C6    A A 164      34.543 -81.026 -24.896  1.00  0.00           C  
ATOM   3480  N6    A A 164      33.815 -81.962 -25.522  1.00  0.00           N  
ATOM   3481  N1    A A 164      33.934 -79.912 -24.450  1.00  0.00           N  
ATOM   3482  C2    A A 164      34.663 -78.987 -23.829  1.00  0.00           C  
ATOM   3483  N3    A A 164      35.952 -78.983 -23.566  1.00  0.00           N  
ATOM   3484  C4    A A 164      36.537 -80.110 -24.023  1.00  0.00           C  
ATOM   3485  P     G A 165      39.500 -81.727 -19.087  1.00  0.00           P  
ATOM   3486  O1P   G A 165      38.867 -82.971 -19.592  1.00  0.00           O  
ATOM   3487  O2P   G A 165      40.379 -81.785 -17.889  1.00  0.00           O  
ATOM   3488  O5*   G A 165      38.355 -80.658 -18.802  1.00  0.00           O  
ATOM   3489  C5*   G A 165      38.669 -79.398 -18.194  1.00  0.00           C  
ATOM   3490  C4*   G A 165      37.403 -78.701 -17.774  1.00  0.00           C  
ATOM   3491  O4*   G A 165      36.642 -78.322 -18.951  1.00  0.00           O  
ATOM   3492  C3*   G A 165      36.431 -79.556 -16.983  1.00  0.00           C  
ATOM   3493  O3*   G A 165      36.785 -79.693 -15.618  1.00  0.00           O  
ATOM   3494  C2*   G A 165      35.121 -78.823 -17.208  1.00  0.00           C  
ATOM   3495  O2*   G A 165      35.007 -77.647 -16.430  1.00  0.00           O  
ATOM   3496  C1*   G A 165      35.252 -78.462 -18.688  1.00  0.00           C  
ATOM   3497  N9    G A 165      34.710 -79.539 -19.563  1.00  0.00           N  
ATOM   3498  C8    G A 165      35.366 -80.605 -20.139  1.00  0.00           C  
ATOM   3499  N7    G A 165      34.592 -81.380 -20.862  1.00  0.00           N  
ATOM   3500  C5    G A 165      33.335 -80.784 -20.756  1.00  0.00           C  
ATOM   3501  C6    G A 165      32.093 -81.168 -21.322  1.00  0.00           C  
ATOM   3502  O6    G A 165      31.840 -82.127 -22.047  1.00  0.00           O  
ATOM   3503  N1    G A 165      31.070 -80.281 -20.959  1.00  0.00           N  
ATOM   3504  C2    G A 165      31.227 -79.170 -20.154  1.00  0.00           C  
ATOM   3505  N2    G A 165      30.126 -78.451 -19.925  1.00  0.00           N  
ATOM   3506  N3    G A 165      32.393 -78.812 -19.622  1.00  0.00           N  
ATOM   3507  C4    G A 165      33.398 -79.661 -19.966  1.00  0.00           C  
ATOM   3508  P     A A 166      37.347 -81.123 -15.513  1.00  0.00           P  
ATOM   3509  O1P   A A 166      38.720 -81.242 -16.081  1.00  0.00           O  
ATOM   3510  O2P   A A 166      37.542 -81.343 -13.899  1.00  0.00           O  
ATOM   3511  O5*   A A 166      36.193 -83.035 -16.535  1.00  0.00           O  
ATOM   3512  C5*   A A 166      35.789 -84.235 -18.079  1.00  0.00           C  
ATOM   3513  C4*   A A 166      34.665 -85.231 -17.878  1.00  0.00           C  
ATOM   3514  O4*   A A 166      34.992 -86.087 -16.745  1.00  0.00           O  
ATOM   3515  C3*   A A 166      33.306 -84.636 -17.509  1.00  0.00           C  
ATOM   3516  O3*   A A 166      32.602 -84.229 -18.641  1.00  0.00           O  
ATOM   3517  C2*   A A 166      32.633 -85.799 -16.784  1.00  0.00           C  
ATOM   3518  O2*   A A 166      32.180 -86.774 -17.708  1.00  0.00           O  
ATOM   3519  C1*   A A 166      33.810 -86.414 -16.032  1.00  0.00           C  
ATOM   3520  N9    A A 166      33.958 -85.910 -14.638  1.00  0.00           N  
ATOM   3521  C8    A A 166      34.888 -85.033 -14.127  1.00  0.00           C  
ATOM   3522  N7    A A 166      34.746 -84.794 -12.860  1.00  0.00           N  
ATOM   3523  C5    A A 166      33.649 -85.559 -12.495  1.00  0.00           C  
ATOM   3524  C6    A A 166      32.985 -85.742 -11.271  1.00  0.00           C  
ATOM   3525  N6    A A 166      33.354 -85.135 -10.133  1.00  0.00           N  
ATOM   3526  N1    A A 166      31.928 -86.574 -11.257  1.00  0.00           N  
ATOM   3527  C2    A A 166      31.567 -87.173 -12.390  1.00  0.00           C  
ATOM   3528  N3    A A 166      32.106 -87.080 -13.587  1.00  0.00           N  
ATOM   3529  C4    A A 166      33.163 -86.241 -13.573  1.00  0.00           C  
ATOM   3530  P     U A 167      31.873 -84.938 -20.127  1.00  0.00           P  
ATOM   3531  O1P   U A 167      32.877 -86.062 -20.490  1.00  0.00           O  
ATOM   3532  O2P   U A 167      30.557 -85.526 -19.697  1.00  0.00           O  
ATOM   3533  O5*   U A 167      31.548 -84.733 -21.630  1.00  0.00           O  
ATOM   3534  C5*   U A 167      30.554 -85.993 -22.255  1.00  0.00           C  
ATOM   3535  C4*   U A 167      29.191 -86.096 -22.938  1.00  0.00           C  
ATOM   3536  O4*   U A 167      29.328 -85.820 -24.328  1.00  0.00           O  
ATOM   3537  C3*   U A 167      28.570 -87.477 -22.937  1.00  0.00           C  
ATOM   3538  O3*   U A 167      27.856 -87.633 -21.702  1.00  0.00           O  
ATOM   3539  C2*   U A 167      27.542 -87.371 -24.063  1.00  0.00           C  
ATOM   3540  O2*   U A 167      26.321 -86.796 -23.580  1.00  0.00           O  
ATOM   3541  C1*   U A 167      28.232 -86.412 -25.048  1.00  0.00           C  
ATOM   3542  N1    U A 167      28.777 -87.119 -26.241  1.00  0.00           N  
ATOM   3543  C2    U A 167      28.844 -86.407 -27.414  1.00  0.00           C  
ATOM   3544  O2    U A 167      28.482 -85.246 -27.506  1.00  0.00           O  
ATOM   3545  N3    U A 167      29.355 -87.094 -28.497  1.00  0.00           N  
ATOM   3546  C4    U A 167      29.792 -88.403 -28.505  1.00  0.00           C  
ATOM   3547  O4    U A 167      30.230 -88.912 -29.539  1.00  0.00           O  
ATOM   3548  C5    U A 167      29.682 -89.068 -27.228  1.00  0.00           C  
ATOM   3549  C6    U A 167      29.189 -88.423 -26.158  1.00  0.00           C  
ATOM   3550  P     C A 168      27.345 -89.088 -21.231  1.00  0.00           P  
ATOM   3551  O1P   C A 168      28.391 -90.079 -21.572  1.00  0.00           O  
ATOM   3552  O2P   C A 168      26.861 -88.979 -19.836  1.00  0.00           O  
ATOM   3553  O5*   C A 168      26.075 -89.354 -22.188  1.00  0.00           O  
ATOM   3554  C5*   C A 168      24.802 -88.760 -21.899  1.00  0.00           C  
ATOM   3555  C4*   C A 168      23.826 -88.915 -23.061  1.00  0.00           C  
ATOM   3556  O4*   C A 168      24.370 -88.296 -24.234  1.00  0.00           O  
ATOM   3557  C3*   C A 168      23.580 -90.340 -23.514  1.00  0.00           C  
ATOM   3558  O3*   C A 168      22.537 -90.886 -22.693  1.00  0.00           O  
ATOM   3559  C2*   C A 168      23.011 -90.119 -24.906  1.00  0.00           C  
ATOM   3560  O2*   C A 168      21.641 -89.707 -24.840  1.00  0.00           O  
ATOM   3561  C1*   C A 168      23.897 -88.975 -25.414  1.00  0.00           C  
ATOM   3562  N1    C A 168      25.067 -89.463 -26.196  1.00  0.00           N  
ATOM   3563  C2    C A 168      25.127 -89.137 -27.548  1.00  0.00           C  
ATOM   3564  O2    C A 168      24.214 -88.462 -28.039  1.00  0.00           O  
ATOM   3565  N3    C A 168      26.185 -89.572 -28.278  1.00  0.00           N  
ATOM   3566  C4    C A 168      27.154 -90.301 -27.708  1.00  0.00           C  
ATOM   3567  N4    C A 168      28.165 -90.701 -28.464  1.00  0.00           N  
ATOM   3568  C5    C A 168      27.112 -90.646 -26.319  1.00  0.00           C  
ATOM   3569  C6    C A 168      26.046 -90.203 -25.607  1.00  0.00           C  
ATOM   3570  P     C A 169      22.254 -92.474 -22.667  1.00  0.00           P  
ATOM   3571  O1P   C A 169      23.557 -93.177 -22.641  1.00  0.00           O  
ATOM   3572  O2P   C A 169      21.244 -92.749 -21.620  1.00  0.00           O  
ATOM   3573  O5*   C A 169      21.577 -92.736 -24.106  1.00  0.00           O  
ATOM   3574  C5*   C A 169      20.235 -92.307 -24.377  1.00  0.00           C  
ATOM   3575  C4*   C A 169      19.921 -92.335 -25.869  1.00  0.00           C  
ATOM   3576  O4*   C A 169      20.854 -91.505 -26.570  1.00  0.00           O  
ATOM   3577  C3*   C A 169      20.086 -93.687 -26.540  1.00  0.00           C  
ATOM   3578  O3*   C A 169      18.854 -94.404 -26.384  1.00  0.00           O  
ATOM   3579  C2*   C A 169      20.210 -93.283 -28.000  1.00  0.00           C  
ATOM   3580  O2*   C A 169      18.934 -92.929 -28.541  1.00  0.00           O  
ATOM   3581  C1*   C A 169      21.109 -92.048 -27.884  1.00  0.00           C  
ATOM   3582  N1    C A 169      22.557 -92.380 -27.996  1.00  0.00           N  
ATOM   3583  C2    C A 169      23.188 -92.132 -29.212  1.00  0.00           C  
ATOM   3584  O2    C A 169      22.526 -91.651 -30.139  1.00  0.00           O  
ATOM   3585  N3    C A 169      24.507 -92.428 -29.335  1.00  0.00           N  
ATOM   3586  C4    C A 169      25.188 -92.948 -28.306  1.00  0.00           C  
ATOM   3587  N4    C A 169      26.473 -93.218 -28.476  1.00  0.00           N  
ATOM   3588  C5    C A 169      24.558 -93.210 -27.047  1.00  0.00           C  
ATOM   3589  C6    C A 169      23.239 -92.908 -26.945  1.00  0.00           C  
ATOM   3590  P     C A 170      18.852 -96.012 -26.255  1.00  0.00           P  
ATOM   3591  O1P   C A 170      20.029 -96.415 -25.454  1.00  0.00           O  
ATOM   3592  O2P   C A 170      17.495 -96.441 -25.846  1.00  0.00           O  
ATOM   3593  O5*   C A 170      19.098 -96.487 -27.777  1.00  0.00           O  
ATOM   3594  C5*   C A 170      18.094 -96.285 -28.780  1.00  0.00           C  
ATOM   3595  C4*   C A 170      18.680 -96.346 -30.188  1.00  0.00           C  
ATOM   3596  O4*   C A 170      19.760 -95.409 -30.297  1.00  0.00           O  
ATOM   3597  C3*   C A 170      19.324 -97.670 -30.561  1.00  0.00           C  
ATOM   3598  O3*   C A 170      18.300 -98.509 -31.115  1.00  0.00           O  
ATOM   3599  C2*   C A 170      20.242 -97.256 -31.700  1.00  0.00           C  
ATOM   3600  O2*   C A 170      19.497 -97.046 -32.903  1.00  0.00           O  
ATOM   3601  C1*   C A 170      20.785 -95.928 -31.167  1.00  0.00           C  
ATOM   3602  N1    C A 170      22.042 -96.095 -30.386  1.00  0.00           N  
ATOM   3603  C2    C A 170      23.247 -96.071 -31.082  1.00  0.00           C  
ATOM   3604  O2    C A 170      23.224 -95.913 -32.308  1.00  0.00           O  
ATOM   3605  N3    C A 170      24.405 -96.222 -30.389  1.00  0.00           N  
ATOM   3606  C4    C A 170      24.387 -96.390 -29.060  1.00  0.00           C  
ATOM   3607  N4    C A 170      25.543 -96.532 -28.430  1.00  0.00           N  
ATOM   3608  C5    C A 170      23.158 -96.418 -28.325  1.00  0.00           C  
ATOM   3609  C6    C A 170      22.013 -96.266 -29.037  1.00  0.00           C  
ATOM   3610  P     U A 171      18.455-100.114 -31.105  1.00  0.00           P  
ATOM   3611  O1P   U A 171      18.960-100.522 -29.776  1.00  0.00           O  
ATOM   3612  O2P   U A 171      17.204-100.705 -31.633  1.00  0.00           O  
ATOM   3613  O5*   U A 171      19.628-100.361 -32.183  1.00  0.00           O  
ATOM   3614  C5*   U A 171      19.365-100.293 -33.592  1.00  0.00           C  
ATOM   3615  C4*   U A 171      20.613-100.604 -34.413  1.00  0.00           C  
ATOM   3616  O4*   U A 171      21.643 -99.664 -34.086  1.00  0.00           O  
ATOM   3617  C3*   U A 171      21.246-101.954 -34.124  1.00  0.00           C  
ATOM   3618  O3*   U A 171      20.647-102.903 -35.018  1.00  0.00           O  
ATOM   3619  C2*   U A 171      22.684-101.737 -34.572  1.00  0.00           C  
ATOM   3620  O2*   U A 171      22.794-101.827 -35.998  1.00  0.00           O  
ATOM   3621  C1*   U A 171      22.933-100.300 -34.101  1.00  0.00           C  
ATOM   3622  N1    U A 171      23.518-100.233 -32.733  1.00  0.00           N  
ATOM   3623  C2    U A 171      24.889-100.216 -32.638  1.00  0.00           C  
ATOM   3624  O2    U A 171      25.621-100.253 -33.613  1.00  0.00           O  
ATOM   3625  N3    U A 171      25.394-100.153 -31.355  1.00  0.00           N  
ATOM   3626  C4    U A 171      24.661-100.108 -30.187  1.00  0.00           C  
ATOM   3627  O4    U A 171      25.227-100.053 -29.093  1.00  0.00           O  
ATOM   3628  C5    U A 171      23.232-100.131 -30.387  1.00  0.00           C  
ATOM   3629  C6    U A 171      22.713-100.191 -31.625  1.00  0.00           C  
ATOM   3630  P     A A 172      20.910-104.484 -34.846  1.00  0.00           P  
ATOM   3631  O1P   A A 172      20.820-104.814 -33.406  1.00  0.00           O  
ATOM   3632  O2P   A A 172      20.061-105.204 -35.825  1.00  0.00           O  
ATOM   3633  O5*   A A 172      22.448-104.634 -35.307  1.00  0.00           O  
ATOM   3634  C5*   A A 172      23.290-105.638 -34.728  1.00  0.00           C  
ATOM   3635  C4*   A A 172      24.753-105.205 -34.714  1.00  0.00           C  
ATOM   3636  O4*   A A 172      24.893-104.029 -33.923  1.00  0.00           O  
ATOM   3637  C3*   A A 172      25.698-106.175 -34.040  1.00  0.00           C  
ATOM   3638  O3*   A A 172      26.121-107.120 -35.038  1.00  0.00           O  
ATOM   3639  C2*   A A 172      26.897-105.293 -33.696  1.00  0.00           C  
ATOM   3640  O2*   A A 172      27.813-105.221 -34.795  1.00  0.00           O  
ATOM   3641  C1*   A A 172      26.246-103.922 -33.450  1.00  0.00           C  
ATOM   3642  N9    A A 172      26.218-103.572 -32.002  1.00  0.00           N  
ATOM   3643  C8    A A 172      25.133-103.404 -31.172  1.00  0.00           C  
ATOM   3644  N7    A A 172      25.447-103.098 -29.950  1.00  0.00           N  
ATOM   3645  C5    A A 172      26.834-103.058 -29.961  1.00  0.00           C  
ATOM   3646  C6    A A 172      27.781-102.787 -28.961  1.00  0.00           C  
ATOM   3647  N6    A A 172      27.455-102.490 -27.694  1.00  0.00           N  
ATOM   3648  N1    A A 172      29.080-102.830 -29.309  1.00  0.00           N  
ATOM   3649  C2    A A 172      29.397-103.126 -30.568  1.00  0.00           C  
ATOM   3650  N3    A A 172      28.605-103.397 -31.583  1.00  0.00           N  
ATOM   3651  C4    A A 172      27.310-103.346 -31.207  1.00  0.00           C  
ATOM   3652  P     G A 173      27.460-108.855 -36.319  1.00  0.00           P  
ATOM   3653  O1P   G A 173      28.733-108.767 -35.892  1.00  0.00           O  
ATOM   3654  O2P   G A 173      26.990-110.163 -35.899  1.00  0.00           O  
ATOM   3655  O5*   G A 173      27.470-108.752 -38.136  1.00  0.00           O  
ATOM   3656  C5*   G A 173      28.597-109.508 -38.618  1.00  0.00           C  
ATOM   3657  C4*   G A 173      28.522-109.645 -40.125  1.00  0.00           C  
ATOM   3658  O4*   G A 173      27.387-110.493 -40.466  1.00  0.00           O  
ATOM   3659  C3*   G A 173      28.261-108.352 -40.900  1.00  0.00           C  
ATOM   3660  O3*   G A 173      29.440-107.646 -41.127  1.00  0.00           O  
ATOM   3661  C2*   G A 173      27.629-108.874 -42.189  1.00  0.00           C  
ATOM   3662  O2*   G A 173      28.615-109.425 -43.045  1.00  0.00           O  
ATOM   3663  C1*   G A 173      26.792-110.039 -41.671  1.00  0.00           C  
ATOM   3664  N9    G A 173      25.378-109.675 -41.377  1.00  0.00           N  
ATOM   3665  C8    G A 173      24.760-109.497 -40.158  1.00  0.00           C  
ATOM   3666  N7    G A 173      23.491-109.176 -40.245  1.00  0.00           N  
ATOM   3667  C5    G A 173      23.252-109.139 -41.619  1.00  0.00           C  
ATOM   3668  C6    G A 173      22.060-108.849 -42.331  1.00  0.00           C  
ATOM   3669  O6    G A 173      20.951-108.560 -41.890  1.00  0.00           O  
ATOM   3670  N1    G A 173      22.261-108.924 -43.716  1.00  0.00           N  
ATOM   3671  C2    G A 173      23.456-109.237 -44.332  1.00  0.00           C  
ATOM   3672  N2    G A 173      23.442-109.256 -45.667  1.00  0.00           N  
ATOM   3673  N3    G A 173      24.574-109.509 -43.663  1.00  0.00           N  
ATOM   3674  C4    G A 173      24.397-109.442 -42.317  1.00  0.00           C  
ATOM   3675  P     G A 174      29.865-106.474 -41.517  1.00  0.00           P  
ATOM   3676  O1P   G A 174      28.735-105.810 -40.830  1.00  0.00           O  
ATOM   3677  O2P   G A 174      31.216-106.113 -41.032  1.00  0.00           O  
ATOM   3678  O5*   G A 174      29.769-106.212 -43.094  1.00  0.00           O  
ATOM   3679  C5*   G A 174      30.725-106.844 -43.965  1.00  0.00           C  
ATOM   3680  C4*   G A 174      30.373-106.561 -45.412  1.00  0.00           C  
ATOM   3681  O4*   G A 174      29.129-107.246 -45.737  1.00  0.00           O  
ATOM   3682  C3*   G A 174      30.088-105.098 -45.755  1.00  0.00           C  
ATOM   3683  O3*   G A 174      31.263-104.396 -46.012  1.00  0.00           O  
ATOM   3684  C2*   G A 174      29.197-105.226 -46.988  1.00  0.00           C  
ATOM   3685  O2*   G A 174      29.965-105.554 -48.133  1.00  0.00           O  
ATOM   3686  C1*   G A 174      28.369-106.460 -46.642  1.00  0.00           C  
ATOM   3687  N9    G A 174      27.065-106.144 -45.995  1.00  0.00           N  
ATOM   3688  C8    G A 174      26.690-106.286 -44.676  1.00  0.00           C  
ATOM   3689  N7    G A 174      25.457-105.912 -44.429  1.00  0.00           N  
ATOM   3690  C5    G A 174      24.982-105.493 -45.672  1.00  0.00           C  
ATOM   3691  C6    G A 174      23.712-104.980 -46.038  1.00  0.00           C  
ATOM   3692  O6    G A 174      22.726-104.786 -45.331  1.00  0.00           O  
ATOM   3693  N1    G A 174      23.657-104.680 -47.406  1.00  0.00           N  
ATOM   3694  C2    G A 174      24.693-104.852 -48.303  1.00  0.00           C  
ATOM   3695  N2    G A 174      24.441-104.505 -49.566  1.00  0.00           N  
ATOM   3696  N3    G A 174      25.886-105.333 -47.957  1.00  0.00           N  
ATOM   3697  C4    G A 174      25.956-105.631 -46.633  1.00  0.00           C  
ATOM   3698  P     C A 175      32.512-103.273 -45.957  1.00  0.00           P  
ATOM   3699  O1P   C A 175      32.791-102.955 -44.540  1.00  0.00           O  
ATOM   3700  O2P   C A 175      33.672-103.732 -46.755  1.00  0.00           O  
ATOM   3701  O5*   C A 175      31.829-102.014 -46.671  1.00  0.00           O  
ATOM   3702  C5*   C A 175      31.392-102.138 -48.037  1.00  0.00           C  
ATOM   3703  C4*   C A 175      30.668-100.878 -48.466  1.00  0.00           C  
ATOM   3704  O4*   C A 175      29.416-100.780 -47.728  1.00  0.00           O  
ATOM   3705  C3*   C A 175      31.381 -99.561 -48.158  1.00  0.00           C  
ATOM   3706  O3*   C A 175      32.309 -99.239 -49.145  1.00  0.00           O  
ATOM   3707  C2*   C A 175      30.218 -98.574 -48.097  1.00  0.00           C  
ATOM   3708  O2*   C A 175      29.763 -98.253 -49.401  1.00  0.00           O  
ATOM   3709  C1*   C A 175      29.130 -99.419 -47.443  1.00  0.00           C  
ATOM   3710  N1    C A 175      29.060 -99.264 -45.963  1.00  0.00           N  
ATOM   3711  C2    C A 175      28.514 -98.087 -45.459  1.00  0.00           C  
ATOM   3712  O2    C A 175      28.114 -97.227 -46.252  1.00  0.00           O  
ATOM   3713  N3    C A 175      28.441 -97.926 -44.113  1.00  0.00           N  
ATOM   3714  C4    C A 175      28.886 -98.881 -43.286  1.00  0.00           C  
ATOM   3715  N4    C A 175      28.792 -98.676 -41.981  1.00  0.00           N  
ATOM   3716  C5    C A 175      29.451-100.099 -43.785  1.00  0.00           C  
ATOM   3717  C6    C A 175      29.515-100.240 -45.132  1.00  0.00           C  
ATOM   3718  P     G A 176      33.750 -98.891 -48.946  1.00  0.00           P  
ATOM   3719  O1P   G A 176      34.112 -99.145 -47.533  1.00  0.00           O  
ATOM   3720  O2P   G A 176      34.788-100.010 -49.870  1.00  0.00           O  
ATOM   3721  O5*   G A 176      33.651 -97.315 -49.204  1.00  0.00           O  
ATOM   3722  C5*   G A 176      34.784 -96.484 -48.893  1.00  0.00           C  
ATOM   3723  C4*   G A 176      34.518 -95.058 -49.330  1.00  0.00           C  
ATOM   3724  O4*   G A 176      34.467 -95.013 -50.785  1.00  0.00           O  
ATOM   3725  C3*   G A 176      33.175 -94.468 -48.896  1.00  0.00           C  
ATOM   3726  O3*   G A 176      33.237 -93.950 -47.605  1.00  0.00           O  
ATOM   3727  C2*   G A 176      32.943 -93.390 -49.952  1.00  0.00           C  
ATOM   3728  O2*   G A 176      33.752 -92.254 -49.698  1.00  0.00           O  
ATOM   3729  C1*   G A 176      33.503 -94.060 -51.204  1.00  0.00           C  
ATOM   3730  N9    G A 176      32.474 -94.772 -52.011  1.00  0.00           N  
ATOM   3731  C8    G A 176      32.250 -96.126 -52.138  1.00  0.00           C  
ATOM   3732  N7    G A 176      31.254 -96.430 -52.935  1.00  0.00           N  
ATOM   3733  C5    G A 176      30.784 -95.190 -53.367  1.00  0.00           C  
ATOM   3734  C6    G A 176      29.718 -94.872 -54.246  1.00  0.00           C  
ATOM   3735  O6    G A 176      28.954 -95.632 -54.836  1.00  0.00           O  
ATOM   3736  N1    G A 176      29.585 -93.487 -54.410  1.00  0.00           N  
ATOM   3737  C2    G A 176      30.379 -92.533 -53.804  1.00  0.00           C  
ATOM   3738  N2    G A 176      30.090 -91.261 -54.089  1.00  0.00           N  
ATOM   3739  N3    G A 176      31.379 -92.832 -52.978  1.00  0.00           N  
ATOM   3740  C4    G A 176      31.523 -94.173 -52.809  1.00  0.00           C  
ATOM   3741  P     G A 177      33.069 -92.428 -46.627  1.00  0.00           P  
ATOM   3742  O1P   G A 177      31.780 -91.912 -46.647  1.00  0.00           O  
ATOM   3743  O2P   G A 177      33.763 -92.670 -45.170  1.00  0.00           O  
ATOM   3744  O5*   G A 177      33.803 -91.143 -47.231  1.00  0.00           O  
ATOM   3745  C5*   G A 177      35.184 -90.923 -46.928  1.00  0.00           C  
ATOM   3746  C4*   G A 177      35.742 -89.717 -47.676  1.00  0.00           C  
ATOM   3747  O4*   G A 177      35.552 -89.896 -49.087  1.00  0.00           O  
ATOM   3748  C3*   G A 177      35.041 -88.403 -47.395  1.00  0.00           C  
ATOM   3749  O3*   G A 177      35.668 -87.817 -46.245  1.00  0.00           O  
ATOM   3750  C2*   G A 177      35.435 -87.580 -48.611  1.00  0.00           C  
ATOM   3751  O2*   G A 177      36.789 -87.129 -48.504  1.00  0.00           O  
ATOM   3752  C1*   G A 177      35.299 -88.625 -49.720  1.00  0.00           C  
ATOM   3753  N9    G A 177      33.932 -88.654 -50.312  1.00  0.00           N  
ATOM   3754  C8    G A 177      32.973 -89.641 -50.240  1.00  0.00           C  
ATOM   3755  N7    G A 177      31.863 -89.353 -50.877  1.00  0.00           N  
ATOM   3756  C5    G A 177      32.105 -88.086 -51.408  1.00  0.00           C  
ATOM   3757  C6    G A 177      31.272 -87.253 -52.198  1.00  0.00           C  
ATOM   3758  O6    G A 177      30.130 -87.464 -52.599  1.00  0.00           O  
ATOM   3759  N1    G A 177      31.911 -86.049 -52.521  1.00  0.00           N  
ATOM   3760  C2    G A 177      33.189 -85.695 -52.131  1.00  0.00           C  
ATOM   3761  N2    G A 177      33.618 -84.500 -52.542  1.00  0.00           N  
ATOM   3762  N3    G A 177      33.969 -86.478 -51.390  1.00  0.00           N  
ATOM   3763  C4    G A 177      33.364 -87.652 -51.069  1.00  0.00           C  
ATOM   3764  P     G A 178      34.809 -86.959 -45.183  1.00  0.00           P  
ATOM   3765  O1P   G A 178      33.486 -87.600 -45.025  1.00  0.00           O  
ATOM   3766  O2P   G A 178      35.657 -86.715 -43.993  1.00  0.00           O  
ATOM   3767  O5*   G A 178      34.601 -85.557 -45.952  1.00  0.00           O  
ATOM   3768  C5*   G A 178      35.712 -84.682 -46.197  1.00  0.00           C  
ATOM   3769  C4*   G A 178      35.418 -83.700 -47.326  1.00  0.00           C  
ATOM   3770  O4*   G A 178      34.988 -84.429 -48.486  1.00  0.00           O  
ATOM   3771  C3*   G A 178      34.273 -82.738 -47.067  1.00  0.00           C  
ATOM   3772  O3*   G A 178      34.821 -81.573 -46.431  1.00  0.00           O  
ATOM   3773  C2*   G A 178      33.877 -82.341 -48.480  1.00  0.00           C  
ATOM   3774  O2*   G A 178      34.814 -81.403 -49.022  1.00  0.00           O  
ATOM   3775  C1*   G A 178      33.984 -83.684 -49.201  1.00  0.00           C  
ATOM   3776  N9    G A 178      32.707 -84.451 -49.177  1.00  0.00           N  
ATOM   3777  C8    G A 178      32.373 -85.561 -48.432  1.00  0.00           C  
ATOM   3778  N7    G A 178      31.155 -86.000 -48.646  1.00  0.00           N  
ATOM   3779  C5    G A 178      30.649 -85.119 -49.601  1.00  0.00           C  
ATOM   3780  C6    G A 178      29.377 -85.084 -50.228  1.00  0.00           C  
ATOM   3781  O6    G A 178      28.418 -85.835 -50.068  1.00  0.00           O  
ATOM   3782  N1    G A 178      29.283 -84.021 -51.136  1.00  0.00           N  
ATOM   3783  C2    G A 178      30.287 -83.110 -51.404  1.00  0.00           C  
ATOM   3784  N2    G A 178      30.000 -82.168 -52.305  1.00  0.00           N  
ATOM   3785  N3    G A 178      31.480 -83.144 -50.815  1.00  0.00           N  
ATOM   3786  C4    G A 178      31.588 -84.171 -49.931  1.00  0.00           C  
ATOM   3787  P     G A 179      34.039 -80.549 -45.588  1.00  0.00           P  
ATOM   3788  O1P   G A 179      33.244 -81.477 -44.751  1.00  0.00           O  
ATOM   3789  O2P   G A 179      34.869 -79.504 -44.945  1.00  0.00           O  
ATOM   3790  O5*   G A 179      33.037 -79.829 -46.625  1.00  0.00           O  
ATOM   3791  C5*   G A 179      33.528 -78.860 -47.560  1.00  0.00           C  
ATOM   3792  C4*   G A 179      32.459 -78.457 -48.570  1.00  0.00           C  
ATOM   3793  O4*   G A 179      32.003 -79.613 -49.285  1.00  0.00           O  
ATOM   3794  C3*   G A 179      31.186 -77.904 -47.965  1.00  0.00           C  
ATOM   3795  O3*   G A 179      31.389 -76.501 -47.752  1.00  0.00           O  
ATOM   3796  C2*   G A 179      30.208 -78.074 -49.113  1.00  0.00           C  
ATOM   3797  O2*   G A 179      30.429 -77.076 -50.118  1.00  0.00           O  
ATOM   3798  C1*   G A 179      30.607 -79.460 -49.629  1.00  0.00           C  
ATOM   3799  N9    G A 179      29.830 -80.558 -48.989  1.00  0.00           N  
ATOM   3800  C8    G A 179      30.149 -81.323 -47.888  1.00  0.00           C  
ATOM   3801  N7    G A 179      29.240 -82.217 -47.578  1.00  0.00           N  
ATOM   3802  C5    G A 179      28.250 -82.031 -48.543  1.00  0.00           C  
ATOM   3803  C6    G A 179      27.017 -82.706 -48.727  1.00  0.00           C  
ATOM   3804  O6    G A 179      26.534 -83.623 -48.067  1.00  0.00           O  
ATOM   3805  N1    G A 179      26.317 -82.200 -49.831  1.00  0.00           N  
ATOM   3806  C2    G A 179      26.751 -81.175 -50.649  1.00  0.00           C  
ATOM   3807  N2    G A 179      25.935 -80.838 -51.650  1.00  0.00           N  
ATOM   3808  N3    G A 179      27.908 -80.542 -50.474  1.00  0.00           N  
ATOM   3809  C4    G A 179      28.602 -81.022 -49.408  1.00  0.00           C  
ATOM   3810  P     C A 180      30.980 -75.818 -46.351  1.00  0.00           P  
ATOM   3811  O1P   C A 180      30.946 -76.879 -45.319  1.00  0.00           O  
ATOM   3812  O2P   C A 180      31.834 -74.622 -46.151  1.00  0.00           O  
ATOM   3813  O5*   C A 180      29.467 -75.329 -46.622  1.00  0.00           O  
ATOM   3814  C5*   C A 180      29.180 -74.345 -47.626  1.00  0.00           C  
ATOM   3815  C4*   C A 180      27.830 -74.603 -48.292  1.00  0.00           C  
ATOM   3816  O4*   C A 180      27.797 -75.943 -48.779  1.00  0.00           O  
ATOM   3817  C3*   C A 180      26.630 -74.549 -47.368  1.00  0.00           C  
ATOM   3818  O3*   C A 180      26.187 -73.185 -47.311  1.00  0.00           O  
ATOM   3819  C2*   C A 180      25.582 -75.344 -48.143  1.00  0.00           C  
ATOM   3820  O2*   C A 180      24.917 -74.510 -49.097  1.00  0.00           O  
ATOM   3821  C1*   C A 180      26.436 -76.404 -48.859  1.00  0.00           C  
ATOM   3822  N1    C A 180      26.346 -77.732 -48.191  1.00  0.00           N  
ATOM   3823  C2    C A 180      25.326 -78.591 -48.589  1.00  0.00           C  
ATOM   3824  O2    C A 180      24.544 -78.220 -49.472  1.00  0.00           O  
ATOM   3825  N3    C A 180      25.226 -79.807 -47.992  1.00  0.00           N  
ATOM   3826  C4    C A 180      26.093 -80.172 -47.039  1.00  0.00           C  
ATOM   3827  N4    C A 180      25.953 -81.368 -46.488  1.00  0.00           N  
ATOM   3828  C5    C A 180      27.150 -79.303 -46.615  1.00  0.00           C  
ATOM   3829  C6    C A 180      27.231 -78.093 -47.223  1.00  0.00           C  
ATOM   3830  P     C A 181      25.443 -72.778 -46.218  1.00  0.00           P  
ATOM   3831  O1P   C A 181      25.417 -71.541 -45.490  1.00  0.00           O  
ATOM   3832  O2P   C A 181      23.968 -73.003 -46.756  1.00  0.00           O  
ATOM   3833  O5*   C A 181      25.692 -74.168 -45.067  1.00  0.00           O  
ATOM   3834  C5*   C A 181      26.473 -74.528 -43.724  1.00  0.00           C  
ATOM   3835  C4*   C A 181      26.901 -73.127 -43.292  1.00  0.00           C  
ATOM   3836  O4*   C A 181      27.502 -73.203 -41.988  1.00  0.00           O  
ATOM   3837  C3*   C A 181      27.965 -72.482 -44.179  1.00  0.00           C  
ATOM   3838  O3*   C A 181      27.843 -71.060 -44.015  1.00  0.00           O  
ATOM   3839  C2*   C A 181      29.259 -72.901 -43.504  1.00  0.00           C  
ATOM   3840  O2*   C A 181      30.328 -72.012 -43.842  1.00  0.00           O  
ATOM   3841  C1*   C A 181      28.858 -72.751 -42.041  1.00  0.00           C  
ATOM   3842  N1    C A 181      29.683 -73.590 -41.128  1.00  0.00           N  
ATOM   3843  C2    C A 181      30.516 -72.939 -40.223  1.00  0.00           C  
ATOM   3844  O2    C A 181      30.536 -71.702 -40.214  1.00  0.00           O  
ATOM   3845  N3    C A 181      31.277 -73.685 -39.382  1.00  0.00           N  
ATOM   3846  C4    C A 181      31.226 -75.023 -39.422  1.00  0.00           C  
ATOM   3847  N4    C A 181      31.987 -75.705 -38.581  1.00  0.00           N  
ATOM   3848  C5    C A 181      30.376 -75.712 -40.345  1.00  0.00           C  
ATOM   3849  C6    C A 181      29.625 -74.948 -41.177  1.00  0.00           C  
ATOM   3850  P     C A 182      29.050 -68.567 -43.792  1.00  0.00           P  
ATOM   3851  O1P   C A 182      29.267 -68.708 -42.821  1.00  0.00           O  
ATOM   3852  O2P   C A 182      30.057 -68.423 -44.369  1.00  0.00           O  
ATOM   3853  O5*   C A 182      28.209 -67.197 -43.669  1.00  0.00           O  
ATOM   3854  C5*   C A 182      28.880 -65.933 -43.603  1.00  0.00           C  
ATOM   3855  C4*   C A 182      27.903 -64.761 -43.684  1.00  0.00           C  
ATOM   3856  O4*   C A 182      27.084 -64.898 -44.854  1.00  0.00           O  
ATOM   3857  C3*   C A 182      26.888 -64.685 -42.561  1.00  0.00           C  
ATOM   3858  O3*   C A 182      27.490 -63.969 -41.474  1.00  0.00           O  
ATOM   3859  C2*   C A 182      25.826 -63.789 -43.179  1.00  0.00           C  
ATOM   3860  O2*   C A 182      26.255 -62.422 -43.196  1.00  0.00           O  
ATOM   3861  C1*   C A 182      25.769 -64.356 -44.600  1.00  0.00           C  
ATOM   3862  N1    C A 182      24.763 -65.446 -44.733  1.00  0.00           N  
ATOM   3863  C2    C A 182      23.418 -65.088 -44.769  1.00  0.00           C  
ATOM   3864  O2    C A 182      23.118 -63.891 -44.690  1.00  0.00           O  
ATOM   3865  N3    C A 182      22.485 -66.067 -44.889  1.00  0.00           N  
ATOM   3866  C4    C A 182      22.851 -67.352 -44.972  1.00  0.00           C  
ATOM   3867  N4    C A 182      21.903 -68.269 -45.089  1.00  0.00           N  
ATOM   3868  C5    C A 182      24.229 -67.742 -44.938  1.00  0.00           C  
ATOM   3869  C6    C A 182      25.146 -66.749 -44.816  1.00  0.00           C  
ATOM   3870  P     G A 183      26.806 -62.355 -40.540  1.00  0.00           P  
ATOM   3871  O1P   G A 183      26.933 -61.567 -41.416  1.00  0.00           O  
ATOM   3872  O2P   G A 183      25.627 -62.806 -40.056  1.00  0.00           O  
ATOM   3873  O5*   G A 183      27.315 -61.312 -39.235  1.00  0.00           O  
ATOM   3874  C5*   G A 183      28.870 -61.094 -37.883  1.00  0.00           C  
ATOM   3875  C4*   G A 183      28.956 -62.112 -36.750  1.00  0.00           C  
ATOM   3876  O4*   G A 183      28.409 -61.554 -35.558  1.00  0.00           O  
ATOM   3877  C3*   G A 183      28.121 -63.358 -36.945  1.00  0.00           C  
ATOM   3878  O3*   G A 183      27.453 -63.881 -38.186  1.00  0.00           O  
ATOM   3879  C2*   G A 183      28.005 -63.901 -35.522  1.00  0.00           C  
ATOM   3880  O2*   G A 183      29.154 -64.685 -35.183  1.00  0.00           O  
ATOM   3881  C1*   G A 183      27.971 -62.612 -34.684  1.00  0.00           C  
ATOM   3882  N9    G A 183      26.597 -62.298 -34.202  1.00  0.00           N  
ATOM   3883  C8    G A 183      25.663 -61.437 -34.736  1.00  0.00           C  
ATOM   3884  N7    G A 183      24.537 -61.388 -34.064  1.00  0.00           N  
ATOM   3885  C5    G A 183      24.741 -62.280 -33.011  1.00  0.00           C  
ATOM   3886  C6    G A 183      23.877 -62.653 -31.950  1.00  0.00           C  
ATOM   3887  O6    G A 183      22.734 -62.267 -31.715  1.00  0.00           O  
ATOM   3888  N1    G A 183      24.483 -63.589 -31.101  1.00  0.00           N  
ATOM   3889  C2    G A 183      25.757 -64.099 -31.258  1.00  0.00           C  
ATOM   3890  N2    G A 183      26.152 -64.984 -30.340  1.00  0.00           N  
ATOM   3891  N3    G A 183      26.567 -63.749 -32.254  1.00  0.00           N  
ATOM   3892  C4    G A 183      25.994 -62.840 -33.087  1.00  0.00           C  
ATOM   3893  P     G A 184      28.459 -65.765 -38.346  1.00  0.00           P  
ATOM   3894  O1P   G A 184      28.222 -66.435 -39.676  1.00  0.00           O  
ATOM   3895  O2P   G A 184      29.858 -65.661 -38.409  1.00  0.00           O  
ATOM   3896  O5*   G A 184      28.035 -66.589 -37.154  1.00  0.00           O  
ATOM   3897  C5*   G A 184      29.190 -67.174 -36.536  1.00  0.00           C  
ATOM   3898  C4*   G A 184      28.832 -67.947 -35.269  1.00  0.00           C  
ATOM   3899  O4*   G A 184      28.094 -67.099 -34.379  1.00  0.00           O  
ATOM   3900  C3*   G A 184      27.900 -69.127 -35.473  1.00  0.00           C  
ATOM   3901  O3*   G A 184      28.701 -70.266 -35.814  1.00  0.00           O  
ATOM   3902  C2*   G A 184      27.370 -69.334 -34.062  1.00  0.00           C  
ATOM   3903  O2*   G A 184      28.356 -69.958 -33.232  1.00  0.00           O  
ATOM   3904  C1*   G A 184      27.141 -67.884 -33.631  1.00  0.00           C  
ATOM   3905  N9    G A 184      25.766 -67.409 -33.953  1.00  0.00           N  
ATOM   3906  C8    G A 184      25.352 -66.557 -34.953  1.00  0.00           C  
ATOM   3907  N7    G A 184      24.058 -66.338 -34.966  1.00  0.00           N  
ATOM   3908  C5    G A 184      23.583 -67.100 -33.898  1.00  0.00           C  
ATOM   3909  C6    G A 184      22.261 -67.268 -33.413  1.00  0.00           C  
ATOM   3910  O6    G A 184      21.218 -66.771 -33.831  1.00  0.00           O  
ATOM   3911  N1    G A 184      22.227 -68.129 -32.308  1.00  0.00           N  
ATOM   3912  C2    G A 184      23.326 -68.749 -31.746  1.00  0.00           C  
ATOM   3913  N2    G A 184      23.084 -69.535 -30.695  1.00  0.00           N  
ATOM   3914  N3    G A 184      24.567 -68.591 -32.203  1.00  0.00           N  
ATOM   3915  C4    G A 184      24.618 -67.756 -33.275  1.00  0.00           C  
ATOM   3916  P     A A 185      28.063 -71.512 -36.612  1.00  0.00           P  
ATOM   3917  O1P   A A 185      27.345 -70.984 -37.794  1.00  0.00           O  
ATOM   3918  O2P   A A 185      29.115 -72.540 -36.787  1.00  0.00           O  
ATOM   3919  O5*   A A 185      26.969 -72.083 -35.574  1.00  0.00           O  
ATOM   3920  C5*   A A 185      27.379 -72.767 -34.383  1.00  0.00           C  
ATOM   3921  C4*   A A 185      26.219 -72.960 -33.409  1.00  0.00           C  
ATOM   3922  O4*   A A 185      25.612 -71.694 -33.128  1.00  0.00           O  
ATOM   3923  C3*   A A 185      25.059 -73.790 -33.931  1.00  0.00           C  
ATOM   3924  O3*   A A 185      25.356 -75.168 -33.679  1.00  0.00           O  
ATOM   3925  C2*   A A 185      23.948 -73.375 -32.982  1.00  0.00           C  
ATOM   3926  O2*   A A 185      24.111 -74.004 -31.704  1.00  0.00           O  
ATOM   3927  C1*   A A 185      24.201 -71.870 -32.876  1.00  0.00           C  
ATOM   3928  N9    A A 185      23.423 -71.093 -33.881  1.00  0.00           N  
ATOM   3929  C8    A A 185      23.875 -70.407 -34.986  1.00  0.00           C  
ATOM   3930  N7    A A 185      22.935 -69.827 -35.667  1.00  0.00           N  
ATOM   3931  C5    A A 185      21.775 -70.144 -34.975  1.00  0.00           C  
ATOM   3932  C6    A A 185      20.425 -69.826 -35.192  1.00  0.00           C  
ATOM   3933  N6    A A 185      19.998 -69.078 -36.220  1.00  0.00           N  
ATOM   3934  N1    A A 185      19.526 -70.302 -34.311  1.00  0.00           N  
ATOM   3935  C2    A A 185      19.957 -71.045 -33.293  1.00  0.00           C  
ATOM   3936  N3    A A 185      21.185 -71.407 -32.989  1.00  0.00           N  
ATOM   3937  C4    A A 185      22.064 -70.916 -33.886  1.00  0.00           C  
ATOM   3938  P     G A 186      24.696 -76.371 -34.530  1.00  0.00           P  
ATOM   3939  O1P   G A 186      24.683 -76.056 -35.976  1.00  0.00           O  
ATOM   3940  O2P   G A 186      25.196 -77.685 -34.066  1.00  0.00           O  
ATOM   3941  O5*   G A 186      23.199 -76.172 -33.960  1.00  0.00           O  
ATOM   3942  C5*   G A 186      22.880 -76.521 -32.607  1.00  0.00           C  
ATOM   3943  C4*   G A 186      21.512 -75.988 -32.188  1.00  0.00           C  
ATOM   3944  O4*   G A 186      21.458 -74.575 -32.413  1.00  0.00           O  
ATOM   3945  C3*   G A 186      20.334 -76.509 -32.991  1.00  0.00           C  
ATOM   3946  O3*   G A 186      19.911 -77.744 -32.401  1.00  0.00           O  
ATOM   3947  C2*   G A 186      19.277 -75.464 -32.682  1.00  0.00           C  
ATOM   3948  O2*   G A 186      18.746 -75.653 -31.364  1.00  0.00           O  
ATOM   3949  C1*   G A 186      20.110 -74.181 -32.746  1.00  0.00           C  
ATOM   3950  N9    G A 186      20.098 -73.566 -34.103  1.00  0.00           N  
ATOM   3951  C8    G A 186      21.119 -73.468 -35.023  1.00  0.00           C  
ATOM   3952  N7    G A 186      20.778 -72.862 -36.135  1.00  0.00           N  
ATOM   3953  C5    G A 186      19.436 -72.535 -35.937  1.00  0.00           C  
ATOM   3954  C6    G A 186      18.523 -71.867 -36.792  1.00  0.00           C  
ATOM   3955  O6    G A 186      18.711 -71.417 -37.919  1.00  0.00           O  
ATOM   3956  N1    G A 186      17.261 -71.744 -36.196  1.00  0.00           N  
ATOM   3957  C2    G A 186      16.924 -72.207 -34.939  1.00  0.00           C  
ATOM   3958  N2    G A 186      15.665 -71.992 -34.551  1.00  0.00           N  
ATOM   3959  N3    G A 186      17.782 -72.834 -34.137  1.00  0.00           N  
ATOM   3960  C4    G A 186      19.013 -72.961 -34.700  1.00  0.00           C  
ATOM   3961  P     G A 187      19.027 -78.799 -33.244  1.00  0.00           P  
ATOM   3962  O1P   G A 187      19.713 -79.058 -34.529  1.00  0.00           O  
ATOM   3963  O2P   G A 187      18.679 -79.927 -32.353  1.00  0.00           O  
ATOM   3964  O5*   G A 187      17.680 -77.962 -33.552  1.00  0.00           O  
ATOM   3965  C5*   G A 187      16.593 -77.950 -32.619  1.00  0.00           C  
ATOM   3966  C4*   G A 187      15.317 -77.394 -33.245  1.00  0.00           C  
ATOM   3967  O4*   G A 187      15.511 -76.020 -33.599  1.00  0.00           O  
ATOM   3968  C3*   G A 187      14.914 -78.038 -34.556  1.00  0.00           C  
ATOM   3969  O3*   G A 187      14.121 -79.189 -34.250  1.00  0.00           O  
ATOM   3970  C2*   G A 187      13.992 -76.985 -35.143  1.00  0.00           C  
ATOM   3971  O2*   G A 187      12.714 -77.015 -34.498  1.00  0.00           O  
ATOM   3972  C1*   G A 187      14.753 -75.704 -34.786  1.00  0.00           C  
ATOM   3973  N9    G A 187      15.697 -75.284 -35.860  1.00  0.00           N  
ATOM   3974  C8    G A 187      17.052 -75.511 -35.965  1.00  0.00           C  
ATOM   3975  N7    G A 187      17.595 -75.002 -37.045  1.00  0.00           N  
ATOM   3976  C5    G A 187      16.524 -74.396 -37.701  1.00  0.00           C  
ATOM   3977  C6    G A 187      16.489 -73.682 -38.926  1.00  0.00           C  
ATOM   3978  O6    G A 187      17.411 -73.431 -39.698  1.00  0.00           O  
ATOM   3979  N1    G A 187      15.193 -73.236 -39.222  1.00  0.00           N  
ATOM   3980  C2    G A 187      14.077 -73.453 -38.437  1.00  0.00           C  
ATOM   3981  N2    G A 187      12.930 -72.947 -38.895  1.00  0.00           N  
ATOM   3982  N3    G A 187      14.111 -74.125 -37.288  1.00  0.00           N  
ATOM   3983  C4    G A 187      15.362 -74.563 -36.985  1.00  0.00           C  
ATOM   3984  P     G A 188      14.163 -80.481 -35.211  1.00  0.00           P  
ATOM   3985  O1P   G A 188      15.576 -80.890 -35.376  1.00  0.00           O  
ATOM   3986  O2P   G A 188      13.163 -81.456 -34.722  1.00  0.00           O  
ATOM   3987  O5*   G A 188      13.648 -79.884 -36.618  1.00  0.00           O  
ATOM   3988  C5*   G A 188      12.267 -79.970 -36.990  1.00  0.00           C  
ATOM   3989  C4*   G A 188      12.081 -79.817 -38.497  1.00  0.00           C  
ATOM   3990  O4*   G A 188      12.404 -78.482 -38.897  1.00  0.00           O  
ATOM   3991  C3*   G A 188      13.013 -80.662 -39.338  1.00  0.00           C  
ATOM   3992  O3*   G A 188      12.405 -81.953 -39.483  1.00  0.00           O  
ATOM   3993  C2*   G A 188      12.942 -79.954 -40.682  1.00  0.00           C  
ATOM   3994  O2*   G A 188      11.735 -80.295 -41.368  1.00  0.00           O  
ATOM   3995  C1*   G A 188      12.918 -78.482 -40.243  1.00  0.00           C  
ATOM   3996  N9    G A 188      14.269 -77.854 -40.242  1.00  0.00           N  
ATOM   3997  C8    G A 188      15.181 -77.753 -39.214  1.00  0.00           C  
ATOM   3998  N7    G A 188      16.290 -77.134 -39.544  1.00  0.00           N  
ATOM   3999  C5    G A 188      16.098 -76.802 -40.885  1.00  0.00           C  
ATOM   4000  C6    G A 188      16.952 -76.120 -41.788  1.00  0.00           C  
ATOM   4001  O6    G A 188      18.074 -75.661 -41.590  1.00  0.00           O  
ATOM   4002  N1    G A 188      16.364 -75.996 -43.054  1.00  0.00           N  
ATOM   4003  C2    G A 188      15.113 -76.469 -43.402  1.00  0.00           C  
ATOM   4004  N2    G A 188      14.733 -76.250 -44.662  1.00  0.00           N  
ATOM   4005  N3    G A 188      14.312 -77.109 -42.553  1.00  0.00           N  
ATOM   4006  C4    G A 188      14.868 -77.237 -41.319  1.00  0.00           C  
ATOM   4007  P     A A 189      13.265 -83.297 -39.256  1.00  0.00           P  
ATOM   4008  O1P   A A 189      14.263 -83.033 -38.194  1.00  0.00           O  
ATOM   4009  O2P   A A 189      12.324 -84.431 -39.120  1.00  0.00           O  
ATOM   4010  O5*   A A 189      14.049 -83.452 -40.655  1.00  0.00           O  
ATOM   4011  C5*   A A 189      13.395 -83.998 -41.807  1.00  0.00           C  
ATOM   4012  C4*   A A 189      14.122 -83.633 -43.097  1.00  0.00           C  
ATOM   4013  O4*   A A 189      14.217 -82.206 -43.200  1.00  0.00           O  
ATOM   4014  C3*   A A 189      15.569 -84.085 -43.171  1.00  0.00           C  
ATOM   4015  O3*   A A 189      15.586 -85.412 -43.713  1.00  0.00           O  
ATOM   4016  C2*   A A 189      16.130 -83.149 -44.226  1.00  0.00           C  
ATOM   4017  O2*   A A 189      15.716 -83.548 -45.538  1.00  0.00           O  
ATOM   4018  C1*   A A 189      15.457 -81.833 -43.830  1.00  0.00           C  
ATOM   4019  N9    A A 189      16.278 -81.052 -42.863  1.00  0.00           N  
ATOM   4020  C8    A A 189      16.229 -81.050 -41.487  1.00  0.00           C  
ATOM   4021  N7    A A 189      17.086 -80.250 -40.931  1.00  0.00           N  
ATOM   4022  C5    A A 189      17.755 -79.677 -42.002  1.00  0.00           C  
ATOM   4023  C6    A A 189      18.793 -78.735 -42.077  1.00  0.00           C  
ATOM   4024  N6    A A 189      19.364 -78.177 -40.999  1.00  0.00           N  
ATOM   4025  N1    A A 189      19.224 -78.383 -43.302  1.00  0.00           N  
ATOM   4026  C2    A A 189      18.653 -78.940 -44.368  1.00  0.00           C  
ATOM   4027  N3    A A 189      17.682 -79.827 -44.422  1.00  0.00           N  
ATOM   4028  C4    A A 189      17.269 -80.161 -43.182  1.00  0.00           C  
ATOM   4029  P     G A 190      16.541 -85.952 -45.015  1.00  0.00           P  
ATOM   4030  O1P   G A 190      17.820 -86.008 -44.271  1.00  0.00           O  
ATOM   4031  O2P   G A 190      15.733 -87.182 -45.182  1.00  0.00           O  
ATOM   4032  O5*   G A 190      16.839 -85.341 -46.480  1.00  0.00           O  
ATOM   4033  C5*   G A 190      15.771 -85.112 -47.411  1.00  0.00           C  
ATOM   4034  C4*   G A 190      16.191 -84.167 -48.533  1.00  0.00           C  
ATOM   4035  O4*   G A 190      16.770 -82.983 -47.964  1.00  0.00           O  
ATOM   4036  C3*   G A 190      17.284 -84.688 -49.447  1.00  0.00           C  
ATOM   4037  O3*   G A 190      16.654 -85.414 -50.511  1.00  0.00           O  
ATOM   4038  C2*   G A 190      17.836 -83.398 -50.032  1.00  0.00           C  
ATOM   4039  O2*   G A 190      16.940 -82.866 -51.013  1.00  0.00           O  
ATOM   4040  C1*   G A 190      17.855 -82.508 -48.788  1.00  0.00           C  
ATOM   4041  N9    G A 190      19.125 -82.639 -48.020  1.00  0.00           N  
ATOM   4042  C8    G A 190      19.436 -83.503 -46.993  1.00  0.00           C  
ATOM   4043  N7    G A 190      20.654 -83.361 -46.527  1.00  0.00           N  
ATOM   4044  C5    G A 190      21.186 -82.330 -47.300  1.00  0.00           C  
ATOM   4045  C6    G A 190      22.471 -81.730 -47.262  1.00  0.00           C  
ATOM   4046  O6    G A 190      23.420 -81.988 -46.526  1.00  0.00           O  
ATOM   4047  N1    G A 190      22.591 -80.717 -48.223  1.00  0.00           N  
ATOM   4048  C2    G A 190      21.600 -80.334 -49.106  1.00  0.00           C  
ATOM   4049  N2    G A 190      21.913 -79.346 -49.947  1.00  0.00           N  
ATOM   4050  N3    G A 190      20.395 -80.899 -49.141  1.00  0.00           N  
ATOM   4051  C4    G A 190      20.261 -81.883 -48.214  1.00  0.00           C  
ATOM   4052  P     C A 191      17.451 -86.568 -51.310  1.00  0.00           P  
ATOM   4053  O1P   C A 191      18.152 -87.418 -50.318  1.00  0.00           O  
ATOM   4054  O2P   C A 191      16.525 -87.184 -52.285  1.00  0.00           O  
ATOM   4055  O5*   C A 191      18.564 -85.730 -52.125  1.00  0.00           O  
ATOM   4056  C5*   C A 191      18.180 -84.865 -53.203  1.00  0.00           C  
ATOM   4057  C4*   C A 191      19.253 -83.823 -53.505  1.00  0.00           C  
ATOM   4058  O4*   C A 191      19.620 -83.147 -52.296  1.00  0.00           O  
ATOM   4059  C3*   C A 191      20.575 -84.375 -54.001  1.00  0.00           C  
ATOM   4060  O3*   C A 191      20.465 -84.526 -55.425  1.00  0.00           O  
ATOM   4061  C2*   C A 191      21.514 -83.210 -53.722  1.00  0.00           C  
ATOM   4062  O2*   C A 191      21.376 -82.190 -54.719  1.00  0.00           O  
ATOM   4063  C1*   C A 191      20.991 -82.715 -52.368  1.00  0.00           C  
ATOM   4064  N1    C A 191      21.748 -83.288 -51.220  1.00  0.00           N  
ATOM   4065  C2    C A 191      22.943 -82.673 -50.858  1.00  0.00           C  
ATOM   4066  O2    C A 191      23.323 -81.685 -51.499  1.00  0.00           O  
ATOM   4067  N3    C A 191      23.648 -83.180 -49.815  1.00  0.00           N  
ATOM   4068  C4    C A 191      23.203 -84.251 -49.146  1.00  0.00           C  
ATOM   4069  N4    C A 191      23.927 -84.706 -48.136  1.00  0.00           N  
ATOM   4070  C5    C A 191      21.976 -84.898 -49.502  1.00  0.00           C  
ATOM   4071  C6    C A 191      21.286 -84.377 -50.548  1.00  0.00           C  
ATOM   4072  P     C A 192      21.259 -85.317 -56.686  1.00  0.00           P  
ATOM   4073  O1P   C A 192      21.743 -86.674 -56.360  1.00  0.00           O  
ATOM   4074  O2P   C A 192      20.611 -85.053 -57.991  1.00  0.00           O  
ATOM   4075  O5*   C A 192      22.491 -84.289 -56.519  1.00  0.00           O  
ATOM   4076  C5*   C A 192      22.413 -82.956 -57.036  1.00  0.00           C  
ATOM   4077  C4*   C A 192      23.670 -82.152 -56.715  1.00  0.00           C  
ATOM   4078  O4*   C A 192      23.829 -82.052 -55.294  1.00  0.00           O  
ATOM   4079  C3*   C A 192      24.970 -82.789 -57.168  1.00  0.00           C  
ATOM   4080  O3*   C A 192      25.210 -82.379 -58.521  1.00  0.00           O  
ATOM   4081  C2*   C A 192      25.979 -82.080 -56.283  1.00  0.00           C  
ATOM   4082  O2*   C A 192      26.231 -80.756 -56.754  1.00  0.00           O  
ATOM   4083  C1*   C A 192      25.230 -82.054 -54.952  1.00  0.00           C  
ATOM   4084  N1    C A 192      25.524 -83.251 -54.115  1.00  0.00           N  
ATOM   4085  C2    C A 192      26.588 -83.172 -53.221  1.00  0.00           C  
ATOM   4086  O2    C A 192      27.239 -82.123 -53.159  1.00  0.00           O  
ATOM   4087  N3    C A 192      26.873 -84.253 -52.450  1.00  0.00           N  
ATOM   4088  C4    C A 192      26.144 -85.372 -52.546  1.00  0.00           C  
ATOM   4089  N4    C A 192      26.462 -86.397 -51.771  1.00  0.00           N  
ATOM   4090  C5    C A 192      25.045 -85.473 -53.459  1.00  0.00           C  
ATOM   4091  C6    C A 192      24.777 -84.383 -54.222  1.00  0.00           C  
ATOM   4092  P     U A 193      26.284 -83.157 -59.437  1.00  0.00           P  
ATOM   4093  O1P   U A 193      26.245 -84.592 -59.073  1.00  0.00           O  
ATOM   4094  O2P   U A 193      26.087 -82.748 -60.843  1.00  0.00           O  
ATOM   4095  O5*   U A 193      27.695 -82.559 -58.922  1.00  0.00           O  
ATOM   4096  C5*   U A 193      27.975 -81.154 -58.991  1.00  0.00           C  
ATOM   4097  C4*   U A 193      29.124 -80.768 -58.064  1.00  0.00           C  
ATOM   4098  O4*   U A 193      28.816 -81.211 -56.732  1.00  0.00           O  
ATOM   4099  C3*   U A 193      30.450 -81.449 -58.364  1.00  0.00           C  
ATOM   4100  O3*   U A 193      31.174 -80.629 -59.291  1.00  0.00           O  
ATOM   4101  C2*   U A 193      31.154 -81.366 -57.021  1.00  0.00           C  
ATOM   4102  O2*   U A 193      31.639 -80.040 -56.778  1.00  0.00           O  
ATOM   4103  C1*   U A 193      30.005 -81.693 -56.073  1.00  0.00           C  
ATOM   4104  N1    U A 193      29.857 -83.158 -55.850  1.00  0.00           N  
ATOM   4105  C2    U A 193      30.629 -83.723 -54.863  1.00  0.00           C  
ATOM   4106  O2    U A 193      31.410 -83.078 -54.183  1.00  0.00           O  
ATOM   4107  N3    U A 193      30.465 -85.082 -54.685  1.00  0.00           N  
ATOM   4108  C4    U A 193      29.614 -85.904 -55.396  1.00  0.00           C  
ATOM   4109  O4    U A 193      29.553 -87.110 -55.145  1.00  0.00           O  
ATOM   4110  C5    U A 193      28.846 -85.222 -56.410  1.00  0.00           C  
ATOM   4111  C6    U A 193      28.986 -83.900 -56.604  1.00  0.00           C  
ATOM   4112  P     G A 194      32.413 -80.357 -59.635  1.00  0.00           P  
ATOM   4113  O1P   G A 194      32.600 -79.083 -60.366  1.00  0.00           O  
ATOM   4114  O2P   G A 194      33.330 -80.716 -58.531  1.00  0.00           O  
ATOM   4115  O5*   G A 194      32.419 -81.561 -60.711  1.00  0.00           O  
ATOM   4116  C5*   G A 194      33.618 -81.948 -61.396  1.00  0.00           C  
ATOM   4117  C4*   G A 194      34.502 -82.835 -60.526  1.00  0.00           C  
ATOM   4118  O4*   G A 194      33.716 -83.913 -60.004  1.00  0.00           O  
ATOM   4119  C3*   G A 194      35.640 -83.527 -61.266  1.00  0.00           C  
ATOM   4120  O3*   G A 194      36.582 -83.965 -60.278  1.00  0.00           O  
ATOM   4121  C2*   G A 194      34.960 -84.764 -61.833  1.00  0.00           C  
ATOM   4122  O2*   G A 194      35.911 -85.809 -62.058  1.00  0.00           O  
ATOM   4123  C1*   G A 194      34.003 -85.138 -60.699  1.00  0.00           C  
ATOM   4124  N9    G A 194      32.724 -85.708 -61.208  1.00  0.00           N  
ATOM   4125  C8    G A 194      31.524 -85.075 -61.449  1.00  0.00           C  
ATOM   4126  N7    G A 194      30.583 -85.870 -61.900  1.00  0.00           N  
ATOM   4127  C5    G A 194      31.204 -87.117 -61.962  1.00  0.00           C  
ATOM   4128  C6    G A 194      30.692 -88.374 -62.374  1.00  0.00           C  
ATOM   4129  O6    G A 194      29.565 -88.651 -62.777  1.00  0.00           O  
ATOM   4130  N1    G A 194      31.664 -89.379 -62.280  1.00  0.00           N  
ATOM   4131  C2    G A 194      32.961 -89.195 -61.844  1.00  0.00           C  
ATOM   4132  N2    G A 194      33.735 -90.282 -61.827  1.00  0.00           N  
ATOM   4133  N3    G A 194      33.441 -88.015 -61.457  1.00  0.00           N  
ATOM   4134  C4    G A 194      32.511 -87.028 -61.542  1.00  0.00           C  
ATOM   4135  P     C A 195      37.757 -85.471 -59.537  1.00  0.00           P  
ATOM   4136  O1P   C A 195      36.951 -87.393 -59.958  1.00  0.00           O  
ATOM   4137  O2P   C A 195      39.432 -85.196 -60.572  1.00  0.00           O  
ATOM   4138  O5*   C A 195      37.988 -85.541 -57.775  1.00  0.00           O  
ATOM   4139  C5*   C A 195      38.732 -84.320 -57.887  1.00  0.00           C  
ATOM   4140  C4*   C A 195      39.975 -84.342 -57.002  1.00  0.00           C  
ATOM   4141  O4*   C A 195      40.872 -85.359 -57.483  1.00  0.00           O  
ATOM   4142  C3*   C A 195      40.802 -83.057 -57.015  1.00  0.00           C  
ATOM   4143  O3*   C A 195      41.531 -83.029 -55.778  1.00  0.00           O  
ATOM   4144  C2*   C A 195      41.796 -83.304 -58.139  1.00  0.00           C  
ATOM   4145  O2*   C A 195      42.966 -82.496 -57.984  1.00  0.00           O  
ATOM   4146  C1*   C A 195      42.108 -84.778 -57.917  1.00  0.00           C  
ATOM   4147  N1    C A 195      42.548 -85.469 -59.161  1.00  0.00           N  
ATOM   4148  C2    C A 195      43.898 -85.783 -59.287  1.00  0.00           C  
ATOM   4149  O2    C A 195      44.669 -85.479 -58.369  1.00  0.00           O  
ATOM   4150  N3    C A 195      44.319 -86.412 -60.414  1.00  0.00           N  
ATOM   4151  C4    C A 195      43.453 -86.725 -61.386  1.00  0.00           C  
ATOM   4152  N4    C A 195      43.914 -87.339 -62.464  1.00  0.00           N  
ATOM   4153  C5    C A 195      42.060 -86.411 -61.276  1.00  0.00           C  
ATOM   4154  C6    C A 195      41.659 -85.781 -60.143  1.00  0.00           C  
ATOM   4155  P     C A 196      41.064 -81.904 -54.569  1.00  0.00           P  
ATOM   4156  O1P   C A 196      40.954 -80.604 -55.272  1.00  0.00           O  
ATOM   4157  O2P   C A 196      39.943 -82.376 -53.725  1.00  0.00           O  
ATOM   4158  O5*   C A 196      42.398 -81.886 -53.666  1.00  0.00           O  
ATOM   4159  C5*   C A 196      43.380 -80.850 -53.809  1.00  0.00           C  
ATOM   4160  C4*   C A 196      44.442 -80.934 -52.715  1.00  0.00           C  
ATOM   4161  O4*   C A 196      45.179 -82.157 -52.872  1.00  0.00           O  
ATOM   4162  C3*   C A 196      45.500 -79.833 -52.756  1.00  0.00           C  
ATOM   4163  O3*   C A 196      46.021 -79.719 -51.421  1.00  0.00           O  
ATOM   4164  C2*   C A 196      46.587 -80.438 -53.631  1.00  0.00           C  
ATOM   4165  O2*   C A 196      47.857 -79.832 -53.376  1.00  0.00           O  
ATOM   4166  C1*   C A 196      46.559 -81.882 -53.149  1.00  0.00           C  
ATOM   4167  N1    C A 196      47.038 -82.843 -54.182  1.00  0.00           N  
ATOM   4168  C2    C A 196      48.301 -83.403 -54.011  1.00  0.00           C  
ATOM   4169  O2    C A 196      48.966 -83.083 -53.019  1.00  0.00           O  
ATOM   4170  N3    C A 196      48.756 -84.281 -54.942  1.00  0.00           N  
ATOM   4171  C4    C A 196      48.004 -84.602 -56.003  1.00  0.00           C  
ATOM   4172  N4    C A 196      48.494 -85.463 -56.881  1.00  0.00           N  
ATOM   4173  C5    C A 196      46.703 -84.037 -56.196  1.00  0.00           C  
ATOM   4174  C6    C A 196      46.267 -83.161 -55.256  1.00  0.00           C  
ATOM   4175  P     A A 197      46.500 -78.860 -50.563  1.00  0.00           P  
ATOM   4176  O1P   A A 197      47.933 -79.225 -50.599  1.00  0.00           O  
ATOM   4177  O2P   A A 197      46.050 -77.584 -51.161  1.00  0.00           O  
ATOM   4178  O5*   A A 197      46.005 -78.897 -49.029  1.00  0.00           O  
ATOM   4179  C5*   A A 197      44.609 -78.829 -48.705  1.00  0.00           C  
ATOM   4180  C4*   A A 197      44.374 -78.896 -47.197  1.00  0.00           C  
ATOM   4181  O4*   A A 197      44.998 -80.083 -46.673  1.00  0.00           O  
ATOM   4182  C3*   A A 197      44.988 -77.740 -46.401  1.00  0.00           C  
ATOM   4183  O3*   A A 197      44.122 -77.489 -45.285  1.00  0.00           O  
ATOM   4184  C2*   A A 197      46.275 -78.327 -45.844  1.00  0.00           C  
ATOM   4185  O2*   A A 197      46.657 -77.656 -44.640  1.00  0.00           O  
ATOM   4186  C1*   A A 197      45.828 -79.748 -45.559  1.00  0.00           C  
ATOM   4187  N9    A A 197      46.972 -80.699 -45.489  1.00  0.00           N  
ATOM   4188  C8    A A 197      47.542 -81.446 -46.496  1.00  0.00           C  
ATOM   4189  N7    A A 197      48.535 -82.185 -46.106  1.00  0.00           N  
ATOM   4190  C5    A A 197      48.639 -81.918 -44.749  1.00  0.00           C  
ATOM   4191  C6    A A 197      49.509 -82.392 -43.754  1.00  0.00           C  
ATOM   4192  N6    A A 197      50.485 -83.281 -43.988  1.00  0.00           N  
ATOM   4193  N1    A A 197      49.339 -81.921 -42.505  1.00  0.00           N  
ATOM   4194  C2    A A 197      48.367 -81.038 -42.279  1.00  0.00           C  
ATOM   4195  N3    A A 197      47.499 -80.524 -43.124  1.00  0.00           N  
ATOM   4196  C4    A A 197      47.692 -81.013 -44.366  1.00  0.00           C  
ATOM   4197  P     A A 198      42.459 -76.883 -44.858  1.00  0.00           P  
ATOM   4198  O1P   A A 198      41.575 -77.104 -46.076  1.00  0.00           O  
ATOM   4199  O2P   A A 198      42.156 -77.550 -43.573  1.00  0.00           O  
ATOM   4200  O5*   A A 198      42.201 -75.303 -44.681  1.00  0.00           O  
ATOM   4201  C5*   A A 198      42.163 -74.426 -45.815  1.00  0.00           C  
ATOM   4202  C4*   A A 198      43.170 -73.286 -45.678  1.00  0.00           C  
ATOM   4203  O4*   A A 198      44.492 -73.790 -45.835  1.00  0.00           O  
ATOM   4204  C3*   A A 198      43.093 -72.223 -46.755  1.00  0.00           C  
ATOM   4205  O3*   A A 198      42.107 -71.267 -46.339  1.00  0.00           O  
ATOM   4206  C2*   A A 198      44.463 -71.555 -46.658  1.00  0.00           C  
ATOM   4207  O2*   A A 198      44.455 -70.527 -45.661  1.00  0.00           O  
ATOM   4208  C1*   A A 198      45.373 -72.720 -46.221  1.00  0.00           C  
ATOM   4209  N9    A A 198      46.253 -73.193 -47.326  1.00  0.00           N  
ATOM   4210  C8    A A 198      45.947 -74.014 -48.387  1.00  0.00           C  
ATOM   4211  N7    A A 198      46.946 -74.240 -49.184  1.00  0.00           N  
ATOM   4212  C5    A A 198      47.992 -73.524 -48.621  1.00  0.00           C  
ATOM   4213  C6    A A 198      49.334 -73.353 -48.997  1.00  0.00           C  
ATOM   4214  N6    A A 198      49.875 -73.922 -50.084  1.00  0.00           N  
ATOM   4215  N1    A A 198      50.103 -72.575 -48.214  1.00  0.00           N  
ATOM   4216  C2    A A 198      49.560 -72.012 -47.136  1.00  0.00           C  
ATOM   4217  N3    A A 198      48.326 -72.099 -46.687  1.00  0.00           N  
ATOM   4218  C4    A A 198      47.578 -72.883 -47.489  1.00  0.00           C  
ATOM   4219  P     C A 199      40.418 -71.293 -46.792  1.00  0.00           P  
ATOM   4220  O1P   C A 199      40.639 -71.531 -48.238  1.00  0.00           O  
ATOM   4221  O2P   C A 199      39.442 -72.123 -46.051  1.00  0.00           O  
ATOM   4222  O5*   C A 199      40.023 -69.742 -46.585  1.00  0.00           O  
ATOM   4223  C5*   C A 199      39.985 -68.834 -47.691  1.00  0.00           C  
ATOM   4224  C4*   C A 199      39.433 -67.470 -47.282  1.00  0.00           C  
ATOM   4225  O4*   C A 199      40.288 -66.898 -46.279  1.00  0.00           O  
ATOM   4226  C3*   C A 199      39.389 -66.433 -48.409  1.00  0.00           C  
ATOM   4227  O3*   C A 199      38.286 -65.557 -48.129  1.00  0.00           O  
ATOM   4228  C2*   C A 199      40.666 -65.629 -48.200  1.00  0.00           C  
ATOM   4229  O2*   C A 199      40.530 -64.311 -48.740  1.00  0.00           O  
ATOM   4230  C1*   C A 199      40.733 -65.599 -46.681  1.00  0.00           C  
ATOM   4231  N1    C A 199      42.113 -65.381 -46.165  1.00  0.00           N  
ATOM   4232  C2    C A 199      42.699 -64.138 -46.384  1.00  0.00           C  
ATOM   4233  O2    C A 199      42.056 -63.274 -46.992  1.00  0.00           O  
ATOM   4234  N3    C A 199      43.957 -63.919 -45.922  1.00  0.00           N  
ATOM   4235  C4    C A 199      44.621 -64.880 -45.268  1.00  0.00           C  
ATOM   4236  N4    C A 199      45.845 -64.617 -44.837  1.00  0.00           N  
ATOM   4237  C5    C A 199      44.036 -66.166 -45.032  1.00  0.00           C  
ATOM   4238  C6    C A 199      42.779 -66.365 -45.502  1.00  0.00           C  
ATOM   4239  P     A A 200      36.990 -65.758 -49.037  1.00  0.00           P  
ATOM   4240  O1P   A A 200      37.094 -67.177 -49.450  1.00  0.00           O  
ATOM   4241  O2P   A A 200      35.767 -65.279 -48.357  1.00  0.00           O  
ATOM   4242  O5*   A A 200      37.238 -64.831 -50.335  1.00  0.00           O  
ATOM   4243  C5*   A A 200      37.736 -65.384 -51.560  1.00  0.00           C  
ATOM   4244  C4*   A A 200      37.694 -64.358 -52.691  1.00  0.00           C  
ATOM   4245  O4*   A A 200      38.596 -63.283 -52.382  1.00  0.00           O  
ATOM   4246  C3*   A A 200      38.155 -64.878 -54.052  1.00  0.00           C  
ATOM   4247  O3*   A A 200      37.534 -64.040 -55.038  1.00  0.00           O  
ATOM   4248  C2*   A A 200      39.646 -64.568 -54.047  1.00  0.00           C  
ATOM   4249  O2*   A A 200      40.162 -64.475 -55.376  1.00  0.00           O  
ATOM   4250  C1*   A A 200      39.644 -63.206 -53.361  1.00  0.00           C  
ATOM   4251  N9    A A 200      40.927 -62.911 -52.664  1.00  0.00           N  
ATOM   4252  C8    A A 200      41.415 -63.434 -51.487  1.00  0.00           C  
ATOM   4253  N7    A A 200      42.575 -62.966 -51.144  1.00  0.00           N  
ATOM   4254  C5    A A 200      42.889 -62.071 -52.157  1.00  0.00           C  
ATOM   4255  C6    A A 200      44.001 -61.242 -52.379  1.00  0.00           C  
ATOM   4256  N6    A A 200      45.053 -61.180 -51.550  1.00  0.00           N  
ATOM   4257  N1    A A 200      43.992 -60.477 -53.485  1.00  0.00           N  
ATOM   4258  C2    A A 200      42.945 -60.544 -54.305  1.00  0.00           C  
ATOM   4259  N3    A A 200      41.856 -61.277 -54.203  1.00  0.00           N  
ATOM   4260  C4    A A 200      41.890 -62.033 -53.087  1.00  0.00           C  
ATOM   4261  P     G A 201      36.054 -64.221 -55.919  1.00  0.00           P  
ATOM   4262  O1P   G A 201      36.099 -62.933 -56.645  1.00  0.00           O  
ATOM   4263  O2P   G A 201      36.338 -65.482 -56.641  1.00  0.00           O  
ATOM   4264  O5*   G A 201      34.610 -64.358 -55.216  1.00  0.00           O  
ATOM   4265  C5*   G A 201      34.358 -65.382 -54.242  1.00  0.00           C  
ATOM   4266  C4*   G A 201      32.933 -65.310 -53.700  1.00  0.00           C  
ATOM   4267  O4*   G A 201      32.689 -63.990 -53.178  1.00  0.00           O  
ATOM   4268  C3*   G A 201      31.836 -65.530 -54.749  1.00  0.00           C  
ATOM   4269  O3*   G A 201      30.744 -66.186 -54.089  1.00  0.00           O  
ATOM   4270  C2*   G A 201      31.373 -64.125 -55.088  1.00  0.00           C  
ATOM   4271  O2*   G A 201      30.021 -64.133 -55.549  1.00  0.00           O  
ATOM   4272  C1*   G A 201      31.481 -63.460 -53.728  1.00  0.00           C  
ATOM   4273  N9    G A 201      31.587 -61.977 -53.823  1.00  0.00           N  
ATOM   4274  C8    G A 201      32.714 -61.189 -53.910  1.00  0.00           C  
ATOM   4275  N7    G A 201      32.461 -59.904 -53.981  1.00  0.00           N  
ATOM   4276  C5    G A 201      31.069 -59.836 -53.938  1.00  0.00           C  
ATOM   4277  C6    G A 201      30.207 -58.711 -53.979  1.00  0.00           C  
ATOM   4278  O6    G A 201      30.498 -57.520 -54.062  1.00  0.00           O  
ATOM   4279  N1    G A 201      28.861 -59.094 -53.910  1.00  0.00           N  
ATOM   4280  C2    G A 201      28.406 -60.395 -53.814  1.00  0.00           C  
ATOM   4281  N2    G A 201      27.082 -60.552 -53.761  1.00  0.00           N  
ATOM   4282  N3    G A 201      29.216 -61.451 -53.777  1.00  0.00           N  
ATOM   4283  C4    G A 201      30.527 -61.096 -53.842  1.00  0.00           C  
ATOM   4284  P     A A 202      30.995 -67.190 -53.815  1.00  0.00           P  
ATOM   4285  O1P   A A 202      32.304 -67.543 -54.414  1.00  0.00           O  
ATOM   4286  O2P   A A 202      30.891 -66.969 -52.355  1.00  0.00           O  
ATOM   4287  O5*   A A 202      29.926 -68.324 -54.229  1.00  0.00           O  
ATOM   4288  C5*   A A 202      29.959 -68.937 -55.527  1.00  0.00           C  
ATOM   4289  C4*   A A 202      28.626 -68.793 -56.253  1.00  0.00           C  
ATOM   4290  O4*   A A 202      28.439 -67.438 -56.655  1.00  0.00           O  
ATOM   4291  C3*   A A 202      28.519 -69.542 -57.564  1.00  0.00           C  
ATOM   4292  O3*   A A 202      28.092 -70.879 -57.256  1.00  0.00           O  
ATOM   4293  C2*   A A 202      27.361 -68.829 -58.259  1.00  0.00           C  
ATOM   4294  O2*   A A 202      26.106 -69.386 -57.855  1.00  0.00           O  
ATOM   4295  C1*   A A 202      27.499 -67.384 -57.742  1.00  0.00           C  
ATOM   4296  N9    A A 202      28.019 -66.457 -58.786  1.00  0.00           N  
ATOM   4297  C8    A A 202      29.314 -66.277 -59.218  1.00  0.00           C  
ATOM   4298  N7    A A 202      29.438 -65.384 -60.151  1.00  0.00           N  
ATOM   4299  C5    A A 202      28.142 -64.934 -60.360  1.00  0.00           C  
ATOM   4300  C6    A A 202      27.600 -63.977 -61.233  1.00  0.00           C  
ATOM   4301  N6    A A 202      28.336 -63.265 -62.098  1.00  0.00           N  
ATOM   4302  N1    A A 202      26.270 -63.775 -61.182  1.00  0.00           N  
ATOM   4303  C2    A A 202      25.545 -64.485 -60.320  1.00  0.00           C  
ATOM   4304  N3    A A 202      25.937 -65.402 -59.462  1.00  0.00           N  
ATOM   4305  C4    A A 202      27.272 -65.584 -59.533  1.00  0.00           C  
ATOM   4306  P     A A 203      28.035 -71.634 -56.317  1.00  0.00           P  
ATOM   4307  O1P   A A 203      27.945 -73.058 -56.717  1.00  0.00           O  
ATOM   4308  O2P   A A 203      29.113 -71.194 -55.406  1.00  0.00           O  
ATOM   4309  O5*   A A 203      26.622 -71.195 -55.671  1.00  0.00           O  
ATOM   4310  C5*   A A 203      25.519 -72.113 -55.608  1.00  0.00           C  
ATOM   4311  C4*   A A 203      24.351 -71.535 -54.816  1.00  0.00           C  
ATOM   4312  O4*   A A 203      23.887 -70.337 -55.466  1.00  0.00           O  
ATOM   4313  C3*   A A 203      23.122 -72.444 -54.732  1.00  0.00           C  
ATOM   4314  O3*   A A 203      22.470 -72.152 -53.485  1.00  0.00           O  
ATOM   4315  C2*   A A 203      22.219 -71.925 -55.842  1.00  0.00           C  
ATOM   4316  O2*   A A 203      20.849 -72.225 -55.562  1.00  0.00           O  
ATOM   4317  C1*   A A 203      22.485 -70.432 -55.746  1.00  0.00           C  
ATOM   4318  N9    A A 203      22.201 -69.709 -57.017  1.00  0.00           N  
ATOM   4319  C8    A A 203      23.081 -69.099 -57.883  1.00  0.00           C  
ATOM   4320  N7    A A 203      22.512 -68.550 -58.912  1.00  0.00           N  
ATOM   4321  C5    A A 203      21.161 -68.809 -58.726  1.00  0.00           C  
ATOM   4322  C6    A A 203      20.022 -68.487 -59.482  1.00  0.00           C  
ATOM   4323  N6    A A 203      20.068 -67.799 -60.632  1.00  0.00           N  
ATOM   4324  N1    A A 203      18.831 -68.897 -59.011  1.00  0.00           N  
ATOM   4325  C2    A A 203      18.792 -69.580 -57.868  1.00  0.00           C  
ATOM   4326  N3    A A 203      19.783 -69.938 -57.081  1.00  0.00           N  
ATOM   4327  C4    A A 203      20.965 -69.515 -57.575  1.00  0.00           C  
ATOM   4328  P     U A 204      21.984 -71.403 -52.699  1.00  0.00           P  
ATOM   4329  O1P   U A 204      22.479 -70.053 -53.055  1.00  0.00           O  
ATOM   4330  O2P   U A 204      20.552 -71.734 -52.879  1.00  0.00           O  
ATOM   4331  O5*   U A 204      22.391 -71.702 -51.166  1.00  0.00           O  
ATOM   4332  C5*   U A 204      21.923 -72.881 -50.498  1.00  0.00           C  
ATOM   4333  C4*   U A 204      20.473 -72.736 -50.041  1.00  0.00           C  
ATOM   4334  O4*   U A 204      20.063 -73.921 -49.367  1.00  0.00           O  
ATOM   4335  C3*   U A 204      20.231 -71.664 -49.001  1.00  0.00           C  
ATOM   4336  O3*   U A 204      20.036 -70.421 -49.692  1.00  0.00           O  
ATOM   4337  C2*   U A 204      18.886 -72.085 -48.409  1.00  0.00           C  
ATOM   4338  O2*   U A 204      17.805 -71.590 -49.208  1.00  0.00           O  
ATOM   4339  C1*   U A 204      18.956 -73.620 -48.498  1.00  0.00           C  
ATOM   4340  N1    U A 204      19.211 -74.254 -47.174  1.00  0.00           N  
ATOM   4341  C2    U A 204      18.707 -75.517 -46.978  1.00  0.00           C  
ATOM   4342  O2    U A 204      18.075 -76.118 -47.830  1.00  0.00           O  
ATOM   4343  N3    U A 204      18.964 -76.072 -45.740  1.00  0.00           N  
ATOM   4344  C4    U A 204      19.664 -75.483 -44.707  1.00  0.00           C  
ATOM   4345  O4    U A 204      19.830 -76.080 -43.641  1.00  0.00           O  
ATOM   4346  C5    U A 204      20.153 -74.158 -45.007  1.00  0.00           C  
ATOM   4347  C6    U A 204      19.918 -73.595 -46.204  1.00  0.00           C  
ATOM   4348  P     C A 205      20.078 -69.022 -48.890  1.00  0.00           P  
ATOM   4349  O1P   C A 205      21.143 -69.103 -47.868  1.00  0.00           O  
ATOM   4350  O2P   C A 205      20.088 -67.919 -49.880  1.00  0.00           O  
ATOM   4351  O5*   C A 205      18.656 -69.007 -48.130  1.00  0.00           O  
ATOM   4352  C5*   C A 205      17.457 -68.636 -48.824  1.00  0.00           C  
ATOM   4353  C4*   C A 205      16.208 -68.949 -48.007  1.00  0.00           C  
ATOM   4354  O4*   C A 205      16.159 -70.353 -47.720  1.00  0.00           O  
ATOM   4355  C3*   C A 205      16.160 -68.319 -46.630  1.00  0.00           C  
ATOM   4356  O3*   C A 205      15.617 -66.997 -46.771  1.00  0.00           O  
ATOM   4357  C2*   C A 205      15.116 -69.184 -45.941  1.00  0.00           C  
ATOM   4358  O2*   C A 205      13.794 -68.817 -46.357  1.00  0.00           O  
ATOM   4359  C1*   C A 205      15.482 -70.576 -46.466  1.00  0.00           C  
ATOM   4360  N1    C A 205      16.396 -71.311 -45.547  1.00  0.00           N  
ATOM   4361  C2    C A 205      15.914 -72.467 -44.939  1.00  0.00           C  
ATOM   4362  O2    C A 205      14.758 -72.832 -45.185  1.00  0.00           O  
ATOM   4363  N3    C A 205      16.731 -73.151 -44.098  1.00  0.00           N  
ATOM   4364  C4    C A 205      17.976 -72.722 -43.858  1.00  0.00           C  
ATOM   4365  N4    C A 205      18.734 -73.425 -43.030  1.00  0.00           N  
ATOM   4366  C5    C A 205      18.492 -71.536 -44.474  1.00  0.00           C  
ATOM   4367  C6    C A 205      17.659 -70.866 -45.310  1.00  0.00           C  
ATOM   4368  P     C A 206      15.738 -65.927 -45.573  1.00  0.00           P  
ATOM   4369  O1P   C A 206      17.096 -66.027 -44.995  1.00  0.00           O  
ATOM   4370  O2P   C A 206      15.239 -64.622 -46.063  1.00  0.00           O  
ATOM   4371  O5*   C A 206      14.691 -66.492 -44.484  1.00  0.00           O  
ATOM   4372  C5*   C A 206      13.278 -66.383 -44.700  1.00  0.00           C  
ATOM   4373  C4*   C A 206      12.489 -67.274 -43.743  1.00  0.00           C  
ATOM   4374  O4*   C A 206      12.907 -68.635 -43.902  1.00  0.00           O  
ATOM   4375  C3*   C A 206      12.726 -67.009 -42.267  1.00  0.00           C  
ATOM   4376  O3*   C A 206      11.822 -65.972 -41.862  1.00  0.00           O  
ATOM   4377  C2*   C A 206      12.247 -68.313 -41.649  1.00  0.00           C  
ATOM   4378  O2*   C A 206      10.818 -68.373 -41.631  1.00  0.00           O  
ATOM   4379  C1*   C A 206      12.818 -69.331 -42.642  1.00  0.00           C  
ATOM   4380  N1    C A 206      14.176 -69.806 -42.255  1.00  0.00           N  
ATOM   4381  C2    C A 206      14.279 -71.056 -41.652  1.00  0.00           C  
ATOM   4382  O2    C A 206      13.249 -71.715 -41.464  1.00  0.00           O  
ATOM   4383  N3    C A 206      15.508 -71.507 -41.291  1.00  0.00           N  
ATOM   4384  C4    C A 206      16.599 -70.764 -41.512  1.00  0.00           C  
ATOM   4385  N4    C A 206      17.775 -71.249 -41.142  1.00  0.00           N  
ATOM   4386  C5    C A 206      16.515 -69.475 -42.131  1.00  0.00           C  
ATOM   4387  C6    C A 206      15.278 -69.043 -42.483  1.00  0.00           C  
ATOM   4388  P     C A 207      12.237 -64.932 -40.700  1.00  0.00           P  
ATOM   4389  O1P   C A 207      13.677 -64.619 -40.850  1.00  0.00           O  
ATOM   4390  O2P   C A 207      11.240 -63.837 -40.681  1.00  0.00           O  
ATOM   4391  O5*   C A 207      12.053 -65.809 -39.361  1.00  0.00           O  
ATOM   4392  C5*   C A 207      10.750 -66.216 -38.922  1.00  0.00           C  
ATOM   4393  C4*   C A 207      10.819 -67.396 -37.960  1.00  0.00           C  
ATOM   4394  O4*   C A 207      11.549 -68.468 -38.573  1.00  0.00           O  
ATOM   4395  C3*   C A 207      11.584 -67.140 -36.674  1.00  0.00           C  
ATOM   4396  O3*   C A 207      10.658 -66.609 -35.716  1.00  0.00           O  
ATOM   4397  C2*   C A 207      11.938 -68.552 -36.237  1.00  0.00           C  
ATOM   4398  O2*   C A 207      10.800 -69.206 -35.668  1.00  0.00           O  
ATOM   4399  C1*   C A 207      12.305 -69.189 -37.581  1.00  0.00           C  
ATOM   4400  N1    C A 207      13.755 -69.062 -37.896  1.00  0.00           N  
ATOM   4401  C2    C A 207      14.611 -70.054 -37.425  1.00  0.00           C  
ATOM   4402  O2    C A 207      14.137 -70.990 -36.771  1.00  0.00           O  
ATOM   4403  N3    C A 207      15.937 -69.956 -37.701  1.00  0.00           N  
ATOM   4404  C4    C A 207      16.412 -68.926 -38.413  1.00  0.00           C  
ATOM   4405  N4    C A 207      17.713 -68.878 -38.655  1.00  0.00           N  
ATOM   4406  C5    C A 207      15.549 -67.896 -38.906  1.00  0.00           C  
ATOM   4407  C6    C A 207      14.228 -68.011 -38.619  1.00  0.00           C  
ATOM   4408  P     U A 208      11.162 -65.694 -34.479  1.00  0.00           P  
ATOM   4409  O1P   U A 208      12.215 -64.769 -34.957  1.00  0.00           O  
ATOM   4410  O2P   U A 208       9.965 -65.160 -33.791  1.00  0.00           O  
ATOM   4411  O5*   U A 208      11.855 -66.784 -33.516  1.00  0.00           O  
ATOM   4412  C5*   U A 208      11.070 -67.785 -32.853  1.00  0.00           C  
ATOM   4413  C4*   U A 208      11.920 -68.969 -32.406  1.00  0.00           C  
ATOM   4414  O4*   U A 208      12.636 -69.492 -33.531  1.00  0.00           O  
ATOM   4415  C3*   U A 208      13.019 -68.637 -31.413  1.00  0.00           C  
ATOM   4416  O3*   U A 208      12.459 -68.735 -30.096  1.00  0.00           O  
ATOM   4417  C2*   U A 208      13.968 -69.809 -31.597  1.00  0.00           C  
ATOM   4418  O2*   U A 208      13.459 -70.980 -30.951  1.00  0.00           O  
ATOM   4419  C1*   U A 208      13.929 -69.977 -33.119  1.00  0.00           C  
ATOM   4420  N1    U A 208      14.983 -69.183 -33.810  1.00  0.00           N  
ATOM   4421  C2    U A 208      16.211 -69.779 -33.971  1.00  0.00           C  
ATOM   4422  O2    U A 208      16.457 -70.906 -33.577  1.00  0.00           O  
ATOM   4423  N3    U A 208      17.162 -69.013 -34.616  1.00  0.00           N  
ATOM   4424  C4    U A 208      16.992 -67.732 -35.100  1.00  0.00           C  
ATOM   4425  O4    U A 208      17.920 -67.145 -35.662  1.00  0.00           O  
ATOM   4426  C5    U A 208      15.671 -67.191 -34.884  1.00  0.00           C  
ATOM   4427  C6    U A 208      14.726 -67.915 -34.260  1.00  0.00           C  
ATOM   4428  P     C A 209      13.119 -67.943 -28.857  1.00  0.00           P  
ATOM   4429  O1P   C A 209      13.445 -66.572 -29.305  1.00  0.00           O  
ATOM   4430  O2P   C A 209      12.265 -68.147 -27.666  1.00  0.00           O  
ATOM   4431  O5*   C A 209      14.505 -68.737 -28.629  1.00  0.00           O  
ATOM   4432  C5*   C A 209      14.528 -70.006 -27.964  1.00  0.00           C  
ATOM   4433  C4*   C A 209      15.950 -70.546 -27.826  1.00  0.00           C  
ATOM   4434  O4*   C A 209      16.528 -70.691 -29.128  1.00  0.00           O  
ATOM   4435  C3*   C A 209      16.913 -69.622 -27.100  1.00  0.00           C  
ATOM   4436  O3*   C A 209      16.850 -69.958 -25.707  1.00  0.00           O  
ATOM   4437  C2*   C A 209      18.262 -70.084 -27.629  1.00  0.00           C  
ATOM   4438  O2*   C A 209      18.684 -71.285 -26.971  1.00  0.00           O  
ATOM   4439  C1*   C A 209      17.931 -70.363 -29.098  1.00  0.00           C  
ATOM   4440  N1    C A 209      18.166 -69.185 -29.979  1.00  0.00           N  
ATOM   4441  C2    C A 209      19.417 -69.061 -30.577  1.00  0.00           C  
ATOM   4442  O2    C A 209      20.273 -69.925 -30.355  1.00  0.00           O  
ATOM   4443  N3    C A 209      19.651 -67.994 -31.383  1.00  0.00           N  
ATOM   4444  C4    C A 209      18.698 -67.079 -31.599  1.00  0.00           C  
ATOM   4445  N4    C A 209      18.976 -66.058 -32.394  1.00  0.00           N  
ATOM   4446  C5    C A 209      17.404 -67.188 -30.994  1.00  0.00           C  
ATOM   4447  C6    C A 209      17.190 -68.261 -30.191  1.00  0.00           C  
ATOM   4448  P     C A 210      17.570 -69.035 -24.599  1.00  0.00           P  
ATOM   4449  O1P   C A 210      17.298 -67.617 -24.930  1.00  0.00           O  
ATOM   4450  O2P   C A 210      17.219 -69.560 -23.259  1.00  0.00           O  
ATOM   4451  O5*   C A 210      19.134 -69.328 -24.863  1.00  0.00           O  
ATOM   4452  C5*   C A 210      20.118 -68.316 -24.625  1.00  0.00           C  
ATOM   4453  C4*   C A 210      21.326 -68.482 -25.542  1.00  0.00           C  
ATOM   4454  O4*   C A 210      20.913 -68.354 -26.899  1.00  0.00           O  
ATOM   4455  C3*   C A 210      22.378 -67.400 -25.411  1.00  0.00           C  
ATOM   4456  O3*   C A 210      23.275 -67.806 -24.366  1.00  0.00           O  
ATOM   4457  C2*   C A 210      23.127 -67.500 -26.738  1.00  0.00           C  
ATOM   4458  O2*   C A 210      24.172 -68.474 -26.663  1.00  0.00           O  
ATOM   4459  C1*   C A 210      22.032 -67.963 -27.711  1.00  0.00           C  
ATOM   4460  N1    C A 210      21.597 -66.867 -28.621  1.00  0.00           N  
ATOM   4461  C2    C A 210      22.528 -66.368 -29.527  1.00  0.00           C  
ATOM   4462  O2    C A 210      23.666 -66.850 -29.539  1.00  0.00           O  
ATOM   4463  N3    C A 210      22.151 -65.368 -30.366  1.00  0.00           N  
ATOM   4464  C4    C A 210      20.908 -64.872 -30.321  1.00  0.00           C  
ATOM   4465  N4    C A 210      20.591 -63.898 -31.160  1.00  0.00           N  
ATOM   4466  C5    C A 210      19.935 -65.372 -29.397  1.00  0.00           C  
ATOM   4467  C6    C A 210      20.332 -66.370 -28.568  1.00  0.00           C  
ATOM   4468  P     A A 211      23.244 -66.925 -22.991  1.00  0.00           P  
ATOM   4469  O1P   A A 211      22.274 -65.815 -23.133  1.00  0.00           O  
ATOM   4470  O2P   A A 211      23.144 -67.845 -21.836  1.00  0.00           O  
ATOM   4471  O5*   A A 211      24.733 -66.305 -23.013  1.00  0.00           O  
ATOM   4472  C5*   A A 211      24.941 -64.890 -23.040  1.00  0.00           C  
ATOM   4473  C4*   A A 211      25.491 -64.432 -24.387  1.00  0.00           C  
ATOM   4474  O4*   A A 211      24.453 -64.333 -25.357  1.00  0.00           O  
ATOM   4475  C3*   A A 211      26.120 -63.040 -24.284  1.00  0.00           C  
ATOM   4476  O3*   A A 211      27.522 -63.170 -24.547  1.00  0.00           O  
ATOM   4477  C2*   A A 211      25.491 -62.226 -25.421  1.00  0.00           C  
ATOM   4478  O2*   A A 211      26.488 -61.549 -26.196  1.00  0.00           O  
ATOM   4479  C1*   A A 211      24.760 -63.271 -26.255  1.00  0.00           C  
ATOM   4480  N9    A A 211      23.524 -62.704 -26.863  1.00  0.00           N  
ATOM   4481  C8    A A 211      22.208 -62.993 -26.581  1.00  0.00           C  
ATOM   4482  N7    A A 211      21.357 -62.321 -27.293  1.00  0.00           N  
ATOM   4483  C5    A A 211      22.153 -61.528 -28.107  1.00  0.00           C  
ATOM   4484  C6    A A 211      21.848 -60.580 -29.097  1.00  0.00           C  
ATOM   4485  N6    A A 211      20.595 -60.257 -29.451  1.00  0.00           N  
ATOM   4486  N1    A A 211      22.879 -59.974 -29.713  1.00  0.00           N  
ATOM   4487  C2    A A 211      24.121 -60.298 -29.357  1.00  0.00           C  
ATOM   4488  N3    A A 211      24.526 -61.163 -28.452  1.00  0.00           N  
ATOM   4489  C4    A A 211      23.474 -61.755 -27.850  1.00  0.00           C  
ATOM   4490  P     C A 212      28.594 -62.240 -23.784  1.00  0.00           P  
ATOM   4491  O1P   C A 212      27.872 -61.405 -22.797  1.00  0.00           O  
ATOM   4492  O2P   C A 212      29.716 -63.100 -23.340  1.00  0.00           O  
ATOM   4493  O5*   C A 212      29.131 -61.284 -24.965  1.00  0.00           O  
ATOM   4494  C5*   C A 212      28.879 -59.874 -24.939  1.00  0.00           C  
ATOM   4495  C4*   C A 212      29.147 -59.235 -26.300  1.00  0.00           C  
ATOM   4496  O4*   C A 212      28.166 -59.632 -27.262  1.00  0.00           O  
ATOM   4497  C3*   C A 212      29.065 -57.719 -26.220  1.00  0.00           C  
ATOM   4498  O3*   C A 212      30.386 -57.206 -26.014  1.00  0.00           O  
ATOM   4499  C2*   C A 212      28.602 -57.319 -27.611  1.00  0.00           C  
ATOM   4500  O2*   C A 212      29.707 -57.158 -28.509  1.00  0.00           O  
ATOM   4501  C1*   C A 212      27.718 -58.496 -28.021  1.00  0.00           C  
ATOM   4502  N1    C A 212      26.281 -58.204 -27.761  1.00  0.00           N  
ATOM   4503  C2    C A 212      25.624 -57.345 -28.638  1.00  0.00           C  
ATOM   4504  O2    C A 212      26.254 -56.865 -29.587  1.00  0.00           O  
ATOM   4505  N3    C A 212      24.313 -57.066 -28.418  1.00  0.00           N  
ATOM   4506  C4    C A 212      23.665 -57.606 -27.378  1.00  0.00           C  
ATOM   4507  N4    C A 212      22.388 -57.302 -27.208  1.00  0.00           N  
ATOM   4508  C5    C A 212      24.323 -58.492 -26.465  1.00  0.00           C  
ATOM   4509  C6    C A 212      25.632 -58.758 -26.701  1.00  0.00           C  
ATOM   4510  P     C A 213      30.649 -55.995 -24.987  1.00  0.00           P  
ATOM   4511  O1P   C A 213      30.020 -56.338 -23.691  1.00  0.00           O  
ATOM   4512  O2P   C A 213      32.090 -55.647 -25.039  1.00  0.00           O  
ATOM   4513  O5*   C A 213      29.815 -54.787 -25.645  1.00  0.00           O  
ATOM   4514  C5*   C A 213      30.252 -54.173 -26.864  1.00  0.00           C  
ATOM   4515  C4*   C A 213      29.304 -53.059 -27.297  1.00  0.00           C  
ATOM   4516  O4*   C A 213      28.113 -53.593 -27.888  1.00  0.00           O  
ATOM   4517  C3*   C A 213      28.846 -52.234 -26.101  1.00  0.00           C  
ATOM   4518  O3*   C A 213      29.678 -51.074 -26.006  1.00  0.00           O  
ATOM   4519  C2*   C A 213      27.444 -51.795 -26.491  1.00  0.00           C  
ATOM   4520  O2*   C A 213      27.466 -50.582 -27.255  1.00  0.00           O  
ATOM   4521  C1*   C A 213      26.948 -52.970 -27.327  1.00  0.00           C  
ATOM   4522  N1    C A 213      26.170 -53.929 -26.495  1.00  0.00           N  
ATOM   4523  C2    C A 213      24.781 -53.835 -26.523  1.00  0.00           C  
ATOM   4524  O2    C A 213      24.256 -52.968 -27.231  1.00  0.00           O  
ATOM   4525  N3    C A 213      24.053 -54.700 -25.771  1.00  0.00           N  
ATOM   4526  C4    C A 213      24.660 -55.626 -25.017  1.00  0.00           C  
ATOM   4527  N4    C A 213      23.905 -56.447 -24.302  1.00  0.00           N  
ATOM   4528  C5    C A 213      26.087 -55.740 -24.974  1.00  0.00           C  
ATOM   4529  C6    C A 213      26.796 -54.866 -25.732  1.00  0.00           C  
ATOM   4530  P     U A 214      30.913 -51.024 -24.969  1.00  0.00           P  
ATOM   4531  O1P   U A 214      31.612 -52.330 -25.011  1.00  0.00           O  
ATOM   4532  O2P   U A 214      31.670 -49.776 -25.216  1.00  0.00           O  
ATOM   4533  O5*   U A 214      30.177 -50.892 -23.542  1.00  0.00           O  
ATOM   4534  C5*   U A 214      30.940 -50.737 -22.340  1.00  0.00           C  
ATOM   4535  C4*   U A 214      30.468 -51.690 -21.242  1.00  0.00           C  
ATOM   4536  O4*   U A 214      29.124 -51.400 -20.849  1.00  0.00           O  
ATOM   4537  C3*   U A 214      30.459 -53.130 -21.729  1.00  0.00           C  
ATOM   4538  O3T   U A 214      31.703 -53.734 -21.562  1.00  0.00           O  
ATOM   4539  C2*   U A 214      29.383 -53.762 -20.859  1.00  0.00           C  
ATOM   4540  O2*   U A 214      29.922 -54.223 -19.614  1.00  0.00           O  
ATOM   4541  C1*   U A 214      28.394 -52.618 -20.646  1.00  0.00           C  
ATOM   4542  N1    U A 214      27.245 -52.713 -21.589  1.00  0.00           N  
ATOM   4543  C2    U A 214      26.038 -53.113 -21.067  1.00  0.00           C  
ATOM   4544  O2    U A 214      25.884 -53.385 -19.889  1.00  0.00           O  
ATOM   4545  N3    U A 214      24.997 -53.189 -21.971  1.00  0.00           N  
ATOM   4546  C4    U A 214      25.061 -52.906 -23.320  1.00  0.00           C  
ATOM   4547  O4    U A 214      24.058 -53.011 -24.031  1.00  0.00           O  
ATOM   4548  C5    U A 214      26.368 -52.495 -23.775  1.00  0.00           C  
ATOM   4549  C6    U A 214      27.398 -52.412 -22.917  1.00  0.00           C  
TER    4550        U A 214 
ATOM   4551  O3P   G B   1      13.308 -42.520   5.106  1.00  0.00           O  
ATOM   4552  P     G B   1      13.213 -42.291   3.525  1.00  0.00           P  
ATOM   4553  O1P   G B   1      14.552 -41.959   2.989  1.00  0.00           O  
ATOM   4554  O2P   G B   1      12.536 -43.447   2.897  1.00  0.00           O  
ATOM   4555  O5*   G B   1      12.265 -41.003   3.450  1.00  0.00           O  
ATOM   4556  C5*   G B   1      10.938 -41.080   4.002  1.00  0.00           C  
ATOM   4557  C4*   G B   1      10.269 -39.722   3.936  1.00  0.00           C  
ATOM   4558  O4*   G B   1      10.953 -38.814   4.847  1.00  0.00           O  
ATOM   4559  C3*   G B   1      10.341 -39.009   2.584  1.00  0.00           C  
ATOM   4560  O3*   G B   1       9.328 -39.435   1.728  1.00  0.00           O  
ATOM   4561  C2*   G B   1      10.195 -37.544   2.987  1.00  0.00           C  
ATOM   4562  O2*   G B   1       8.847 -37.241   3.301  1.00  0.00           O  
ATOM   4563  C1*   G B   1      10.974 -37.506   4.297  1.00  0.00           C  
ATOM   4564  N9    G B   1      12.398 -37.099   4.135  1.00  0.00           N  
ATOM   4565  C8    G B   1      13.537 -37.872   4.198  1.00  0.00           C  
ATOM   4566  N7    G B   1      14.648 -37.201   4.009  1.00  0.00           N  
ATOM   4567  C5    G B   1      14.214 -35.891   3.807  1.00  0.00           C  
ATOM   4568  C6    G B   1      14.958 -34.711   3.553  1.00  0.00           C  
ATOM   4569  O6    G B   1      16.175 -34.575   3.452  1.00  0.00           O  
ATOM   4570  N1    G B   1      14.120 -33.597   3.411  1.00  0.00           N  
ATOM   4571  C2    G B   1      12.742 -33.621   3.502  1.00  0.00           C  
ATOM   4572  N2    G B   1      12.123 -32.450   3.336  1.00  0.00           N  
ATOM   4573  N3    G B   1      12.044 -34.729   3.741  1.00  0.00           N  
ATOM   4574  C4    G B   1      12.843 -35.819   3.882  1.00  0.00           C  
ATOM   4575  P     U B   2       9.633 -39.507   0.126  1.00  0.00           P  
ATOM   4576  O1P   U B   2      11.031 -39.943  -0.090  1.00  0.00           O  
ATOM   4577  O2P   U B   2       8.596 -40.312  -0.558  1.00  0.00           O  
ATOM   4578  O5*   U B   2       9.478 -37.967  -0.279  1.00  0.00           O  
ATOM   4579  C5*   U B   2       8.214 -37.313  -0.064  1.00  0.00           C  
ATOM   4580  C4*   U B   2       8.328 -35.839  -0.398  1.00  0.00           C  
ATOM   4581  O4*   U B   2       9.200 -35.201   0.580  1.00  0.00           O  
ATOM   4582  C3*   U B   2       8.981 -35.509  -1.741  1.00  0.00           C  
ATOM   4583  O3*   U B   2       8.059 -35.567  -2.785  1.00  0.00           O  
ATOM   4584  C2*   U B   2       9.511 -34.098  -1.502  1.00  0.00           C  
ATOM   4585  O2*   U B   2       8.459 -33.149  -1.552  1.00  0.00           O  
ATOM   4586  C1*   U B   2       9.962 -34.182  -0.047  1.00  0.00           C  
ATOM   4587  N1    U B   2      11.403 -34.522   0.114  1.00  0.00           N  
ATOM   4588  C2    U B   2      12.315 -33.534  -0.169  1.00  0.00           C  
ATOM   4589  O2    U B   2      11.990 -32.418  -0.538  1.00  0.00           O  
ATOM   4590  N3    U B   2      13.640 -33.886  -0.008  1.00  0.00           N  
ATOM   4591  C4    U B   2      14.118 -35.114   0.402  1.00  0.00           C  
ATOM   4592  O4    U B   2      15.331 -35.311   0.509  1.00  0.00           O  
ATOM   4593  C5    U B   2      13.087 -36.086   0.675  1.00  0.00           C  
ATOM   4594  C6    U B   2      11.789 -35.770   0.526  1.00  0.00           C  
ATOM   4595  P     C B   3       8.565 -36.071  -4.253  1.00  0.00           P  
ATOM   4596  O1P   C B   3       9.577 -37.138  -4.085  1.00  0.00           O  
ATOM   4597  O2P   C B   3       7.405 -36.412  -5.105  1.00  0.00           O  
ATOM   4598  O5*   C B   3       9.267 -34.741  -4.801  1.00  0.00           O  
ATOM   4599  C5*   C B   3       8.478 -33.548  -4.954  1.00  0.00           C  
ATOM   4600  C4*   C B   3       9.364 -32.388  -5.362  1.00  0.00           C  
ATOM   4601  O4*   C B   3      10.249 -32.058  -4.253  1.00  0.00           O  
ATOM   4602  C3*   C B   3      10.318 -32.657  -6.526  1.00  0.00           C  
ATOM   4603  O3*   C B   3       9.690 -32.474  -7.756  1.00  0.00           O  
ATOM   4604  C2*   C B   3      11.426 -31.638  -6.273  1.00  0.00           C  
ATOM   4605  O2*   C B   3      11.009 -30.337  -6.653  1.00  0.00           O  
ATOM   4606  C1*   C B   3      11.513 -31.648  -4.751  1.00  0.00           C  
ATOM   4607  N1    C B   3      12.542 -32.583  -4.215  1.00  0.00           N  
ATOM   4608  C2    C B   3      13.879 -32.215  -4.336  1.00  0.00           C  
ATOM   4609  O2    C B   3      14.154 -31.138  -4.877  1.00  0.00           O  
ATOM   4610  N3    C B   3      14.832 -33.053  -3.854  1.00  0.00           N  
ATOM   4611  C4    C B   3      14.492 -34.211  -3.274  1.00  0.00           C  
ATOM   4612  N4    C B   3      15.459 -34.993  -2.820  1.00  0.00           N  
ATOM   4613  C5    C B   3      13.123 -34.608  -3.140  1.00  0.00           C  
ATOM   4614  C6    C B   3      12.186 -33.757  -3.628  1.00  0.00           C  
ATOM   4615  P     C B   4      10.129 -33.421  -9.011  1.00  0.00           P  
ATOM   4616  O1P   C B   4      10.432 -34.782  -8.518  1.00  0.00           O  
ATOM   4617  O2P   C B   4       9.123 -33.336 -10.093  1.00  0.00           O  
ATOM   4618  O5*   C B   4      11.482 -32.698  -9.472  1.00  0.00           O  
ATOM   4619  C5*   C B   4      11.428 -31.327  -9.905  1.00  0.00           C  
ATOM   4620  C4*   C B   4      12.828 -30.813 -10.173  1.00  0.00           C  
ATOM   4621  O4*   C B   4      13.549 -30.730  -8.909  1.00  0.00           O  
ATOM   4622  C3*   C B   4      13.711 -31.707 -11.043  1.00  0.00           C  
ATOM   4623  O3*   C B   4      13.484 -31.486 -12.399  1.00  0.00           O  
ATOM   4624  C2*   C B   4      15.115 -31.292 -10.606  1.00  0.00           C  
ATOM   4625  O2*   C B   4      15.471 -30.045 -11.176  1.00  0.00           O  
ATOM   4626  C1*   C B   4      14.914 -31.057  -9.112  1.00  0.00           C  
ATOM   4627  N1    C B   4      15.234 -32.244  -8.270  1.00  0.00           N  
ATOM   4628  C2    C B   4      16.575 -32.568  -8.088  1.00  0.00           C  
ATOM   4629  O2    C B   4      17.437 -31.864  -8.627  1.00  0.00           O  
ATOM   4630  N3    C B   4      16.888 -33.646  -7.325  1.00  0.00           N  
ATOM   4631  C4    C B   4      15.925 -34.383  -6.757  1.00  0.00           C  
ATOM   4632  N4    C B   4      16.282 -35.424  -6.022  1.00  0.00           N  
ATOM   4633  C5    C B   4      14.539 -34.066  -6.932  1.00  0.00           C  
ATOM   4634  C6    C B   4      14.248 -32.986  -7.699  1.00  0.00           C  
ATOM   4635  P     G B   5      13.611 -32.744 -13.432  1.00  0.00           P  
ATOM   4636  O1P   G B   5      13.107 -33.972 -12.776  1.00  0.00           O  
ATOM   4637  O2P   G B   5      12.987 -32.406 -14.731  1.00  0.00           O  
ATOM   4638  O5*   G B   5      15.200 -32.835 -13.601  1.00  0.00           O  
ATOM   4639  C5*   G B   5      15.909 -31.704 -14.140  1.00  0.00           C  
ATOM   4640  C4*   G B   5      17.402 -31.960 -14.094  1.00  0.00           C  
ATOM   4641  O4*   G B   5      17.834 -31.988 -12.703  1.00  0.00           O  
ATOM   4642  C3*   G B   5      17.865 -33.308 -14.650  1.00  0.00           C  
ATOM   4643  O3*   G B   5      18.020 -33.265 -16.033  1.00  0.00           O  
ATOM   4644  C2*   G B   5      19.186 -33.520 -13.915  1.00  0.00           C  
ATOM   4645  O2*   G B   5      20.208 -32.712 -14.475  1.00  0.00           O  
ATOM   4646  C1*   G B   5      18.870 -32.942 -12.539  1.00  0.00           C  
ATOM   4647  N9    G B   5      18.405 -33.960 -11.556  1.00  0.00           N  
ATOM   4648  C8    G B   5      17.135 -34.185 -11.071  1.00  0.00           C  
ATOM   4649  N7    G B   5      17.061 -35.170 -10.207  1.00  0.00           N  
ATOM   4650  C5    G B   5      18.375 -35.628 -10.114  1.00  0.00           C  
ATOM   4651  C6    G B   5      18.922 -36.680  -9.335  1.00  0.00           C  
ATOM   4652  O6    G B   5      18.352 -37.436  -8.552  1.00  0.00           O  
ATOM   4653  N1    G B   5      20.302 -36.806  -9.543  1.00  0.00           N  
ATOM   4654  C2    G B   5      21.055 -36.020 -10.393  1.00  0.00           C
[truncated: 169,649 more chars]
